# Supplementary material for: Evaluating cell-specific gene expression using single-cell and single-nuclei RNA-sequencing data from human pancreatic islets of the same donors
Source: Sci Rep. 2025 Oct 16;15:36133. doi: 10.1038/s41598-025-21595-1 (PMC12533216; doi:10.1038/s41598-025-21595-1)
Supplement: Supplementary file 3 — Supplementary Information 3. [file 41598_2025_21595_MOESM3_ESM.xlsx]

## Sheet: marker_gene_scrna_clusters
Column1.1	Column1.2	Column1.3	Column1.4	Column1.5	Column1.6	Column1.7
Gene	p_val	avg_log2FC	pct.1	pct.2	p_val_adj	cluster
INS	0	1.67024111158621	0.999	0.667	0	0
ZNF385D	7.43182608502609e-244	1.91368235856272	0.709	0.244	2.15017592291975e-239	0
WSCD2	2.20590650694724e-216	2.80164273457961	0.355	0.063	6.38212870589976e-212	0
IAPP	1.97159093916917e-212	1.93928698238094	0.879	0.504	5.70420690520424e-208	0
CASR	3.17048747617443e-207	2.02343097072103	0.627	0.215	9.17285436606786e-203	0
ADCYAP1	3.04823742223573e-205	1.83109651739538	0.599	0.186	8.81916051001242e-201	0
DACH2	1.302693170276e-203	2.3730260801414	0.516	0.147	3.76895188024253e-199	0
TRPM3	4.22198415259063e-200	1.67797538322406	0.676	0.253	1.22150445502752e-195	0
LINC01099	3.35246651122518e-187	2.45987895244814	0.512	0.151	9.69935611027669e-183	0
LRFN2	5.16856608158477e-181	2.5435115801436	0.399	0.094	1.49536953872411e-176	0
MEG3	1.84199062447508e-176	1.60346395475058	0.752	0.344	5.32924727473132e-172	0
HADH	6.03133139858785e-169	1.76799795369057	0.722	0.377	1.74498480023944e-164	0
FFAR4	8.01950639424867e-160	1.97302421228462	0.317	0.067	2.32020358998403e-155	0
SAMD11	1.62289203695416e-155	1.63102680767816	0.457	0.132	4.69535124131579e-151	0
MAFA	5.43208201313507e-154	1.71309880535249	0.43	0.123	1.57160996804024e-149	0
PDX1	7.18419082434876e-153	1.86510048847011	0.409	0.114	2.07853008930058e-148	0
NRG1	5.52667763235724e-151	1.31497814455426	0.594	0.223	1.5989783725936e-146	0
RBP4	9.25499117815009e-149	1.10366571141841	0.642	0.254	2.67765404766238e-144	0
C1orf127	1.34497388246712e-148	1.92680906584874	0.344	0.084	3.89127843675386e-144	0
GLP1R	2.86468412085752e-147	1.87975895148958	0.406	0.115	8.28810409846498e-143	0
LINC01098	7.92658815557425e-146	2.92172079289354	0.338	0.082	2.29332048517074e-141	0
PCSK1	2.07403106428953e-143	1.66332142156379	0.617	0.27	6.00058667520247e-139	0
AP000757.1	2.49873858042834e-137	2.05165194936415	0.371	0.106	7.22935046089526e-133	0
TGFBR3	9.46507840042154e-137	1.96503059684428	0.496	0.173	2.73843648280996e-132	0
VAT1L	7.26829227885879e-135	1.97593112923432	0.417	0.126	2.10286232211943e-130	0
NPTX2	2.44679920575428e-126	1.94986707102154	0.591	0.283	7.07907946208829e-122	0
G6PC2	2.57366920085418e-125	1.78706625046231	0.579	0.261	7.44613973191132e-121	0
UNC5D	4.86761969708114e-121	1.58633287297201	0.424	0.141	1.40829973075951e-116	0
HDAC9	4.72634239230613e-115	1.37529675972655	0.665	0.321	1.36742538094201e-110	0
TMEM108	1.05746874034968e-114	1.64523631851882	0.425	0.147	3.0594685595797e-110	0
NTN1	3.3338152580244e-113	2.03566381907936	0.318	0.091	9.64539430451619e-109	0
KIRREL3	2.40241927180459e-111	1.76465878915234	0.313	0.085	6.95067943718503e-107	0
BMP5	2.94748667649392e-109	1.60573003399296	0.397	0.135	8.5276684524322e-105	0
MEG8	9.14750477941621e-109	1.34317680791993	0.608	0.281	2.6465560827807e-104	0
LINC01515	6.35614157184013e-102	2.08856763211049	0.262	0.068	1.83895887956479e-97	0
OLFM1	1.09269019346051e-100	1.50379200105967	0.422	0.161	3.16137126771996e-96	0
KCNK16	2.14713831985848e-99	1.66935662261771	0.362	0.125	6.21210058701456e-95	0
PPM1E	4.52540535905974e-96	1.73315935479051	0.568	0.28	1.30929027848316e-91	0
APCDD1L-DT	5.6499407802984e-96	1.7477547135871	0.473	0.205	1.63464086655593e-91	0
SORL1	8.49573483015494e-95	1.47153057417464	0.514	0.238	2.45798600106043e-90	0
NEXMIF	8.58625210700315e-93	1.69528322666515	0.404	0.157	2.48417445959815e-88	0
DOCK10	2.71429493842146e-92	1.29435055173441	0.486	0.205	7.85299811584098e-88	0
TMEM150C	4.97542283716688e-92	1.62747085956737	0.392	0.144	1.43948933524912e-87	0
DLK1	6.39472043637006e-92	1.4581747311163	0.517	0.216	1.85012051665059e-87	0
KIAA1211	6.75945938179883e-92	1.71519404635177	0.346	0.117	1.95564678834204e-87	0
UCHL1	2.32387500777181e-90	1.10993231977964	0.727	0.53	6.72343517248539e-86	0
TMEM37	1.5990691974183e-89	1.50797621527476	0.281	0.083	4.62642700197063e-85	0
ABCC8	6.51013084017563e-89	1.72210041465592	0.639	0.403	1.88351105467961e-84	0
SCD5	2.50866577222947e-86	1.39339999006813	0.51	0.24	7.2580718122143e-82	0
TMED6	6.30990452282708e-86	1.59278198172715	0.357	0.131	1.82558157654433e-81	0
LRRTM3	4.44538939915617e-85	1.84073146456273	0.278	0.085	1.28614006096386e-80	0
GPM6A	4.73504025179456e-83	1.67332102503418	0.402	0.162	1.3699418456492e-78	0
GAD2	4.08683679226021e-82	1.28048776611051	0.725	0.521	1.18240362073672e-77	0
SHISAL2B	3.9441828948222e-81	1.86226835927286	0.428	0.187	1.14113099512996e-76	0
C1QL1	2.28089526640281e-80	1.59151125037078	0.378	0.151	6.59908618475662e-76	0
FXYD2	1.34512820628275e-79	1.69997614174773	0.676	0.473	3.89172492641724e-75	0
KCNH7	1.66635883659953e-79	1.86206414891031	0.276	0.088	4.82110938604977e-75	0
LDLRAD4	1.04070696904401e-78	1.40833724322581	0.412	0.169	3.01097340283813e-74	0
BHLHE41	1.4658754008674e-78	1.04486123676173	0.429	0.184	4.24107070978957e-74	0
ERO1B	9.57119765455291e-78	1.36320745323906	0.739	0.636	2.76913890541525e-73	0
RASD1	1.50808724191222e-76	1.0544253469707	0.58	0.317	4.36319800830043e-72	0
NKX6-1	1.13983572140848e-75	1.23459088390631	0.526	0.281	3.29777270917902e-71	0
ERICH5	1.5376963795075e-74	1.04264036046578	0.343	0.131	4.44886316519111e-70	0
TUBB2B	3.45985494727478e-72	1.31263885349059	0.316	0.114	1.00100523334554e-67	0
ATP2A3	1.88380741532494e-71	1.68510236881554	0.554	0.324	5.45023161401811e-67	0
DGCR9	1.45929212877634e-69	1.71755381653637	0.341	0.135	4.22202398697571e-65	0
SLC6A17	3.83630505456037e-69	1.35735586665319	0.395	0.167	1.1099197783854e-64	0
BEND6	4.32372109408879e-68	1.13639219688668	0.289	0.103	1.25093898694177e-63	0
GREM1	3.43485239224238e-67	1.31605909999034	0.358	0.147	9.93771494123566e-63	0
SEMA6D	8.61657879391727e-67	1.51739195258614	0.397	0.177	2.49294857665615e-62	0
IL20RA	1.34457161229588e-66	1.61089546656437	0.271	0.094	3.89011458869445e-62	0
ANKRD34C-AS1	2.17643392474568e-66	1.16448999014447	0.361	0.147	6.29685863107419e-62	0
SCN1B	6.49969527721873e-64	1.52175450192977	0.303	0.116	1.88049183760492e-59	0
ELAVL4	1.59024834924233e-61	1.2087452318426	0.513	0.276	4.6009065240279e-57	0
EDARADD	2.70388294644926e-61	1.39677584107574	0.474	0.249	7.82287414066699e-57	0
CYP2U1	9.22481199055345e-61	1.36179144763842	0.365	0.163	2.66892260510692e-56	0
SUSD4	2.07708920851992e-60	1.22801864058642	0.424	0.203	6.00943449808984e-56	0
AC087457.1	6.54176344976838e-59	1.13776000128	0.282	0.11	1.89266300128699e-54	0
DHRS2	6.12619384932514e-58	1.09032881543194	0.291	0.111	1.77243040448675e-53	0
ANO5	2.36346583733237e-57	1.20066970455748	0.422	0.207	6.83797936057002e-53	0
HIST3H2A	7.86482710297334e-57	1.00901483880786	0.259	0.093	2.27545177743225e-52	0
SYT13	9.32628823271626e-57	1.02166366004989	0.435	0.22	2.69828171148947e-52	0
PCDH7	1.04089645994993e-56	1.38831709885247	0.291	0.118	3.01152163792713e-52	0
DEUP1	7.97119554984111e-55	1.24587276130725	0.342	0.15	2.30622629648003e-50	0
ROBO2	5.92924337134886e-54	1.03144985683424	0.591	0.356	1.71544869219865e-49	0
OLMALINC	7.84291030659504e-53	1.18789637878307	0.551	0.349	2.26911080990408e-48	0
KCNH1	4.97745809474757e-52	1.26421614021223	0.267	0.105	1.44007817597237e-47	0
ROBO1	1.63880261741952e-51	1.17252250906983	0.518	0.301	4.74138373271815e-47	0
MTUS2	1.03169985910731e-50	1.18593942380601	0.592	0.375	2.98491403236927e-46	0
TCERG1L	1.45745307101866e-50	1.33764393076172	0.285	0.118	4.21670322507119e-46	0
MYT1L	1.79461916346477e-50	1.2507905177371	0.334	0.153	5.19219216373628e-46	0
LINC02197	2.55642537825895e-50	1.54941015907849	0.338	0.157	7.39624990437881e-46	0
SREBF1	9.61709784207255e-50	1.31822467371172	0.52	0.327	2.78241874766843e-45	0
RASGRF1	2.63704150083202e-48	1.19568485949791	0.365	0.181	7.62948847020719e-44	0
OTULINL	1.54600973575878e-47	1.35236318747033	0.471	0.274	4.47291536749729e-43	0
AC096564.1	4.6923124089442e-46	1.07847386733004	0.387	0.194	1.35757982615574e-41	0
WNT4	6.89504625272473e-45	1.20664939205171	0.444	0.263	1.99487478183832e-40	0
CDKN1C	1.35851641788374e-44	1.91087849767459	0.461	0.28	3.93045970022123e-40	0
INSM1	6.8377844168171e-42	1.09607247955097	0.425	0.235	1.97830778747352e-37	0
SLC8A1	1.58226717516028e-39	1.02408927144687	0.314	0.152	4.57781539117373e-35	0
MCF2L2	2.38334558526203e-38	1.15115463350425	0.565	0.38	6.8954954472801e-34	0
FMN1	1.57476082517531e-37	1.25584101323556	0.446	0.265	4.55609801939722e-33	0
STX1A	1.39519524499843e-36	1.21215017262234	0.552	0.369	4.03657888282946e-32	0
TSHZ3	1.44781249375845e-36	1.30377892509483	0.318	0.157	4.18881110694194e-32	0
SLC6A6	6.78108500253004e-35	1.13825480067505	0.516	0.336	1.96190351293199e-30	0
SYBU	4.60592521469371e-34	1.11286114503918	0.423	0.252	1.33258628311518e-29	0
PFKFB2	8.32522503050784e-33	1.12087107453068	0.493	0.33	2.40865410582653e-28	0
NKX2-2	4.09991013169819e-32	1.02670118090988	0.46	0.287	1.18618599930292e-27	0
AC068051.1	2.82139399271066e-31	1.64432143222759	0.342	0.193	8.16285709971048e-27	0
SLCO5A1	5.37037619620497e-30	1.12208229954462	0.293	0.15	1.55375724108602e-25	0
FGF14	7.81676037405788e-30	1.15926981467435	0.534	0.376	2.26154511142243e-25	0
LINC00907	6.3029014505342e-29	1.09733248130749	0.251	0.127	1.82355544766855e-24	0
PRUNE2	6.21954121362776e-27	1.0284291766909	0.468	0.305	1.79943766392678e-22	0
AQP4-AS1	2.0925636279607e-20	1.17900824029672	0.295	0.18	6.05420508841591e-16	0
ATP8A1	3.37889824092024e-20	1.02814594732588	0.295	0.174	9.77582839063045e-16	0
MLXIPL	1.78474961556062e-19	1.32641958198289	0.397	0.275	5.16363758773999e-15	0
CHDH	1.17164467361184e-09	1.13543609853493	0.266	0.187	3.38980236969378e-05	0
DSCAML1	1.00791746769573e-06	1.43177852010088	0.325	0.253	0.029161068175373	0
LRFN2	3.03770252631797e-304	3.15527922506083	0.657	0.099	8.78868094914315e-300	1
KIRREL3	4.7133083397256e-299	4.23913468168964	0.614	0.084	1.36365436884941e-294	1
LRRTM3	9.51667585133237e-268	3.39337276839179	0.573	0.083	2.75336465730748e-263	1
ZNF385D	1.65418993580193e-267	3.34646349959674	0.887	0.261	4.78590232226215e-263	1
NRG1	1.10985298300611e-255	2.90672887808876	0.856	0.232	3.21102665043328e-251	1
VAT1L	7.50534522642812e-250	3.13997957030094	0.678	0.13	2.17144648091018e-245	1
DGKB	1.25889623161025e-246	3.89165004391596	0.509	0.073	3.64223857729478e-242	1
ZNF385D-AS2	2.26996965398044e-245	3.74301565762858	0.446	0.053	6.56747620289622e-241	1
KCNH1	1.20073548541826e-239	2.98083749810484	0.587	0.099	3.47396790641211e-235	1
TRPM3	3.75182876620539e-233	3.12474900323372	0.873	0.268	1.08547909863854e-228	1
LINC01099	7.53736847645699e-230	2.87270853581056	0.727	0.161	2.18071144760854e-225	1
DACH2	9.99498405314203e-225	2.78484993915418	0.713	0.159	2.89174878625505e-220	1
SAMD11	1.59875943483548e-218	2.44801001845972	0.678	0.14	4.62553079686602e-214	1
MEG3	1.51914196591665e-208	2.65724964432423	0.924	0.359	4.39518153579006e-204	1
SEMA6D	2.6033081757186e-208	2.90750860097832	0.71	0.175	7.53189121398904e-204	1
GLP1R	5.67605179102549e-198	2.5927517043819	0.598	0.122	1.64219530417949e-193	1
MEG8	3.77881080721609e-195	2.6158024258465	0.858	0.288	1.09328554274376e-190	1
CNTN5	4.55487819749682e-193	2.77931478064118	0.76	0.213	1.31781736009978e-188	1
KCNH7	8.92559749671135e-189	2.80672442133287	0.501	0.088	2.58235386774853e-184	1
TMEM108	3.40149570455034e-186	2.85823366813895	0.641	0.152	9.84120737240503e-182	1
ESR1	8.97740421796417e-186	2.51079759739234	0.468	0.076	2.59734258834139e-181	1
GRIN2A	1.13948128753854e-184	2.67934536503994	0.345	0.041	3.2967472611065e-180	1
SGIP1	2.85730500289024e-176	2.44786221181011	0.53	0.103	8.26675483436204e-172	1
BMP5	7.32918262100771e-176	2.51255221263439	0.612	0.139	2.12047911590995e-171	1
KIAA1211	1.93907475344816e-174	2.50650783547033	0.563	0.12	5.61013107667622e-170	1
UNC5D	5.75522470962715e-171	2.44183318044107	0.624	0.147	1.66510161298933e-166	1
DOCK10	1.01707334525739e-170	2.20397333703259	0.729	0.209	2.94259660249868e-166	1
FMN1	1.9119343048414e-168	2.75629946140966	0.764	0.26	5.53160833076714e-164	1
LINC01098	4.07056189266381e-168	2.63112454730407	0.483	0.089	1.17769496678549e-163	1
PCDH7	3.95203788021384e-166	2.69899402664885	0.544	0.116	1.14340359950347e-161	1
SIX3	4.35152245676793e-166	2.56437303456943	0.407	0.064	1.2589824771921e-161	1
HDAC9	2.54926583480768e-164	2.12984788466339	0.858	0.331	7.37553591326558e-160	1
KCTD8	3.53019751034122e-159	1.79300527689712	0.661	0.176	1.02135674369192e-154	1
ADCYAP1	1.46528764144099e-158	2.36230468183093	0.71	0.204	4.23937020421706e-154	1
AC068931.1	9.12690530394608e-157	3.06376420558522	0.32	0.043	2.64059624253768e-152	1
LDLRAD4	4.65828500314593e-156	2.3305056690075	0.651	0.171	1.34773501711018e-151	1
PPM1E	1.69723177458674e-153	2.23200520840149	0.799	0.285	4.91043097023437e-149	1
SLC8A1	5.30770921196727e-153	2.49763107806327	0.593	0.148	1.53562642920637e-148	1
VAV3	3.08025514123516e-149	2.40964561730155	0.522	0.114	8.91179417462157e-145	1
ANKRD34C-AS1	5.25535658061311e-149	2.14317967106465	0.593	0.148	1.52047976590299e-144	1
CASR	1.03299434402315e-147	2.10670396986872	0.733	0.233	2.98865923612777e-143	1
PDE3A	1.26433900820719e-145	1.99579376765326	0.684	0.201	3.65798561854503e-141	1
LSAMP	9.35523407246387e-144	2.47685635988164	0.776	0.303	2.70665632184525e-139	1
AC092691.1	5.8429934134533e-143	2.87914771802327	0.347	0.054	1.69049485438031e-138	1
CTNNA3	8.07504095482169e-139	1.68435190132852	0.487	0.109	2.33627084904901e-134	1
UNC5C	2.26528613613173e-137	2.55887153647492	0.407	0.076	6.55392584905631e-133	1
TNFRSF11A	9.09968743121661e-136	1.86200785544465	0.52	0.12	2.63272156759959e-131	1
LMNTD1	2.38744558496759e-135	2.08716197601378	0.402	0.074	6.90735756642822e-131	1
PCSK1	2.84460197388195e-134	1.86031257056409	0.764	0.282	8.23000243083526e-130	1
C1orf127	4.6420523887464e-134	2.02887425029616	0.456	0.093	1.34303859711211e-129	1
DGCR9	4.35666605362448e-130	2.33511870507638	0.538	0.137	1.26047062263463e-125	1
CAPN13	2.76729603360653e-129	2.94655810080279	0.372	0.067	8.00634088443041e-125	1
FAM155A	4.9443065323567e-129	1.906934586439	0.789	0.304	1.43048676594144e-124	1
SUSD4	1.21214006225067e-127	2.02446502636004	0.645	0.206	3.50696362810363e-123	1
TCAF2	3.36719956970287e-126	2.21156611926536	0.376	0.069	9.74198179506435e-122	1
TGFBR3	5.87470374656134e-124	1.9665400085745	0.624	0.185	1.69966928795513e-119	1
SLC6A17	6.93375057457392e-124	1.65926767064716	0.595	0.171	2.00607271623573e-119	1
LINC01515	1.06375335040985e-122	2.58836374541306	0.382	0.074	3.07765119340577e-118	1
PRUNE2	2.50984211856473e-119	2.38821498344053	0.733	0.302	7.26147521743146e-115	1
PEX5L	2.60140116084659e-119	2.9347082401689	0.407	0.087	7.52637383856135e-115	1
DEUP1	1.47330118238752e-118	1.88756662269256	0.552	0.151	4.26255498088356e-114	1
CTNNA2	2.51451714852001e-118	2.00797155345297	0.784	0.338	7.2750010140981e-114	1
ROBO1	4.31730632100221e-117	1.89686671080255	0.764	0.301	1.24908306479236e-112	1
SORL1	8.28409267119566e-116	1.81198584054973	0.682	0.245	2.39675369163033e-111	1
WSCD2	1.39460663648083e-115	2.28168951300999	0.388	0.078	4.03487592066633e-111	1
KIF26B	8.32140855962045e-113	2.51074751611743	0.491	0.131	2.40754992446939e-108	1
MTUS2	5.08906123139893e-111	1.88066815498626	0.803	0.377	1.47236719546834e-106	1
CDH22	1.72347761577509e-110	2.35922473857008	0.347	0.067	4.98636543796049e-106	1
PDX1	1.00003136821774e-108	1.43497959936372	0.495	0.126	2.89329075452755e-104	1
AL117190.2	1.06353142279558e-108	2.97410053065648	0.253	0.036	3.07700911243218e-104	1
SLCO5A1	3.16520585935029e-108	2.01262756882221	0.524	0.148	9.15757359227226e-104	1
NAV3	7.95851860965319e-108	1.77286712617554	0.692	0.259	2.30255860414486e-103	1
CADM1	1.02872302645634e-107	1.8092902575162	0.856	0.501	2.97630146014348e-103	1
GPM6A	6.74824993751773e-106	1.96851734428681	0.546	0.169	1.95240367192263e-101	1
RGS16	9.20673372964541e-106	2.11524304914394	0.405	0.095	2.66369220266101e-101	1
DLK1	3.25844422180196e-104	1.87213435648166	0.676	0.226	9.42733082251743e-100	1
IGSF11	3.64388043480505e-103	1.56788862413871	0.4	0.091	1.0542474873978e-98	1
GREM1	4.21847396219802e-103	1.64935909702067	0.522	0.151	1.22048888674313e-98	1
ANO5	4.69214075238659e-103	1.78412385920849	0.614	0.211	1.35753016248049e-98	1
NRG3	1.48832031668191e-102	2.16290903522991	0.382	0.089	4.30600834022409e-98	1
RBFOX3	1.92670038027855e-102	2.07769450300279	0.337	0.068	5.5743295402219e-98	1
INS	5.40781517117224e-102	1.26384124738619	1	0.685	1.56458908532355e-97	1
IL20RA	1.71902797669606e-101	1.93676032750402	0.415	0.097	4.97349174217705e-97	1
GRIA4	3.30427168927087e-101	2.25732700443359	0.581	0.198	9.55991885139848e-97	1
GLIS3	4.63455171566915e-101	1.44072441770445	0.903	0.537	1.3408685023774e-96	1
BEND6	7.31160716205164e-101	1.65197966819871	0.431	0.107	2.11539418412478e-96	1
NEXMIF	7.51022431990682e-101	1.69455146953034	0.538	0.164	2.17285810023544e-96	1
RYR2	1.66866674263379e-100	1.91616027121144	0.413	0.098	4.82778661978808e-96	1
SAMD3	7.0031555521865e-98	1.89088900387431	0.752	0.343	2.0261529643586e-93	1
ELMO1	1.31912957797588e-97	1.98483861104863	0.69	0.273	3.81650569499981e-93	1
MYT1L	8.49058884835315e-97	2.19534675824186	0.509	0.155	2.45649716560553e-92	1
TCERG1L	4.44820577254928e-96	1.78045895500464	0.45	0.12	1.28695489411396e-91	1
TSHZ2	5.23421172732263e-96	1.27118174141894	0.624	0.215	1.51436213694898e-91	1
MEG9	3.25651720333034e-95	2.70482597574154	0.251	0.04	9.42175557267534e-91	1
LINGO2	1.92819816663597e-94	1.73432139303677	0.774	0.35	5.57866293571118e-90	1
EDARADD	1.58669085356672e-93	1.69625422759614	0.653	0.253	4.59061397753923e-89	1
SLC6A6	4.70361869246077e-93	1.51250541129018	0.758	0.335	1.36085096010275e-88	1
TSHZ3	7.36693356136731e-93	1.73217129023661	0.517	0.157	2.13140121797479e-88	1
AP000829.1	4.76413607854527e-92	2.15471809869189	0.322	0.068	1.37835985024472e-87	1
KCNG3	9.52763365283259e-91	2.0069903585426	0.357	0.082	2.75653496843753e-86	1
SCN2A	1.29596953043963e-90	1.95420556237483	0.345	0.077	3.74949904546792e-86	1
RASD1	4.05870622616657e-89	1.44242371441455	0.733	0.324	1.17426488535451e-84	1
SCD5	4.16240880538457e-89	1.64632985518572	0.655	0.248	1.20426811557386e-84	1
TMEM150C	5.99357850857159e-89	1.75734521968232	0.505	0.153	1.73406213409993e-84	1
GLRA3	8.49520261422247e-89	2.30603488645165	0.308	0.064	2.45783202034685e-84	1
CNGA3	8.79422333352101e-88	1.9476715860355	0.306	0.064	2.5443446948543e-83	1
NEFM	1.15474902889601e-87	1.59382621087539	0.392	0.101	3.34091989040195e-83	1
PCA3	1.18249761136524e-87	2.59103299737565	0.261	0.047	3.42120208920191e-83	1
DPP6	1.02131044613567e-86	1.45246991652499	0.883	0.535	2.95485538275972e-82	1
ATRNL1	2.66799654989574e-86	1.91628326561681	0.764	0.36	7.71904761815836e-82	1
NEGR1	8.45752497067204e-86	1.80094310522744	0.556	0.193	2.44693112451483e-81	1
NALCN	1.59070325189543e-84	1.75242018657097	0.696	0.297	4.60222264838386e-80	1
MCF2L2	2.83378448841326e-83	1.74165214404722	0.749	0.382	8.19870528187725e-79	1
VWDE	8.13899002239021e-83	1.44887731737763	0.598	0.225	2.35477259327793e-78	1
ELAVL4	2.94541567874203e-82	2.0590192708328	0.671	0.282	8.52167664173643e-78	1
SLC4A10	9.33438213222863e-82	1.54475048876839	0.727	0.327	2.70062343849639e-77	1
NDRG4	1.68194274581155e-81	1.61449952750983	0.513	0.175	4.86619675218198e-77	1
LRRTM4	1.00078207564796e-80	1.50068685438094	0.756	0.348	2.89546270126469e-76	1
NKX6-1	2.30254364056454e-80	1.33010843756049	0.663	0.288	6.66171926088134e-76	1
CCSER1	2.48908822042541e-80	1.45404690908019	0.85	0.493	7.20143003933481e-76	1
SLC2A12	2.77516381326787e-80	1.89695998164179	0.267	0.053	8.02910394454659e-76	1
SLC2A13	1.6330981518666e-79	1.63831922701392	0.879	0.6	4.72487957298045e-75	1
CNKSR2	4.84103015297228e-78	1.92014750961238	0.285	0.062	1.40060684385794e-73	1
TRIM9	5.56001915272072e-78	1.48996488629828	0.589	0.227	1.60862474126516e-73	1
AP000462.1	1.35912370866079e-77	2.75546609832528	0.324	0.076	3.93221671389741e-73	1
CYYR1	3.49998952175792e-77	1.28828970301619	0.431	0.124	1.012616968435e-72	1
FMN2	1.03452817436915e-76	1.55606111973723	0.723	0.344	2.99309691408482e-72	1
PLCB4	2.78284970499761e-76	1.51736718887491	0.764	0.401	8.05134076649909e-72	1
ME1	2.83184083741024e-76	1.44395509027925	0.655	0.278	8.19308191079532e-72	1
ABCC8	1.84941138104888e-75	2.38894214232887	0.768	0.41	5.35071700765063e-71	1
HADH	2.86599670618251e-75	1.08012573120986	0.797	0.393	8.29190167032725e-71	1
IAPP	2.28069900691657e-74	1.48862943193997	0.887	0.524	6.59851836681101e-70	1
CHL1	2.65460456671309e-74	1.69337859609495	0.306	0.072	7.6803019324143e-70	1
NECTIN3	3.16121246739602e-74	1.82297848711989	0.651	0.291	9.14601991067016e-70	1
MAFA	3.45881962292888e-74	1.09925973978044	0.46	0.139	1.00070569330578e-69	1
L3MBTL4	5.8674258918622e-74	1.61975412098215	0.435	0.133	1.69756365903357e-69	1
CHST8	7.30785884008436e-74	1.53329571614889	0.3	0.069	2.11430971961321e-69	1
LDLRAD3	1.63265898296719e-73	1.66291926891564	0.579	0.221	4.72360896952066e-69	1
MAPT	3.96115975361788e-73	1.44115729642812	0.441	0.141	1.14604273991673e-68	1
CACNA2D1	3.36465360549043e-72	1.41871074224407	0.78	0.416	9.73461581140492e-68	1
DOCK3	4.95709019091316e-72	1.37643091579383	0.77	0.387	1.434185334035e-67	1
LINC00511	2.18107391155054e-71	1.40788765487465	0.799	0.448	6.31028304089803e-67	1
LINC00882	3.68798194992679e-71	1.39763556769628	0.661	0.291	1.06700693775282e-66	1
EFNA5	1.45821279409749e-70	1.29095001437255	0.834	0.433	4.21890125588286e-66	1
STXBP5L	3.79283612774697e-70	1.37638050038998	0.791	0.426	1.09734334847975e-65	1
STX1A	1.08652276729739e-69	1.4476601366872	0.725	0.371	3.1435276703448e-65	1
SYNE2	4.02305559370123e-69	1.0590025246397	0.766	0.388	1.16395044436964e-64	1
SYBU	6.45861199332439e-69	1.38746600200046	0.612	0.253	1.86860562190861e-64	1
SYT16	8.64236649310837e-69	1.54066290230125	0.394	0.117	2.50040947378611e-64	1
OLMALINC	8.77368664591128e-69	1.76299796410642	0.688	0.354	2.53840302039505e-64	1
TMEM63C	2.07535415577739e-68	1.62550510688736	0.606	0.251	6.00441464349514e-64	1
NPTX2	2.36034442396853e-68	1.38554684764964	0.676	0.296	6.82894848742575e-64	1
SYT13	2.50430279860313e-68	1.07329557697501	0.569	0.225	7.24544885691857e-64	1
TRMT9B	1.99775031113766e-67	1.99287973500613	0.314	0.082	5.77989120018348e-63	1
FGF14	5.11915777084206e-67	1.62021870882492	0.729	0.375	1.48107472626003e-62	1
MCTP2	7.17431182624046e-67	1.105852903574	0.69	0.317	2.07567189756789e-62	1
ADGRV1	1.40035775770018e-66	1.34114568553023	0.653	0.291	4.05151506457817e-62	1
ROBO2	1.86344772768127e-66	1.338137821539	0.735	0.362	5.39132696572745e-62	1
AGBL4	2.25491155957133e-66	1.34964997611844	0.803	0.45	6.52391012415176e-62	1
AC004540.1	5.11118179715341e-65	1.9772112996033	0.269	0.063	1.47876711755243e-60	1
NPY	7.66669933561393e-65	1.7807123845946	0.382	0.117	2.21812945177982e-60	1
NTN1	1.03538183102917e-64	1.70769896708416	0.349	0.102	2.99556671353358e-60	1
APBA1	1.76309504525211e-64	1.81554722688487	0.429	0.143	5.10098658492339e-60	1
C12orf40	3.12813399250381e-64	1.98185234836441	0.513	0.196	9.05031726711202e-60	1
ERO1B	5.60108344686781e-64	1.65344694637826	0.84	0.637	1.62050546284779e-59	1
GSN	5.88373657116857e-64	1.01672013819435	0.764	0.424	1.70228266477049e-59	1
DYNC1I1	6.37062201292409e-64	1.19599887844	0.801	0.438	1.8431483607792e-59	1
RASGRF1	8.11306271917586e-64	1.71144144617056	0.495	0.185	2.34727130591196e-59	1
KCNE4	6.92158381650029e-63	1.19976402649805	0.37	0.112	2.00255262978986e-58	1
DNM3	7.80326749200928e-63	1.25695885936937	0.641	0.292	2.25764135078813e-58	1
CYP2U1	2.19104160968125e-62	1.29830792970148	0.47	0.169	6.3391215851298e-58	1
RGL1	4.17145438094648e-62	1.19513634124192	0.604	0.254	1.20688518149544e-57	1
TRIM2	5.16742164839917e-62	1.25043898810803	0.731	0.396	1.49503843131485e-57	1
INTS6L	7.07078806407477e-62	1.93505211697833	0.374	0.118	2.04572040269811e-57	1
SLCO3A1	1.6896284724227e-61	1.3053580456246	0.552	0.217	4.88843309641336e-57	1
CACNA1D	2.66533962970461e-61	1.6720785518547	0.811	0.484	7.71136061666138e-57	1
MAN1C1	4.04085750195083e-61	1.9496164792475	0.497	0.191	1.16910089246441e-56	1
APCDD1L-DT	7.23253773112101e-61	1.17072233043973	0.54	0.216	2.09251781636793e-56	1
CADPS	7.81056186232105e-61	1.07713489832205	0.871	0.547	2.25975175800673e-56	1
SPTB	1.46580181920738e-60	1.09721800457849	0.575	0.24	4.2408578233308e-56	1
GPR158	2.68396194360577e-60	1.19464658614064	0.618	0.269	7.76523869524022e-56	1
AP003059.1	3.37844285422052e-60	2.22443842094039	0.253	0.06	9.77451086583082e-56	1
PFKFB2	4.18472339529315e-60	1.24769253514619	0.653	0.332	1.21072417272622e-55	1
SLC5A4-AS1	7.61222322243096e-60	2.11928690265923	0.275	0.07	2.20236842271373e-55	1
MGAT4C	1.16153857489213e-59	2.04916954006439	0.277	0.071	3.36056340487791e-55	1
ARL4C	1.22806569124774e-59	1.41184382863647	0.468	0.178	3.55303965791795e-55	1
LINC01725	1.30875582574249e-59	1.57844007728469	0.694	0.353	3.78649235503816e-55	1
ATP2A3	5.07239021501547e-58	1.50266851847856	0.665	0.332	1.46754393700828e-53	1
FOXP2	6.09509688901272e-58	1.26393001064752	0.676	0.321	1.76343343192916e-53	1
LINC02197	1.53079253278558e-57	1.96737199994858	0.439	0.162	4.42888895585524e-53	1
OLFM2	3.94291882155197e-57	1.40580175389779	0.39	0.126	1.14076527345141e-52	1
C2CD4A	4.22196237232788e-57	1.34962258897063	0.52	0.211	1.2214981535619e-52	1
ENDOD1	6.4053342322134e-57	1.36390821463612	0.552	0.244	1.85319130006398e-52	1
AC079160.1	1.18808671790538e-56	1.56001134764761	0.259	0.065	3.43737249224384e-52	1
PLCXD3	2.39611855444102e-56	1.35295551440955	0.807	0.451	6.93245020170876e-52	1
NLGN1	2.65931625117287e-56	1.20537742856674	0.739	0.38	7.69393377789335e-52	1
KNDC1	7.35449611596159e-56	2.08618708924983	0.287	0.079	2.12780281627001e-51	1
PPP2R2C	7.61143583476946e-56	1.41149856519604	0.501	0.197	2.2021406157155e-51	1
SREBF1	1.31312246268354e-55	1.28118911033835	0.643	0.332	3.79912590903602e-51	1
PDE8B	2.78589014634299e-55	1.29858942147696	0.571	0.248	8.06013737139955e-51	1
PDE4B	3.25785786274054e-55	1.88339548620634	0.415	0.155	9.42563436848093e-51	1
GLRA1	2.02156309490963e-54	2.26893245086784	0.277	0.074	5.84878634619253e-50	1
SOGA3	2.29528120744446e-54	1.01656722518506	0.54	0.231	6.6407075893783e-50	1
TMOD1	7.15819579817277e-54	1.16063258994776	0.823	0.509	2.07100920832735e-49	1
DNAH14	8.70584290453763e-54	1.25397964791997	0.749	0.442	2.51877446914083e-49	1
NMNAT2	2.39605311746956e-53	1.22106748798081	0.686	0.341	6.93226087946293e-49	1
PIR	3.11028261938379e-53	1.13511525489229	0.651	0.336	8.99866967440118e-49	1
LMCD1-AS1	3.31204200908949e-53	1.36763496420269	0.628	0.309	9.58239994069772e-49	1
UNC80	3.89239005316008e-53	1.3659666955926	0.608	0.291	1.12614629018028e-48	1
WDR25	8.21964771193709e-53	1.47435280285789	0.647	0.355	2.37810847601764e-48	1
CPNE4	1.08829531520154e-52	1.77808762490385	0.567	0.272	3.14865600594111e-48	1
GCK	1.38674863223198e-52	1.54006715287829	0.343	0.11	4.01214114277356e-48	1
AC096564.1	8.54902331850563e-52	1.26266737435555	0.491	0.2	2.47340342651005e-47	1
MEIS2	8.69341512428294e-52	1.1112634756626	0.895	0.688	2.51517886375754e-47	1
ANKS1B	6.66640815197124e-51	1.10521943475618	0.577	0.256	1.92872520652832e-46	1
SLC7A5	1.74484511597865e-50	1.31487365474242	0.52	0.227	5.04818588954944e-46	1
AL139383.1	1.79397661933307e-50	1.16948696760613	0.587	0.27	5.19033315505444e-46	1
EXPH5	3.91243415139008e-50	1.78678587799142	0.343	0.114	1.13194544868018e-45	1
ZNF10	8.00159883207717e-50	1.04194189865404	0.643	0.322	2.31502257409657e-45	1
RORB	1.13990661945899e-49	1.44577984475679	0.281	0.081	3.29797783141875e-45	1
AL109930.1	1.20184856207568e-49	1.95444208260614	0.269	0.075	3.47718825979736e-45	1
APOBEC2	2.61520843552655e-49	1.57590342373009	0.279	0.083	7.56632104566541e-45	1
CTNND2	2.91610544116555e-49	1.42743523545804	0.536	0.249	8.43687626238017e-45	1
LRRN3	4.26292217342221e-49	1.63180196326302	0.257	0.072	1.23334864321451e-44	1
IQSEC1	4.5718460643815e-49	1.57207304709251	0.612	0.311	1.32272650334685e-44	1
CHN1	1.07295789256625e-48	1.24956948429499	0.641	0.323	3.10428177477267e-44	1
GNAO1	1.31049226598623e-48	1.11197882066396	0.69	0.364	3.79151622395137e-44	1
MCC	2.1147664342089e-48	1.04287035081112	0.569	0.25	6.11844224745318e-44	1
C9orf135	2.40660167960265e-48	1.50638335914745	0.259	0.071	6.96277997942638e-44	1
GRIA2	7.11292773122171e-48	1.26221995585969	0.483	0.203	2.05791225119707e-43	1
MAML3	7.55268756080143e-48	1.16324421090442	0.848	0.568	2.18514356509107e-43	1
AKAP6	2.82936300947169e-47	1.26603870976564	0.505	0.218	8.1859130590035e-43	1
ATP8A1	2.83954808408539e-47	1.32186222012337	0.439	0.174	8.21538051687586e-43	1
TMEM196	4.01930657746564e-47	1.25504527042486	0.567	0.259	1.16286577899236e-42	1
AMPH	4.81412749552164e-47	1.74442239615904	0.294	0.09	1.39282336700432e-42	1
CDH2	6.30193135771922e-47	1.4918936928244	0.265	0.076	1.82327478041533e-42	1
AQP3	1.18817838816277e-46	1.28818627500758	0.472	0.205	3.43763771263252e-42	1
WDR17	1.41996589502573e-46	1.1499043397895	0.567	0.265	4.10824532748843e-42	1
G6PC2	2.31854644766039e-46	1.454833402002	0.575	0.278	6.70801858237103e-42	1
HMGCLL1	2.60023692864499e-46	1.00405411946699	0.772	0.433	7.52300548195568e-42	1
FRY	2.7906843755242e-46	1.25195964074414	0.725	0.402	8.07400803526662e-42	1
MAPK10	4.83513697293547e-46	1.034661299629	0.741	0.416	1.39890182900969e-41	1
GLCCI1	6.52511088973626e-46	1.34869631385846	0.478	0.201	1.88784508261849e-41	1
AC087457.1	7.12805624422427e-46	1.54560615431258	0.337	0.117	2.06228923257897e-41	1
HHAT	7.27692297647113e-46	1.13119443379285	0.306	0.098	2.10535935555263e-41	1
SYT14	1.33826358358338e-45	1.02097530587832	0.813	0.489	3.87186420002342e-41	1
TSPAN5	1.39820724497081e-45	1.08610759991432	0.398	0.15	4.04529320114954e-41	1
DANT2	1.44663398276488e-45	1.20671209980684	0.532	0.25	4.18540143893534e-41	1
LMO1	1.59776702598288e-45	1.10077904596707	0.491	0.208	4.62265955957366e-41	1
SNHG14	1.75756406117353e-45	1.22106245726661	0.836	0.629	5.08498434178726e-41	1
DHRS2	1.79678457178e-45	1.01424788582854	0.353	0.118	5.19845712307389e-41	1
MARCH1	2.39331924711468e-45	1.10723944139416	0.483	0.212	6.92435124575219e-41	1
AP001825.1	2.82554847924899e-45	1.57435950720294	0.263	0.078	8.17487686016317e-41	1
SETBP1	3.94197061287837e-45	1.15103997539601	0.7	0.392	1.14049093771797e-40	1
DNAH5	4.97564412816123e-45	2.15146304317688	0.339	0.121	1.43955335915961e-40	1
TTLL7	1.42423377737681e-44	1.15038824021557	0.68	0.378	4.1205931647066e-40	1
BTBD8	1.91099107687163e-44	1.07766789145063	0.446	0.186	5.52887938360499e-40	1
HFM1	1.99518534105701e-44	1.52549305925844	0.29	0.091	5.77247022874613e-40	1
NBEA	8.21982890589247e-44	1.01579925626368	0.844	0.595	2.37816089905281e-39	1
PSD3	1.54614557299186e-43	1.17988973090003	0.708	0.403	4.47330837178004e-39	1
THNSL2	4.14639017533576e-43	1.3563243294348	0.3	0.099	1.19963360552814e-38	1
SOBP	4.36949372097243e-43	1.07331726265647	0.651	0.345	1.26418192335174e-38	1
IKZF2	5.63598668833102e-43	1.46849337619374	0.265	0.081	1.63060366866793e-38	1
MLXIPL	8.46056573419897e-43	1.49816211715512	0.556	0.275	2.44781087821845e-38	1
LINC01876	9.30417704660483e-43	1.49418678240595	0.409	0.165	2.69188450312371e-38	1
RIMKLA	1.03717719368854e-42	1.15059398869359	0.511	0.24	3.0007610567797e-38	1
PTPRD	1.96511341587296e-42	1.20026704898391	0.587	0.304	5.68546613480365e-38	1
MTCL1	2.11211347964096e-42	1.23321524227772	0.281	0.089	6.11076671929724e-38	1
TMEM200A	5.67461201033529e-42	1.30493081027392	0.528	0.259	1.64177874683021e-37	1
SOX6	8.66280076286664e-42	1.14628960262466	0.782	0.498	2.50632151671258e-37	1
SLC9A9	2.13783068874148e-41	1.4231657986395	0.275	0.088	6.18517174866686e-37	1
STXBP5-AS1	3.11106952025368e-41	1.30032935333907	0.439	0.186	9.00094633599794e-37	1
PKIA	3.59846925123235e-41	1.19815040804024	0.497	0.235	1.04110912376654e-36	1
FLG-AS1	4.87848025720329e-41	1.00164326402885	0.446	0.189	1.41144190801406e-36	1
GJD2	4.882212641347e-41	1.2118142438696	0.257	0.079	1.41252176139451e-36	1
STK33	5.8908472459832e-41	1.023780653694	0.702	0.387	1.70433992520786e-36	1
GALNT10	7.5128751420254e-41	2.16367716973948	0.423	0.188	2.17362503609079e-36	1
ZC3H12B	2.26014525622695e-40	1.47809703983865	0.294	0.099	6.5390522553158e-36	1
CAMKK1	3.5081469191315e-40	1.42899848422764	0.415	0.177	1.01497706664313e-35	1
MEIS3	4.0489348035581e-40	1.29292754106892	0.415	0.171	1.17143781736543e-35	1
PWRN4	4.39007298249106e-40	1.51294671262101	0.405	0.166	1.27013591529431e-35	1
DGKG	7.14709926706608e-40	1.30618912011948	0.329	0.123	2.06779875994756e-35	1
TEC	8.40520741735353e-40	1.44677443571266	0.353	0.135	2.43179460998872e-35	1
RAB11FIP4	8.62797346780379e-40	1.58696699137211	0.359	0.143	2.49624528370499e-35	1
FSTL4	1.32555497241513e-39	2.4908829299829	0.435	0.196	3.83509564619145e-35	1
PLCL2	3.06571578578808e-39	1.048644864159	0.71	0.422	8.86972891144208e-35	1
CHDH	5.60614104873519e-39	1.35143431568563	0.427	0.184	1.62196872822006e-34	1
OTULINL	7.59571220194233e-39	1.18194917301923	0.571	0.28	2.19759145426595e-34	1
MNX1	1.02473080568854e-38	1.17426882293515	0.466	0.213	2.96475116701808e-34	1
PLEKHH2	1.13603894358118e-38	1.12259022182248	0.439	0.19	3.28678787156907e-34	1
CHST9	1.17378427667639e-38	1.08775585062252	0.655	0.35	3.39599266928014e-34	1
SPAG6	1.33855822779928e-38	1.24044262857708	0.279	0.093	3.87271666466889e-34	1
TFCP2L1	1.42576880011948e-38	1.05891044892061	0.257	0.083	4.12503429250569e-34	1
AC084198.2	1.48417213278607e-38	1.28143176479571	0.54	0.27	4.29400681457664e-34	1
SLC25A29	1.9031479075267e-38	1.14707681792819	0.503	0.243	5.50618752605626e-34	1
SLC30A8	2.34012411965839e-38	1.63338489629088	0.692	0.415	6.77044710299565e-34	1
KLHL29	2.43893166454564e-38	1.10213270836815	0.552	0.282	7.05631709186345e-34	1
ETV1	3.08255783033709e-38	1.24603641572404	0.466	0.213	8.91845631473126e-34	1
LINC02340	3.84137820887005e-38	1.04076005792494	0.546	0.27	1.11138754339028e-33	1
TNRC6A	1.31648055972855e-37	1.00644562381712	0.828	0.634	3.80884155540665e-33	1
ABCA3	1.40127888315906e-37	1.19147577818322	0.501	0.242	4.0541800647558e-33	1
TIAM1	1.48942183681229e-37	1.16147077153416	0.579	0.304	4.30919525826532e-33	1
RHOBTB3	1.55090192469434e-37	1.03822340750334	0.77	0.534	4.48706944852567e-33	1
MIR29B2CHG	3.19332416645238e-37	1.09266256266805	0.665	0.382	9.23892547838003e-33	1
SLC25A27	3.89677347904385e-37	1.17328881997919	0.517	0.246	1.12741450295697e-32	1
CDC7	6.59155751352147e-37	1.09354131202976	0.318	0.119	1.90706941981203e-32	1
DLG3	1.14246574823653e-36	1.01542582452293	0.376	0.148	3.30538190279792e-32	1
PWRN1	1.57611841089705e-36	1.16696782450197	0.439	0.197	4.56002578640734e-32	1
ABCA10	3.82743980442035e-36	1.63709839344667	0.312	0.119	1.1073548842149e-31	1
KCNK16	6.38716243937025e-36	1.31547305649536	0.349	0.138	1.8479338369586e-31	1
MIPOL1	2.10132612222316e-35	1.00241262357935	0.624	0.349	6.07955673681605e-31	1
AUXG01000058.1	2.39909004494151e-35	1.47706929253172	0.308	0.117	6.94104731802479e-31	1
ARHGEF3	2.69949951066439e-35	1.10926272088536	0.579	0.302	7.81019198425421e-31	1
FSIP2-AS1	8.86540818126027e-35	1.05920721259529	0.38	0.158	2.56493989500222e-30	1
AC068051.1	8.93572414864631e-35	1.791542533478	0.421	0.198	2.58528371068635e-30	1
SEMA4B	9.40834986566551e-35	1.22940747714282	0.532	0.271	2.72202378313434e-30	1
FRMPD4	1.23074541334618e-34	1.36278613050629	0.31	0.117	3.56079262989316e-30	1
MYRIP	1.31785880956411e-34	1.10738886413411	0.339	0.135	3.81282910783089e-30	1
RIC3	1.5407297255028e-34	1.17344817646815	0.674	0.389	4.45763924182471e-30	1
FAAH2	2.24913501738775e-34	1.17692702597833	0.48	0.231	6.50719743230623e-30	1
NEO1	3.2193713231523e-34	1.05873932647304	0.577	0.311	9.31428511214423e-30	1
CAPS2	3.34995670309454e-34	1.12692308744541	0.421	0.193	9.69209473339312e-30	1
NFASC	4.21696545303009e-34	1.0679440427445	0.637	0.358	1.22005244487066e-29	1
KCNK17	5.28683379134574e-34	1.6691805047758	0.283	0.103	1.52958675251215e-29	1
AQP4-AS1	1.13095963624135e-33	1.78733027957953	0.405	0.181	3.27209241957347e-29	1
ENO4	3.00235879120639e-33	1.65657686004213	0.368	0.158	8.68642445471832e-29	1
GRM4	6.48104872596204e-33	1.696185463179	0.349	0.152	1.87509701739534e-28	1
RPL34-AS1	1.19446785965391e-32	1.10027108534829	0.298	0.112	3.45583441155071e-28	1
BMF	1.7855776377308e-32	1.13735970155696	0.257	0.089	5.16603322148275e-28	1
KIF1A	2.51827221496381e-32	1.0635322435046	0.766	0.538	7.28586517233329e-28	1
CFAP61	2.95307257752758e-32	1.02408058599372	0.292	0.111	8.5438295813028e-28	1
FKBP5	1.14295884641951e-31	1.08368287096636	0.63	0.37	3.30680853446093e-27	1
ZRANB2-AS2	3.35163715600106e-31	1.08367867867274	0.433	0.206	9.69695661974225e-27	1
TENM4	4.42220455625645e-31	1.12101889054212	0.444	0.21	1.27943222221612e-26	1
GALNT14	4.52216988682211e-31	1.70636651839599	0.251	0.09	1.30835419165537e-26	1
BDNF-AS	7.47218315254931e-31	1.12035821251723	0.423	0.194	2.16185202969557e-26	1
KRT222	8.79986624089417e-31	1.07156442694175	0.308	0.123	2.5459773008155e-26	1
LINC02615	1.0863555470881e-30	1.3416408364914	0.378	0.171	3.14304386883528e-26	1
ANKRD6	1.36211088447664e-30	1.00157907116359	0.509	0.258	3.94085921096782e-26	1
AC053527.2	4.11735527209633e-30	1.02477566788838	0.507	0.266	1.19123322732291e-25	1
GIPR	4.89321561236053e-30	1.35021714850442	0.357	0.156	1.41570514096815e-25	1
LINC01266	9.65049680598495e-30	1.08954754452621	0.333	0.139	2.79208173590757e-25	1
TP53INP2	1.61582873295778e-29	1.23551662871679	0.343	0.148	4.67491569019346e-25	1
TMEM232	2.29064197798166e-29	1.10428098410001	0.483	0.252	6.62728537069655e-25	1
KSR2	2.58682791006197e-29	1.31986005418684	0.398	0.192	7.48421050939129e-25	1
ZFYVE28	6.6906069051489e-28	1.14702512638509	0.474	0.243	1.93572638979768e-23	1
SEZ6L	6.97788249440566e-28	1.3610405465443	0.476	0.247	2.01884096328145e-23	1
SMAD9	7.40966381817248e-28	1.22290920389065	0.372	0.171	2.14376393587366e-23	1
ZC3H3	7.49555513524843e-28	1.04221738236629	0.415	0.199	2.16861401173007e-23	1
AC023590.1	7.67306425852062e-28	1.49273426326895	0.361	0.167	2.21997095127519e-23	1
JPH1	9.5921596638967e-28	1.07287125318292	0.335	0.148	2.77520363395859e-23	1
MEST	1.0901344440065e-27	1.08340702881849	0.331	0.147	3.15397697339961e-23	1
INPP4B	1.19686203257693e-27	1.22559748584032	0.429	0.221	3.46276123265157e-23	1
LRP5L	1.38297224269157e-27	1.18118047294618	0.376	0.176	4.00121529255525e-23	1
GCNT4	1.53397087843739e-27	1.28815516488583	0.372	0.177	4.43808454549504e-23	1
PAXBP1-AS1	6.08711455965478e-27	1.07639498794698	0.374	0.175	1.76112398439932e-22	1
ACACB	6.34806413063685e-27	1.12973639833802	0.446	0.228	1.83662191427585e-22	1
RBM11	7.26468149961087e-27	1.01705898810259	0.255	0.097	2.10181765146742e-22	1
NPHS1	7.59311228357103e-27	1.24814051864335	0.273	0.108	2.19683924588277e-22	1
LMCD1	3.80873268660469e-26	1.18689339050797	0.515	0.312	1.10194254088847e-21	1
TAPT1-AS1	4.51142399331389e-26	1.08478992443075	0.53	0.292	1.30524518974557e-21	1
XKR9	8.72333438484638e-26	1.10199583800554	0.29	0.124	2.52383510422375e-21	1
ASAP1	9.29911096987969e-26	1.05823696817239	0.84	0.638	2.69041878580559e-21	1
VWC2L	1.96647556911257e-25	1.23517514523225	0.275	0.115	5.68940711655648e-21	1
SFXN5	3.04821304417564e-25	1.1253811533782	0.448	0.233	8.81908997940895e-21	1
OXR1	9.63882773099354e-25	1.03966748204708	0.53	0.305	2.78870563913105e-20	1
CNP	1.07584729070117e-24	1.04041939838598	0.522	0.309	3.11264138145661e-20	1
CDRT4	2.52177411997799e-24	1.09504688886201	0.476	0.259	7.29599688392031e-20	1
AL356599.1	4.11439213657474e-24	1.03445003871067	0.441	0.235	1.1903759329538e-19	1
SLC43A2	4.78357164933414e-24	1.30304353493037	0.382	0.192	1.38398294958535e-19	1
FAM222A	2.25757927456247e-23	1.09353192691424	0.388	0.195	6.53162835716413e-19	1
POT1-AS1	2.96416194081291e-23	1.07082329982786	0.316	0.142	8.57591332715992e-19	1
AL133325.3	1.07274658947303e-22	1.44191004295326	0.255	0.106	3.10367043266337e-18	1
NSUN7	1.14043962744213e-22	1.08273886320338	0.4	0.21	3.29951993011558e-18	1
DLG5	1.35218995102214e-22	1.3401816438536	0.515	0.289	3.91215596629725e-18	1
AP001831.1	5.3178108050694e-22	1.18486381413042	0.275	0.123	1.53854902212268e-17	1
KCTD16	1.6275565226966e-21	1.06862441806773	0.251	0.107	4.7088465314658e-17	1
HSF4	1.65589786218003e-21	1.38029862309307	0.29	0.135	4.79084369485926e-17	1
DNMT3A	1.78427782874787e-21	1.00198660035842	0.546	0.328	5.16227261413333e-17	1
SEMA5A	9.23016638433349e-21	1.01623395484121	0.423	0.233	2.67047173831537e-16	1
ZBTB20-AS5	1.69769689624231e-20	1.45177750653652	0.366	0.189	4.91177666020825e-16	1
PHF21B	7.49962905512609e-20	1.10431648674817	0.423	0.23	2.16979267822908e-15	1
CACNA1H	9.85061590624642e-20	1.1135699356498	0.285	0.133	2.84998019399521e-15	1
AC106791.1	1.06845218919936e-19	1.23700528637872	0.271	0.126	3.09124587379159e-15	1
ARMH1	1.38312586282111e-19	1.14462731797952	0.3	0.147	4.00165974631404e-15	1
AC024558.2	1.70336535182634e-19	1.00147220688274	0.251	0.113	4.92817663590397e-15	1
AL513327.1	4.19069362143768e-19	1.31400522879105	0.318	0.16	1.21245147855435e-14	1
ZNF337-AS1	8.28411258600809e-19	1.07038192678229	0.421	0.236	2.39675945338386e-14	1
PILRB	1.00806431460638e-18	1.0348560550926	0.509	0.307	2.91653167501917e-14	1
ZBED3-AS1	3.35371990520663e-17	1.35129101036528	0.255	0.122	9.70298242974381e-13	1
STEAP2	3.47515268508569e-17	1.07295163143193	0.329	0.166	1.00543117484899e-12	1
NAIP	5.77901885235667e-17	1.06041853788926	0.281	0.141	1.67198573436383e-12	1
AC107021.1	2.13895741799796e-16	1.65155333618802	0.3	0.155	6.1884316017517e-12	1
FAXC	2.74120481938885e-16	1.07300436151952	0.253	0.12	7.93085378345583e-12	1
ACTR3C	6.11294138175539e-16	1.01214803293674	0.273	0.134	1.76859620056947e-11	1
CRB1	7.71345910393104e-16	1.09352506413546	0.251	0.124	2.23165798794933e-11	1
SLC4A8	7.88364309315501e-16	1.43822036403744	0.31	0.164	2.28089561971161e-11	1
GOLGA8B	2.87921357619234e-15	1.03432215332564	0.419	0.246	8.33014071863967e-11	1
AC053513.1	5.33526945439362e-15	1.14494628193183	0.279	0.15	1.54360015854516e-10	1
DPY19L2	1.3781911693134e-14	1.14702879859009	0.273	0.139	3.98738269105754e-10	1
AC009554.1	5.68191116522589e-14	1.48192848668498	0.255	0.134	1.64389053832315e-09	1
LENG8-AS1	1.23280931879572e-12	1.07458179626435	0.304	0.171	3.56676392113979e-08	1
DPH6-DT	7.71928858627531e-12	1.0923270487814	0.368	0.235	2.23334457378117e-07	1
IPO9-AS1	2.18208594410962e-10	1.25412118499617	0.308	0.19	6.31321105349796e-06	1
DSCAML1	3.29073756429046e-10	1.03296843370002	0.374	0.255	9.52076192100516e-06	1
D2HGDH	5.18238740333208e-10	1.01514739005124	0.355	0.225	1.49936832353204e-05	1
CTRB2	0	8.45200039987937	0.969	0.053	0	2
PRSS1	0	7.92425274767781	0.919	0.04	0	2
CTRB1	0	8.17802007539008	0.896	0.027	0	2
CELA3A	0	7.65028484931872	0.85	0.039	0	2
PLA2G1B	0	7.87811812856161	0.831	0.035	0	2
CTRC	0	7.71423695254158	0.777	0.015	0	2
CPA2	0	8.24969764964773	0.738	0.009	0	2
CPA1	0	8.22513386038523	0.742	0.014	0	2
CPB1	0	7.56457833012366	0.746	0.021	0	2
SYCN	0	8.09326045217833	0.662	0.009	0	2
CELA3B	0	7.86345644093247	0.631	0.012	0	2
CLPS	0	7.90187287490043	0.642	0.024	0	2
GSTA2	0	7.66537721199493	0.612	0.015	0	2
PNLIP	0	7.70404435614373	0.588	0.015	0	2
KLK1	0	7.70824469733656	0.55	0.004	0	2
PNLIPRP1	0	7.14924196104485	0.546	0.005	0	2
CEL	0	7.92807842817878	0.512	0.011	0	2
ANPEP	0	6.73838425859528	0.5	0.016	0	2
BCAT1	0	5.16423573494695	0.512	0.029	0	2
CELA2A	0	7.3270559878494	0.419	0.006	0	2
PDIA2	0	6.93766299792103	0.335	0.002	0	2
CTRL	0	6.78790213386624	0.342	0.009	0	2
GP2	0	7.58867739875106	0.335	0.005	0	2
AL365226.2	0	6.89603412439725	0.327	0.007	0	2
SERPINA3	3.0194499186382e-290	7.29955230871543	0.831	0.056	8.73587250460404e-286	2
GSTA1	3.88673388215926e-284	6.30701958917351	0.696	0.06	1.12450984678632e-279	2
REG1B	3.30796647713836e-266	7.63592482951589	0.892	0.069	9.57060861165672e-262	2
LGALS2	1.92480290818515e-263	7.07374767720282	0.392	0.013	5.56883977396127e-259	2
LINC02532	1.29613294421924e-262	5.47957645691113	0.427	0.024	3.74997183421512e-258	2
PRSS2	3.78158601526127e-250	8.38222401978969	0.965	0.058	1.09408846593539e-245	2
ALB	5.65932125538791e-237	7.88724279682979	0.377	0.016	1.63735482560883e-232	2
CA12	4.43857170319628e-223	5.84607381869159	0.365	0.022	1.28416756516875e-218	2
SPINK1	1.61102205704317e-219	6.35182929532403	0.973	0.205	4.66100901543729e-215	2
REG1A	2.80738651111418e-216	7.90685316174939	0.981	0.117	8.12233065395555e-212	2
OLFM4	1.50605982276292e-212	7.83450112120787	0.454	0.023	4.35733227921769e-208	2
AKR1C3	2.17241180639427e-190	4.07637134270673	0.754	0.139	6.28522183825991e-186	2
AKR1C2	6.42397653557552e-187	5.1920240608997	0.581	0.072	1.85858489127271e-182	2
ALDOB	9.30872432877339e-186	6.25156428285645	0.423	0.034	2.69320012280072e-181	2
CD24	9.06583739444385e-171	4.41456710901466	0.9	0.281	2.6229280749605e-166	2
RARRES2	1.76051869893244e-164	4.89718040658488	0.435	0.043	5.09353269975132e-160	2
RNASE1	2.0891624716445e-157	3.51972578234718	0.442	0.045	6.04436486296187e-153	2
IL32	7.36909936211954e-152	4.3736241035708	0.665	0.117	2.13202782744843e-147	2
AC007368.1	1.82341516526578e-145	5.02869651262067	0.285	0.021	5.27550475614696e-141	2
AKR1C1	3.62410159191806e-144	4.13484236734867	0.75	0.178	1.04852507257373e-139	2
AKR1B10	9.96646431364997e-144	4.23768585447902	0.373	0.031	2.88349745522521e-139	2
MGST1	2.52724084719093e-141	2.64586758659863	0.715	0.136	7.3118132190928e-137	2
DPEP1	1.15408802013594e-136	4.15176465144712	0.292	0.022	3.3390074598573e-132	2
CUZD1	5.7455243645916e-136	6.69353818125229	0.25	0.016	1.66229510916364e-131	2
C3	3.65038542393599e-132	4.69884877289823	0.419	0.043	1.05612951085316e-127	2
MT1G	6.70654823160085e-131	5.75068637360326	0.4	0.042	1.94033853436676e-126	2
SDC4	2.71203869256089e-128	4.43277309529493	0.581	0.109	7.84647034531716e-124	2
AZGP1	3.01970690036907e-125	3.65601553576354	0.327	0.032	8.73661600414781e-121	2
PDZK1IP1	7.4449260508776e-124	4.37749742788822	0.346	0.034	2.15396600503991e-119	2
MUC1	4.27542460466939e-116	3.97611876706876	0.419	0.048	1.23696584662295e-111	2
KRT7	8.70616101406643e-112	2.75629445370781	0.565	0.075	2.5188665045897e-107	2
CFB	1.42659719064633e-109	6.069077309606	0.369	0.039	4.12743099197796e-105	2
GATM	3.55529122328711e-107	4.99504826517582	0.5	0.101	1.02861685672143e-102	2
DUOXA2	7.79874544720205e-106	4.46506754973696	0.346	0.029	2.2563330327845e-101	2
CD44	1.2650194419984e-105	2.99905273384283	0.812	0.326	3.65995424958977e-101	2
EEF1A1	1.97821955237696e-89	1.58454782992493	0.992	0.972	5.72338480893702e-85	2
DEFB1	3.01637119321089e-87	3.46168899998918	0.319	0.041	8.72696513619776e-83	2
TACSTD2	8.51855632770858e-86	2.17926149982867	0.446	0.076	2.46458871673265e-81	2
TCIM	1.25468933280887e-85	3.3399734927522	0.396	0.067	3.63006717768262e-81	2
RPL10	5.81415036165807e-82	1.75701686846901	0.962	0.916	1.68214998263491e-77	2
REG3A	3.13223976878732e-81	8.72084559992416	0.55	0.038	9.06219609905548e-77	2
RAMP1	2.42932975470733e-79	3.12321347585565	0.323	0.048	7.02853684631925e-75	2
RPS6	5.28964490920167e-76	1.41065652309568	0.954	0.933	1.53040006513023e-71	2
DUOX2	1.50407281418643e-70	3.84658042182597	0.292	0.043	4.35158346600418e-66	2
RASEF	9.25922246658903e-70	2.80497822432204	0.346	0.063	2.67887824403354e-65	2
RPLP0	4.13239214780657e-69	1.52045959503934	0.946	0.903	1.1955836962034e-64	2
RPL13	9.27296909985746e-69	1.1636707026383	0.962	0.947	2.68285541997076e-64	2
TC2N	1.1516618997792e-68	4.00874175294917	0.485	0.138	3.3319882084412e-64	2
RPL18A	5.04662462394882e-68	1.63685013721012	0.9	0.901	1.46008943620087e-63	2
RPS12	7.95522425736681e-66	1.39707555031041	0.946	0.943	2.30160548214136e-61	2
ZFP36L1	2.05787278577544e-64	2.94025626244439	0.631	0.258	5.9538375438055e-60	2
NUPR1	3.69275982127314e-64	1.71579577132794	0.454	0.1	1.06838927149075e-59	2
RACK1	3.78629484147133e-62	1.25720471637089	0.927	0.879	1.09545082353448e-57	2
TPT1	5.09672402326378e-60	1.45433781584906	0.973	0.954	1.47458419441068e-55	2
RPL29	5.24633245095308e-60	1.38167912723316	0.935	0.892	1.51786890470975e-55	2
PRSS3	1.16722167889306e-59	4.07544911993626	0.504	0.158	3.3770057613734e-55	2
RPL13A	1.27408137691624e-59	1.27450181310218	0.954	0.926	3.68617223969407e-55	2
NR5A2	2.05952589870488e-59	3.45448036083893	0.373	0.084	5.95862033013296e-55	2
TMSB4X	2.11475410661379e-59	1.87040722786255	0.927	0.796	6.118406581255e-55	2
LCN2	2.51444014771779e-59	1.66160463761995	0.435	0.077	7.2747782353771e-55	2
RPS2	4.25271705891422e-59	1.0973248175135	0.965	0.939	1.23039609948506e-54	2
ATP10B	1.97715331927774e-58	3.20499662440134	0.258	0.042	5.72029998333435e-54	2
RPL36	1.76659949470902e-57	1.20066387954534	0.912	0.919	5.11112565809214e-53	2
RPL14	3.38856074312413e-57	1.22452869967478	0.938	0.915	9.80378394200672e-53	2
SOD2	1.56821650086402e-56	1.86200450651229	0.862	0.659	4.53716398029979e-52	2
CPM	2.09032291565236e-56	3.33741505305643	0.362	0.086	6.0477222595654e-52	2
G0S2	2.26194140315794e-56	4.66726045661844	0.365	0.084	6.54424886761654e-52	2
GDF15	1.81802280693519e-54	2.23791306256977	0.635	0.254	5.25990358502489e-50	2
RPS18	8.54992251592398e-54	1.11613204759483	0.962	0.942	2.47366358230712e-49	2
RPL35	3.72611196429332e-53	1.11916622565444	0.935	0.897	1.07803871350934e-48	2
EEF2	1.12926594162748e-50	1.67049561696487	0.862	0.832	3.26719222231661e-46	2
RPL36A	1.21141621138138e-50	1.37567121422167	0.912	0.855	3.50486938276862e-46	2
RPLP2	1.34698745157923e-50	1.00508947134433	0.938	0.91	3.89710409490901e-46	2
FTH1	1.33192057394326e-48	1.20431814575306	1	0.983	3.85351260453263e-44	2
RPL7	1.35637239082988e-48	1.23464114250753	0.9	0.887	3.92425660114899e-44	2
YBX3	2.94452164075045e-47	1.8838387105667	0.535	0.184	8.51909001101921e-43	2
RPS16	1.06167851691097e-45	1.02515288683836	0.892	0.889	3.07164828512682e-41	2
RPL27A	2.63658675898349e-44	1.08559431515417	0.9	0.893	7.62817281109105e-40	2
TMEM97	3.93254223011021e-44	3.76171226218172	0.319	0.084	1.13776311801549e-39	2
PRSS8	7.82269918046358e-43	2.06230696092442	0.273	0.056	2.26326332689172e-38	2
KRT8	2.77162683088268e-42	1.84105075871631	0.769	0.611	8.01887074710976e-38	2
RPSA	3.09584641520288e-42	1.15566769463252	0.885	0.873	8.95690284846497e-38	2
RPL31	3.52385684256524e-42	1.13118945773741	0.908	0.861	1.01952226169097e-37	2
RPL4	6.63726292459912e-42	1.12559478875081	0.877	0.833	1.92029290934502e-37	2
EEF1B2	3.43982559142317e-41	1.45195653854777	0.838	0.816	9.95210340110553e-37	2
ABCC3	3.70158725156865e-41	2.35556154525686	0.331	0.084	1.07094322362384e-36	2
RPL23	3.78278995390726e-41	1.06104301969445	0.95	0.88	1.09443678946445e-36	2
EEF1D	4.91299882961944e-41	1.6456808295391	0.781	0.757	1.4214288213855e-36	2
RPS5	2.58440950989936e-40	1.09351833021364	0.873	0.868	7.47721359404082e-36	2
TPST2	2.7609485795074e-40	3.30881948328732	0.342	0.1	7.98797643023082e-36	2
TNFAIP8	9.09326092678277e-40	3.17220620189987	0.469	0.193	2.63086225133679e-35	2
CDC42EP1	1.51020512627031e-39	2.61932841629004	0.315	0.084	4.36932547132527e-35	2
ACTG1	4.4511579305059e-39	1.39816505152178	0.946	0.884	1.28780901245397e-34	2
RPL12	6.2258052071446e-39	1.13661344710743	0.912	0.921	1.80124996253107e-34	2
TKT	1.76176108627572e-38	1.71534457571819	0.788	0.682	5.0971271748129e-34	2
RPS20	2.74635388806178e-38	1.07320008334428	0.888	0.889	7.94575106894035e-34	2
C15orf48	1.30763837932196e-37	3.70100173138269	0.588	0.356	3.7832593590543e-33	2
CLDN1	1.23281674412343e-36	1.8887657517555	0.25	0.056	3.5667854040979e-32	2
OAF	1.5406819945947e-36	2.10067163381864	0.262	0.062	4.45750114676138e-32	2
KRT18	6.74798043498879e-36	2.22314458757976	0.688	0.503	1.95232569945096e-31	2
MECOM	9.15918325543465e-36	2.99020935762151	0.35	0.109	2.64993489946235e-31	2
SAT1	3.74757241403494e-35	1.77038178315267	0.769	0.701	1.08424765082859e-30	2
ITGA6	4.9862417298238e-35	2.12829484749093	0.331	0.101	1.44261945727262e-30	2
FAM3B	1.9999490816648e-34	2.80555492359661	0.454	0.202	5.7862526830726e-30	2
GIPC2	4.38268138864401e-34	2.70880555926069	0.3	0.087	1.26799737936249e-29	2
LAMB3	6.97764772758614e-34	1.39503815784292	0.3	0.081	2.01877304054522e-29	2
ARHGEF38	1.78005486384808e-33	3.51124222856023	0.258	0.068	5.15005473208526e-29	2
TM4SF1	2.46290177394874e-33	1.34428404586132	0.596	0.282	7.12566741238848e-29	2
HSPB1	5.16892007658701e-33	1.55871660796243	0.719	0.529	1.49547195655815e-28	2
TMPRSS2	2.34020281765174e-32	2.75390720066573	0.292	0.087	6.77067479203001e-28	2
RPS17	4.31382119898604e-32	1.08210535268987	0.869	0.848	1.24807474929064e-27	2
CYP3A5	4.63249864520139e-32	3.01582170465768	0.331	0.111	1.34027450802967e-27	2
DHRS3	1.12537827212098e-31	1.71615955940425	0.346	0.113	3.25594441690043e-27	2
IMPA2	1.45673054779986e-31	2.76456256353262	0.519	0.27	4.21461282089455e-27	2
GAS5	2.29094460433683e-30	1.53195875580453	0.788	0.71	6.62816092926733e-26	2
MET	6.65253112434906e-30	1.70085009733911	0.327	0.105	1.92471030489667e-25	2
ANGPTL4	9.48584908766355e-29	2.23939517170138	0.388	0.121	2.74444585804282e-24	2
UGDH	7.73168280427574e-27	1.89487512427932	0.727	0.6	2.23693046893306e-22	2
SERPINB1	1.30131683379888e-26	2.29606086103414	0.592	0.436	3.76496986354693e-22	2
IFITM3	1.29997354601674e-25	1.12838144398102	0.419	0.162	3.76108346333562e-21	2
CYB5A	3.10071795732581e-25	2.34281664121147	0.608	0.461	8.97099719413503e-21	2
HNRNPA1	4.71589438363182e-25	1.50481429497549	0.769	0.732	1.36440256307236e-20	2
NFIB	8.80048556048218e-25	1.89056599380965	0.365	0.141	2.5461564823587e-20	2
PABPC1	9.35206971883057e-25	1.17209155124544	0.8	0.814	2.70574081105206e-20	2
AOX1	9.3893048219057e-25	3.35046751768369	0.265	0.089	2.71651367107376e-20	2
MAP3K20	2.6605544891499e-24	2.11352726678961	0.362	0.149	7.69751624800849e-20	2
KRTCAP3	1.09812900559826e-23	2.73213291860121	0.362	0.161	3.17710683899687e-19	2
NOP53	1.16681840959207e-22	1.72693846094764	0.646	0.593	3.37583902263178e-18	2
PTGR1	2.54641154483512e-22	2.74657233656646	0.615	0.495	7.36727788151696e-18	2
CASP4	4.91012357596401e-22	2.01466411536566	0.442	0.225	1.42059695299791e-17	2
S100A11	1.9027997998663e-21	1.47605950664156	0.727	0.653	5.50518038097319e-17	2
PHLDA1	2.24434452063434e-21	2.23920798804576	0.358	0.155	6.49333756709927e-17	2
SNHG5	4.12049932200356e-21	1.27404840156435	0.754	0.768	1.19214286384207e-16	2
LDHB	4.72117274090321e-21	1.74000078079818	0.577	0.383	1.36592969739812e-16	2
CEBPD	6.67795097190405e-21	2.20968015405043	0.388	0.189	1.93206477519128e-16	2
ELF3	1.11684595180633e-20	1.66043291397643	0.565	0.37	3.23125870776609e-16	2
NIBAN1	1.59878836993297e-20	1.9840699408297	0.315	0.131	4.62561451189008e-16	2
MPST	1.74608617802883e-20	2.40565804253017	0.358	0.166	5.05177653027301e-16	2
ERBB3	3.26999261194736e-20	2.22264174668019	0.25	0.087	9.46074262488611e-16	2
BAIAP2L1	7.30829193485011e-20	2.75359307021168	0.462	0.289	2.11443502259083e-15	2
TMC5	7.34244849559374e-20	1.60995670139214	0.254	0.09	2.12431719874518e-15	2
SERINC2	8.93162704745748e-20	1.58386692278455	0.527	0.328	2.5840983373704e-15	2
MT2A	1.10777975616795e-19	2.24742587080556	0.615	0.386	3.2050283905451e-15	2
ITGA2	1.24493344878052e-19	1.77789190606548	0.412	0.2	3.60184145401179e-15	2
GPX2	1.71788460293223e-19	2.98763104927165	0.358	0.167	4.97018373320353e-15	2
POLD4	1.95808079336353e-19	2.18961442447644	0.515	0.349	5.66511935135937e-15	2
TPM1	2.16548867326824e-19	2.02300096504791	0.631	0.558	6.26519182949966e-15	2
CLDN4	7.12584698970479e-19	1.66482845207694	0.454	0.253	2.06165005106139e-14	2
OSMR	4.01621315200956e-18	1.86233180122614	0.3	0.123	1.16197078913941e-13	2
TSPO	1.46431493605805e-17	1.80728311872826	0.446	0.251	4.23655597300315e-13	2
RHOC	3.17507873189065e-17	1.24770402437821	0.492	0.273	9.18613778710602e-13	2
KIAA1522	7.55928147174029e-17	1.9999536960715	0.335	0.163	2.1870513154039e-12	2
GSTP1	9.25227231038383e-17	1.22048522329047	0.688	0.635	2.67686742484025e-12	2
P4HB	1.21257856679692e-16	1.3757348979836	0.692	0.699	3.50823230945684e-12	2
RASGRP3	1.2864304668185e-16	1.49170407736738	0.277	0.112	3.72190062659929e-12	2
LDHA	1.8098250267776e-16	1.56286816220038	0.642	0.474	5.23618576747294e-12	2
SLC25A37	2.06239636747959e-15	2.53049626831147	0.423	0.266	5.96692517039194e-11	2
RAPGEF5	2.66871707123932e-15	1.31695386979164	0.258	0.102	7.7211322305096e-11	2
SH3BP4	1.39229643838004e-14	2.09790222659472	0.312	0.154	4.02819205552114e-10	2
SORD	2.87230116403656e-14	2.68383469254552	0.342	0.191	8.31014172779057e-10	2
IDH2	4.8525594499084e-14	2.02768314613176	0.427	0.274	1.4039425000475e-09	2
SPSB1	5.98658435418828e-14	1.69945569446714	0.385	0.216	1.73203858535375e-09	2
CYBA	7.02755064144358e-14	1.68786427947373	0.354	0.183	2.03321095158246e-09	2
RHOD	7.45842918685918e-14	1.49358010370414	0.254	0.107	2.1578727323421e-09	2
PPIC	1.27487443335415e-13	1.98460414679599	0.315	0.161	3.68846671058022e-09	2
F3	4.77152166448909e-13	2.26698326087507	0.277	0.132	1.38049664796998e-08	2
EPHX1	6.19718819451584e-13	2.07061797363746	0.438	0.304	1.79297048843732e-08	2
PLCG2	6.80771508528333e-13	1.35435888767525	0.181	0.442	1.96960812847417e-08	2
FBXO2	7.45080965920918e-13	2.52941734647857	0.346	0.207	2.1556682506024e-08	2
OCLN	1.71331934386639e-12	2.14868912097314	0.396	0.254	4.95697552567423e-08	2
TGM2	6.19479222957024e-12	1.82785932588666	0.273	0.137	1.79227728785926e-07	2
ENAH	1.38981213108501e-11	2.13612060233807	0.454	0.34	4.02100445765516e-07	2
EFHD2	1.61116288563103e-11	1.90913760506857	0.435	0.314	4.66141646070769e-07	2
RASSF6	2.4173333721884e-11	2.16328037381658	0.296	0.164	6.99382891241549e-07	2
YAP1	3.59699262971412e-11	1.23596899241436	0.262	0.125	1.04068190762889e-06	2
ANXA4	3.79349539949627e-11	1.88939825815267	0.562	0.507	1.09753408898226e-06	2
CXADR	3.86531844030924e-11	1.83665406927068	0.323	0.184	1.11831393115027e-06	2
TXNIP	6.45190091543868e-11	1.83512799447944	0.358	0.219	1.86666397285472e-06	2
SOX4	8.29669241261357e-11	1.37788821177958	0.419	0.26	2.40039904881736e-06	2
TNFSF10	9.71143989553855e-11	1.80483296054016	0.25	0.122	2.80971379057721e-06	2
PLIN2	1.08071549901244e-10	1.31632821398246	0.446	0.306	3.12672608174279e-06	2
FAM162A	1.5022650272057e-10	1.39983544975896	0.577	0.518	4.34635317671154e-06	2
MARCKS	2.75087456367145e-10	1.38189076091469	0.596	0.565	7.95883028761423e-06	2
IGFBP2	2.90825690256173e-10	1.16703042918322	0.408	0.254	8.4141688704916e-06	2
TEAD4	4.49370018681894e-10	1.44205901439267	0.25	0.123	1.30011733805045e-05	2
C19orf48	6.2688126213783e-10	2.35918683899348	0.296	0.172	1.81369286761717e-05	2
LGR4	6.88621302827351e-10	2.17096403176579	0.323	0.203	1.99231915334009e-05	2
HOMER2	9.62092718021233e-10	1.58273834401922	0.415	0.296	2.78352665177903e-05	2
ANO6	1.46335865737613e-09	1.28123105691236	0.385	0.246	4.23378926752061e-05	2
PABPC4	1.48020747680581e-09	1.96134452097379	0.55	0.522	4.28253627189456e-05	2
FAM13A	2.08941650210733e-09	2.87838796512097	0.315	0.207	6.04509982389693e-05	2
NDRG1	3.71111160543907e-09	2.29335773510631	0.442	0.333	0.000107369880968563	2
SLC25A5	4.29762763251531e-09	1.00215741740428	0.662	0.673	0.000124338962663933	2
BACE2	4.45456653228332e-09	1.15130324430555	0.462	0.322	0.000128879518912021	2
GALNT2	4.54169585953536e-09	2.26985087183151	0.442	0.364	0.000131400344608077	2
BCL3	2.73907615137074e-08	2.0348591522122	0.258	0.144	0.000792469512114581	2
TGIF1	3.41634589093989e-08	1.08609384369694	0.262	0.14	0.00098841719316673	2
TMEM123	6.9823193129947e-08	1.56662508637293	0.473	0.417	0.00202012462363563	2
SH3PXD2B	7.73875425596369e-08	2.01157972402369	0.258	0.148	0.00223897638133541	2
TPD52L1	1.10526873992083e-07	1.63253506680428	0.3	0.184	0.00319776351833895	2
LIMK2	1.30373164949854e-07	1.84960788084449	0.296	0.184	0.00377195640832917	2
MT1E	1.39736694857712e-07	2.9984271070857	0.331	0.214	0.00404286205562334	2
HPN	1.48913939704385e-07	2.03574441859211	0.258	0.156	0.00430837810352726	2
CAMK1D	1.65545852120454e-07	1.92021309269584	0.265	0.159	0.00478957259354898	2
CLMN	2.02382908279457e-07	1.94454893309549	0.362	0.261	0.00585534230234125	2
ATF3	2.94913644936978e-07	1.3153458894429	0.431	0.32	0.00853244157531663	2
PNRC1	3.38949355384282e-07	1.19557135330859	0.538	0.537	0.00980648274997805	2
IMPDH2	5.70655330290332e-07	1.68789888808178	0.512	0.504	0.0165102000159599	2
SEL1L3	7.54978048513329e-07	1.12449696469229	0.269	0.17	0.0218430248995876	2
LYN	8.91363406893793e-07	1.86250155393196	0.312	0.216	0.0257889260882512	2
ARHGAP18	8.95801739457368e-07	1.42753345567788	0.315	0.219	0.0259173359259806	2
MVP	9.0300091323828e-07	1.38254965519854	0.408	0.319	0.0261256224218099	2
SMAD3	1.05679813003807e-06	1.18059816224133	0.308	0.204	0.0305752834982613	2
PTPRF	1.11545219173601e-06	1.76370307654026	0.369	0.299	0.0322722628113063	2
B4GALT1	1.46137061060902e-06	1.59779432865899	0.35	0.252	0.0422803745061403	2
PTPRK	2.41278484382992e-06	1.6555839853276	0.381	0.299	0.0698066911016874	2
CLDN7	2.68266888829309e-06	1.00126714980427	0.554	0.503	0.0776149762760956	2
EIF4EBP1	3.07332495212719e-06	1.17944210452901	0.508	0.476	0.0889174375149439	2
MACC1	3.36469220595589e-06	2.00259171473285	0.281	0.186	0.0973472749027158	2
MAP3K5	3.56092617981136e-06	1.91346299682299	0.35	0.271	0.103024716234302	2
ZNF217	3.98895389156866e-06	1.45570707000165	0.265	0.164	0.115408413990864	2
ASL	4.5724599124535e-06	1.35335459271723	0.335	0.241	0.132290410187105	2
SHC2	8.43629626126749e-06	1.68343453575638	0.319	0.227	0.244078923430991	2
VAMP8	1.03479351466567e-05	1.39346665163674	0.492	0.481	0.299386459663072	2
ETS2	1.0833911634681e-05	1.22164224722923	0.342	0.249	0.313446731414591	2
MOB3B	1.32848726856564e-05	1.11988173740341	0.258	0.162	0.384357936541412	2
SPINT1	1.99929228978916e-05	1.18069886686032	0.388	0.32	0.5784352452818	2
AGTRAP	2.10546993714523e-05	1.90093239498041	0.338	0.266	0.609154562214859	2
ATP8B1	2.13579663513302e-05	1.81591755157693	0.342	0.266	0.617928682476687	2
LSR	2.67459132167707e-05	1.2966772815868	0.408	0.353	0.773812761187609	2
CD151	2.72560555265999e-05	1.30030287311449	0.504	0.485	0.788572198495589	2
DUSP23	3.95070111473088e-05	1.71055530607889	0.381	0.318	1	2
KIF1C	6.08319720905735e-05	1.74822703524184	0.285	0.205	1	2
KCNK3	6.97992422525085e-05	1.86008609517236	0.4	0.356	1	2
TMBIM1	0.000104827044857831	1.2560624664144	0.4	0.356	1	2
PPARD	0.000105028798950096	2.1267008688424	0.3	0.228	1	2
MTUS1	0.000107679373950696	1.54662664700348	0.408	0.365	1	2
DMKN	0.000112342233924062	1.2481263509765	0.392	0.322	1	2
ALDH3A2	0.00012838129503625	1.37964354781667	0.312	0.237	1	2
NEAT1	0.000132709476402635	1.23784638663197	0.492	0.781	1	2
C3orf52	0.000212365593085055	1.69992138600381	0.269	0.196	1	2
SRD5A3	0.000282620920953479	1.87170424944944	0.323	0.259	1	2
FAM160A1	0.000326124407610099	2.04431084470563	0.277	0.206	1	2
TAX1BP3	0.000357928938910868	1.28329799739866	0.335	0.261	1	2
TRAM1	0.000384919017217925	1.02865136317719	0.562	0.625	1	2
GSTM3	0.000557924766127871	1.58865142683727	0.381	0.332	1	2
S100A10	0.000559760108573983	1.0600771458428	0.481	0.45	1	2
RBPMS	0.000603186790497183	1.11386041172381	0.327	0.251	1	2
QARS	0.000674949013553781	1.72864818601528	0.308	0.249	1	2
STXBP6	0.000745562136742865	1.24478241645251	0.35	0.284	1	2
PLSCR1	0.000996098121974297	1.50151216831659	0.388	0.36	1	2
CDCP1	0.00112908116758622	1.18149319218194	0.362	0.317	1	2
ST14	0.00116414102230115	1.19351656108378	0.323	0.267	1	2
C4orf19	0.00117212760962908	1.60704950756323	0.319	0.268	1	2
TAF1D	0.00117343981990709	1.26434585418955	0.577	0.646	1	2
ALDH2	0.00124673907483098	1.34920383486893	0.358	0.307	1	2
PAIP2B	0.00142102597271796	2.10241652528775	0.262	0.202	1	2
MT1X	0.00188344725512139	1.95555269789054	0.358	0.296	1	2
FKBP11	0.00198148652800834	1.33868816173107	0.415	0.372	1	2
EIF2S3	0.00218705857704322	1.0335050620522	0.462	0.475	1	2
PGM1	0.00227270580717526	1.32053686739683	0.404	0.395	1	2
NIBAN2	0.00244895975236773	1.33708397841186	0.319	0.269	1	2
CTSD	0.00258999647544453	1.01960114694701	0.546	0.583	1	2
ERO1A	0.00267612761627483	1.10278435117016	0.504	0.545	1	2
AP1M2	0.00303049870924666	1.39380639542818	0.312	0.251	1	2
PDGFA	0.00312605592170062	1.50673363260002	0.319	0.283	1	2
SQOR	0.0033239157600402	1.08755825994193	0.312	0.257	1	2
ADD3	0.00398285580374731	1.22376537222174	0.362	0.323	1	2
HEBP1	0.00461772816503046	1.0738476624496	0.319	0.283	1	2
RBP1	0.00565766164756778	1.15886204071666	0.346	0.304	1	2
CDH1	0.00677989782461996	1.06071369789184	0.427	0.447	1	2
STK17A	0.00704096585523222	1.06513495670992	0.385	0.356	1	2
CCNG1	0.00722710888106157	1.17529543769057	0.419	0.417	1	2
SERPINB6	0.00935297530823528	1.05713890948078	0.473	0.514	1	2
OCIAD2	0.00985889736450811	1.04295170421955	0.477	0.509	1	2
INS	0	1.44402490743587	0.984	0.652	0	3
IAPP	3.14567740564222e-204	2.15697609207949	0.784	0.501	9.10107387000408e-200	3
BEX1	5.35980216396072e-82	1.02272896027671	0.754	0.673	1.55069796207712e-77	3
UCHL1	1.30923529210314e-74	1.42984265818826	0.611	0.539	3.7878795471128e-70	3
FXYD2	1.73291898635465e-71	1.93177975806928	0.594	0.476	5.01368121132128e-67	3
SCGN	1.26541304524479e-44	1.31218419071375	0.619	0.592	3.66109302250222e-40	3
PPP1R1A	1.29300026413076e-43	1.70782805406051	0.53	0.479	3.74090836418313e-39	3
HADH	4.88077345695912e-39	1.44155174011017	0.486	0.398	1.41210537656741e-34	3
DLK1	2.15819880371555e-28	1.3694238412888	0.361	0.227	6.24410077890982e-24	3
PITPNA-AS1	6.35456070186384e-18	1.00315317299594	0.21	0.357	1.83850150226325e-13	3
ADCYAP1	2.23181359406715e-16	1.35394796337111	0.291	0.215	6.45708309035507e-12	3
C11orf1	2.87653110108198e-14	1.14033581426685	0.191	0.315	8.32237978165040e-10	3
FAM229B	1.89121005055631e-13	1.00350775886203	0.203	0.326	5.47164891826952e-09	3
PPY	5.72950883377483e-13	1.08682331498183	0.397	0.136	1.65766149578773e-08	3
PKIB	5.32748565617921e-11	1.32514299632783	0.378	0.355	1.54134815004577e-06	3
MIR4458HG	2.13427519367117e-08	1.05095699576347	0.293	0.437	0.000617488499032942	3
AC007009.1	2.25410987982199e-08	1.23675833576857	0.173	0.262	0.000652159070430097	3
INSM1	4.39716957828708e-06	1.04829014858222	0.188	0.264	0.127218910239002	3
NPTX2	9.79599235010581e-06	1.43827728019482	0.322	0.311	0.283417650673261	3
NKX6-1	0.000107341079472872	1.11267848884104	0.234	0.316	1	3
RASD1	0.000288492633585299	1.25593645998619	0.34	0.343	1	3
MIR200CHG	0.00273881090319175	1.35887350547678	0.196	0.259	1	3
PTPRT	0	3.62620182601707	0.923	0.174	0	4
AL591501.1	0	3.30068778978506	0.901	0.16	0	4
POU6F2	0	3.32718766274126	0.866	0.129	0	4
IRX2	0	2.41566980368363	0.914	0.205	0	4
KCNJ3	0	3.0444686995287	0.866	0.16	0	4
ARX	0	2.86699519994108	0.83	0.134	0	4
FSTL5	0	2.4810992446445	0.915	0.223	0	4
FAP	0	3.39700874661204	0.892	0.204	0	4
PLPPR1	0	3.04018218748801	0.78	0.112	0	4
C5orf38	0	2.23440337290868	0.847	0.183	0	4
GPC6	0	2.38483081442644	0.988	0.328	0	4
LOXL4	0	3.26202661534035	0.794	0.138	0	4
SPOCK3	0	2.41643507926457	0.791	0.144	0	4
MMP16	0	1.81787546100225	0.867	0.223	0	4
PPP2R2B	0	2.13323602376442	0.845	0.205	0	4
TMEM236	0	2.65569864280598	0.809	0.169	0	4
SNTG1	0	2.20722154051737	0.889	0.253	0	4
SMOC1	0	1.93114330171671	0.892	0.256	0	4
DSCAM	0	1.63279178622728	0.874	0.252	0	4
SLC38A4	0	2.7019256504996	0.813	0.191	0	4
GC	0	1.46589985309503	0.923	0.302	0	4
PDE3B	0	2.59144552123082	0.959	0.338	0	4
KIAA1549L	0	2.52663123868826	0.758	0.138	0	4
SLC35F4	0	2.20154723725355	0.834	0.216	0	4
RFX6	0	2.5995852325634	0.936	0.322	0	4
GALNT13	0	2.26739440336295	0.832	0.218	0	4
KCTD12	0	2.48717177287717	0.85	0.236	0	4
AJ009632.2	0	2.32060901663091	0.767	0.157	0	4
TM4SF4	0	2.58291591627746	0.867	0.263	0	4
KCNJ6	0	2.15672800594769	0.972	0.376	0	4
SOX5	0	2.00706146073	0.931	0.337	0	4
RGS4	0	1.98062421424577	0.857	0.263	0	4
BTBD11	0	2.2492263829178	0.751	0.161	0	4
DACH1	0	2.51968499755176	0.969	0.379	0	4
CEP126	0	2.29299028894474	0.908	0.319	0	4
TMEM178B	0	2.81950400452364	0.976	0.389	0	4
HECW2	0	1.63016312334646	0.803	0.218	0	4
MTMR7	0	2.12037324674386	0.97	0.387	0	4
GRIA3	0	1.97841641222295	0.951	0.371	0	4
CHST9	0	2.20924752047622	0.89	0.312	0	4
PLCE1	0	2.71458767707594	0.776	0.202	0	4
A1CF	0	2.15579034722337	0.799	0.228	0	4
RIMBP2	0	1.96535059783408	0.945	0.379	0	4
SLC7A14	0	1.99401801317757	0.759	0.194	0	4
SSX2IP	0	2.01310274537507	0.904	0.341	0	4
HNF1A-AS1	0	2.55472880455487	0.713	0.15	0	4
ISL1	0	1.87946413541031	0.894	0.332	0	4
DMD	0	2.22333026806351	0.766	0.204	0	4
USH1C	0	1.81301164923624	0.806	0.247	0	4
CSRNP3	0	2.23386347021753	0.844	0.287	0	4
FGF12	0	1.86577399442424	0.844	0.288	0	4
AC006369.1	0	2.40171771280924	0.824	0.269	0	4
CNTN1	0	2.11501744883346	0.962	0.407	0	4
KCND3	0	1.97657124276786	0.808	0.257	0	4
ST18	0	1.80022283885916	0.913	0.362	0	4
KCNIP1	0	1.97634967416535	0.664	0.115	0	4
SNTG2	0	2.08285696361547	0.757	0.209	0	4
NOL4	0	2.05197678348896	0.955	0.407	0	4
NRXN1	0	2.21147060246885	0.984	0.437	0	4
SSTR2	0	1.92153770760346	0.801	0.256	0	4
MAPK10	0	1.97888322911902	0.924	0.382	0	4
PDK3	0	1.85498738236211	0.897	0.356	0	4
PDZD2	0	2.0583699046756	0.926	0.388	0	4
PRLR	0	2.38417093324375	0.648	0.113	0	4
ESRRG	0	2.06654555472095	0.729	0.198	0	4
KCNB2	0	2.07116231056998	0.959	0.429	0	4
MARCH4	0	2.26402593180855	0.684	0.156	0	4
NPNT	0	2.09874347164015	0.701	0.174	0	4
CACNA1A	0	2.35771151118342	0.962	0.436	0	4
CNTN4	0	2.02412056900464	0.922	0.397	0	4
SYDE2	0	2.465980193908	0.653	0.138	0	4
CDH10	0	2.34185802298028	0.66	0.145	0	4
FEV	0	2.403744108807	0.606	0.093	0	4
CACNB2	0	2.15050007286129	0.992	0.479	0	4
KIAA1324	0	1.72940740767893	0.953	0.44	0	4
MYH10	0	1.89923799527561	0.936	0.425	0	4
KCNMB2	0	2.58397686807115	0.984	0.475	0	4
DPP4	0	2.11703165563309	0.643	0.136	0	4
PGR	0	1.95987415837899	0.668	0.161	0	4
PCSK2	0	2.74368337858033	0.976	0.47	0	4
SLC29A4	0	1.84171129162623	0.69	0.185	0	4
MLIP	0	3.42608763670774	0.591	0.088	0	4
SYNDIG1	0	2.86819044131876	0.597	0.096	0	4
FRRS1L	0	1.92255861251003	0.66	0.165	0	4
SLC7A2	0	2.14141269122178	0.995	0.525	0	4
MOB1B	0	1.93658408992945	0.959	0.495	0	4
TBL1Y	0	2.71647229629702	0.575	0.111	0	4
SDK1	0	1.7595219153203	0.975	0.512	0	4
ALDH1A1	0	2.35894958613659	0.981	0.519	0	4
RIMS2	0	1.76899961183169	0.99	0.529	0	4
AL445250.1	0	2.86076350424765	0.582	0.124	0	4
AL138694.1	0	2.47720207403294	0.542	0.085	0	4
PHTF2	0	1.74169668804157	0.972	0.516	0	4
STK32A	0	2.12793409666909	0.562	0.109	0	4
S100Z	0	2.86698871290197	0.527	0.074	0	4
HS6ST3	0	2.10748912864956	0.997	0.547	0	4
ARFGEF3	0	1.94752146250873	0.992	0.556	0	4
ADGRG2	0	2.47931760639717	0.524	0.089	0	4
PTPRN2	0	1.65895816359611	0.995	0.563	0	4
KCNH6	0	2.48992264146845	0.496	0.073	0	4
LINC02388	0	3.53967790726118	0.451	0.049	0	4
ADGRG5	0	3.4429357367106	0.417	0.045	0	4
AC007750.1	0	2.95928730897028	0.402	0.043	0	4
MBOAT2	1.10426671527057e-307	1.83564860867257	0.809	0.265	3.19486446062081e-303	4
GRIK2	1.19140754668734e-306	1.72404770600096	0.871	0.316	3.44698031407581e-302	4
TMEM176A	1.19334182775644e-306	1.59542167914805	0.879	0.298	3.45257657606493e-302	4
STK32B	7.25187958269801e-305	1.52030194926437	0.574	0.113	2.09811380086619e-300	4
SPTSSB	5.35231042943109e-304	2.05343206800805	0.513	0.092	1.548530453443e-299	4
GCH1	1.26971435083737e-302	1.90396888172001	0.904	0.395	3.67353755984267e-298	4
STXBP6	1.0840245293131e-301	1.67078292126803	0.793	0.237	3.13629976820865e-297	4
SATB1-AS1	3.55336447865671e-301	2.09883463100539	0.616	0.143	1.02805941096496e-296	4
PDE4D	7.05720077897427e-301	1.69718090832006	0.993	0.541	2.04178932937284e-296	4
USP25	1.30742361211509e-300	1.78143226508196	0.954	0.46	3.78263799457136e-296	4
GLS	1.79645293072185e-300	1.72640288778251	0.991	0.661	5.19749761916447e-296	4
RTN1	2.07998406442078e-300	1.63398769368048	0.95	0.417	6.0178098951822e-296	4
SLC30A8	3.64637141636322e-300	2.03495484846567	0.902	0.381	1.05496817818221e-295	4
SIPA1L3	7.4432664797443e-300	1.80793594524544	0.98	0.538	2.15348585791962e-295	4
NPAS3	7.49787827509488e-298	1.83469368267235	0.936	0.403	2.16928614255045e-293	4
CNNM1	1.66105831715269e-297	1.76341889278419	0.734	0.211	4.80577392318617e-293	4
TOX3	1.74355888771106e-296	1.75159401589695	0.807	0.262	5.04446457392565e-292	4
AP006248.4	3.35449859288976e-296	2.58831050281387	0.416	0.06	9.70523532894866e-292	4
PLPPR4	4.98337138723163e-296	2.71811562275466	0.417	0.062	1.44178900975385e-291	4
ITPR1	8.57085736393806e-296	1.84271207506328	0.833	0.286	2.47972045253456e-291	4
C1orf21	1.95496627059162e-295	1.51208031770064	0.721	0.186	5.65610841407567e-291	4
CSGALNACT1	3.98320641863693e-294	1.88151379913554	0.606	0.134	1.15242128104004e-289	4
ZNF618	5.07991574781971e-293	1.97241401140607	0.703	0.196	1.4697212241592e-288	4
GCNT1	1.33110650343659e-291	1.86218232638211	0.819	0.302	3.85115733574275e-287	4
SEZ6L	3.61932989084083e-290	2.03118903911036	0.715	0.213	1.04714452401807e-285	4
F10	4.85591437762115e-290	1.23365938355692	0.829	0.237	1.40491314773335e-285	4
HMGCLL1	2.16574048827284e-289	1.58220462150413	0.931	0.402	6.26592038067098e-285	4
GNAO1	6.34850897413148e-289	1.69420725862301	0.86	0.332	1.83675061639572e-284	4
TMEM176B	2.28757670626202e-288	1.53955849436404	0.912	0.334	6.61841692655727e-284	4
LDB2	3.65360430303555e-288	2.1373995758774	0.575	0.126	1.05706079695425e-283	4
COL27A1	5.75826172467353e-288	2.10115584680651	0.656	0.17	1.66598028218254e-283	4
KCNMB2-AS1	1.23496006649965e-287	2.1524644601537	0.843	0.325	3.57298646439679e-283	4
CRYBA2	1.78351916575616e-287	2.10439801414463	0.835	0.302	5.16007765036572e-283	4
FAM135B	1.56536547508902e-286	1.84980540547184	0.725	0.211	4.52891539252756e-282	4
TMEM164	5.84866182162581e-285	1.81921622070442	0.746	0.234	1.69213483823278e-280	4
ADCY1	7.94446832481939e-285	2.39802063215429	0.483	0.091	2.29849357573675e-280	4
RAP1GAP2	1.3075836386064e-284	1.65819409058918	0.976	0.517	3.78310098321603e-280	4
PPP1R9A	3.5596684177891e-284	1.58235199531214	0.941	0.438	1.02988326663474e-279	4
AC020637.1	1.04030986166946e-283	3.41333576995442	0.278	0.025	3.00982449178209e-279	4
NEURL1	9.54510272754363e-282	1.67142846540296	0.784	0.261	2.76158912113292e-277	4
SAMD5	6.7332916191492e-281	1.63469116781315	0.909	0.338	1.94807593125225e-276	4
SMARCA1	6.36495313766525e-280	1.73986872091748	0.915	0.429	1.84150824178931e-275	4
PCDH17	9.63481088387483e-279	1.57099141424348	0.885	0.386	2.78754348492266e-274	4
LINC02082	1.70742614552283e-277	2.7637975289625	0.427	0.071	4.93992532422664e-273	4
AUTS2	3.80537484102488e-277	1.9332423867105	0.888	0.365	1.10097104900532e-272	4
SMARCA2	4.30179803533138e-277	1.62100729493773	0.949	0.5	1.24459620758207e-272	4
PRKCE	1.44622753211013e-276	1.83728391211236	0.958	0.506	4.18422549590102e-272	4
GCG	1.51995087577532e-276	1.68147262168017	0.998	0.771	4.39752187379314e-272	4
UNC79	2.88630163299052e-276	1.49440312773362	0.915	0.384	8.35064788456816e-272	4
KIF12	3.83768893598346e-276	2.29046535443096	0.403	0.06	1.11032016295874e-271	4
DZIP3	4.75578738052373e-275	1.65450215577762	0.86	0.357	1.37594440493312e-270	4
LRRTM4	1.43652468085082e-274	1.95401546019798	0.836	0.321	4.15615320663759e-270	4
PBX3	2.67861348386067e-274	1.76755017894428	0.917	0.435	7.74976453150568e-270	4
AL592043.1	9.38907284188535e-274	3.30947912136307	0.308	0.033	2.71644655461427e-269	4
SLC7A8	1.22844109368931e-273	2.07127487713804	0.845	0.357	3.55412577226191e-269	4
GYG2	3.73515699528599e-273	2.48703842023765	0.482	0.095	1.08065562187614e-268	4
SPC25	4.41475481265817e-273	1.70911489274188	0.857	0.33	1.27727686239826e-268	4
FAM83B	5.9013337255868e-273	2.0555699281981	0.549	0.119	1.70737387348677e-268	4
ABLIM2	2.1444391869298e-271	1.88329465418825	0.697	0.205	6.20429145562529e-267	4
ARHGEF28	1.36268836137729e-270	1.46313429293964	0.86	0.322	3.94252996713679e-266	4
SGPP2	7.55542653579929e-270	1.42377599918887	0.864	0.349	2.18593600533745e-265	4
GLT1D1	5.29077513183463e-269	2.05930142367715	0.476	0.086	1.5307270611424e-264	4
ABHD15	4.05780250092417e-268	2.08339663679697	0.486	0.097	1.17400341956738e-263	4
SNED1	4.39791491208699e-267	1.36074626270528	0.875	0.363	1.27240474236501e-262	4
CPLX2	3.56724356399079e-266	1.55492961931416	0.837	0.322	1.03207490793382e-261	4
ACVR1C	4.56513957454469e-265	1.90590172055945	0.657	0.19	1.32078618170727e-260	4
TOX	1.40156223821788e-264	1.50390326883166	0.932	0.401	4.05499986761197e-260	4
TLCD4	8.72819170777941e-264	1.94804885949771	0.567	0.132	2.52524042489474e-259	4
TBL1X	2.7980373804865e-263	1.6223751063602	0.938	0.46	8.09528174922354e-259	4
KLHL41	7.74051264508948e-263	1.72780277651561	0.686	0.191	2.23948511847729e-258	4
MACROD2	1.34461702013247e-261	1.69569610888593	0.957	0.506	3.89024596264727e-257	4
ASXL3	3.98099530713214e-261	1.49528588328094	0.743	0.23	1.15178156225947e-256	4
B4GALNT3	5.26948660832849e-260	1.93671170845285	0.647	0.18	1.5245678655216e-255	4
PALLD	5.864254526599e-260	1.32102007280885	0.986	0.543	1.69664611963562e-255	4
MAN1A1	7.30332995672883e-260	1.51621755632064	0.962	0.539	2.11299942308079e-255	4
NMNAT3	6.58091961701684e-259	1.89031435847423	0.678	0.208	1.90399166359531e-254	4
SLC39A11	7.75103789329809e-259	1.57196364403039	0.925	0.433	2.242530283289e-254	4
GRK3	2.7137161224072e-257	1.90894165562624	0.854	0.38	7.85132348534852e-253	4
RAB3C	8.28284614832292e-257	1.52321687947682	0.875	0.37	2.39639304763279e-252	4
CACNA1C	1.096878217133e-256	1.4521225473819	0.979	0.498	3.17348805780921e-252	4
ANK2	2.33576115072762e-256	1.72876065393339	0.601	0.151	6.75782416128516e-252	4
MCOLN3	1.23654023486266e-253	1.72604436248263	0.641	0.18	3.57755820750466e-249	4
CD99L2	2.13295420810766e-253	1.69552259407533	0.739	0.26	6.17106311489709e-249	4
DPP6	2.63220024278752e-253	1.43498634766122	0.983	0.509	7.61548174243285e-249	4
PAX6	7.35149037111488e-252	1.33112210316909	0.933	0.422	2.12693319417096e-247	4
CACNA2D2	1.22373206730168e-251	1.8330232702244	0.53	0.123	3.54050161711722e-247	4
PTPN13	1.35836300348338e-251	1.43074757705736	0.767	0.271	3.93001584167813e-247	4
AQP4-AS1	2.31095865605528e-251	2.12693834707202	0.587	0.153	6.68606558369912e-247	4
SMIM24	4.45288318070741e-251	1.58365718574287	0.731	0.237	1.28830816184227e-246	4
NAV1	1.00104103703638e-249	1.35448837308882	0.919	0.426	2.89621192835367e-245	4
ROBO2	9.39319907707264e-248	1.93954949461202	0.824	0.336	2.71764035697866e-243	4
RGS7	2.51960188885098e-247	1.30499787224182	0.993	0.515	7.28971218482364e-243	4
ENPP2	5.05133289377844e-247	1.66982383262726	0.828	0.329	1.46145163282798e-242	4
SYT7	1.30695664588663e-245	1.29356543208432	0.874	0.364	3.78128696787919e-241	4
RCAN2	1.63051171173904e-245	1.46975189421933	0.926	0.439	4.71739648440338e-241	4
ARL15	2.25597834353105e-245	1.40539737505729	0.963	0.527	6.52699654350403e-241	4
RIN2	2.893160578402e-245	1.51104254401429	0.862	0.377	8.37049218543268e-241	4
HIVEP3	5.72531185173048e-245	1.574214150066	0.877	0.389	1.65644722494266e-240	4
OSBPL6	7.77563766660336e-244	1.61099836139492	0.702	0.221	2.24964748970168e-239	4
CNTN3	8.40279634696037e-244	2.23328846723176	0.431	0.08	2.43109703910257e-239	4
TSPAN2	1.46596153517754e-243	1.53029736810032	0.808	0.312	4.24131991357567e-239	4
AL390783.1	1.49688463491364e-243	2.35232376777739	0.462	0.093	4.33078662573213e-239	4
AC079949.3	5.84359756038046e-243	2.72078979465406	0.348	0.05	1.69066964616928e-238	4
PLCXD3	2.22563515988908e-242	1.53977251708759	0.907	0.425	6.43920764459109e-238	4
DTNB	2.26348171613767e-242	1.62983610541301	0.814	0.326	6.54870530112949e-238	4
UNC80	9.31805011748155e-242	1.38066902152953	0.759	0.261	2.69589825998976e-237	4
STARD13	9.582081014068e-242	1.52293457551445	0.875	0.361	2.77228767899015e-237	4
ABLIM1	1.14552658698991e-241	1.41907666106346	0.941	0.461	3.31423752147921e-237	4
WWOX	4.27871654888371e-240	1.56083729149947	0.967	0.556	1.23791827192303e-235	4
DNM1	7.79325498691854e-240	1.46193715889091	0.837	0.342	2.25474453281527e-235	4
GNAI1	4.13953591498456e-239	1.0148011206733	0.944	0.516	1.19765053092333e-234	4
LPAR1	5.59425044637903e-239	1.92697048370016	0.48	0.101	1.61852853914638e-234	4
GATA6	7.47823425751171e-239	1.69297210046851	0.569	0.142	2.16360273538329e-234	4
SLC22A17	1.51505915888571e-238	1.43691124668753	0.84	0.374	4.38336915848814e-234	4
POPDC3	1.15496016936699e-237	1.47352465816839	0.548	0.127	3.34153076201258e-233	4
AL033504.1	1.67200590655369e-237	1.53269488203805	0.768	0.257	4.83744748884114e-233	4
PTPRD	4.20793868018894e-236	2.22608684820824	0.734	0.276	1.21744081895226e-231	4
TRAK1	7.65060911308669e-236	1.38065107706952	0.938	0.487	2.21347422859824e-231	4
ROR1	1.11320195903091e-235	1.22592623202276	0.929	0.421	3.22071590786822e-231	4
LRP11	2.00607921924912e-235	1.33861131281175	0.891	0.414	5.80398839713157e-231	4
ADCY2	3.75809749622675e-235	2.43327607340916	0.435	0.087	1.08729276760832e-230	4
EPB41L4B	2.61993143975456e-234	1.32261824679431	0.743	0.258	7.5799856414979e-230	4
VWA5B2	3.084158763901e-234	1.87154460749866	0.535	0.131	8.92308813571836e-230	4
AGBL4	1.19211902160837e-233	1.40823476653744	0.916	0.422	3.44903875331734e-229	4
STAT4	1.78654955565139e-233	1.41149253004158	0.579	0.15	5.1688451744106e-229	4
PWRN1	1.31312648812188e-232	2.16671689572212	0.592	0.17	3.79913755543421e-228	4
HS3ST3B1	2.29326564526371e-232	1.84659295650027	0.453	0.089	6.63487616487697e-228	4
TENT5C	5.48720892536467e-232	1.59246892208844	0.664	0.209	1.58755928628651e-227	4
ELP4	1.67633615713423e-231	1.38894243864759	0.934	0.512	4.84997576982076e-227	4
OCRL	1.70516423824975e-230	1.58910022023346	0.718	0.26	4.93338117410419e-226	4
MYO3A	3.1934393156812e-230	1.40356879856075	0.926	0.426	9.23925862812886e-226	4
PLK2	5.2879020494452e-230	1.42661920663174	0.828	0.357	1.52989582094548e-225	4
ARNT2	1.51802806902737e-229	1.60418024289417	0.695	0.23	4.39195880930998e-225	4
CELF3	1.63870898878634e-229	1.465665779029	0.598	0.17	4.74111284635665e-225	4
CACNA1D	2.39176156783885e-229	1.09733029181985	0.949	0.455	6.91984456807137e-225	4
VSTM2L	2.4848692893606e-229	1.74099786362335	0.497	0.109	7.18922382797808e-225	4
DSP	2.63563888629801e-229	1.36400573586371	0.945	0.527	7.6254304258374e-225	4
AL022068.1	6.03149351773985e-229	1.63499323864948	0.8	0.318	1.74503170455249e-224	4
MAGI2	8.19414861425902e-229	1.17223374697663	0.991	0.62	2.37073107707742e-224	4
CHGB	1.00801195849445e-228	1.92273114114618	0.978	0.679	2.91638019831615e-224	4
COX10-AS1	1.86082927167545e-228	1.5854543226157	0.781	0.298	5.38375124881141e-224	4
PRLHR	2.93533843341436e-228	2.89344300845465	0.283	0.035	8.49252115555443e-224	4
CNKSR3	1.1544213419884e-227	1.53391069858354	0.835	0.341	3.33997182664083e-223	4
CASTOR2	2.02217164796985e-227	1.58547240872999	0.665	0.215	5.85054701190636e-223	4
ELL2	3.00062458836462e-227	1.22954907382562	0.991	0.655	8.68140705905652e-223	4
MAFB	4.94501246147469e-227	1.35704722566276	0.823	0.344	1.43069100535386e-222	4
LINC02405	1.13318548902596e-225	3.0114187211234	0.278	0.034	3.27853225684991e-221	4
CRH	1.15112977759237e-225	2.41759222256175	0.488	0.111	3.33044867253024e-221	4
HNF4A	1.4343865493839e-225	1.66174709885408	0.565	0.15	4.14996716467749e-221	4
SSBP2	2.81585937706113e-225	1.34754916698002	0.979	0.577	8.14684434971325e-221	4
ST8SIA1	5.61207625322163e-225	2.54734747287794	0.285	0.035	1.62368590158208e-220	4
NR3C2	4.69056680540005e-224	1.44045337940223	0.874	0.385	1.35707478813834e-219	4
STK33	6.54307360981719e-224	1.40455944097935	0.846	0.358	1.89304205679231e-219	4
CAMK2B	6.72354592548487e-224	1.49286512643907	0.716	0.248	1.94525630716128e-219	4
KIAA1958	2.05014413993032e-223	1.41783127526247	0.847	0.382	5.9314770256464e-219	4
RNF144A	2.30823175194862e-223	1.26039443965487	0.775	0.261	6.67817610473775e-219	4
NEUROD1	4.47861166542344e-223	1.39102101878237	0.85	0.35	1.29575192704031e-218	4
SERPINE2	6.1074247951005e-223	1.23399856492686	0.786	0.287	1.76700014171848e-218	4
CERS6	5.7788903222957e-222	1.26072602896068	0.918	0.466	1.67194854804659e-217	4
VSNL1	1.13868109293092e-221	2.16000350168441	0.346	0.055	3.29443213806774e-217	4
NBEA	1.27883395824375e-221	1.25249843687075	0.973	0.571	3.69992240799082e-217	4
NRCAM	2.28493073109131e-221	1.20010522060048	0.951	0.48	6.61076159119338e-217	4
TRNP1	2.42673157276682e-221	1.37241755027886	0.72	0.254	7.02101978632898e-217	4
NCAM1	5.92204188777041e-221	1.14055848750131	0.911	0.397	1.71336515896974e-216	4
ANKH	6.88636484892149e-221	1.3709957298581	0.912	0.479	1.99236307808997e-216	4
BACE1	1.08265551089815e-220	1.50902430372994	0.765	0.309	3.13233892413052e-216	4
MYO10	1.34716948770942e-220	1.59329405369075	0.913	0.388	3.89763076184088e-216	4
DAPK2	4.25921541018284e-220	1.34743773907178	0.791	0.292	1.2322762024741e-215	4
IGFBPL1	6.56315633972572e-220	1.93409172289868	0.377	0.066	1.89885239220945e-215	4
TRAPPC9	1.61152220765126e-219	1.19812642961906	0.976	0.554	4.66245605117664e-215	4
RCAN3	9.67104063261322e-218	1.2440299737395	0.884	0.419	2.79802547582766e-213	4
ATP9A	1.03245594233158e-216	1.13506523057175	0.938	0.47	2.98710153235372e-212	4
PYROXD2	1.39156816687846e-216	2.53113140994566	0.36	0.063	4.02608502041275e-212	4
HPS1	3.59086895930461e-216	1.27858488546608	0.821	0.358	1.03891020730601e-211	4
UCN3	8.83940537114378e-216	1.72009964972264	0.462	0.106	2.55741676197932e-211	4
HTR1F	8.94381906538162e-216	2.3416964744446	0.317	0.048	2.58762573199621e-211	4
VPS41	1.76752401218608e-215	1.18150179628924	0.952	0.541	5.11380047205677e-211	4
CNIH3	2.52005931231363e-215	1.6822684938298	0.588	0.174	7.29103560238579e-211	4
FMN2	2.81194003506565e-215	1.29113432612477	0.795	0.319	8.13550490945193e-211	4
QDPR	4.66332233956033e-215	1.23791869192513	0.881	0.447	1.34919241928159e-210	4
LCLAT1	2.15479593221066e-214	1.32859992403945	0.803	0.33	6.23425559107189e-210	4
PEMT	1.83429116130176e-213	1.53625912363139	0.877	0.445	5.30697118787826e-209	4
JAKMIP2	2.65053853271907e-213	1.52329746034474	0.716	0.254	7.6685380828628e-209	4
TMED8	7.43564548188508e-213	1.31145297513042	0.814	0.354	2.15128095081899e-208	4
NFASC	8.96713129830929e-213	1.25305968273576	0.811	0.327	2.59437042722684e-208	4
VGF	1.95860284103496e-212	1.35645601371374	0.971	0.596	5.66662973968234e-208	4
PAPSS2	5.79298153677953e-212	1.39208199114553	0.949	0.523	1.67602541822105e-207	4
LRBA	8.7313006201025e-212	1.17239938153624	0.968	0.56	2.52613989540805e-207	4
FAM153CP	2.14062370370169e-211	1.46964620592979	0.737	0.269	6.19325249954973e-207	4
CLU	2.64511720027429e-211	1.34916199535555	0.966	0.701	7.65285308383359e-207	4
FBXW7	1.10101252859906e-210	1.34240724379009	0.96	0.578	3.1854494477428e-206	4
HEPACAM2	1.50913779865924e-210	1.95143938190468	0.532	0.146	4.36623747908092e-206	4
IQSEC3	6.97542244333845e-210	1.34652401858909	0.598	0.173	2.01812922130668e-205	4
CPNE8	1.62645280784652e-209	1.30879327159319	0.856	0.365	4.70565326366155e-205	4
FXYD3	3.08450777526376e-209	1.01399252153537	0.622	0.176	8.92409789539312e-205	4
TENM4	7.80562228254093e-209	1.63911214445214	0.608	0.183	2.25832263878474e-204	4
TIAM1	7.89032227431184e-209	1.33968720086544	0.741	0.275	2.2828280404039e-204	4
LRATD1	1.23892297217981e-208	2.09418228813335	0.374	0.069	3.58445194311063e-204	4
RBM47	1.49100948233551e-208	1.01258265042189	0.928	0.425	4.3137886342931e-204	4
AC104123.1	1.63103044281996e-208	1.53245725469314	0.745	0.289	4.7188972771667e-204	4
PAPPA2	4.06549650086767e-208	1.3820627895557	0.623	0.186	1.17622944763103e-203	4
PAK3	3.31486766200231e-207	1.32213950873649	0.963	0.525	9.59057511970507e-203	4
MRC1	7.44017559657349e-207	1.26272297109185	0.582	0.155	2.15259160360064e-202	4
TTR	9.64637415302183e-207	1.12733543501531	0.995	0.807	2.79088896995228e-202	4
NAA20	1.53407050476767e-206	1.15173963899869	0.949	0.632	4.43837278439383e-202	4
SNAP91	3.49062032474294e-206	1.27956758358822	0.846	0.363	1.00990627235463e-201	4
TPD52	1.29766555143258e-205	1.0690321161265	0.985	0.633	3.75440597340474e-201	4
TARBP1	1.40164342504191e-205	1.70852762240843	0.569	0.165	4.05523475733126e-201	4
SRBD1	2.77502991007741e-205	1.31108224294288	0.923	0.497	8.02871653583597e-201	4
PLXDC2	2.85418235560429e-205	1.26730097418337	0.535	0.139	8.25772039123434e-201	4
WFS1	3.57462897271192e-205	1.39885541666393	0.768	0.323	1.03421165438501e-200	4
MIA2	5.43256900695647e-205	1.20653377830584	0.941	0.565	1.57175086509265e-200	4
RGS17	1.1904487926882e-204	1.14852933497842	0.929	0.461	3.4442064470055e-200	4
IFIH1	3.35637793305111e-204	1.50615714111756	0.602	0.185	9.71067263590348e-200	4
GPX3	3.94982449891951e-204	1.15314641852563	0.882	0.429	1.14276322402739e-199	4
SIK3	6.51955029731225e-204	1.1925138945132	0.989	0.637	1.88623629201838e-199	4
CERKL	1.05635503125395e-202	1.45403879588474	0.633	0.21	3.05624637642393e-198	4
PPM1L	2.42628181553584e-202	1.34019338602754	0.815	0.359	7.01971854870828e-198	4
SIM1	3.86254712454404e-202	1.32141611802497	0.625	0.201	1.11751213407308e-197	4
ADORA2A-AS1	4.16685409623506e-202	2.88469096927812	0.29	0.042	1.20555422712273e-197	4
HACD1	9.91077304278322e-202	1.33475475067724	0.643	0.205	2.86738485673804e-197	4
SGSM1	3.502580033677e-201	1.19869669697628	0.784	0.312	1.01336645534343e-196	4
AIG1	1.18366175913455e-200	1.14002785307419	0.908	0.489	3.42457020152807e-196	4
NOVA1	9.47165957244533e-199	1.17985680983847	0.811	0.343	2.74034054749988e-194	4
NYAP2	1.35618787216341e-197	1.99259744943396	0.457	0.11	3.92372275174318e-193	4
KLF12	1.43057267516373e-197	1.31517923825524	0.747	0.288	4.13893286378369e-193	4
PPP1R3E	2.95888613592277e-197	1.3664470784575	0.715	0.275	8.56064936845176e-193	4
NLGN1	3.04537976409086e-197	1.46264504055435	0.815	0.355	8.81089273346769e-193	4
PARM1	6.01227134292546e-197	1.27501706610393	0.882	0.444	1.7394703449352e-192	4
SH3GL2	8.18617130172509e-197	1.0873192460992	0.908	0.431	2.3684230810151e-192	4
SH3RF1	1.32375403667677e-196	1.10333085654679	0.91	0.405	3.82988517891323e-192	4
SEMA5A	2.75796788015324e-196	1.63989879663029	0.613	0.206	7.97935267085934e-192	4
TMEM132D	3.14625046810197e-196	1.16456162657219	0.913	0.422	9.10273185431261e-192	4
AC106795.3	3.34084523360583e-196	2.06619437061189	0.464	0.116	9.66573342986839e-192	4
COBL	4.61871223726615e-196	1.31945095046618	0.681	0.24	1.33628582448584e-191	4
PRKD1	5.829856101048e-196	1.62822103638554	0.659	0.22	1.68669396715521e-191	4
DEPTOR	7.1542582165759e-196	1.86669863398414	0.493	0.126	2.06986998721974e-191	4
PROX1	1.83685757701867e-195	1.40976613358494	0.651	0.229	5.31439634183042e-191	4
BCKDHB	3.8928645498334e-195	1.53577102116374	0.752	0.314	1.1262835715578e-190	4
ZDHHC14	3.9392903435575e-195	1.39116479194915	0.889	0.431	1.13971548219806e-190	4
IGFBP2	9.51222866999432e-195	1.56510540626958	0.657	0.22	2.75207799880276e-190	4
PPM1K	1.82629816132304e-194	1.22444840890785	0.845	0.402	5.28384584033981e-190	4
PTPRJ	2.94030313044116e-194	1.12564371989666	0.856	0.39	8.50688501699238e-190	4
MAGI1	6.39308962896287e-194	1.02538764664252	0.986	0.554	1.84964869145154e-189	4
STON2	1.23182777659465e-193	1.38601422402458	0.549	0.155	3.56392412324363e-189	4
ADCY7	2.40137158056167e-193	2.13231766702368	0.337	0.059	6.94764825688103e-189	4
SORBS2	6.7082891281157e-193	1.227820164658	0.903	0.449	1.94084221054643e-188	4
ATP2B1	7.16587752590965e-193	1.06173300713472	0.935	0.531	2.07323168579618e-188	4
GRIA2	1.35776811417762e-192	1.60640478447915	0.576	0.181	3.9282947079387e-188	4
CMTM8	2.5971185375029e-192	1.16353843752967	0.928	0.515	7.51398335270339e-188	4
TTC8	2.93177082854327e-192	1.23253026864482	0.851	0.409	8.4821993611414e-188	4
SESN3	4.61859198342581e-192	1.32558094584614	0.692	0.264	1.33625103264475e-187	4
PHLDB2	1.16508006853579e-191	1.09033164828982	0.84	0.372	3.37080965428773e-187	4
DOP1B	3.03671872036094e-191	1.31000356857981	0.712	0.262	8.78583460174826e-187	4
SPTBN4	3.66026027788671e-191	1.3937955471527	0.755	0.303	1.05898650359818e-186	4
CHKA	4.17057859623615e-191	1.19709369019643	0.828	0.392	1.20663179946304e-186	4
CPQ	1.05384448192859e-190	1.26404008343496	0.859	0.435	3.0489828551158e-186	4
DSCAML1	2.95292369207721e-190	1.00985863462315	0.662	0.222	8.54339882591778e-186	4
ETFDH	5.47455185714361e-190	1.27134217711645	0.856	0.426	1.58389734330879e-185	4
TENM2	6.89623940378269e-190	1.76642922531492	0.373	0.074	1.99521998430241e-185	4
GDA	7.51217773513998e-190	1.11004286899382	0.734	0.28	2.1734232623307e-185	4
CHGA	7.59742935648495e-190	1.09768480005077	0.954	0.616	2.19808826141822e-185	4
RADX	9.6428240139441e-190	1.49048137415161	0.652	0.239	2.78986184371431e-185	4
ZNF98	1.31316808364718e-189	1.46540861227755	0.495	0.128	3.79925789960802e-185	4
GRAMD2B	1.44809391281339e-189	1.22236934087312	0.842	0.395	4.1896253085517e-185	4
RALGPS1	1.60132736843458e-189	1.19648620710687	0.798	0.34	4.63296034235491e-185	4
MYO16	1.91091980848939e-189	1.1449537423941	0.537	0.151	5.52867318992151e-185	4
XKR4	2.65914068488232e-189	1.43825071950685	0.683	0.238	7.69342582950152e-185	4
NALCN	2.69581762020758e-189	1.31187541874151	0.718	0.276	7.79953953878458e-185	4
CELF4	6.94129413273281e-189	1.15066094453084	0.746	0.291	2.00825521848226e-184	4
SLC4A10	1.25301046135297e-188	1.23918960075054	0.758	0.305	3.62520986678642e-184	4
FIGN	1.76583160810306e-188	2.13806383293108	0.353	0.068	5.10890400856377e-184	4
TAPT1-AS1	4.82763984284167e-188	1.48178036803107	0.692	0.265	1.39673275933095e-183	4
SCG2	8.84883412423947e-188	1.36493241354755	0.932	0.567	2.56014468882496e-183	4
COTL1	1.31520544744782e-187	1.35707528065341	0.7	0.259	3.80515240055604e-183	4
SPATA7	1.65015614736605e-187	1.21619124491843	0.786	0.339	4.77423176555946e-183	4
PTP4A3	7.12887242272919e-187	1.53692372102572	0.647	0.211	2.06252536934401e-182	4
EYS	7.48436044157148e-187	2.30705799297697	0.596	0.21	2.16537516295546e-182	4
RTN4RL1	8.06312172081183e-187	1.89884340394067	0.407	0.092	2.33282237626528e-182	4
GNAZ	1.17680282731676e-186	1.43894255494286	0.565	0.172	3.40472593999286e-182	4
SEZ6L2	1.33670640815521e-186	1.12201632419807	0.914	0.521	3.86735898007466e-182	4
MAP3K15	2.29106454808675e-186	1.68770608640632	0.477	0.125	6.62850795052458e-182	4
R3HDM1	7.72568994277293e-186	1.19434388933015	0.871	0.436	2.23519661424306e-181	4
MBD5	5.94181053436026e-185	1.14641135856725	0.969	0.58	1.71908462380111e-180	4
CAMK2G	6.28773688441587e-185	1.73976650659188	0.687	0.274	1.8191680353992e-180	4
WWC1	1.90783737014202e-184	1.1329784051379	0.771	0.288	5.51975507929489e-180	4
RAB3GAP2	2.98033651696687e-184	1.33091510101905	0.935	0.56	8.62270961088856e-180	4
EMC10	3.83405005513387e-184	1.04544034161509	0.91	0.556	1.10926736195133e-179	4
HMGN3	5.86875439334339e-184	1.02189796298931	0.89	0.474	1.69794802108211e-179	4
FYB2	1.59383272266374e-183	2.11694514242903	0.386	0.084	4.61127683321074e-179	4
TTC39A	2.88710902747628e-183	1.12432052958901	0.8	0.338	8.35298383829438e-179	4
TBC1D5	6.07398403547645e-183	1.10769891660218	0.978	0.63	1.75732506114405e-178	4
FRY	8.32811012450086e-183	1.07569552456887	0.843	0.375	2.40948882122059e-178	4
RPS6KA3	1.3528990778931e-182	1.07187937084815	0.962	0.606	3.91420761216031e-178	4
SCAPER	1.36831762764865e-182	1.0748585030412	0.945	0.54	3.95881656031306e-178	4
LRIG3	1.4925661364629e-182	1.62851083569997	0.561	0.173	4.31829234601446e-178	4
ZNRF1	2.2876513752004e-182	1.37071152217531	0.723	0.282	6.61863295872981e-178	4
ATP1B1	2.71364587234621e-182	1.0737506530428	0.958	0.587	7.85112023787207e-178	4
PKD2	2.78328494332272e-182	1.18346278004258	0.873	0.442	8.05259999802131e-178	4
SCRN1	4.69703050382542e-182	1.08580389453996	0.802	0.369	1.35894486536677e-177	4
ENPP1	8.311122501062e-182	1.47183956977437	0.482	0.131	2.40457396200726e-177	4
ABCD3	1.34139212391003e-181	1.14831753792098	0.863	0.463	3.8809156928965e-177	4
AC016705.2	1.52628179132059e-181	1.80389113602046	0.407	0.095	4.41583847864874e-177	4
TMEM45B	2.73859038290972e-181	1.563029577196	0.554	0.162	7.9232896958344e-177	4
PLIN3	1.45110618163367e-180	1.16909369012681	0.716	0.274	4.19834040470254e-176	4
GUCY1A1	2.40123405025964e-180	1.10752833697718	0.702	0.27	6.94725035421118e-176	4
SPAG16	3.17473976494622e-180	1.17156359891425	0.959	0.582	9.18515708794241e-176	4
ZHX3	4.25761163227187e-180	1.28837784316757	0.732	0.302	1.2318121974489e-175	4
DMXL2	4.97334845811594e-180	1.21502142169077	0.772	0.336	1.4388891759021e-175	4
GSTO2	5.80894318430646e-180	1.05340325518627	0.837	0.401	1.68064344208354e-175	4
MARK1	3.58978269472705e-179	1.08425117472983	0.909	0.45	1.03859592923843e-174	4
CBFA2T2	3.85200682517237e-179	1.13173351983062	0.923	0.514	1.11446261465887e-174	4
AC099509.1	7.5609689477888e-179	1.58859390053631	0.376	0.08	2.18753953597425e-174	4
PFN2	2.16734748897174e-178	1.21704385281602	0.813	0.407	6.27056975509304e-174	4
REV3L	2.26981934180687e-178	1.04962972902015	0.952	0.561	6.56704131971564e-174	4
TMEM117	3.2013410106568e-178	1.34308075957849	0.739	0.304	9.26211981203226e-174	4
EML6	3.44474260171827e-178	1.33143847325838	0.661	0.242	9.96632929529129e-174	4
RIIAD1	2.24499147066509e-177	1.28970824839065	0.48	0.13	6.49520932292825e-173	4
FAM110B	3.07152312963199e-177	1.18609496891024	0.693	0.254	8.88653071865126e-173	4
SORBS1	4.29100358601409e-177	1.21449969176835	0.612	0.195	1.2414731575056e-172	4
PRXL2A	4.49465968739204e-177	1.01331284598208	0.88	0.499	1.30039494075627e-172	4
RASGRF1	9.32640973742031e-177	1.36728095225906	0.54	0.165	2.69831686523044e-172	4
PPP1R14C	1.30778077153898e-176	1.34702757665724	0.595	0.194	3.78367132821658e-172	4
PARD3B	2.03884941754574e-175	1.41702997481112	0.769	0.342	5.89879913484333e-171	4
KCTD3	3.07242161362364e-175	1.24637758790543	0.756	0.333	8.88913021253591e-171	4
AC010478.1	7.30278731005479e-175	1.42546756725373	0.533	0.164	2.11284242454505e-170	4
SEPTIN3	1.1207295155876e-174	1.46740599951221	0.507	0.149	3.24249463449805e-170	4
ST7	2.5306616313258e-174	1.37153066430931	0.666	0.259	7.32171023175181e-170	4
APLP1	3.18940711595963e-174	1.05956696421419	0.788	0.349	9.2275926678944e-170	4
ST3GAL5	4.9806489207546e-174	1.334435854689	0.623	0.219	1.44100134575272e-169	4
FAM131C	9.70698713730436e-174	1.36980586128054	0.492	0.135	2.8084255185649e-169	4
USP13	1.07125292019947e-173	1.54763243327396	0.501	0.146	3.0993489487211e-169	4
SCAMP5	4.07197293022935e-173	1.04576053765668	0.811	0.366	1.17810320817395e-168	4
SLC44A3	3.65996466345931e-172	1.7368541316585	0.414	0.098	1.05890097643205e-167	4
CPNE3	4.1733081894132e-172	1.08432609894638	0.917	0.575	1.20742152536103e-167	4
SNHG14	5.11042350098839e-172	1.15300425113015	0.967	0.606	1.47854772730596e-167	4
RMST	5.60004756242316e-172	2.20235234433675	0.387	0.09	1.62020576076027e-167	4
DOCK3	7.35178242538738e-172	1.15123254893017	0.811	0.364	2.12701769131308e-167	4
CBX6	8.77573438570299e-172	1.00458555411247	0.894	0.485	2.53899547247159e-167	4
FOXN3	9.66132498288429e-172	1.06069490802373	0.902	0.473	2.79521454404808e-167	4
SLC5A1	2.00678754741662e-171	1.91012917364783	0.373	0.085	5.80603773218577e-167	4
FBXL17	3.13633878247358e-171	1.10401031075317	0.923	0.518	9.07405536545255e-167	4
AL445123.2	3.27657583650151e-171	1.62744954793585	0.461	0.121	9.47978921016616e-167	4
LLGL2	8.28561698650974e-171	1.01399418711725	0.883	0.447	2.397194706537e-166	4
TNFRSF19	1.17273361966498e-170	1.48798265539264	0.497	0.14	3.39295290841471e-166	4
NHLRC2	2.02644306279957e-170	1.12491796914378	0.773	0.35	5.86290506929172e-166	4
PAFAH1B3	3.17944154455645e-170	1.05129922830039	0.683	0.26	9.19876027671072e-166	4
SUMF1	5.41311252108705e-170	1.2083888424331	0.798	0.367	1.5661217146009e-165	4
ULK4	6.63218141005837e-170	1.32945056551854	0.793	0.368	1.91882272555809e-165	4
MARCH8	1.6067429805497e-169	1.24851916707912	0.736	0.316	4.64862879132639e-165	4
AC090578.1	1.71899226530482e-169	1.66387624675575	0.443	0.112	4.9733884219799e-165	4
CACNA1B	3.16587996383754e-169	1.15429621937242	0.638	0.231	9.15952391137478e-165	4
OSBP2	3.79969778440099e-169	1.36850870328965	0.585	0.195	1.09932856298289e-164	4
GRM4	3.88017644037776e-169	1.45852868769396	0.476	0.13	1.12261264773009e-164	4
LINC00261	9.39964937496933e-169	1.24101661693621	0.624	0.222	2.71950655716613e-164	4
ICA1L	1.40037406175196e-168	1.15387492744918	0.743	0.313	4.05156223546077e-164	4
SLC9A7	2.23503664251079e-168	1.20255677663235	0.604	0.207	6.46640801411223e-164	4
BSN	5.40594112888388e-168	1.21859249619216	0.6	0.205	1.56404688740868e-163	4
SLC8A2	1.31418645777223e-167	1.41857226209518	0.436	0.113	3.8022042596266e-163	4
TCAIM	1.71069735891419e-167	1.16784036555279	0.821	0.394	4.94938959881053e-163	4
LHFPL4	2.63171798254088e-167	1.27791097235686	0.682	0.265	7.61408646708727e-163	4
ZKSCAN1	3.31430472433044e-167	1.02157001563565	0.919	0.579	9.58894642843283e-163	4
TMEM196	4.93696282328655e-167	1.22024848498054	0.636	0.238	1.42836208403327e-162	4
EPS15	5.40106256144438e-167	1.02703862112443	0.914	0.522	1.56263542027709e-162	4
WDR7	7.51637624879226e-167	1.12669958394728	0.854	0.438	2.17463797630058e-162	4
STXBP5	1.56161087204214e-166	1.02389110922932	0.906	0.496	4.51805257499231e-162	4
DPH6	1.95931785189348e-166	1.15164958093879	0.906	0.491	5.66869840909821e-162	4
FLNB	2.35293858926839e-166	1.01445369067749	0.888	0.453	6.8075219264713e-162	4
CBR4	2.36389757218418e-166	1.1880225298814	0.885	0.489	6.83922845584327e-162	4
ACOT11	2.40562539983778e-166	1.86367518035221	0.415	0.104	6.95995540681067e-162	4
RFX3	3.14993439750135e-166	1.11219505594169	0.876	0.444	9.11339019885091e-162	4
TXNDC11	5.18326493912445e-166	1.47392352483866	0.801	0.397	1.49962221218749e-161	4
ZNF462	8.28837746378325e-166	1.09563960532156	0.78	0.355	2.39799336782177e-161	4
SCN8A	1.99334687530718e-165	1.38765248599183	0.612	0.219	5.76715117963872e-161	4
CFC1	3.37686755868628e-165	1.48606072478928	0.456	0.124	9.76995322079114e-161	4
AL022332.1	4.93524842469342e-165	1.56203314710179	0.445	0.12	1.4278660742323e-160	4
GCNT2	6.44353167462455e-165	1.61979273648483	0.441	0.117	1.86424258410238e-160	4
PRKAG2	1.44784398219405e-164	1.41922516028514	0.809	0.398	4.18890220928382e-160	4
SCAMP1	1.77081843418177e-164	1.18250766123112	0.834	0.458	5.12333189377471e-160	4
LRRC8D	3.47677378899234e-164	1.33809915857166	0.749	0.328	1.00590019263126e-159	4
FOXA2	5.62536641595269e-164	1.03548265121554	0.806	0.385	1.62753101146343e-159	4
KCNC1	5.68170243763625e-164	1.80083407192075	0.375	0.086	1.64383014925692e-159	4
KCNA5	6.49688524568073e-164	1.70948228994169	0.311	0.059	1.87967883928035e-159	4
RORA	1.10311365214733e-163	1.24050796645528	0.914	0.545	3.19152841839266e-159	4
DAPK1	1.54699820736058e-163	1.01873175246104	0.879	0.432	4.47577521353563e-159	4
ARMCX4	1.2182710306721e-162	1.09643641030439	0.781	0.367	3.52470174594053e-158	4
P4HTM	1.4567661317003e-162	1.04578748690498	0.841	0.419	4.21471577223531e-158	4
ZNF518A	2.08758320703723e-162	1.14099892215734	0.848	0.434	6.03979573460012e-158	4
TPST1	2.26860965760238e-162	1.20041841180366	0.848	0.44	6.5635414613752e-158	4
AC108749.1	3.21548073341784e-162	2.3622199242085	0.254	0.04	9.30302885792451e-158	4
THRB	6.46423195089597e-162	1.05554024457169	0.733	0.311	1.87023158803322e-157	4
SLC16A9	7.45378170972299e-162	1.26333800761811	0.558	0.184	2.15652812425705e-157	4
SLC16A12	1.09519011820832e-161	1.25148878484072	0.618	0.223	3.16860405000031e-157	4
SLC36A4	1.71335853375247e-161	1.01377255824298	0.919	0.527	4.95708890985264e-157	4
AL078600.1	1.81800724490605e-161	1.34789276807472	0.602	0.221	5.25985856096218e-157	4
CPLANE1	3.49559018730085e-161	1.12340908154085	0.786	0.368	1.01134415298988e-156	4
TMEM132B	7.12927773325486e-161	1.7450531299737	0.433	0.116	2.0626426337853e-156	4
MTSS2	1.36007764989069e-160	1.2827078187606	0.59	0.212	3.93497665666376e-156	4
SSH2	3.05317414464234e-160	1.0366646320566	0.958	0.568	8.83344343527922e-156	4
MBOAT4	4.34257256283496e-160	1.8197849251972	0.378	0.086	1.25639309387941e-155	4
ZNF827	6.80932908658863e-160	1.23015518764012	0.661	0.26	1.97007509133182e-155	4
MUC13	8.74577697927533e-160	1.27050130394974	0.656	0.231	2.53032819564394e-155	4
EPB41L5	9.53808431227545e-160	1.04654288444904	0.859	0.465	2.75955855322753e-155	4
PLCH1	3.9529747397978e-159	1.35623946731788	0.487	0.148	1.1436746517183e-154	4
FAM83F	9.10005215491044e-159	1.13248157452786	0.59	0.203	2.63282708945869e-154	4
HERC5	1.34007686768791e-158	1.00968012682219	0.649	0.25	3.87711039359466e-154	4
MSH3	1.66396176176003e-158	1.15229422180653	0.783	0.377	4.81417416912411e-154	4
GNG2	2.26359359383854e-158	1.05232621554153	0.781	0.357	6.54902898569367e-154	4
TPK1	3.19726564915533e-158	1.47794086910562	0.616	0.234	9.25032897613619e-154	4
FOXO1	6.32418381361254e-158	1.01191121958555	0.895	0.482	1.82971286095438e-153	4
CDS1	7.37191182908439e-158	1.29696914396054	0.552	0.184	2.1328415303907e-153	4
SLC40A1	1.08770801554768e-157	1.00148774334744	0.703	0.283	3.14695683058254e-153	4
ALPK3	1.3090871528039e-157	1.09437202896475	0.833	0.406	3.78745095049224e-153	4
EMB	1.48361501946018e-157	1.14922564213434	0.58	0.204	4.29239497430219e-153	4
FAM184A	1.48981258003051e-157	1.19933285529466	0.563	0.189	4.31032575654426e-153	4
WDR59	1.79764822144948e-157	1.10981599240222	0.821	0.408	5.20095583429763e-153	4
USP18	2.58812665379329e-157	1.76622008440169	0.338	0.073	7.48796803475474e-153	4
ARRDC4	3.17420690972712e-157	1.61770773676693	0.541	0.181	9.1836154312225e-153	4
DPYSL2	3.65877607700276e-157	1.03164417280669	0.915	0.522	1.05855709459844e-152	4
EPHX2	6.65915362413284e-157	1.32263645089725	0.466	0.137	1.92662632653411e-152	4
MLYCD	6.89102886082749e-157	1.250393159091	0.635	0.253	1.99371247001461e-152	4
RALGPS2	7.22864967797218e-157	1.12058047798921	0.705	0.298	2.09139292483091e-152	4
KIAA1549	8.66263356644237e-157	1.44658089803636	0.498	0.154	2.50627314344311e-152	4
SCMH1	8.66965747543926e-157	1.04420509934124	0.909	0.472	2.50830530079409e-152	4
GLI3	1.14611158231061e-156	1.73603459143642	0.414	0.108	3.31593002994106e-152	4
APH1B	4.3091151867509e-156	1.0760936011315	0.759	0.348	1.24671320583077e-151	4
SIMC1	1.12188836968286e-155	1.27168486392218	0.674	0.274	3.24584743116645e-151	4
GSTA4	1.26274038702406e-155	1.11214614834658	0.625	0.243	3.65336048773802e-151	4
NPSR1-AS1	1.87660600767027e-155	2.29468272163923	0.294	0.057	5.42939650139163e-151	4
STXBP4	2.72295701935272e-155	1.33602847455045	0.683	0.291	7.87805924839129e-151	4
MAGI3	3.18473284020729e-155	1.1271790430667	0.754	0.342	9.21406905328774e-151	4
PWRN4	3.77690224566905e-155	1.71293351177069	0.475	0.148	1.09273335771697e-150	4
GAS2	5.00067793384147e-155	1.39313213032244	0.611	0.232	1.44679613981902e-150	4
ODF2L	5.94894761712562e-155	1.03132213734746	0.762	0.345	1.72114952458678e-150	4
NCMAP	6.64035445641493e-155	1.33942163240396	0.456	0.127	1.92118735132997e-150	4
LDLRAP1	1.31875104527918e-154	1.0592353410374	0.638	0.249	3.81541052420171e-150	4
HS6ST2	1.39359962963346e-154	1.83583818584955	0.441	0.124	4.03196244845553e-150	4
FOXP2	2.12357981076573e-154	1.44954206739245	0.691	0.303	6.14394110850741e-150	4
MAMLD1	3.0545984648187e-154	1.23094284214188	0.59	0.199	8.83756427841346e-150	4
BRI3BP	6.68023691446125e-154	1.2962978146524	0.617	0.233	1.93272614409193e-149	4
USP27X	1.9713071861491e-153	1.77589628751096	0.336	0.073	5.70338595096657e-149	4
FANCC	2.3556808136777e-153	1.09596702858567	0.803	0.393	6.81545573013231e-149	4
KIF13A	2.72411158122671e-153	1.05154040272107	0.86	0.445	7.88139962680512e-149	4
AP001107.9	3.8793365076792e-153	1.73202890341445	0.36	0.087	1.12236963840175e-148	4
SSTR1	7.66427823216801e-153	1.50833390887612	0.349	0.079	2.21742897813085e-148	4
ETV1	2.53842919888983e-152	1.33802887740435	0.555	0.193	7.34418335822805e-148	4
RFX2	3.28195687353018e-152	1.04982168680079	0.801	0.373	9.49535762649751e-148	4
ABCB10	4.07718026016867e-152	1.40200305822485	0.528	0.177	1.179609792872e-147	4
ST8SIA3	8.39450029319388e-152	1.26448914448281	0.573	0.205	2.42869682482685e-147	4
FSTL4	1.52653777670407e-151	1.043406640832	0.532	0.175	4.41657909556021e-147	4
AGK	1.63427915553924e-151	1.26061968144454	0.682	0.287	4.72829645280612e-147	4
MAP3K21	1.67260543604341e-151	1.10241112983134	0.589	0.209	4.83918204756078e-147	4
C2CD5	2.78370820488188e-151	1.10364795130939	0.714	0.315	8.05382457836426e-147	4
RABGAP1L	5.14662033422052e-151	1.02475793521199	0.956	0.602	1.48902019509668e-146	4
FHIT	5.45469212233066e-151	1.29560070168678	0.737	0.34	1.57815152483271e-146	4
CAMKMT	5.55644923055978e-151	1.03672433309423	0.865	0.453	1.60759189138556e-146	4
AC106795.2	6.13414643103845e-151	1.66836865537641	0.467	0.145	1.77473124542804e-146	4
KSR2	6.80164089236555e-151	1.46571303738406	0.512	0.171	1.9678507429792e-146	4
ARHGAP1	7.10308858262531e-151	1.19539557572866	0.704	0.318	2.05506558872516e-146	4
MLXIPL	1.28955436576926e-150	1.02898295027072	0.649	0.252	3.73093869104361e-146	4
PGR-AS1	1.5723347166527e-150	2.59772268554953	0.251	0.042	4.54907880221958e-146	4
ROGDI	3.28256861873899e-150	1.28607807450482	0.493	0.157	9.49712752773564e-146	4
SLC24A3	4.29122189295577e-150	1.09585231318549	0.365	0.087	1.24153631806996e-145	4
TTC13	1.22805755302506e-149	1.18394239095902	0.625	0.242	3.55301611241212e-145	4
MAT1A	1.27356599935618e-149	1.89503619752714	0.261	0.046	3.68468114933731e-145	4
FAM234A	2.32143486037987e-149	1.00840316755317	0.787	0.392	6.71637533805105e-145	4
GDAP1	1.3494484281527e-148	1.04194593006009	0.838	0.417	3.90422419233139e-144	4
AC243964.3	1.78198572035338e-148	1.29902858929549	0.611	0.23	5.15564108612639e-144	4
TMEM135	2.35547661470266e-148	1.09390456209556	0.833	0.425	6.81486494165773e-144	4
CCDC158	3.30207013645825e-148	1.54145394483997	0.445	0.133	9.55354931880101e-144	4
CMTM4	3.93845363508845e-148	1.00114187979875	0.801	0.383	1.13947340570379e-143	4
ACTL6B	8.78556393522733e-148	1.24006471984859	0.542	0.187	2.54183935773997e-143	4
VLDLR	1.10171366399035e-147	1.09064529137336	0.695	0.295	3.18747797265687e-143	4
CTNND2	1.25516325859899e-146	1.2004983840169	0.603	0.229	3.6314383397786e-142	4
BEX3	2.07801381224712e-146	1.0668819556273	0.889	0.559	6.01210956159337e-142	4
UGT8	4.61881274547938e-146	1.58148815089063	0.473	0.148	1.33631490352209e-141	4
LINC00894	6.19864925297346e-146	1.39652258916417	0.596	0.227	1.79339320187028e-141	4
TSTD3	6.32389491442192e-146	1.01105826768678	0.75	0.351	1.82962927664055e-141	4
MAOB	8.95361864015524e-146	1.45496260432037	0.277	0.052	2.59046094496972e-141	4
PHF21B	1.28437530116378e-145	1.3453629155261	0.571	0.207	3.71595462132706e-141	4
MAPK8IP2	2.1370222876785e-145	1.11390276347383	0.623	0.243	6.18283288271144e-141	4
BCAT2	6.64822795738158e-145	1.01630082990201	0.735	0.341	1.92346531262964e-140	4
PDE5A	1.55277906332642e-144	1.30326473511268	0.697	0.323	4.49250038601601e-140	4
SLC17A5	1.77385094885054e-144	1.05390442493798	0.751	0.359	5.13210556521439e-140	4
RPH3AL	2.09274009037951e-144	1.03736704073329	0.79	0.381	6.05471562948599e-140	4
FOXP4	7.49949332941472e-144	1.16317110229288	0.613	0.247	2.16975341006627e-139	4
AC021231.1	1.06059110841871e-143	1.45388540759382	0.604	0.24	3.06850219487702e-139	4
ERC2	3.06880517457339e-143	1.23725044404119	0.604	0.231	8.87866713107574e-139	4
MEIS1	5.12975829962612e-143	1.09272248023558	0.792	0.379	1.48414167124783e-138	4
PDZRN3	1.20973070319687e-142	1.20241812693655	0.661	0.282	3.49999287048919e-138	4
MTSS1	1.80115159665291e-142	1.0173261204717	0.843	0.428	5.21109179943619e-138	4
FOXRED2	2.17014492940565e-142	1.29488810237738	0.411	0.116	6.27866330975643e-138	4
FAM169A	2.20230982778189e-142	1.10080525045747	0.609	0.234	6.37172279373856e-138	4
SSBP3	2.42514577724679e-142	1.00449343904146	0.777	0.367	7.01643176273041e-138	4
PSD	4.50120854842964e-142	1.09945015639121	0.581	0.222	1.30228965723166e-137	4
GK5	1.01601993387006e-141	1.18469803938647	0.625	0.25	2.93954887267287e-137	4
WNK3	1.48292785957342e-141	1.27513887830876	0.558	0.208	4.29040688331782e-137	4
AL035071.2	1.62917606735078e-141	1.34950626723506	0.516	0.176	4.71353219805929e-137	4
MAF	2.32337734205384e-141	1.08248218902253	0.568	0.203	6.72199532603017e-137	4
AL035071.1	2.7485577641579e-141	1.09697272228745	0.549	0.196	7.95212732326162e-137	4
ELOVL6	4.31112212206277e-141	1.13785219714864	0.597	0.23	1.2472938523552e-136	4
ZSWIM5	4.67476348688438e-141	1.14021208408813	0.672	0.297	1.35250257202539e-136	4
FADS2	5.69316933751096e-141	1.08280767884908	0.631	0.255	1.64714775272867e-136	4
AMOT	6.41419322767339e-141	1.77394481304274	0.307	0.067	1.85575438463047e-136	4
WIPF3	2.4398678037508e-140	1.7077010154105	0.296	0.061	7.05902552981182e-136	4
TBC1D30	2.81496137709425e-140	1.23762039364816	0.602	0.237	8.14424625620909e-136	4
KANTR	2.83961607875412e-140	1.02971509446709	0.709	0.315	8.21557723905142e-136	4
ENAM	6.48555357640123e-140	1.68351956123667	0.299	0.064	1.8764003607244e-135	4
TSPAN33	1.58253367365598e-139	1.39480579480084	0.367	0.096	4.57858642462148e-135	4
SLC44A5	2.47140202990601e-139	1.66869504021163	0.485	0.161	7.15026035292407e-135	4
BICDL1	4.24700701320039e-139	1.0956018149814	0.666	0.281	1.22874406905914e-134	4
TAPT1	4.38520928871659e-139	1.1568036678833	0.691	0.31	1.26872875141148e-134	4
SLC12A8	6.79191979613416e-139	1.18461666023699	0.515	0.172	1.96503823541754e-134	4
KIAA1211L	2.22957118032553e-138	1.35531787175394	0.51	0.173	6.45059533891783e-134	4
PRKN	2.36927694897155e-138	1.03211267531345	0.832	0.433	6.8547920687645e-134	4
RNF180	2.47329216987848e-138	1.32678186605504	0.632	0.268	7.15572890589242e-134	4
CXXC4	3.23195068507297e-138	1.34027555145456	0.516	0.177	9.35067972205311e-134	4
ZDHHC21	4.05797215908526e-138	1.0661383245434	0.734	0.348	1.17405250506655e-133	4
LINC00271	8.91020363432859e-138	1.03102789961432	0.805	0.393	2.57790011548395e-133	4
AL049828.1	7.79979733971025e-137	1.05412527276924	0.765	0.368	2.25663736632497e-132	4
HMGB3	1.5981264156387e-136	1.3391581860547	0.579	0.224	4.62369934572588e-132	4
ZNF318	2.28557897359114e-136	1.20473573217527	0.584	0.23	6.61263708639387e-132	4
VIL1	2.37660327934043e-136	1.73137696467984	0.324	0.076	6.87598860778772e-132	4
SCN3B	3.52143187637195e-136	1.05651415434205	0.588	0.224	1.01882067047193e-131	4
IRAK1BP1	5.36231737350419e-136	1.33988584084595	0.588	0.231	1.55142566250223e-131	4
WARS2-AS1	1.35522466740281e-135	1.23578391983372	0.664	0.289	3.9209360077298e-131	4
CLCN5	1.71616546022508e-135	1.16683533903747	0.603	0.239	4.96520990952319e-131	4
GAMT	2.40479040933302e-135	1.2127554590186	0.534	0.198	6.95753961228228e-131	4
KCNC2	3.57989671510539e-135	1.94218311502762	0.271	0.055	1.03573571761429e-130	4
TMEM260	6.56230547752993e-135	1.16673354434742	0.737	0.366	1.89860622075896e-130	4
ARVCF	1.51260800115757e-133	1.10872025088981	0.526	0.19	4.37627746894907e-129	4
C21orf58	1.67383637905121e-133	1.2076842846943	0.519	0.185	4.84274341187096e-129	4
AC023424.3	1.80185012448371e-133	1.23324156855136	0.654	0.283	5.21311278015628e-129	4
FAM189A1	7.73167317215026e-133	1.32998738166439	0.421	0.124	2.23692768216651e-128	4
PTGER4	9.32602523733071e-133	1.51404303214218	0.318	0.075	2.69820562166452e-128	4
ITPK1	1.09799835284339e-132	1.08464232240514	0.558	0.21	3.1767288344465e-128	4
PDZK1	1.33237900455738e-132	1.70719127400128	0.319	0.077	3.8548389359854e-128	4
HIP1R	1.85572023944815e-132	1.04727864705213	0.654	0.28	5.3689697967714e-128	4
NECAB2	3.17323167604197e-131	1.55658218823614	0.265	0.054	9.18079388512464e-127	4
LGALSL	8.12846751726601e-131	1.22537228808007	0.473	0.159	2.3517282220954e-126	4
BCAM	1.91289791948039e-130	1.01893127639213	0.516	0.177	5.53439626064068e-126	4
RNF150	4.81586341110087e-130	1.00623326436724	0.647	0.272	1.3933256020997e-125	4
CFAP300	6.3647200005857e-130	1.65801977397001	0.319	0.076	1.84144079056945e-125	4
RAB29	7.99837923740101e-130	1.05879981885547	0.635	0.277	2.31409108096486e-125	4
ST6GALNAC5	1.39407951092921e-129	1.4612108082664	0.485	0.166	4.03335084102038e-125	4
DZIP1	1.59306128529863e-129	1.13170676580404	0.544	0.207	4.60904491062598e-125	4
BTC	2.20916233154217e-129	1.80789871005059	0.316	0.078	6.3915484576178e-125	4
LINC02595	3.15717057622121e-129	1.80003481940985	0.306	0.072	9.13432591112321e-125	4
ZNF420	6.34763555156844e-129	1.23170166181692	0.625	0.269	1.83649791777978e-124	4
C15orf41	8.5032929240888e-129	1.2219515840592	0.599	0.247	2.46017270879737e-124	4
BCL11A	2.92667423874186e-128	1.72960760003765	0.252	0.049	8.46745390752795e-124	4
AL139260.1	3.023720658284e-128	1.05321834227938	0.731	0.345	8.74822860854726e-124	4
SLAIN1	3.5729413529034e-128	1.28344885868453	0.442	0.142	1.03372339222201e-123	4
FZD3	5.67405432635896e-128	1.14290266674198	0.562	0.22	1.64161739770217e-123	4
CTNNA2	1.29646810740489e-127	1.16401015465596	0.715	0.323	3.75094152834384e-123	4
ZNF66	1.34815297550969e-127	1.22401862596939	0.53	0.193	3.90047618874464e-123	4
AGFG2	1.74470094417816e-127	1.3095103824029	0.507	0.182	5.04776877169624e-123	4
SP4	2.20926593805241e-127	1.14163867706537	0.58	0.229	6.39184821197323e-123	4
SYNGR4	3.05700765316189e-127	2.06791170281398	0.281	0.063	8.84453454212797e-123	4
NUBPL	1.13454050148608e-126	1.16207855259586	0.67	0.302	3.28245257889952e-122	4
NAT14	1.39709240175537e-126	1.03989058935314	0.481	0.164	4.04206773675864e-122	4
NUP210	1.48839833982552e-126	1.09500802714226	0.569	0.223	4.3062340767832e-122	4
CDH18	1.49900573867027e-126	1.83909004975742	0.476	0.168	4.33692340312082e-122	4
KIAA0040	5.57339483825966e-126	1.33372709010101	0.441	0.142	1.61249459460528e-121	4
GRIK5	5.83271884150829e-126	1.37179763905598	0.405	0.119	1.68752221522518e-121	4
B4GALT6	6.94405491908234e-126	1.16383404749414	0.55	0.212	2.0090539691889e-121	4
GRM7	8.64145920904983e-126	1.4913664916216	0.313	0.077	2.5001469783623e-121	4
AL139383.1	8.83490683222939e-126	1.02210379210607	0.601	0.253	2.55611524470061e-121	4
KCNJ8	9.36009431570932e-126	1.21725090249822	0.364	0.1	2.70806248742102e-121	4
CATSPER2	1.47426623412374e-125	1.2514694952664	0.583	0.243	4.26534706856681e-121	4
SYT17	1.7022587685563e-125	1.13184572481754	0.533	0.198	4.92497506918709e-121	4
EVA1A	2.93533310578329e-125	1.67321112515523	0.431	0.137	8.49250574165221e-121	4
FBXO17	5.07294323315307e-125	1.17820483878585	0.648	0.288	1.46770393621585e-120	4
ZNF608	1.08454699242094e-124	1.02955269758828	0.727	0.346	3.13781135847227e-120	4
GM2A	1.2992675671151e-124	1.02842848378822	0.431	0.137	3.7590409251774e-120	4
PDE8B	1.53529130911554e-124	1.40603830711092	0.571	0.232	4.44190481553309e-120	4
CTDSPL	3.31717279779782e-124	1.03058214412628	0.708	0.334	9.59724433858866e-120	4
CADM4	5.43708720906623e-124	1.22768062271381	0.418	0.127	1.57305807132704e-119	4
NT5DC3	5.69664885921081e-124	1.3452253468863	0.493	0.179	1.64815444794687e-119	4
LINC01091	7.65403759540766e-124	1.49962315415434	0.394	0.119	2.21446615710334e-119	4
KLHDC1	9.56589073194655e-124	1.19325880130624	0.544	0.213	2.76760350656678e-119	4
AOX1	9.58807815891362e-124	1.00514033427925	0.31	0.073	2.77402277293689e-119	4
GRB14	1.04066548271634e-123	1.31582696986223	0.449	0.149	3.01085337459492e-119	4
GSTCD	1.19403750301991e-123	1.29180830327307	0.596	0.252	3.4545893037372e-119	4
CLCN4	1.24525588523277e-123	1.25418348139269	0.443	0.148	3.60277432715545e-119	4
EPSTI1	1.36665450886507e-123	1.31884640399756	0.388	0.116	3.95400482504843e-119	4
HERC6	5.41106581659712e-123	1.24888799843514	0.39	0.115	1.56552956205788e-118	4
CALY	7.46168635451274e-123	1.11657732274024	0.591	0.244	2.15881509608763e-118	4
DNMT3A	8.69981325336773e-122	1.00308182264261	0.675	0.305	2.51702997046435e-117	4
PHLDB3	1.76459873707091e-121	1.0308047235993	0.545	0.214	5.10533706609357e-117	4
SHROOM2	9.68791264550302e-121	1.350535689708	0.413	0.13	2.80290688659694e-116	4
DLC1	1.38918001897084e-120	1.26401527854444	0.548	0.215	4.01917563088643e-116	4
QSOX2	1.62480453848987e-120	1.01305218906831	0.53	0.198	4.70088449075889e-116	4
SLC22A15	1.99461732253404e-120	1.09188939955733	0.597	0.248	5.77082683755549e-116	4
CCDC7	2.62100677200589e-120	1.01892124824089	0.677	0.318	7.58309679276744e-116	4
IPO9-AS1	3.617290916663e-120	1.25445051536633	0.48	0.168	1.04655460800894e-115	4
COX10	1.51542360032199e-119	1.05054774030477	0.632	0.28	4.38442356045158e-115	4
ACACB	2.93014641447814e-119	1.16406447973949	0.533	0.209	8.47749960636814e-115	4
EHHADH	3.39934328183602e-119	1.32593521015127	0.44	0.15	9.83497998300796e-115	4
AC068051.1	6.8369370263174e-119	1.01673198519917	0.494	0.18	1.97806262045415e-114	4
KIF9-AS1	6.96522050685985e-119	1.29635131454306	0.582	0.247	2.01517759704469e-114	4
ADGRL1	9.58128221347075e-119	1.18140120437746	0.508	0.19	2.77205657000136e-114	4
C3orf67	1.17282430293398e-118	1.57519942129902	0.426	0.144	3.3932152732486e-114	4
BIVM	1.4661553396348e-118	1.20522717094627	0.468	0.166	4.24188062863142e-114	4
JAK2	3.020031328544e-118	1.09043938496981	0.624	0.276	8.73755463974349e-114	4
STEAP2	1.01998677222407e-116	1.11165356043061	0.436	0.148	2.95102572939869e-112	4
ATP8A2	1.72256077714242e-116	1.89128261245269	0.293	0.072	4.98371284042844e-112	4
AC027097.2	3.67046815081503e-116	1.28769666314651	0.525	0.208	1.06193984539381e-111	4
DPH6-DT	3.77478338272193e-116	1.32208151666562	0.533	0.212	1.09212032828911e-111	4
AL512662.2	4.48318792121725e-116	1.52250710266914	0.373	0.112	1.29707592936658e-111	4
PHKA2	4.54254338343506e-116	1.14071190025819	0.497	0.184	1.31424865169543e-111	4
PRKAG2-AS1	5.3929189770609e-116	1.13640347152175	0.467	0.166	1.56027931844326e-111	4
RAVER2	6.87129029060921e-116	1.28830812698512	0.451	0.157	1.98800170687906e-111	4
CTPS2	7.41228503546409e-116	1.09327939889244	0.551	0.221	2.14452230646047e-111	4
CTTNBP2	1.38959318361477e-115	1.08157818971229	0.399	0.125	4.02037099883424e-111	4
AMACR	1.63766322674479e-115	1.13663895710161	0.487	0.184	4.73808724761802e-111	4
SLC37A4	1.74464366230697e-115	1.29994800437453	0.438	0.15	5.04760304378654e-111	4
CEACAM19	1.98235554877762e-115	1.55272504463651	0.371	0.11	5.73535107372341e-111	4
MSH5	5.56629903844732e-115	1.27910603360038	0.45	0.157	1.61044163780358e-110	4
KCNC4	7.05329422689643e-115	1.30439724483033	0.35	0.097	2.04065908572568e-110	4
ARHGEF10L	7.98298505653091e-114	1.08570208154781	0.563	0.231	2.30963723655552e-109	4
MAOA	1.36068037817398e-113	1.06055467670687	0.415	0.135	3.93672047013297e-109	4
MINDY1	5.0301231787085e-113	1.18765634177736	0.433	0.151	1.45531523806394e-108	4
TBC1D4	7.03725192406464e-113	1.30923951348151	0.687	0.348	2.03601772667038e-108	4
AMER3	9.70067884956965e-113	1.56207705157116	0.298	0.076	2.80660040475749e-108	4
MATN2	1.19273088391384e-112	1.5067055323117	0.338	0.096	3.45080899333951e-108	4
CPLX1	2.9933586754298e-112	1.11792999735998	0.483	0.176	8.6603853197535e-108	4
AC138649.1	6.252319320701e-112	1.01065939652506	0.482	0.179	1.80892102586521e-107	4
ABCC9	7.83006989096801e-112	1.09482947589551	0.352	0.102	2.26539582085486e-107	4
ZNF135	8.20179174728538e-112	1.16533828144964	0.536	0.216	2.37294238832461e-107	4
KIAA0895	1.00433106007151e-111	1.01356874257841	0.554	0.224	2.90573062299891e-107	4
WDR17	6.15706613439198e-111	1.04286425532089	0.584	0.249	1.78136237400229e-106	4
PDK4	7.25929646225058e-111	1.16832762745288	0.814	0.482	2.10025965245834e-106	4
LRRC24	1.2595077274358e-109	1.20838936497414	0.326	0.092	3.64400775701724e-105	4
VLDLR-AS1	4.83919831158466e-109	1.26306207797827	0.677	0.324	1.40007685550767e-104	4
ZNF793	5.43575470862763e-109	1.27121644567829	0.426	0.146	1.57267255230015e-104	4
DPY19L2	6.43613746414248e-109	1.33624239909683	0.382	0.122	1.8621032911257e-104	4
D2HGDH	1.37879396192856e-108	1.16671049584645	0.51	0.204	3.9891266906517e-104	4
AC012213.1	7.57766823633402e-108	1.63314673917564	0.338	0.101	2.19237097413616e-103	4
AC233976.1	1.2876620609976e-107	1.61067261321343	0.302	0.081	3.72546387487826e-103	4
HAGHL	2.18187923081668e-107	1.22122071732809	0.366	0.115	6.31261299059883e-103	4
MANEA	3.22733346625701e-107	1.24780169833537	0.479	0.186	9.33732118457478e-103	4
AC093535.1	3.77252850493518e-107	1.11892882390925	0.393	0.131	1.09146794704785e-102	4
HULC	5.4041238930158e-107	1.34643293302869	0.594	0.277	1.56352112472733e-102	4
RCAN3AS	5.50621418582476e-107	1.16765564860587	0.398	0.13	1.59305788824282e-102	4
ALDH5A1	5.71326204790352e-107	1.16912140103816	0.343	0.101	1.65296097569945e-102	4
PEG10	6.43596998962695e-107	1.0439463724767	0.857	0.511	1.86205483739887e-102	4
MFSD3	6.71272053347985e-107	1.10216261719921	0.385	0.123	1.94212430474639e-102	4
FRG1-DT	1.19461088124421e-106	1.58899716155122	0.405	0.144	3.45624820161576e-102	4
SCLT1	4.29821785941635e-106	1.05513314510202	0.65	0.316	1.24356039108634e-101	4
MT-ND6	4.49936805283751e-106	1.27852750587712	0.75	0.441	1.30175716504695e-101	4
B4GAT1	4.50105471503315e-106	1.07428747666153	0.452	0.167	1.30224515015339e-101	4
PDE10A	1.0416767246858e-105	1.51006604798904	0.678	0.362	3.01377909986095e-101	4
ITGA9-AS1	1.49381935661148e-105	1.14768956727115	0.471	0.178	4.32191816254835e-101	4
PNPLA7	1.87870745262843e-105	1.47875759893252	0.371	0.12	5.43547640194458e-101	4
KLHL3	2.08779424766225e-105	1.0133315404946	0.363	0.111	6.04040631733643e-101	4
AC078881.1	2.58781463730627e-105	1.62401498811486	0.407	0.144	7.48706530865451e-101	4
ALDH7A1	1.25586335012306e-104	1.04180229252391	0.545	0.23	3.63346384457605e-100	4
IGIP	6.29728158271782e-104	1.09903067781141	0.471	0.182	1.82192950751192e-99	4
ZNF467	1.2088062978212e-103	1.42184986337191	0.323	0.092	3.4973183808563e-99	4
CDHR3	2.63140811475807e-103	1.09297810096784	0.438	0.156	7.61318995761805e-99	4
MANEAL	4.10732958713747e-103	1.10446509217027	0.407	0.14	1.18833259615061e-98	4
SVOP	2.36078985871845e-102	1.34109256516276	0.339	0.104	6.83023721924423e-98	4
MEI4	3.37487807540234e-102	1.88186730348852	0.265	0.066	9.76419724775404e-98	4
AL450384.2	5.74240332225627e-102	1.37455072570012	0.445	0.165	1.66139212919518e-97	4
DNAH6	8.71661928238427e-102	1.45258258703861	0.359	0.115	2.52189229077942e-97	4
SV2A	1.29224178860608e-101	1.11729836508845	0.441	0.164	3.73871394279511e-97	4
SCML2	1.85094988027754e-101	1.21833502581853	0.383	0.128	5.35516819361898e-97	4
SLC35D1	1.74277295205201e-100	1.02193861409264	0.449	0.168	5.04219070487686e-96	4
SPRED3	2.02439956473608e-100	1.26606732977538	0.357	0.112	5.85699282069443e-96	4
SERPINI1	3.23171543419899e-100	1.04808402005002	0.547	0.243	9.34999909422452e-96	4
LINC00685	3.26450591459901e-100	1.35220797039718	0.423	0.154	9.44486851211787e-96	4
LZTS3	4.73295526473489e-100	1.17361930096124	0.341	0.106	1.3693386171931e-95	4
AC245060.5	5.20892822426107e-100	1.23599912227684	0.421	0.152	1.50704711384321e-95	4
LINC02197	2.67116030501793e-99	1.21300763065196	0.42	0.15	7.72820099447786e-95	4
OPHN1	4.80545704720508e-99	1.12347643823713	0.523	0.221	1.39031483289737e-94	4
AF279873.3	9.80467295455323e-99	1.848487056494	0.277	0.075	2.83668797921134e-94	4
NBEAL2	1.45305289056317e-98	1.2875856957698	0.346	0.106	4.20397262297736e-94	4
TTC39A-AS1	4.10965167421588e-98	1.34871386245928	0.356	0.115	1.18900442238414e-93	4
NAIP	5.0918680790318e-98	1.24821178815158	0.374	0.125	1.47317927262548e-93	4
WDR63	5.41182630481639e-98	1.09848090801502	0.337	0.104	1.56574958650948e-93	4
MHENCR	6.46103750783265e-98	1.03763621680141	0.467	0.182	1.86930737176614e-93	4
LRRC39	9.10461699350442e-98	1.63161074408384	0.344	0.112	2.6341477885607e-93	4
LINC00884	6.08603144948629e-97	1.0294994298558	0.407	0.142	1.76081061896537e-92	4
TMEM170B	1.26649793146642e-96	1.25973816702337	0.352	0.114	3.66423181531864e-92	4
ARPIN	2.97817828395698e-96	1.0932993511718	0.399	0.141	8.61646541114434e-92	4
RPS6KA6	6.27284768208875e-96	1.06675918096163	0.496	0.203	1.81486029138192e-91	4
REEP4	7.68225895317122e-96	1.07193378471789	0.365	0.121	2.2226311603315e-91	4
ZNF573	1.27710948744612e-95	1.18080418982119	0.461	0.183	3.69493316907912e-91	4
SLC10A7	6.15945757721579e-95	1.02147671375246	0.609	0.293	1.78205426624007e-90	4
AL021368.2	2.04079899848197e-94	1.20017355690105	0.374	0.126	5.90443966240804e-90	4
DLG4	1.8158222574237e-93	1.03113939410535	0.38	0.134	5.25353695517824e-89	4
ASPH	8.65412207163901e-93	1.08439463621326	0.848	0.596	2.5038105977666e-88	4
NRG2	1.09206002116614e-92	1.20795447754712	0.361	0.12	3.15954805323789e-88	4
CNTNAP5	2.58982763155666e-92	1.12191382883367	0.392	0.14	7.49288930361973e-88	4
CRTC1	4.73204679600894e-92	1.01309783180803	0.491	0.205	1.36907577902131e-87	4
RAP2C-AS1	1.35350768790057e-91	1.091925092908	0.545	0.248	3.91596844263394e-87	4
STX18-AS1	2.54630601954401e-91	1.28758887773094	0.399	0.144	7.36697257574472e-87	4
NPTXR	7.53244023526874e-91	1.11159385492953	0.327	0.102	2.17928560886795e-86	4
TMEM74B	1.24092444743364e-90	1.17501942129758	0.262	0.072	3.59024261131501e-86	4
DAGLA	4.15933872799409e-90	1.54870337506024	0.3	0.091	1.20337988078325e-85	4
GRM8	7.69529721902256e-90	1.09515495262502	0.286	0.082	2.22640339140761e-85	4
AC060780.1	9.03338106858972e-90	1.103114529838	0.407	0.153	2.61353781076438e-85	4
LRRC36	1.86944875194978e-89	1.11924038365679	0.348	0.115	5.40868912914109e-85	4
NAA40	2.0510933645459e-89	1.12426638792846	0.422	0.164	5.9342233223042e-85	4
ANGEL1	4.45621806621743e-89	1.06357333699784	0.458	0.187	1.28927301091803e-84	4
GPR27	9.84135583162463e-89	1.08534772826232	0.305	0.094	2.84730106920564e-84	4
REC8	1.08854252318408e-88	1.05892167057004	0.332	0.11	3.14937122807619e-84	4
SNTA1	1.84465486386538e-88	1.29593196040437	0.358	0.123	5.33695545213531e-84	4
NCMAP-DT	2.62383476034219e-88	1.19341607651736	0.295	0.089	7.59127872862203e-84	4
COQ2	2.42510797088535e-87	1.11774088738759	0.359	0.126	7.0163223813655e-83	4
ULK2	6.14671320356908e-86	1.0767782700768	0.429	0.17	1.77836706405661e-81	4
HPN	7.36392727149295e-86	1.16777861490734	0.374	0.137	2.13053143818834e-81	4
PLXNC1	9.15226210005459e-86	1.2014694911576	0.363	0.128	2.64793247078779e-81	4
NPHP4	1.18819135644581e-85	1.03477744758256	0.439	0.177	3.437675232469e-81	4
CCDC85A	1.32922549287994e-85	1.58045634203704	0.268	0.076	3.84571519600024e-81	4
AFG1L	1.33400985244818e-85	1.0103668146547	0.415	0.159	3.85955730510307e-81	4
MVB12B	2.23321807690299e-85	1.32540381929197	0.271	0.077	6.46114654009573e-81	4
FBXO41	4.92168768271345e-85	1.07045643173501	0.396	0.153	1.42394268036265e-80	4
CDON	6.64351914898659e-85	1.16335621200331	0.377	0.139	1.9221029601848e-80	4
TXNRD3	8.36730732978328e-85	1.2533282235467	0.323	0.107	2.4208293566529e-80	4
AGL	9.6553972288011e-85	1.0361126692187	0.495	0.218	2.79349952623673e-80	4
MED12L	1.28136550009133e-84	1.14117661949743	0.348	0.121	3.70724666486423e-80	4
CEP78	1.3674414505878e-84	1.03088597833276	0.434	0.175	3.95628160484063e-80	4
RMDN2	8.0392006190962e-84	1.73396771568118	0.297	0.095	2.32590152311691e-79	4
CYB5RL	1.5081881857727e-82	1.1461380985212	0.298	0.093	4.36349005907757e-78	4
AC009061.2	2.6430296043241e-82	1.30295127299823	0.362	0.132	7.64681325123047e-78	4
FAXC	3.52910080667528e-82	1.20094160099301	0.317	0.107	1.02103944538729e-77	4
NLRX1	3.97616000229184e-82	1.205065378364	0.278	0.085	1.15038261186308e-77	4
LHPP	8.60136129108432e-82	1.10856713492397	0.311	0.101	2.48854584873651e-77	4
ZNF337-AS1	1.69011001721323e-81	1.07027376085466	0.492	0.221	4.88982630180132e-77	4
EIF1B-AS1	3.97086063752592e-81	1.08912504233915	0.448	0.19	1.148849399649e-76	4
MPP2	1.17317056578892e-80	1.15338402163737	0.39	0.153	3.3942170809405e-76	4
VWC2L	1.32710499816054e-80	1.3657072891141	0.311	0.104	3.83958018067808e-76	4
FAM120C	1.55850957604642e-80	1.10397929255542	0.42	0.172	4.5090799054175e-76	4
USP51	5.9867720217732e-80	1.36475180965964	0.312	0.106	1.73209288133942e-75	4
MRAP2	9.32023643707428e-80	1.12429184043699	0.315	0.107	2.69653080597433e-75	4
ADA2	1.53221508759775e-79	1.06519283199457	0.296	0.095	4.43300469143781e-75	4
RUNX1T1	2.38030428851878e-79	1.46421402269788	0.465	0.219	6.88669636754253e-75	4
ZNF714	2.8116495327669e-79	1.04434220905947	0.364	0.134	8.13466442820118e-75	4
HSF4	4.41318781068204e-79	1.03547235634288	0.344	0.123	1.27682349738653e-74	4
AC211433.1	5.8158527223394e-79	1.18736448692169	0.323	0.111	1.68264250962724e-74	4
PECR	2.92839282314165e-78	1.33068387999147	0.304	0.1	8.47242611591343e-74	4
MARCH1	3.11434522909083e-78	1.0899237142066	0.469	0.201	9.01042361680558e-74	4
HEATR3	4.78594155604157e-78	1.11253328000992	0.383	0.149	1.38466861099395e-73	4
AP006621.3	6.69113773641702e-78	1.1132026408628	0.39	0.154	1.93587996990017e-73	4
DPP10	1.07354805269183e-77	1.11679191040212	0.254	0.074	3.10598922604799e-73	4
CCDC24	7.13558451844512e-77	1.09924321071292	0.398	0.156	2.06446731287654e-72	4
KCNC3	9.55281308156016e-77	1.36080432580315	0.28	0.089	2.76381988075699e-72	4
PLAG1	1.29328982548543e-75	1.02593343374032	0.415	0.172	3.74174612309443e-71	4
CHD5	3.04192692948659e-75	1.01539436211499	0.33	0.116	8.80090299239061e-71	4
PAK6	3.93908145358771e-75	1.01114190204089	0.292	0.095	1.139655046152e-70	4
TRERF1	4.23667090398291e-75	1.00694931181381	0.357	0.135	1.22575362594033e-70	4
PPP5D1	4.79253572429339e-75	1.14748020480414	0.264	0.082	1.38657643575256e-70	4
PLEKHH1	5.49420699719975e-75	1.58183767568232	0.275	0.086	1.58958396842983e-70	4
ABHD15-AS1	7.49529696616779e-75	1.089348463518	0.316	0.108	2.16853931825166e-70	4
AL355472.2	2.39605031286772e-74	1.1234691177918	0.33	0.116	6.93225276518888e-70	4
SCN3A	4.2524682190179e-74	1.03019225531666	0.33	0.12	1.23032410512626e-69	4
CCDC178	4.90711549622966e-74	1.0241255323601	0.312	0.106	1.41972665536916e-69	4
AGT	2.24057033634738e-73	1.56214562898976	0.278	0.092	6.48241809712023e-69	4
LINC02615	2.59979810218905e-73	1.06700285141915	0.39	0.159	7.52173586925335e-69	4
ADCK1	9.38817072443756e-73	1.14623690054645	0.323	0.116	2.71618555399427e-68	4
LINC01876	1.8460238846063e-72	1.62050472721275	0.371	0.157	5.34091630294293e-68	4
LINC01146	3.97066507829104e-72	1.54182082705312	0.315	0.113	1.14879282045116e-67	4
GALNT14	4.75476335954746e-72	1.28972868210116	0.261	0.082	1.37564813518427e-67	4
ZNF512B	2.28672328003019e-71	1.08392451263456	0.295	0.101	6.61594779378333e-67	4
ACOXL	2.28600031624962e-70	1.45617517498353	0.305	0.109	6.61385611497339e-66	4
STARD13-AS	2.33041746252387e-70	1.29167720273535	0.297	0.101	6.74236380257406e-66	4
ZNF107	3.75314452260985e-70	1.15211739231871	0.358	0.142	1.08585977328148e-65	4
FTCDNL1	1.00300051775475e-69	1.34090467598339	0.299	0.109	2.90188109796804e-65	4
ZNF630	1.36273344858177e-69	1.29100626843933	0.286	0.099	3.94266041343677e-65	4
CAND2	2.84614021433246e-69	1.07275569634449	0.259	0.082	8.23445286810667e-65	4
G6PC2	3.7813702698446e-69	1.08996296735374	0.535	0.268	1.09402604647144e-64	4
CHRM3	2.88087040517349e-68	1.87477558369519	0.321	0.127	8.33493425624793e-64	4
PPP2R3B	4.04537639228115e-68	1.05377487637848	0.312	0.116	1.17040829781478e-63	4
TRMT2B	8.03670697653104e-68	1.05704013100055	0.365	0.146	2.32518006244996e-63	4
EFCAB6	8.66647074685546e-68	1.09257115840649	0.313	0.115	2.50738331648022e-63	4
TMTC4	1.45423164694291e-66	1.15285613781749	0.309	0.112	4.20738300093522e-62	4
LGALSL-DT	1.90604158000484e-66	1.09559348005848	0.279	0.098	5.51455949927e-62	4
AL354733.3	3.37927764019377e-66	1.04913837767574	0.296	0.105	9.77692606860861e-62	4
STPG2	1.92179479383025e-64	1.04149010611785	0.449	0.215	5.56013669750969e-60	4
EDA	2.14818105975877e-64	1.17804777679789	0.355	0.147	6.21511744209407e-60	4
RGN	3.70956410280538e-64	1.07657269492414	0.266	0.092	1.07325108622365e-59	4
MARVELD3	5.3988153468638e-64	1.10777554227742	0.317	0.119	1.56198525615464e-59	4
EFCAB11	7.26907653569395e-64	1.04083114085521	0.417	0.19	2.10308922330697e-59	4
TSPOAP1	9.98544039724225e-64	1.27466405292694	0.261	0.087	2.88898761573013e-59	4
AC007566.1	1.9779316405416e-63	1.00305721643438	0.382	0.165	5.72255182241496e-59	4
CFAP61	1.69222708848743e-62	1.17393803487504	0.28	0.103	4.89595141241184e-58	4
POT1-AS1	5.64374060700576e-62	1.04658379004747	0.326	0.133	1.63284703241891e-57	4
RNLS	1.01386644293202e-61	1.08535093155225	0.341	0.141	2.93331839269091e-57	4
FAM182B	2.33282311836353e-61	1.19361977139617	0.274	0.099	6.74932384604936e-57	4
LINC01237	2.70554049274188e-61	1.09763672169671	0.263	0.093	7.82766975360081e-57	4
MAP3K7CL	1.80297306308543e-60	1.00753261327061	0.267	0.094	5.21636166611875e-56	4
AC079142.1	2.06497941200154e-60	1.54588793325889	0.294	0.114	5.97439843480284e-56	4
AC240274.1	2.37514888199982e-60	1.12469870306743	0.277	0.102	6.87178074540188e-56	4
SOCS1	1.53424752683952e-58	1.16878402423013	0.287	0.108	4.43888494465211e-54	4
FRMPD4	3.66373737273384e-58	1.40509322202594	0.285	0.11	1.05999249667936e-53	4
E2F5	1.21016006576589e-57	1.0423141956762	0.279	0.104	3.50123510227388e-53	4
LOXL1	2.13278142600037e-55	1.12935362693757	0.25	0.09	6.17056322170427e-51	4
ABHD6	3.58288230185842e-55	1.0062629102478	0.325	0.136	1.03659950757368e-50	4
LINC00893	4.29834622801546e-54	1.12156845619346	0.281	0.111	1.24359753068943e-49	4
AC024558.2	6.81976267585608e-54	1.086058820435	0.272	0.104	1.97309373737868e-49	4
SUOX	6.83666024423872e-52	1.00056673403464	0.263	0.099	1.97798254186315e-47	4
PRDM5	6.78924353174722e-51	1.00958006868874	0.369	0.176	1.96426393860511e-46	4
AC009961.1	1.02965666254307e-50	1.32837052176625	0.259	0.102	2.97900265606962e-46	4
LRIG2-DT	1.82125633033594e-50	1.12638752970184	0.264	0.104	5.26925881492794e-46	4
ZDHHC23	2.53783251124995e-50	1.06824777946121	0.253	0.096	7.34245702154837e-46	4
CNTN5	4.51448943850252e-50	1.15429835727749	0.424	0.219	1.30613208434755e-45	4
CRB1	2.94543940879498e-48	1.06673224786253	0.279	0.115	8.52174529752563e-44	4
LINC01266	1.44219591554066e-47	1.21494775664871	0.302	0.133	4.17256122284223e-43	4
AL359232.1	1.24698459314867e-44	1.18628027348786	0.268	0.115	3.60777582489772e-40	4
IL7	7.09279902022142e-43	1.12196393611023	0.284	0.125	2.05208861253046e-38	4
ANXA3	0	4.01673838588458	0.796	0.079	0	5
KRT7	0	4.31215563096672	0.771	0.066	0	5
CLDN1	0	4.33273796487401	0.669	0.042	0	5
RASEF	0	3.38297482314069	0.632	0.052	0	5
S100A14	0	3.40452712247249	0.616	0.04	0	5
TGFA	0	3.6693343487956	0.616	0.049	0	5
PRSS8	0	3.45497823093654	0.567	0.046	0	5
ALDH1A3	0	3.88630381806874	0.548	0.031	0	5
KRT80	0	4.1850994517217	0.539	0.033	0	5
GRHL2	0	3.60115413411023	0.536	0.04	0	5
FLRT2	0	4.23726173078189	0.533	0.038	0	5
PROM1	0	5.32438953574569	0.461	0.019	0	5
PAQR5	0	4.41573009558159	0.412	0.017	0	5
VTCN1	0	6.00671974212583	0.316	0.009	0	5
BARX2	1.59961451053583e-307	4.93570983143162	0.353	0.016	4.62800470188225e-303	5
LAD1	7.18330654014663e-306	3.81457333930794	0.542	0.044	2.07827424819522e-301	5
LAMB3	1.99451310497501e-303	3.59501062475293	0.669	0.069	5.77052531531371e-299	5
ABCC3	2.54645570902788e-303	3.80349887026877	0.678	0.072	7.36740565735946e-299	5
PLPP2	7.63587642744307e-297	3.75051616391186	0.52	0.041	2.20921176798783e-292	5
DEFB1	3.6661407811534e-296	3.66334919890581	0.498	0.034	1.0606878508033e-291	5
ARHGAP8	1.50551762974054e-291	4.10432677965051	0.443	0.03	4.35576360636533e-287	5
MET	3.73106200676544e-291	3.23700628520345	0.731	0.092	1.07947085979738e-286	5
TINAGL1	4.98506628412508e-284	4.57300114528603	0.746	0.095	1.44227937732307e-279	5
RHPN2	1.38087238773458e-283	4.09147818814932	0.697	0.09	3.9951399921937e-279	5
PDGFC	4.09625719208705e-274	3.96039099270026	0.539	0.049	1.18512913081463e-269	5
SHANK2	1.34474547346642e-267	4.10949507508203	0.498	0.043	3.89061760383304e-263	5
SERPINA5	1.87162814898256e-266	5.6843902960453	0.251	0.007	5.41499456063634e-262	5
CFTR	3.2622149747112e-266	5.46898746262449	0.421	0.028	9.43824036483444e-262	5
MYOF	7.1037912734745e-259	3.54431642237582	0.796	0.135	2.05526889124164e-254	5
HKDC1	1.00363075459242e-257	3.62544934558542	0.548	0.055	2.90370449918679e-253	5
KRT19	3.87405573434665e-251	3.55314927420977	0.737	0.081	1.12084180506117e-246	5
TRPV6	5.95067777641057e-249	4.79870954405213	0.291	0.013	1.72165009427111e-244	5
LGALS4	1.06634330940526e-244	2.87641418633585	0.539	0.048	3.08514446277131e-240	5
MMP7	2.04880958997244e-243	4.80952002734163	0.508	0.041	5.92761590570827e-239	5
EGFR	3.02910766739992e-243	3.15929732746524	0.681	0.092	8.76381430332144e-239	5
ADGRG6	2.89615880882393e-240	3.5080020292882	0.316	0.017	8.37916666568939e-236	5
YAP1	2.9935900684053e-240	3.03748802085366	0.728	0.11	8.66105478591023e-236	5
CLDN10	1.35443710960181e-236	3.81977460306734	0.415	0.033	3.91865744549995e-232	5
ITGB6	6.43737173845323e-235	3.55770322843274	0.39	0.028	1.86246039136929e-230	5
TACSTD2	4.90615857225147e-233	3.54671893201219	0.613	0.069	1.4194497981238e-228	5
PTPN14	1.83115750407631e-231	3.07771809578791	0.653	0.091	5.29790489079357e-227	5
CAV2	2.75211646369532e-225	3.26143559430718	0.656	0.095	7.96242335276329e-221	5
SH2D3A	4.0289843244381e-225	3.70424330426261	0.492	0.051	1.16566574474643e-220	5
SCNN1A	6.67942390604528e-221	3.34319678631081	0.418	0.036	1.93249092449702e-216	5
TMC6	1.46284720450024e-218	3.58751028787752	0.39	0.031	4.23230953206009e-214	5
C6orf141	8.58150038545789e-218	3.67465957074298	0.328	0.022	2.48279969152068e-213	5
PMEPA1	1.42181223767918e-217	3.62981348809554	0.814	0.172	4.11358716605339e-213	5
OSMR	1.28936846903485e-214	2.97748409056693	0.693	0.11	3.73040085461163e-210	5
INAVA	4.10509143390153e-210	3.2835723331935	0.483	0.051	1.18768505365639e-205	5
EDN1	4.15822114672656e-209	3.49364458912431	0.452	0.044	1.20305654217093e-204	5
CCN1	6.55485626391071e-209	3.40626962922593	0.533	0.063	1.89645101427465e-204	5
MALL	3.62637859244377e-197	3.0327942699972	0.421	0.041	1.04918385436583e-192	5
IGSF3	8.41408254183461e-196	4.5454289644356	0.272	0.016	2.43436236100359e-191	5
VNN1	7.27206151432359e-195	4.8086862580783	0.334	0.025	2.1039528373241e-190	5
PKHD1	1.7910700656083e-194	4.2915506582088	0.263	0.015	5.18192391381792e-190	5
ARAP2	1.18505901936367e-190	3.11838139720919	0.489	0.06	3.42861275482296e-186	5
PROSER2	6.97825133795891e-189	3.51772918082718	0.489	0.06	2.01894767709827e-184	5
ITGA6	2.30364778371324e-186	2.52706773416699	0.601	0.092	6.66491376783915e-182	5
SMAD3	2.36692916022345e-186	3.37421133769495	0.793	0.189	6.84799944635848e-182	5
CDK18	5.95126929794901e-186	3.71428566647874	0.418	0.044	1.72182123328261e-181	5
SLC38A1	1.30751088481562e-185	2.97652366230102	0.681	0.13	3.78289049194854e-181	5
PRAG1	3.19283111984611e-184	3.46744320800024	0.471	0.06	9.23749899593878e-180	5
LGALS3	2.86255723639761e-182	2.40365147186405	0.833	0.176	8.28195059634557e-178	5
SEL1L3	4.43457122586845e-178	3.2423803354036	0.706	0.156	1.28301014706826e-173	5
THSD4	4.37666758567151e-176	3.32728299750724	0.653	0.124	1.26625746588648e-171	5
SEMA3B	1.37733795920962e-175	3.33858674946669	0.378	0.036	3.98491418358528e-171	5
BICC1	2.19946492197505e-175	3.38205755017817	0.672	0.129	6.36349191225822e-171	5
NTN4	2.01639098181626e-174	2.94059833145408	0.505	0.068	5.8338223885908e-170	5
SLC4A4	1.91483737250295e-173	3.52620456312154	0.539	0.08	5.54000748612554e-169	5
FUT3	3.96629631339549e-172	3.55142184548788	0.3	0.023	1.14752884939158e-167	5
SDC4	1.70436499115648e-170	2.74117827275068	0.61	0.105	4.93106879241394e-166	5
SERPING1	1.7880159485955e-170	2.7405955060785	0.539	0.076	5.1730877424765e-166	5
NFIB	2.39288112488569e-170	2.2138001782522	0.693	0.13	6.92308367051928e-166	5
OSMR-AS1	7.10119785317316e-169	2.76285261785799	0.514	0.073	2.05451856288006e-164	5
EPS8	5.4900428182808e-167	2.51212382044609	0.802	0.194	1.588379188185e-162	5
SVIL	8.90932659889818e-167	2.81156646943266	0.817	0.224	2.57764637159322e-162	5
LINC00472	4.42406884874247e-166	3.4945775570769	0.638	0.125	1.27997159931817e-161	5
LAMC2	2.52820417523942e-165	3.81138108053481	0.653	0.133	7.31460031980269e-161	5
ITGB4	7.57194300222544e-164	2.58698666107288	0.387	0.041	2.19071454940386e-159	5
MAP3K20	4.88041126481295e-163	2.62541123079056	0.681	0.139	1.41200058713568e-158	5
CXADR	9.17734329137858e-163	3.12938331975532	0.706	0.172	2.65518896106165e-158	5
NOTCH2	1.05369676514573e-162	2.10311321076872	0.554	0.086	3.04855548091961e-158	5
ITGA3	1.24292987203895e-161	3.46588286588471	0.768	0.226	3.59604470578309e-157	5
AMOTL2	7.20766340131384e-161	3.25094219525476	0.418	0.051	2.08532117526812e-156	5
DOCK5	1.11280725517249e-160	3.15102593374324	0.607	0.113	3.21957395066504e-156	5
NEK6	2.88951663092862e-160	3.06216524152465	0.375	0.041	8.35994951660269e-156	5
UGCG	6.73326258208268e-159	3.2583407945711	0.879	0.34	1.94806753024816e-154	5
NR5A2	2.53341699972246e-155	2.70888384279031	0.514	0.078	7.32968206359704e-151	5
BIRC3	1.24368061723871e-153	3.14801017350487	0.628	0.127	3.59821676179505e-149	5
AREG	3.17569751636839e-153	3.23590652962519	0.402	0.048	9.18792805435703e-149	5
COL18A1	1.02602193585458e-152	1.75603156010487	0.61	0.103	2.96848666481448e-148	5
EPHA2	1.81480715209088e-150	2.92319884160403	0.393	0.047	5.25060005242934e-146	5
TMC5	2.82090551815422e-150	3.15794090967049	0.508	0.081	8.16144384512379e-146	5
FGF13	6.83980565133389e-150	4.04374769482025	0.359	0.038	1.97889257104392e-145	5
TMEM63A	9.630079811667e-149	3.11991859374398	0.44	0.062	2.7861746911115e-144	5
SH2D4A	1.71496460588519e-148	2.76701792497558	0.406	0.051	4.96173559774704e-144	5
ADAMTS9	2.27269878077678e-148	3.73534471829361	0.483	0.071	6.57537211254338e-144	5
LCN2	3.49705151570342e-146	2.5147842003541	0.573	0.07	1.01176694452331e-141	5
TFPI2	3.60344200530808e-146	2.12020178873796	0.579	0.089	1.04254784097573e-141	5
KIAA1522	6.2494671533353e-144	2.78734064508821	0.65	0.152	1.80809583680297e-139	5
RHOD	5.15528995472148e-142	2.61006924931585	0.539	0.097	1.49152848970002e-137	5
CLCF1	1.24047491109999e-141	3.266576172999	0.378	0.047	3.58894201279449e-137	5
CDC42EP1	2.60494776122932e-141	2.8089912470502	0.486	0.078	7.53663486278868e-137	5
GPRC5B	3.76394040599853e-141	3.01252529185695	0.372	0.045	1.0889832382635e-136	5
HSD17B2	8.83491878272469e-141	2.90661054342508	0.266	0.022	2.55611870221791e-136	5
SLPI	1.17235154682967e-140	1.953655685469	0.412	0.044	3.3918474952876e-136	5
KCNS3	2.96086722678727e-140	3.62196141233519	0.285	0.026	8.56638106054093e-136	5
FLNA	3.29516406711121e-140	2.68368001003483	0.762	0.209	9.53356867896616e-136	5
PIEZO1	5.40379213268474e-140	2.46324355442136	0.455	0.069	1.56342513982835e-135	5
SLC44A4	1.9032267603587e-139	2.79138993632912	0.495	0.084	5.50641566306979e-135	5
PDZK1IP1	7.66270838822372e-139	2.53982346047671	0.334	0.032	2.21697479088089e-134	5
YBX3	4.20148553755873e-138	2.00546423468964	0.737	0.176	1.21557379572649e-133	5
SH3BP4	4.38637611780686e-138	3.10073273145594	0.625	0.144	1.26906633840388e-133	5
ADAMTS9-AS2	4.457866893419e-137	2.59515386351553	0.415	0.058	1.28975004960398e-132	5
FA2H	9.89545133922906e-137	3.2714308640097	0.477	0.081	2.86295198146575e-132	5
C6orf132	3.44605054845878e-136	2.33828785267042	0.322	0.034	9.97011344680093e-132	5
MIR31HG	4.48394752289967e-136	3.20814450874064	0.319	0.033	1.29729569732533e-131	5
PRDM16	2.60202429056695e-135	2.73098624516326	0.489	0.083	7.5281766774683e-131	5
SPNS2	1.81251575806782e-134	3.17378647288023	0.48	0.081	5.24397059124181e-130	5
LINC02649	2.15056703518857e-134	3.44661961463655	0.437	0.068	6.22202054620756e-130	5
IL1RN	1.52180895062654e-133	2.85481861091358	0.31	0.032	4.40289765595271e-129	5
S100A16	1.83011840603508e-133	2.30955934384407	0.672	0.15	5.29489857234069e-129	5
TFPI	8.58539332200322e-132	2.15465354848085	0.755	0.199	2.48392599592197e-127	5
AHNAK	1.30511225001693e-131	2.2091793314628	0.743	0.193	3.77595076174898e-127	5
PLEK2	2.26368713220651e-130	2.81374676628666	0.331	0.039	6.54929961089988e-126	5
LIPH	7.54691439714227e-130	2.78503832711131	0.539	0.107	2.1834732733812e-125	5
TANC1	9.8133880432456e-130	2.41568836111281	0.666	0.167	2.83920942867182e-125	5
SDCBP2	1.34030441184794e-129	2.08479979715852	0.539	0.101	3.87776872435847e-125	5
ZFP36L1	4.53926511621459e-129	2.52251390714813	0.783	0.251	1.31330018342321e-124	5
BICDL2	1.11947377770648e-128	2.73574315169343	0.316	0.035	3.23886153366038e-124	5
SEMA6A	1.54311742814941e-128	3.27156139025642	0.663	0.175	4.46454734312187e-124	5
C19orf33	4.71838606060209e-128	2.49224923339166	0.362	0.043	1.3651234550534e-123	5
IL32	5.5287887488312e-128	2.43815513204831	0.61	0.116	1.59958916081184e-123	5
ITGA2	7.77238592252703e-128	2.71935771230265	0.706	0.19	2.24870669510552e-123	5
HNMT	1.52611180303594e-126	2.55703217303241	0.353	0.044	4.41534666854358e-122	5
TSPAN15	3.8052754779634e-126	2.63596816175277	0.511	0.097	1.10094230128437e-121	5
KLF5	3.62368363427567e-125	2.06190476256415	0.498	0.087	1.04840414906864e-120	5
UACA	7.8434062473792e-125	1.83094208668486	0.604	0.13	2.26925429549175e-120	5
IGF2BP2	8.05552800293377e-124	2.39030288452479	0.653	0.166	2.3306253618088e-119	5
CMTM7	9.0999827374948e-124	2.98671573256301	0.61	0.154	2.632807005612e-119	5
C3	3.51004803470225e-123	2.68894243462926	0.375	0.042	1.01552709740006e-118	5
SH3RF2	8.80066821185511e-122	3.62014930278907	0.322	0.039	2.54620932705392e-117	5
SERINC2	1.48560606574029e-121	3.12628299706472	0.789	0.319	4.29815546939981e-117	5
KIRREL1	2.7760092915758e-120	3.01966636435529	0.353	0.047	8.03155008238709e-116	5
TMEM265	1.55444767087963e-119	2.93681908294819	0.492	0.094	4.49732800138895e-115	5
CD44	6.23997948491474e-119	2.61000352944437	0.827	0.323	1.80535086457553e-114	5
LITAF	3.24954636381876e-117	2.10920407867895	0.666	0.178	9.40158753980044e-113	5
SOX4	4.01813654611991e-117	2.64743783328199	0.768	0.249	1.16252726552341e-112	5
ANO6	2.64539337660391e-116	2.43837451528199	0.743	0.234	7.65365211719042e-112	5
PXDC1	2.95307542447696e-116	2.2549254609483	0.56	0.124	8.54383781809675e-112	5
PDLIM3	2.29203241228296e-115	3.27522355372067	0.344	0.047	6.63130817521705e-111	5
UBASH3B	3.97327733055769e-115	2.64401239023512	0.387	0.06	1.14954859727695e-110	5
TRIM47	6.98748077508024e-115	2.89762065577925	0.368	0.054	2.02161793784622e-110	5
TRIP6	2.56642555341937e-114	2.44985230153639	0.365	0.052	7.42518241115293e-110	5
PLAUR	3.06058588842292e-114	2.27321964572426	0.579	0.13	8.85488709238519e-110	5
CFB	3.1540981538262e-113	2.07476825758657	0.334	0.038	9.12543677864997e-109	5
ANXA2	4.2954111489425e-113	2.22734202241028	0.935	0.705	1.24274835361204e-108	5
PTPRK	4.80948218813543e-113	2.73003318013789	0.786	0.287	1.39147938667134e-108	5
AL589935.1	1.85391716294505e-112	3.61549965487476	0.365	0.056	5.36375313583263e-108	5
TNFRSF10A	5.36363719852943e-112	2.58818712356762	0.356	0.051	1.55180751427853e-107	5
MYO1E	1.22239560044352e-111	2.08770276083364	0.802	0.285	3.5366349512032e-107	5
ALPK1	4.11119472267562e-110	2.52727628661513	0.511	0.108	1.18945085716451e-105	5
BACE2	2.071416274786e-109	2.20954266953887	0.83	0.31	5.99302156621086e-105	5
SOX9	3.80204118816632e-109	3.12599063747405	0.359	0.055	1.10000655656028e-104	5
GAS6	1.12762910703003e-108	2.4960226824553	0.372	0.059	3.26245653245928e-104	5
S100A10	1.27152578225911e-108	2.69207680821652	0.858	0.439	3.67877839323205e-104	5
NCEH1	1.44629203545127e-108	3.5688478440095	0.693	0.246	4.18441211696763e-104	5
CCL2	6.28500419415145e-108	4.06480983052221	0.319	0.038	1.8183774134519e-103	5
MPZL2	9.72767545422419e-108	2.57061336051916	0.254	0.027	2.81441106241614e-103	5
RUNX1	4.54001732714691e-107	1.69595620505427	0.663	0.171	1.31351781309014e-102	5
RBPMS	9.92196538636457e-107	2.10939205591195	0.746	0.238	2.870623025583e-102	5
ARNTL2	1.61840696697028e-106	2.9062366287241	0.505	0.112	4.68237503683841e-102	5
ST14	1.66764628735039e-105	2.67357717167304	0.706	0.255	4.82483423856215e-101	5
ASAP2	2.22852568876129e-105	2.31662373646221	0.644	0.184	6.44757052272416e-101	5
SLC22A3	2.30617005914981e-105	2.94882512798611	0.288	0.036	6.67221121513222e-101	5
GULP1	4.28540841257136e-105	2.46960124173049	0.811	0.3	1.23985436192515e-100	5
ANXA4	6.95526180531066e-105	2.58314700652063	0.87	0.497	2.01229634551248e-100	5
ANGPTL4	1.20314306242956e-104	2.9458923472381	0.576	0.113	3.4809335082212e-100	5
FBLIM1	2.04634097973726e-104	2.61499007920118	0.539	0.132	5.92047372257583e-100	5
ALS2CL	4.49446749530694e-104	3.25678347656124	0.266	0.031	1.3003393357422e-99	5
PLLP	5.79285387075294e-104	2.36586956844198	0.344	0.051	1.67598848188624e-99	5
TNFAIP2	6.33842429461725e-102	3.95861959883624	0.344	0.053	1.83383291691866e-97	5
LRRK1	8.72023450749876e-102	2.45944073202496	0.39	0.067	2.52293824770954e-97	5
CCND1	2.91917096575642e-101	2.26936342619941	0.669	0.204	8.44574543812647e-97	5
ERBB2	4.37419628081242e-101	2.45775927514023	0.396	0.07	1.26554246796465e-96	5
POF1B	6.88632647270445e-101	3.06743475342147	0.35	0.056	1.99235197508285e-96	5
CD74	1.21360986375044e-100	2.4864390650887	0.43	0.082	3.51121605780276e-96	5
PCSK5	2.21229680719478e-100	2.63694018760555	0.508	0.113	6.40061712257593e-96	5
FAM171A1	2.57568218781211e-100	2.66647963578057	0.464	0.101	7.451963705778e-96	5
AGRN	4.34710533267977e-100	2.96327726008307	0.334	0.051	1.25770451485091e-95	5
ACTN4	8.85034258822278e-100	1.89656524134145	0.926	0.672	2.56058111762461e-95	5
CAV1	1.77946941866875e-99	1.06703149514706	0.406	0.069	5.14836092209242e-95	5
CXCL16	2.91830385618069e-99	2.66516569476887	0.52	0.129	8.44323671670198e-95	5
TM4SF1	4.19956128661357e-99	1.97902630455732	0.771	0.275	1.21501707144304e-94	5
MTCL1	2.14745256989108e-98	2.88731793436849	0.43	0.088	6.21300977520887e-94	5
SRGAP1	4.27287819634439e-98	2.26131390537217	0.743	0.271	1.23622911976636e-93	5
PARD6B	4.36149637456137e-97	2.54924473164716	0.672	0.237	1.2618681310881e-92	5
TNFRSF10B	8.01314971975416e-96	2.03927951628039	0.588	0.162	2.31836447691927e-91	5
TPM1	1.26284521486079e-95	2.27164557144494	0.876	0.55	3.65366377563524e-91	5
MACC1	1.33767299996237e-95	2.49459248424792	0.607	0.175	3.87015552349112e-91	5
CYP3A5	1.45622172845478e-95	2.66340439409842	0.474	0.105	4.21314070476538e-91	5
EPHB2	2.45412623018104e-94	3.31255669322943	0.427	0.089	7.10027800915979e-90	5
GALK1	2.99984861740502e-94	2.43354357880036	0.307	0.043	8.6791620198762e-90	5
GBP3	4.83549667553962e-94	2.82237316013007	0.328	0.052	1.39900589816712e-89	5
TGFBR2	1.18053594022912e-93	1.54084566978626	0.56	0.135	3.4155265822709e-89	5
LATS2	3.69323275960238e-93	2.34545959471704	0.471	0.102	1.06852610200816e-88	5
CD24	1.21966461777349e-92	2.20278452521744	0.728	0.283	3.52873367214225e-88	5
CASP4	1.42552412584367e-92	1.93285556398032	0.669	0.217	4.1243264008909e-88	5
ADGRA3	1.6692546566289e-92	2.80082453539248	0.591	0.183	4.82948757255875e-88	5
EPB41L4A	1.71910342323001e-92	2.19557373909303	0.563	0.15	4.97371002408906e-88	5
TGFB2	4.2188802018826e-92	2.62963736459348	0.31	0.047	1.22060642000867e-87	5
CTSH	9.08121679015527e-92	2.90979553479947	0.458	0.104	2.62737764172772e-87	5
SFN	3.08073605745726e-91	1.54319969694929	0.303	0.04	8.91318556143535e-87	5
GPRC5A	4.33717805612919e-91	2.0224777305984	0.381	0.067	1.2548323551993e-86	5
AL354953.1	1.38161353525449e-90	3.11630309240466	0.272	0.038	3.99728428019829e-86	5
CGN	2.06391409865095e-90	3.02838361501181	0.406	0.081	5.97131627021692e-86	5
NUPR1	2.28141457115051e-90	2.12011354518576	0.471	0.098	6.60058863725267e-86	5
CYP4F11	3.77484217692782e-90	2.29342671774889	0.254	0.032	1.09213733862876e-85	5
RHOC	5.69861584320709e-90	1.93291846051907	0.731	0.265	1.64872353575668e-85	5
FSTL3	5.95226119041777e-90	2.4426577207596	0.384	0.071	1.72210820761167e-85	5
HSPB8	6.23167201605427e-90	1.09082776344363	0.279	0.038	1.80294734768482e-85	5
PARD3	8.52818902990216e-90	2.41538107166189	0.876	0.525	2.46737565013129e-85	5
GPR157	1.09490935186369e-89	2.65355455455112	0.285	0.042	3.16779173681203e-85	5
GPR39	1.3455287583633e-89	3.08432647143641	0.384	0.075	3.8928838036967e-85	5
IL18	2.78505161505316e-89	2.88860197373306	0.313	0.049	8.05771133267181e-85	5
SDC1	6.18433281425114e-89	2.14761336396125	0.254	0.032	1.78925116981914e-84	5
IFITM3	1.19616749988625e-88	1.03442205461085	0.61	0.155	3.46075181067088e-84	5
IL4R	1.7460947728089e-88	1.8890441474348	0.446	0.094	5.0518013966907e-84	5
PDP1	3.80932540810614e-88	2.66776370466398	0.52	0.144	1.10211402707327e-83	5
ALDH3A2	3.85203123174952e-88	2.40165823844992	0.65	0.227	1.11446967596977e-83	5
KCNQ1	6.85920212530154e-88	1.50683378477822	0.381	0.069	1.98450435889224e-83	5
CLDN4	1.36364996375693e-87	2.02682823545311	0.678	0.245	3.94531207514155e-83	5
LAMB2	1.71879576175264e-87	2.04264206586623	0.344	0.058	4.97281989790274e-83	5
HNF4G	2.29115028806642e-87	2.33853058141793	0.313	0.05	6.62875601343377e-83	5
PTGFRN	4.91065195107973e-87	2.54944079665386	0.393	0.082	1.42074982248639e-82	5
ATP8B1	5.764136013793e-87	2.40375152978021	0.684	0.255	1.66767983151059e-82	5
CD9	6.6843934824096e-87	1.19152744416826	0.678	0.209	1.93392872233074e-82	5
FMNL2	7.16470956150136e-87	2.67649626937529	0.647	0.223	2.07289377033357e-82	5
[truncated: 10,291 more rows]

## Sheet: marker_genes_snrna_clusters
Column1.1	Column1.2	Column1.3	Column1.4	Column1.5	Column1.6	Column1.7
gene	p_val	avg_log2FC	pct.1	pct.2	p_val_adj	cluster
ZNF385D	0	1.55349287718736	0.972	0.355	0	0
TRPM3	0	1.6587639877832	0.91	0.369	0	0
HADH	0	2.17762709208855	0.809	0.276	0	0
CASR	0	1.97648879916548	0.913	0.382	0	0
NRG1	0	1.05660067783207	0.86	0.373	0	0
ROBO2	0	1.99287161431644	0.802	0.318	0	0
DACH2	0	1.96066049033345	0.683	0.232	0	0
PPM1E	0	1.45254010768611	0.762	0.317	0	0
DOCK10	0	1.41886087196414	0.717	0.273	0	0
MTUS2	0	1.39226371376905	0.915	0.487	0	0
ROBO1	0	1.68949793137325	0.714	0.29	0	0
HDAC9	0	1.127183192282	0.946	0.522	0	0
PLCB4	0	1.28139153533877	0.853	0.438	0	0
SLC30A8	0	2.04995409341937	0.687	0.278	0	0
ABCC8	0	1.87459423348159	0.735	0.33	0	0
VAT1L	0	1.60194208491954	0.6	0.206	0	0
LINC01099	0	2.28739838178456	0.58	0.186	0	0
GLP1R	0	1.60821778235574	0.597	0.218	0	0
G6PC2	0	2.29399637096497	0.519	0.146	0	0
TBC1D4	0	1.51753959881791	0.682	0.315	0	0
ERO1B	0	1.84139911298356	0.952	0.586	0	0
DPP6	0	1.06167639630236	0.911	0.554	0	0
WSCD2	0	2.82022175095477	0.337	0.073	0	0
EDARADD	2.32813272853074e-296	1.88983350509563	0.535	0.204	6.73575361018513e-292	0
CADM1	4.20374265155054e-296	1.0434568472005	0.908	0.561	1.2162268239466e-291	0
SLC4A7	2.3208955329603e-294	1.26829879487282	0.781	0.43	6.71481495596074e-290	0
SORL1	1.65266486033511e-283	1.28467281041417	0.667	0.299	4.78148997392154e-279	0
LRFN2	2.24729564440227e-279	1.63541968870467	0.457	0.152	6.50187575838464e-275	0
TCERG1L	2.71323780628592e-277	1.81493089769829	0.452	0.154	7.84993962114643e-273	0
TMEM108	1.42364766321687e-273	1.62194633258342	0.502	0.184	4.11889741921905e-269	0
LINC01098	2.16595068700149e-273	2.37981223307779	0.375	0.11	6.26652852763272e-269	0
KCNB2	1.23558194941377e-259	1.23739995951045	0.736	0.39	3.57478569604392e-255	0
ATRNL1	2.22224547289437e-252	1.00598379809844	0.866	0.514	6.42940060217799e-248	0
SCGN	2.93833138387495e-249	1.60035409224926	0.582	0.267	8.50118035982701e-245	0
NTN1	1.23669309117845e-248	1.96751994088165	0.362	0.11	3.57800045139749e-244	0
SLC6A6	1.31868596199978e-245	1.21238938740226	0.653	0.311	3.81522222525777e-241	0
NKX2-2	9.93606019598536e-241	1.8414847292225	0.459	0.178	2.87470093590248e-236	0
APCDD1L-DT	2.3218769579321e-238	1.60004023970474	0.477	0.185	6.71765441468914e-234	0
TMEM150C	5.50533886492222e-237	1.72607599876876	0.448	0.168	1.5928046403993e-232	0
FMN2	1.65472917096398e-233	1.01931301863881	0.764	0.425	4.78746243743299e-229	0
ELMO1	2.40959860516041e-233	1.60889736959048	0.527	0.225	6.97145068445009e-229	0
UNC5D	5.07733935240846e-233	1.34006091242633	0.513	0.202	1.46897582143882e-228	0
MCF2L2	3.52221142140864e-230	1.13113973053294	0.722	0.4	1.01904620844195e-225	0
NOL4	1.48810536542951e-227	1.03751834624122	0.775	0.438	4.30538644326065e-223	0
GNAS	1.75409596441675e-226	1.04685010769888	0.874	0.624	5.07495044425054e-222	0
CHST9	1.31201925632798e-222	1.32455716953737	0.627	0.316	3.7959341124081e-218	0
KCTD8	1.66511478120282e-222	1.02283823833573	0.582	0.25	4.817510084976e-218	0
UNC80	9.32997290203827e-220	1.13208974493259	0.717	0.397	2.69934776001771e-215	0
GAD2	3.94632121317858e-218	1.36122510876188	0.616	0.308	1.14174965339683e-213	0
KIRREL3	1.79266978576782e-215	1.14146917752888	0.541	0.229	5.18655222418347e-211	0
AL133325.3	2.01730292262346e-213	1.95337646143588	0.364	0.126	5.8364608157342e-209	0
KIAA1211	2.44053760465907e-211	1.58437685467103	0.407	0.149	7.06096339779962e-207	0
SIPA1L2	2.81083697400633e-208	1.24507506146973	0.633	0.329	8.13231353319511e-204	0
PLCXD3	4.20077653417982e-207	1.11461899096504	0.706	0.39	1.21536866686891e-202	0
GPM6A	1.83831545582747e-202	1.44657909796506	0.482	0.2	5.31861427680004e-198	0
SCD5	2.42305887014931e-201	1.36959303211606	0.579	0.288	7.01039392311599e-197	0
FKBP5	6.94304057320818e-198	1.17350165118571	0.682	0.394	2.00876049864059e-193	0
RIMBP2	2.44823055728129e-193	1.00203774930336	0.776	0.48	7.08322064832622e-189	0
LINC02197	1.0666765385546e-192	1.40998388716258	0.523	0.245	3.08610856134616e-188	0
RASGRF1	4.70093758208169e-187	1.56647475314918	0.385	0.146	1.36007526124787e-182	0
ELAVL4	7.34910801783584e-187	1.3579846426724	0.522	0.249	2.12624393172027e-182	0
ZNF385D-AS2	4.29329814065118e-186	1.62532198053534	0.319	0.105	1.2421370180532e-181	0
ATP2A3	7.2469302279927e-183	1.42150755383484	0.465	0.208	2.09668185356285e-178	0
SUSD4	3.99491548121177e-182	1.40893311882462	0.457	0.202	1.15580894702419e-177	0
PDE8B	2.43874056160119e-176	1.17456574163157	0.564	0.288	7.05576419282457e-172	0
STX1A	1.71978813554012e-175	1.20998673118433	0.539	0.262	4.97569103374467e-171	0
DEUP1	3.49382835729849e-175	1.48992556810259	0.412	0.17	1.0108344203336e-170	0
TGFBR3	6.66084414056211e-174	1.48277935778531	0.398	0.158	1.92711542674743e-169	0
VWDE	3.50192406113846e-172	1.07523811976744	0.584	0.3	1.01317666936858e-167	0
ANKRD6	1.88851880199022e-171	1.14044825735143	0.65	0.375	5.46386259791811e-167	0
UCHL1	2.03614956286039e-170	1.0556123878123	0.585	0.303	5.89098791526767e-166	0
PPM1L	3.53686051122379e-169	1.12782316596698	0.64	0.374	1.02328448310727e-164	0
IQSEC1	4.3216206340619e-163	1.36474254929014	0.465	0.218	1.25033128184679e-158	0
C1orf127	4.45581571772428e-162	1.95848490365264	0.261	0.081	1.28915660345199e-157	0
SEMA6D	3.37651167817668e-160	1.08395282696278	0.508	0.239	9.76892358730077e-156	0
LRRTM3	2.26736401549782e-159	1.04434638386837	0.44	0.189	6.5599375696383e-155	0
PIR	6.61192505030225e-154	1.32404988447866	0.496	0.249	1.91296215555345e-149	0
SLC8A1	3.59219926584359e-153	1.32956354778036	0.448	0.206	1.03929509159387e-148	0
MNX1	1.96842370935886e-150	1.69216230075168	0.375	0.163	5.69504347591704e-146	0
OTULINL	6.43380177580061e-144	1.5680072687147	0.347	0.143	1.86142752977463e-139	0
CTNNA2	8.02043228312981e-144	1.00759899034825	0.527	0.269	2.32047146815512e-139	0
KCNK17	2.73483668280176e-143	1.74689174212608	0.304	0.114	7.91242949068206e-139	0
AC096564.1	9.21279272907786e-141	1.22622169892596	0.474	0.238	2.66544519237681e-136	0
ABCA3	4.56141919382372e-137	1.42977749194013	0.354	0.151	1.31970980115708e-132	0
PFKFB2	1.9465178000925e-136	1.11201451911841	0.486	0.246	5.63166529922762e-132	0
KLHL29	4.0293133328989e-134	1.03804214483001	0.534	0.29	1.16576093347431e-129	0
MYT1L	2.20588167322974e-133	1.02044936182082	0.506	0.268	6.38205685698827e-129	0
TMEM63C	5.01238518985081e-124	1.03249559618982	0.504	0.274	1.45018328312764e-119	0
AQP4-AS1	3.37246499185772e-119	1.37082062025042	0.361	0.167	9.75721571444275e-115	0
PAPSS2	2.33114288427894e-117	1.11320271864545	0.612	0.386	6.74446259279583e-113	0
NECTIN3	2.74018831402125e-117	1.05087839660409	0.455	0.241	7.92791283012628e-113	0
SYT7	1.0686367830575e-114	1.17365911837241	0.424	0.22	3.09177994074197e-110	0
KCNH1	1.14696528291258e-114	1.16876226865657	0.364	0.167	3.31839995652266e-110	0
TSHZ3	1.1557828679317e-113	1.32399888035616	0.326	0.143	3.34391099349998e-109	0
SCD	1.90034639857053e-113	1.351930114737	0.323	0.143	5.49808220034426e-109	0
ANO5	6.17151575867735e-113	1.03433463447823	0.467	0.251	1.78554293930053e-108	0
ADAMTS2	4.97451252452757e-111	1.2462830190935	0.298	0.125	1.43922596359632e-106	0
MLXIPL	4.10985603038287e-109	1.18099609758452	0.428	0.23	1.18906354671037e-104	0
ESR1	2.21675058148354e-106	1.08078004053164	0.358	0.168	6.41350278234818e-102	0
NRG3	3.09625160167614e-106	1.12127638002129	0.315	0.137	8.95807513396941e-102	0
ACACB	2.23023545394159e-104	1.16863767383526	0.454	0.257	6.4525172153438e-100	0
NKX6-1	8.7157603277242e-104	1.23475779737084	0.339	0.158	2.52164377801717e-99	0
C14orf132	1.10549195225352e-100	1.15794103415233	0.338	0.163	3.19840931625987e-96	0
LINC01146	3.97706001584077e-99	1.2716256710912	0.308	0.141	1.15064300378305e-94	0
SREBF1	4.48646548824721e-97	1.33077668071168	0.328	0.156	1.29802419505968e-92	0
SYBU	2.55117541691736e-95	1.0579962458806	0.427	0.238	7.38106071622529e-91	0
SYT16	5.62924785198534e-95	1.32614635086086	0.299	0.135	1.6286539885364e-90	0
PCSK1	7.89593055949019e-95	1.16549066805908	0.331	0.157	2.2844506294717e-90	0
VAV3	4.15055027381825e-92	1.24919975087066	0.277	0.124	1.2008372052211e-87	0
PPP2R2C	1.3106850714026e-89	1.20372042804499	0.297	0.139	3.792074048582e-85	0
MAN1C1	1.44622831177525e-88	1.07612563379769	0.338	0.168	4.18422775162816e-84	0
TFCP2L1	2.0868845576602e-86	1.09026011195216	0.288	0.135	6.03777440222248e-82	0
GIPR	5.25918511390445e-86	1.15460457723164	0.33	0.166	1.52158743715483e-81	0
DNAH5	1.23569270214678e-85	1.0501317530222	0.399	0.222	3.57510612585107e-81	0
KCNH7	6.84778536056387e-84	1.08260821049191	0.322	0.16	1.98120126051834e-79	0
FADS1	8.93300641948883e-84	1.20106011993345	0.325	0.164	2.58449741728651e-79	0
CAMKK1	1.33871988584519e-82	1.15538970245733	0.3	0.145	3.8731843737273e-78	0
TFEB	1.30411109437062e-77	1.15777904059656	0.283	0.139	3.77305421823309e-73	0
AC084198.2	1.13521686123621e-76	1.07220134215962	0.326	0.173	3.28440942292861e-72	0
AP000462.1	1.71791624447869e-60	1.13546810498861	0.254	0.129	4.97027527852573e-56	0
PKP2	1.13059417243267e-52	1.00224739054116	0.281	0.157	3.27103505968219e-48	0
MAP1LC3A	5.84440687665957e-52	1.04334343492339	0.268	0.147	1.69090379755515e-47	0
ZNF385D	0	2.31751749915462	0.994	0.348	0	1
NRG1	0	2.03121242711709	0.975	0.354	0	1
TRPM3	0	1.98845184326993	0.951	0.36	0	1
KIRREL3	0	2.69882509263616	0.77	0.194	0	1
CNTN5	0	2.18636946666896	0.85	0.282	0	1
BMP5	0	2.42089597633791	0.733	0.177	0	1
SEMA6D	0	2.26525814251579	0.744	0.204	0	1
LSAMP	0	1.88062176923388	0.904	0.371	0	1
CASR	0	1.4933162198476	0.906	0.38	0	1
DOCK10	0	1.5438846901533	0.784	0.261	0	1
SGIP1	0	2.35253600597858	0.692	0.17	0	1
PPM1E	0	1.58328810486389	0.82	0.306	0	1
DGKB	0	2.99188400908704	0.648	0.136	0	1
VAT1L	0	1.98568697833382	0.698	0.189	0	1
DACH2	0	1.63991018354698	0.731	0.223	0	1
KCTD8	0	1.75315417618551	0.733	0.227	0	1
MEG8	0	1.36116618850175	0.891	0.39	0	1
HADH	0	1.63525371686046	0.778	0.278	0	1
SLC8A1	0	2.14185531794271	0.67	0.173	0	1
MEG3	0	1.15664933484721	0.957	0.462	0	1
FAM155A	0	1.48646896141064	0.869	0.378	0	1
GLP1R	0	1.70499437633772	0.688	0.202	0	1
ROBO1	0	1.37297729712278	0.75	0.282	0	1
ROBO2	0	1.29642246639831	0.785	0.318	0	1
HDAC9	0	1.53085179926877	0.981	0.514	0	1
KCNH1	0	2.28545323427143	0.586	0.134	0	1
GRIA4	0	1.79521344763507	0.689	0.238	0	1
LRRTM3	0	1.93768109655036	0.612	0.163	0	1
PLCB4	0	1.2796087033017	0.877	0.432	0	1
LRRTM4	0	1.46858824770657	0.857	0.413	0	1
LINC01099	0	1.83034744105344	0.622	0.178	0	1
TMEM108	0	1.73109456560843	0.61	0.166	0	1
SLCO5A1	0	1.52520529661226	0.742	0.302	0	1
LRFN2	0	2.06095972962539	0.573	0.134	0	1
ELMO1	0	1.97676640731127	0.644	0.206	0	1
LDLRAD4	0	1.10561299501044	0.799	0.364	0	1
SAMD3	0	1.21182689150648	0.847	0.412	0	1
FMN1	0	1.65718366106834	0.74	0.306	0	1
TSHZ2	0	1.70502259827318	0.73	0.298	0	1
PCDH7	0	2.01322837425244	0.584	0.152	0	1
MTUS2	0	1.20733086737129	0.914	0.484	0	1
PRUNE2	0	1.69087282265517	0.735	0.305	0	1
VWDE	0	1.31536354263566	0.71	0.28	0	1
SLC4A10	0	1.21700096373945	0.828	0.401	0	1
GPM6A	0	1.54960955441075	0.601	0.181	0	1
AC092691.1	0	2.19318509363814	0.558	0.141	0	1
SORL1	0	1.16858454657689	0.708	0.291	0	1
NEGR1	0	1.5213879719435	0.641	0.225	0	1
NAV3	0	1.36001018695218	0.734	0.318	0	1
PLCXD3	0	1.07578923771296	0.79	0.376	0	1
SLC30A8	0	1.6177502750867	0.686	0.275	0	1
CADM1	0	1.47433752351818	0.962	0.551	0	1
UNC80	0	1.13049211665701	0.792	0.384	0	1
SIPA1L2	0	1.22684742521467	0.721	0.314	0	1
LINGO2	0	1.27994079632252	0.704	0.298	0	1
FMN2	0	1.04018342455809	0.819	0.415	0	1
ABCC8	0	1.23292429201886	0.732	0.328	0	1
CACNA2D1	0	1.11436547409355	0.794	0.392	0	1
MYO3A	0	1.04070221528109	0.854	0.454	0	1
KLHL29	0	1.46415198349785	0.666	0.27	0	1
CTNNA2	0	1.56976307662308	0.644	0.251	0	1
KCNH7	0	2.1567250712664	0.523	0.13	0	1
UNC5D	0	1.41907602934338	0.583	0.19	0	1
EDARADD	0	1.64967836319416	0.586	0.194	0	1
GAD2	0	1.50009675410949	0.685	0.296	0	1
LINC02197	0	1.47385055786768	0.618	0.23	0	1
NALCN	0	1.10332754829185	0.832	0.444	0	1
GRIN2A	0	2.43544186477525	0.47	0.084	0	1
ATRNL1	0	1.13382835767982	0.887	0.509	0	1
SUSD4	0	1.51036279106589	0.555	0.186	0	1
ERO1B	0	1.43363136037399	0.943	0.585	0	1
KIAA1211	0	1.71583892830049	0.491	0.135	0	1
ESR1	0	1.49944331795861	0.5	0.147	0	1
VAV3	0	2.10916315310644	0.446	0.099	0	1
DEUP1	0	1.54126252250991	0.501	0.156	0	1
TCERG1L	0	1.58569633725812	0.49	0.147	0	1
PCSK1	0	1.85276812604629	0.473	0.135	0	1
CTNNA3	0	1.03954483275178	0.491	0.156	0	1
ZNF385D-AS2	0	2.21169299374524	0.423	0.089	0	1
TGFBR3	0	1.42827460337142	0.477	0.146	0	1
ETV1	0	1.9239614515569	0.448	0.122	0	1
UNC5C	0	2.67168819575512	0.377	0.063	0	1
SLC2A13	0	1.14201090705528	0.966	0.657	0	1
CNKSR2	0	1.92931269162137	0.408	0.1	0	1
NRG3	0	1.79095744299597	0.425	0.12	0	1
PDE4B	0	2.30769478186965	0.388	0.088	0	1
ASAP1	0	1.21771694305015	0.967	0.691	0	1
SAMD11	0	1.94492928363832	0.342	0.073	0	1
C1orf127	0	1.97634322898426	0.331	0.069	0	1
WSCD2	0	1.7347929558902	0.327	0.072	0	1
BMPER	0	2.26898410303872	0.285	0.054	0	1
MCF2L2	1.16222219123014e-305	1.14953964963499	0.777	0.39	3.36254124366704e-301	1
HMGCLL1	1.23413188965982e-305	1.05673826739704	0.84	0.446	3.5705903831638e-301	1
SYT16	7.84973783763815e-305	1.97708740646781	0.41	0.118	2.27108615118547e-300	1
GREB1	1.3755187951089e-303	2.0804911296974	0.284	0.056	3.97965097800906e-299	1
SLC6A6	2.99543237935386e-299	1.04112515412075	0.71	0.3	8.66638495994658e-295	1
PKIA	5.96620521970271e-292	1.54754273402188	0.428	0.129	1.72614249416439e-287	1
FGF14	2.74882584659097e-291	1.10776061632271	0.796	0.406	7.95290293935699e-287	1
ADCYAP1	8.64350509984544e-291	1.74454404797735	0.339	0.085	2.50073889548728e-286	1
LINC01098	1.1984819479851e-287	1.79000513653237	0.385	0.107	3.46744797191049e-283	1
RASGRF2	1.01797634429461e-283	1.73854518536195	0.359	0.097	2.94520915931316e-279	1
NECTIN3	1.58336829115914e-280	1.36342768686063	0.574	0.222	4.58100113998161e-276	1
ANO5	3.54699083049174e-280	1.3221387507624	0.58	0.233	1.02621538707787e-275	1
SPTB	8.02517928350624e-280	1.18999131980047	0.623	0.256	2.32184487030402e-275	1
PLCL2	1.04431998179383e-276	1.12202228494995	0.765	0.411	3.02142657132592e-272	1
FKBP5	6.38028543781995e-270	1.17891058203326	0.736	0.384	1.84594418287007e-265	1
CCSER1	2.51805036723296e-268	1.00780438462673	0.854	0.508	7.28522332247841e-264	1
GNAS	2.27326144554004e-264	1.14175211513454	0.888	0.62	6.57700001423644e-260	1
ELAVL4	5.41990636691891e-262	1.24736249268678	0.583	0.239	1.56808731007698e-257	1
GRIA2	1.97428406717052e-260	1.22999996868892	0.575	0.233	5.71199866313776e-256	1
LDLRAD3	2.57058060844535e-258	1.33646008058179	0.514	0.193	7.43720381635409e-254	1
TSHZ3	5.23460469851796e-257	1.41202070275839	0.413	0.129	1.51447583137522e-252	1
STX1A	2.40316738986064e-256	1.20071030015902	0.597	0.252	6.9528438923448e-252	1
SLC6A17	5.15469633982238e-256	1.46395859464412	0.361	0.101	1.49135674503741e-251	1
PALM2-AKAP2	2.06208261452901e-255	1.08524516631131	0.517	0.193	5.96601742035533e-251	1
PIR	9.25892410986313e-255	1.31538277249648	0.57	0.237	2.6787919234656e-250	1
PDE8B	1.08337562798476e-254	1.11838963797805	0.632	0.276	3.13442236688552e-250	1
TCF4	1.78066935032836e-253	1.04905726072524	0.554	0.222	5.15183256437001e-249	1
TRIM9	9.7040767436592e-253	1.24626359381252	0.584	0.244	2.80758348347548e-248	1
G6PC2	1.38779127250939e-252	1.31763000460753	0.448	0.154	4.01515770962417e-248	1
SEZ6L	2.2194570309598e-246	1.22697220896587	0.484	0.179	6.4213330819729e-242	1
FAM135A	5.80842955851087e-243	1.08829235098775	0.906	0.669	1.68049483986836e-238	1
AMPH	2.47272690327295e-239	1.62756991684143	0.339	0.098	7.1540934765493e-235	1
MGAT4C	1.38328019785621e-237	1.82181377743166	0.303	0.078	4.0021062684376e-233	1
IQSEC1	2.89533095843291e-237	1.30323087375346	0.521	0.208	8.3767715289381e-233	1
EDIL3	4.60827853907353e-236	1.20528595711799	0.588	0.257	1.33326714692476e-231	1
CHST9	6.0821829552171e-236	1.1000372703198	0.655	0.31	1.75969717260341e-231	1
PTPRD	6.1356919832919e-235	1.02771880047985	0.632	0.295	1.77517840460601e-230	1
CDH18	1.101797953003e-233	1.57741858748349	0.45	0.167	3.18772183762829e-229	1
APCDD1L-DT	3.15062831882286e-233	1.25685269838486	0.484	0.182	9.11539785201831e-229	1
CA8	2.62245308088118e-232	1.51836428194612	0.403	0.136	7.58728125360544e-228	1
TMEM150C	4.93895046426851e-230	1.25705195680475	0.458	0.165	1.42893714832216e-225	1
CAPN13	1.31965921119e-229	1.49563362225256	0.334	0.098	3.81803802981492e-225	1
SCD5	6.13723241866418e-225	1.04307125390652	0.62	0.28	1.77562408336792e-220	1
SNAP91	1.68831923050155e-223	1.02559243026689	0.641	0.303	4.88464519768707e-219	1
SYBU	4.25283674656864e-223	1.15489694736262	0.535	0.222	1.23043072751724e-218	1
TCAF2	1.64256855657479e-222	1.68084923089131	0.258	0.064	4.75227934788219e-218	1
KCNK17	2.00926733033664e-221	1.62549298413816	0.347	0.107	5.81321224012998e-217	1
ANKRD6	7.893253937042e-220	1.08104611489083	0.697	0.367	2.28367622906499e-215	1
SLC8A1-AS1	1.8481122978575e-218	1.57388906120055	0.268	0.067	5.34695850016133e-214	1
AL109930.1	1.33464947596842e-217	1.57658466078214	0.329	0.098	3.86140786387183e-213	1
CPNE4	2.61255164079284e-216	1.53511829993876	0.617	0.311	7.55863440714183e-212	1
GNAO1	8.49188218652806e-215	1.06708710707419	0.633	0.306	2.4568713542063e-210	1
FSTL4	1.46097355924067e-209	1.53129974714428	0.459	0.18	4.2268887015951e-205	1
CHN1	1.45935378817115e-208	1.04098513888278	0.594	0.27	4.22220237993677e-204	1
NKX2-2	1.52824905843278e-207	1.18274226324003	0.457	0.177	4.42153017585773e-203	1
SCN2A	3.13908737454258e-207	1.33730214681046	0.376	0.129	9.0820075920266e-203	1
ST8SIA3	9.55722725124051e-206	1.16971660012952	0.483	0.194	2.7650969883289e-201	1
GLCCI1	4.4132390862533e-204	1.07310962328162	0.52	0.22	1.27683833243481e-199	1
TMEM63C	5.04150065297373e-204	1.00138620120913	0.579	0.261	1.45860696891836e-199	1
ANKRD34C-AS1	6.16495158004218e-204	1.04052488053417	0.427	0.154	1.7836437911378e-199	1
CDH22	8.44905121899597e-202	1.5659568537068	0.254	0.065	2.44447949867991e-197	1
RASGRF1	2.87802358508218e-195	1.08969246632679	0.397	0.143	8.32669783635976e-191	1
ABCA3	1.38678363797576e-193	1.19014489418255	0.397	0.143	4.01224242139147e-189	1
AP000462.1	1.59869435819988e-189	1.37957626876279	0.344	0.115	4.62534251714388e-185	1
PLXND1	6.33878762568576e-189	1.32695544671235	0.303	0.091	1.8339380358634e-184	1
MAN1C1	2.62821899405507e-188	1.20763164223241	0.41	0.156	7.60396319360012e-184	1
SYT7	4.02397231935252e-188	1.03392875980048	0.486	0.209	1.16421567143507e-183	1
LINC00882	1.53118059280663e-186	1.04280542013795	0.468	0.192	4.43001169110813e-182	1
CAMK2B	8.70719628313652e-185	1.06921796255621	0.476	0.2	2.51916602863706e-180	1
ATP8A1	5.44956743947816e-184	1.09540376315468	0.43	0.169	1.57666885158982e-179	1
SREBF1	5.98304129364575e-184	1.15121193662926	0.394	0.146	1.73101350707759e-179	1
C14orf132	9.09187992846189e-183	1.08761526505737	0.406	0.152	2.63046270090259e-178	1
NPTX2	8.0462173696978e-181	1.42951225372318	0.259	0.077	2.32793160940097e-176	1
APBA1	3.97532497843216e-178	1.05251730269604	0.391	0.147	1.15014102275999e-173	1
TBC1D22A	1.52845529108553e-175	1.03366115178534	0.775	0.523	4.42212684816864e-171	1
MTCL1	2.03568098803967e-175	1.14660106649771	0.36	0.129	5.88963223459638e-171	1
PFKFB2	4.32656874221784e-175	1.01763103375784	0.521	0.24	1.25176286849846e-170	1
TNFRSF11A	6.55526637110386e-175	1.08255757308725	0.384	0.143	1.89656966648777e-170	1
OTULINL	1.36911240548564e-174	1.1993434763649	0.373	0.138	3.96111601155104e-170	1
KCNG3	9.88835905437912e-171	1.30933411980839	0.288	0.09	2.86090004161297e-166	1
AL513166.1	1.69634918602416e-169	1.17306568415053	0.376	0.142	4.90787746500509e-165	1
AL133325.3	2.792558980459e-169	1.2491955426419	0.349	0.127	8.07943164226398e-165	1
C12orf40	2.98908322817389e-169	1.04774220897427	0.52	0.24	8.64801559575269e-165	1
FADS1	4.9088843744964e-167	1.32755100311439	0.391	0.154	1.4202384272293e-162	1
PEX5L	1.28989119209982e-165	1.19810297010542	0.345	0.125	3.73191319698319e-161	1
TFEB	3.32443055872044e-164	1.2195693745412	0.348	0.128	9.61824249248999e-160	1
SNCA	7.78958636645271e-164	1.1207667600486	0.373	0.143	2.2536831275421e-159	1
PPP2R2C	1.46015051804573e-158	1.06344993929728	0.35	0.13	4.22450747880992e-154	1
SESN3	2.93537894824459e-158	1.12501810646714	0.421	0.183	8.49263837306126e-154	1
SOGA3	1.0485096756726e-155	1.01554207695555	0.356	0.134	3.03354819365597e-151	1
DNAH5	1.10921645440445e-154	1.13115882540148	0.463	0.212	3.20918504588297e-150	1
NDRG4	7.93847754747921e-149	1.33268899164382	0.308	0.113	2.29676032403669e-144	1
TSPEAR	7.63844462390791e-148	1.38460650358702	0.25	0.08	2.20995479858904e-143	1
GIPR	8.51321556735391e-144	1.09303807963749	0.379	0.158	2.46304352794683e-139	1
SCD	1.23745648260724e-143	1.07477655744784	0.349	0.138	3.58020909547926e-139	1
SLC44A5	3.72849495395732e-143	1.10211027600643	0.431	0.195	1.07872816007893e-138	1
EMB	9.13122558919235e-143	1.25462088746077	0.276	0.095	2.64184618746513e-138	1
MAP1LC3A	2.22995394656296e-138	1.01835976094538	0.341	0.136	6.45170275819595e-134	1
CYP2U1	1.91685923487026e-127	1.09938673699081	0.253	0.086	5.54585713832665e-123	1
GALNT10	9.26553603159987e-106	1.26152747395673	0.311	0.136	2.68070488466248e-101	1
GCNT4	7.54412696423173e-97	1.00559537916994	0.266	0.111	2.18266681329152e-92	1
MARCH1	8.25553273971948e-78	1.10750036323073	0.413	0.241	2.38849073225564e-73	1
MECOM	0	6.75541573987291	0.793	0.02	0	2
CD44	0	4.39709685593266	0.962	0.225	0	2
AC007368.1	0	7.5359666993948	0.749	0.012	0	2
NIBAN1	0	5.25986820954696	0.776	0.059	0	2
ZFP36L1	0	5.03998341640605	0.772	0.084	0	2
CHRM3	0	3.15329503600816	0.783	0.135	0	2
ZNF704	0	4.18258871330988	0.712	0.07	0	2
SLC25A37	0	3.73027849378335	0.732	0.11	0	2
TC2N	0	3.87319898488785	0.732	0.116	0	2
GULP1	0	2.18336338010772	0.817	0.212	0	2
BCAT1	0	6.6075680305381	0.614	0.01	0	2
MAP3K5	0	3.4581807336198	0.796	0.193	0	2
SNTB1	0	5.73161478697623	0.614	0.026	0	2
CATSPERB	0	4.79222122843641	0.66	0.073	0	2
TNFAIP8	0	4.33141883623866	0.745	0.158	0	2
MAP3K20	0	3.63662317826121	0.653	0.091	0	2
MGST1	0	3.40420620999364	0.594	0.048	0	2
FAM13A	0	3.38242353069228	0.721	0.186	0	2
REG1A	0	7.82486374949559	0.537	0.006	0	2
PTPRK	0	2.2633867068605	0.895	0.364	0	2
CTRB1	0	7.40359182378744	0.542	0.014	0	2
MET	0	2.4398140607559	0.633	0.109	0	2
ATP8B1	0	3.08979089424618	0.624	0.11	0	2
RASEF	0	3.07196714039587	0.594	0.081	0	2
USP53	0	2.56671962309079	0.834	0.327	0	2
NFIB	0	2.86997659241831	0.605	0.099	0	2
LENG8	0	3.42792036419188	0.774	0.279	0	2
WWC2	0	2.66896076391801	0.674	0.182	0	2
EGF	0	7.98330708212502	0.495	0.004	0	2
RAPGEF5	0	2.61363388432603	0.611	0.128	0	2
MSC-AS1	0	5.60298132150335	0.49	0.01	0	2
KALRN	0	4.32900311317661	0.526	0.052	0	2
PRKD1	0	2.84147789360135	0.633	0.166	0	2
RRBP1	0	2.52334449853263	0.73	0.268	0	2
SLC16A10	0	3.44017709174951	0.542	0.081	0	2
MACC1	0	2.3913914391681	0.648	0.189	0	2
SMAD3	0	1.3100112959774	0.692	0.233	0	2
CYP3A5	0	2.91760370475473	0.572	0.122	0	2
SPINK1	0	6.89659358927431	0.457	0.009	0	2
TANC1	0	2.61758132254468	0.563	0.118	0	2
ANO6	0	1.95140765870568	0.59	0.148	0	2
TRAF5	0	3.59481872947239	0.509	0.072	0	2
B3GALNT2	0	2.71322835502433	0.675	0.239	0	2
PELI1	0	2.56022409024272	0.606	0.176	0	2
SH3RF1	0	1.48617314564084	0.769	0.342	0	2
FAM3B	0	3.98600111875236	0.487	0.06	0	2
LGR4	0	2.18766704268272	0.678	0.252	0	2
RAB11FIP1	0	3.26015373646582	0.814	0.389	0	2
INSR	0	2.54281355194114	0.671	0.247	0	2
SNHG25	0	2.85121058116467	0.591	0.167	0	2
YBX3	0	3.96543445310315	0.46	0.043	0	2
CAMK1D	0	2.35985403945013	0.591	0.174	0	2
LIMA1	0	2.50230446565388	0.588	0.174	0	2
CA12	0	5.62416658231551	0.439	0.026	0	2
RASGRP3	0	2.86172805831779	0.512	0.1	0	2
PARVA	0	2.54760315186656	0.602	0.191	0	2
PARP4	0	1.85627741457863	0.707	0.297	0	2
GRHL2	0	3.25416109418462	0.468	0.06	0	2
AKAP13	0	1.68447049175437	0.892	0.485	0	2
PLIN5	0	5.36873929502517	0.427	0.02	0	2
GOLGA8B	0	2.12192077935549	0.829	0.427	0	2
MAN2A1	0	1.90835381296361	0.742	0.341	0	2
NR5A2	0	2.72402683445592	0.499	0.1	0	2
SLC49A4	0	2.30774263476562	0.656	0.257	0	2
LIFR	0	3.6450845826006	0.45	0.052	0	2
SLC7A11	0	3.229129049162	0.609	0.212	0	2
MYRIP	0	3.16164896051839	0.502	0.108	0	2
PPARD	0	2.81390060773717	0.531	0.137	0	2
BACE2	0	1.74036233724931	0.658	0.264	0	2
EXT1	0	1.48595737218272	0.762	0.369	0	2
PPFIBP1	0	2.25374054344646	0.514	0.124	0	2
COBLL1	0	2.10504926039755	0.856	0.466	0	2
BAIAP2L1	0	1.91537314165052	0.604	0.215	0	2
CTRB2	0	7.93040133676843	0.393	0.006	0	2
GIPC2	0	3.69935776617759	0.423	0.038	0	2
ENAH	0	2.19278520461277	0.601	0.218	0	2
SH3BP4	0	3.02740070447825	0.466	0.083	0	2
LINC00342	0	3.46251568046171	0.652	0.276	0	2
THRB	0	1.71043219124979	0.652	0.276	0	2
CPA2	0	8.02432510856214	0.378	0.004	0	2
PRKG1	0	1.73974617096469	0.527	0.162	0	2
DOCK5	0	1.73381868937628	0.467	0.104	0	2
ATP10B	0	4.52231004218368	0.386	0.023	0	2
CADPS2	0	2.22661296876131	0.507	0.144	0	2
ANKRD36C	0	3.3917481472444	0.695	0.333	0	2
LHFPL2	0	2.44122268297249	0.48	0.119	0	2
LYN	0	1.8266893831828	0.534	0.177	0	2
EOGT	0	2.50093834902194	0.527	0.17	0	2
SPATA13	0	2.15493740226247	0.841	0.484	0	2
UACA	0	2.80961976558747	0.429	0.072	0	2
PAIP2B	0	4.58142555893633	0.387	0.032	0	2
MAP3K13	0	2.13988507977744	0.593	0.239	0	2
ZSWIM6	0	1.76435395398099	0.899	0.545	0	2
HNF4G	0	3.24031132704381	0.405	0.053	0	2
OCLN	0	2.88027201097515	0.499	0.148	0	2
FAM160A1	0	1.9407858399572	0.66	0.31	0	2
DNMBP	0	2.73105689753667	0.454	0.104	0	2
SLC38A1	0	2.05360148859487	0.46	0.11	0	2
RBM47	0	1.51774073348174	0.747	0.397	0	2
FAM107B	0	2.45437258903476	0.595	0.245	0	2
DENND1B	0	1.68541115832841	0.658	0.313	0	2
ARHGAP10	0	2.01085196124458	0.546	0.203	0	2
MLXIP	0	1.77539678477238	0.664	0.323	0	2
OSMR	0	1.83539014800903	0.445	0.105	0	2
PBX1	0	2.66411703290999	0.707	0.368	0	2
RAB27B	0	4.77153199953305	0.36	0.021	0	2
DHRS3	0	3.11933252485437	0.387	0.052	0	2
PHACTR1	0	3.35797246723873	0.4	0.066	0	2
AC068587.4	0	2.18117057150011	0.493	0.16	0	2
SLC25A21	0	2.89331868822886	0.429	0.096	0	2
ETV6	0	1.62901572607457	0.816	0.485	0	2
SLC16A7	0	3.01146999374595	0.397	0.069	0	2
STXBP6	0	2.00548946238012	0.508	0.181	0	2
PACS1	0	1.76454697008621	0.667	0.343	0	2
TSPAN13	0	2.44649156892182	0.464	0.141	0	2
PRSS1	0	7.91935171387713	0.328	0.005	0	2
PNLIPRP1	0	8.98842270852077	0.324	0.002	0	2
TRHDE	0	1.776934436071	0.364	0.042	0	2
FGF13	0	3.50671895581028	0.368	0.047	0	2
ARHGAP24	0	2.03974580181142	0.566	0.245	0	2
SDCBP2	0	2.25547085615931	0.407	0.086	0	2
CLMN	0	2.36601557557332	0.457	0.137	0	2
ALPK1	0	2.07279498471877	0.416	0.098	0	2
UAP1	0	3.09067836986152	0.395	0.08	0	2
AMOTL1	0	2.93428525363474	0.374	0.061	0	2
IL22RA1	0	6.68262402234475	0.315	0.006	0	2
TXNIP	0	3.74721040050191	0.377	0.072	0	2
AC013652.1	0	3.60028917533668	0.377	0.072	0	2
CTNND1	0	1.38606974007269	0.896	0.592	0	2
LIMK2	0	2.47925286842512	0.468	0.164	0	2
CD24	0	3.54322661943715	0.351	0.047	0	2
ADAMTS17	0	3.05951498267294	0.364	0.063	0	2
NDRG1	0	2.98065111641282	0.396	0.096	0	2
CGNL1	0	4.42317370056268	0.318	0.018	0	2
TMEM131L	0	2.4712515114371	0.438	0.14	0	2
ITGA6	0	2.86573489258942	0.353	0.057	0	2
ARAP2	0	2.00191223530168	0.377	0.082	0	2
ARHGAP18	0	2.49777799910849	0.401	0.109	0	2
ARHGAP8	0	2.14420861286171	0.363	0.077	0	2
IQGAP2	0	3.40186033352651	0.321	0.036	0	2
PTPN14	0	2.38224025688845	0.355	0.07	0	2
PDGFC	0	2.04173611088334	0.368	0.084	0	2
PGGHG	0	5.90283317801839	0.291	0.008	0	2
SLC22A23	0	2.46991840424565	0.382	0.101	0	2
TMEM120B	0	2.8326894239171	0.358	0.08	0	2
TNS3	0	1.50230680308958	0.874	0.601	0	2
SH3RF2	0	3.38478924566354	0.307	0.035	0	2
TPD52L1	0	3.12116282809175	0.316	0.044	0	2
PDGFA	0	3.62835880078983	0.311	0.039	0	2
NEAT1	0	2.44446168558742	0.999	0.727	0	2
SAV1	0	2.64673332481059	0.36	0.088	0	2
NRG4	0	2.71133935077212	0.357	0.088	0	2
LRRK1	0	2.63011545020389	0.315	0.046	0	2
REG1B	0	8.3415902803047	0.269	0.002	0	2
DOCK8	0	2.90132356764024	0.307	0.042	0	2
IMPA2	0	3.67893116044272	0.324	0.06	0	2
ATP4A	0	9.85187835065624	0.264	0.001	0	2
ERBB3	0	2.96746804713592	0.314	0.052	0	2
VMP1	0	1.79435470801951	0.879	0.617	0	2
LYPD6B	0	3.01970774119002	0.297	0.036	0	2
PGM2L1	0	2.65943504499328	0.336	0.077	0	2
CPB1	0	7.38675900425525	0.261	0.004	0	2
NTN4	0	3.37383061871001	0.296	0.039	0	2
LINC02532	0	4.13491161138317	0.285	0.028	0	2
AKR1C1	0	3.42443662612652	0.302	0.053	0	2
DEF6	0	4.01440067367183	0.268	0.021	0	2
NOS1AP	0	2.82903354898545	0.295	0.049	0	2
GATA4	0	5.52868146987844	0.254	0.008	0	2
AKR1C3	0	3.93563978372367	0.271	0.026	0	2
AL139815.1	0	4.72230082494024	0.267	0.022	0	2
ARHGEF4	0	3.18849332103593	0.287	0.044	0	2
NABP1	0	4.36117900501977	0.269	0.027	0	2
INAVA	0	2.79392159520639	0.291	0.049	0	2
DPP10	0	2.21105879719516	0.291	0.051	0	2
PHIP	0	1.42217183189414	0.83	0.59	0	2
AL121839.2	0	4.39423215618426	0.257	0.017	0	2
CALCB	0	3.09658598797698	0.279	0.041	0	2
PAG1	0	3.60587327708553	0.258	0.024	0	2
SLC39A8	0	2.2826319416499	0.289	0.055	0	2
FUT9	0	4.88662181046153	0.253	0.02	0	2
SYCP2L	0	3.15969504327953	0.269	0.041	0	2
PITPNC1	0	2.03111619665556	0.813	0.589	0	2
SH2D4A	0	3.35455686892303	0.257	0.034	0	2
FOSL2	0	2.8281918622605	0.259	0.04	0	2
LRRK2	0	3.17061330339809	0.254	0.039	0	2
BTG2	0	3.8054052819435	0.254	0.041	0	2
TMEM165	0	1.23703530191923	0.857	0.644	0	2
TMPRSS2	0	2.82042186091043	0.257	0.045	0	2
MGAT5	2.3745184339742e-306	1.78172588781001	0.65	0.321	6.86995673317414e-302	2
CYTH1	1.23956479157776e-305	1.56575343239166	0.582	0.24	3.58630885499277e-301	2
EPS8	8.33159153310544e-303	1.36488458541255	0.453	0.136	2.41049606235806e-298	2
CEMIP2	1.43764469612671e-302	2.02646443599064	0.644	0.326	4.15939363483379e-298	2
AOX1	9.66745360131617e-302	2.71945040548084	0.27	0.052	2.7969876759328e-297	2
SH3PXD2B	1.23445166238786e-301	2.35597596404575	0.319	0.076	3.57151554962057e-297	2
GALNT2	1.54043048768361e-299	2.2943338489421	0.624	0.326	4.45677348696621e-295	2
KIAA1217	1.08429885903956e-298	1.19371776806187	0.756	0.387	3.13709345897326e-294	2
PELI2	4.53969403491824e-298	2.08061763976679	0.7	0.406	1.31342427818254e-293	2
IL15RA	5.23039340109768e-297	2.4036670256324	0.276	0.054	1.51325741880558e-292	2
EEF2K	4.28482693898715e-296	2.42864523829797	0.333	0.084	1.23968612998776e-291	2
USP3	4.5600225953694e-296	1.30150039180515	0.804	0.556	1.31930573729228e-291	2
AK3	1.04436044524647e-295	1.98612671199768	0.57	0.263	3.02154364018709e-291	2
GAREM1	2.52787055337024e-294	2.01964185264592	0.547	0.226	7.31363508501078e-290	2
LRMDA	1.2444351599074e-290	1.30413631505616	0.777	0.446	3.60039980464409e-286	2
SRGAP1	2.28670532503473e-290	1.50478541137372	0.611	0.278	6.61589584639048e-286	2
MTUS1	6.60228394935323e-290	1.94394667437453	0.571	0.258	1.91017279222688e-285	2
MYO10	1.02012809467895e-288	1.12104757291074	0.587	0.231	2.95143460352515e-284	2
NFKBIZ	8.78390257905005e-287	1.97682706378326	0.552	0.24	2.54135869417076e-282	2
SAT1	9.5656181771804e-285	2.69141133080643	0.535	0.209	2.76752465102183e-280	2
EGFR	1.60987711564495e-281	1.84673754921319	0.295	0.066	4.65769647098398e-277	2
ITPRID2	2.63813505973124e-281	2.05361473612762	0.474	0.177	7.63265235481443e-277	2
CDKAL1	4.64378831113531e-281	1.18124688282594	0.841	0.624	1.34354083417767e-276	2
PLPP3	7.37676866861847e-280	2.2749555650989	0.269	0.055	2.13424671120469e-275	2
ARHGEF12	2.0705775010951e-274	1.13812792711741	0.835	0.617	5.99059482616834e-270	2
ITSN2	4.47662456634973e-274	1.23704804371115	0.823	0.586	1.2951770195363e-269	2
SLC38A9	8.73319971263621e-272	1.77577874407622	0.543	0.242	2.52668934085991e-267	2
ATP11B	1.68984700129402e-271	1.33146004119589	0.76	0.507	4.88906534414387e-267	2
FIGN	1.86688779029729e-268	2.42828446080403	0.29	0.069	5.40127975488812e-264	2
ASL	1.67952687123157e-267	2.22021789175877	0.348	0.098	4.85920714384719e-263	2
RAPGEF2	1.14308117475455e-261	1.44443428395642	0.769	0.507	3.30716245479986e-257	2
EIF5B	7.95014133525305e-261	1.39136718529728	0.734	0.476	2.30013489111541e-256	2
SNHG3	7.70011476002895e-260	2.68539560371114	0.341	0.09	2.22779720237158e-255	2
SERPINB1	1.82985346450041e-256	2.86432541629651	0.404	0.139	5.29413204349259e-252	2
AGAP9	4.81070980072154e-256	2.19895917566894	0.379	0.123	1.39183455954476e-251	2
RPS6KA2	1.00782329177285e-254	2.23056489530639	0.411	0.146	2.91583434775721e-250	2
ALS2CL	1.63203798239096e-254	2.19149267308735	0.263	0.056	4.72181229065351e-250	2
YAP1	4.01845763941206e-254	1.47032652290173	0.403	0.126	1.1626201642347e-249	2
HPCAL1	2.47969579327898e-253	2.05135771577861	0.314	0.082	7.17425586911473e-249	2
LARGE1	6.23338752793074e-252	1.32899882959035	0.675	0.366	1.80344367958092e-247	2
TJP1	5.76415620233319e-251	1.26099978925081	0.824	0.608	1.66768567245904e-246	2
HOMER2	1.14005722297415e-250	2.02918413694492	0.553	0.269	3.2984135575088e-246	2
ELF1	1.98070160134421e-250	1.24641857899878	0.777	0.542	5.73056587300906e-246	2
RB1CC1	6.16186055821392e-247	1.03694130903521	0.873	0.687	1.78274949670245e-242	2
CXADR	1.06481687927025e-244	2.10241058908071	0.298	0.077	3.0807281951047e-240	2
UMAD1	1.06880914295618e-242	1.2706953883361	0.765	0.514	3.09227861240081e-238	2
TMBIM1	5.61328278158218e-242	2.4263772855141	0.286	0.07	1.62403497436736e-237	2
LRIG1	1.06977945284874e-241	1.86415703761987	0.606	0.331	3.09508591298198e-237	2
C3orf52	7.01271449958789e-241	1.93554557710964	0.426	0.155	2.02891855902077e-236	2
COG5	8.53081198925055e-241	1.18850222999757	0.76	0.529	2.46813452472997e-236	2
ARHGEF38	1.56730955456082e-239	2.62152220897892	0.253	0.058	4.53454000325537e-235	2
MYO6	9.13516037452785e-237	1.13769217165611	0.826	0.622	2.6429845995584e-232	2
CLIC4	1.02088614428764e-235	2.07922946547268	0.271	0.066	2.95362779265301e-231	2
SLC19A2	9.92482833565008e-235	2.20798064209722	0.427	0.168	2.87145133407028e-230	2
AP3S1	1.10473866036087e-234	2.38832698367292	0.272	0.068	3.19622989215608e-230	2
CPM	1.50962103086598e-234	2.50464268104726	0.263	0.062	4.36763556650145e-230	2
FTH1	4.28870960257835e-233	2.01022097409789	0.542	0.234	1.24080946221797e-228	2
NFIA	2.85289929290696e-232	1.68125726126993	0.529	0.245	8.2540082342384e-228	2
KIAA1522	3.78744029543994e-232	1.99195642073939	0.344	0.106	1.09578222627668e-227	2
ARRDC3	1.15149591038981e-231	2.11927662763604	0.412	0.155	3.33150796793979e-227	2
PCED1B	9.36381837569773e-231	2.28466834634119	0.261	0.063	2.70913993245687e-226	2
ESYT2	1.5298218297034e-230	1.38253524255846	0.633	0.351	4.42608051769787e-226	2
CLIP1	7.05089372441103e-228	1.32051094321138	0.759	0.556	2.0399645723466e-223	2
IL4R	1.87439524709059e-227	1.8870437578395	0.274	0.07	5.4230003288825e-223	2
GMDS	8.97710410922465e-227	1.40349701563	0.638	0.346	2.59725576088088e-222	2
RNF149	1.1627940541363e-226	1.42309687224669	0.671	0.409	3.36419575742716e-222	2
GCLC	2.45489972229307e-225	2.90978347999352	0.581	0.324	7.1025158765383e-221	2
UBE2H	7.96335947706025e-220	1.14970865205898	0.851	0.681	2.30395916390307e-215	2
IL6ST	3.46104994078355e-218	1.32034058652731	0.668	0.402	1.0013509688675e-213	2
RSU1	1.44397768823233e-217	1.91098085280566	0.393	0.147	4.17771624759378e-213	2
ADGRA3	2.31576729275513e-217	1.35127002756158	0.553	0.267	6.69997793139914e-213	2
TPM1	7.92323366305606e-216	2.25767068576164	0.524	0.25	2.29234996339538e-211	2
ETS2	1.28359906799408e-215	2.44024221901917	0.363	0.124	3.71370882352049e-211	2
LNX2	1.35452618069726e-214	1.67088088224568	0.5	0.235	3.91891514599331e-210	2
TBC1D30	1.4312525075849e-214	1.67713986096519	0.483	0.221	4.14089975494464e-210	2
PCSK5	1.67738327502939e-214	1.41995878139902	0.369	0.119	4.85300529131502e-210	2
MYO5B	1.83921068369071e-214	1.61091734939011	0.634	0.369	5.32120435005395e-210	2
SERINC5	2.68492558719739e-214	1.75930328393236	0.376	0.132	7.76802670887948e-210	2
NOSTRIN	1.91112617394019e-213	1.98018645984968	0.332	0.108	5.52927024644375e-209	2
DTWD1	5.66116008744389e-211	1.61068990965408	0.519	0.257	1.63788683649927e-206	2
MYH9	1.17022415762683e-210	1.64794040945228	0.58	0.305	3.38569253284593e-206	2
RANBP17	8.04843385956002e-207	1.59342375302705	0.374	0.131	2.3285728842479e-202	2
MYO1E	1.00963978359593e-206	1.00675147877253	0.453	0.171	2.92108982189974e-202	2
ITGA2	1.04726669164176e-206	1.16845231762425	0.404	0.14	3.02995199225793e-202	2
ZNF710	2.11878852111662e-206	2.241814030026	0.331	0.11	6.13007894929462e-202	2
PPP2R2D	1.88825134838356e-204	1.66744869609732	0.59	0.336	5.46308880114332e-200	2
NAA16	1.83325189242195e-202	1.48904455164136	0.567	0.313	5.30396437515517e-198	2
WRN	2.6268350920659e-202	1.17607221518335	0.711	0.476	7.59995928836507e-198	2
ARHGEF28	5.97213284410948e-202	1.2666513203369	0.648	0.383	1.72785747445776e-197	2
SMARCC1	9.37577563655387e-201	1.14874085108251	0.702	0.463	2.71259940716776e-196	2
FRK	4.49042370082268e-200	1.57483527370275	0.45	0.192	1.29916938512202e-195	2
DDX5	7.42537550886423e-200	1.02453504842576	0.831	0.66	2.1483096422246e-195	2
PPP2R3A	8.91204381451358e-200	1.37849529720757	0.579	0.305	2.57843251641507e-195	2
CTTN	2.34183293989082e-199	1.18967698311593	0.671	0.407	6.77539106169211e-195	2
PAWR	1.58206606265215e-197	1.18742231065971	0.683	0.428	4.57723353246519e-193	2
TGFBR2	3.56106190331245e-197	1.85854900922554	0.253	0.066	1.03028642986636e-192	2
ACER2	3.92531005326238e-197	2.19708863657371	0.254	0.07	1.13567070460987e-192	2
LENG9	2.13034523652897e-195	2.50415440270035	0.311	0.102	6.16351483832562e-191	2
RIC1	3.53524657806707e-195	1.26304146835489	0.649	0.406	1.02281753996637e-190	2
PARD3B	7.50573006056641e-195	1.19511454118132	0.669	0.411	2.17155782112307e-190	2
CASP4	1.21369761358098e-194	1.88272902105858	0.315	0.102	3.51146993561251e-190	2
UGDH	8.58646424146369e-191	2.13521176955872	0.516	0.279	2.48423583434027e-186	2
HDHD3	1.32019172479187e-190	2.29058024532466	0.305	0.099	3.81957869816784e-186	2
PABPC1	4.40961230970777e-190	1.2033714997061	0.689	0.448	1.27578903344465e-185	2
MSRA	2.24296486516915e-189	1.74976443294253	0.362	0.135	6.48934594790739e-185	2
PCMTD1	1.84937685815017e-188	1.23440869588525	0.664	0.429	5.35061712600008e-184	2
TNFRSF10B	4.44033142882512e-185	1.71435720641501	0.275	0.078	1.28467668898768e-180	2
EIF3J	7.02006188211496e-185	1.4896876101826	0.548	0.305	2.0310443037335e-180	2
TXNRD1	7.127485409131e-185	1.80877478187691	0.732	0.546	2.06212407856978e-180	2
SHANK2	3.3112822119742e-183	1.18263455947403	0.316	0.101	9.58020169568375e-179	2
DOCK6	4.34084320114782e-183	2.08155649268848	0.277	0.084	1.25589275495609e-178	2
PHLPP1	1.68347560200676e-181	1.57944184180918	0.507	0.259	4.87063161172595e-177	2
MTR	6.23622590951887e-181	1.19311106671168	0.648	0.415	1.804264880142e-176	2
ARHGAP17	8.53526813020901e-179	1.36931943949054	0.551	0.307	2.46942377543207e-174	2
L3MBTL4	8.55048519659134e-177	1.22919383018291	0.507	0.245	2.47382637707781e-172	2
RAPGEF1	2.75794658296783e-176	1.21960166975896	0.706	0.498	7.97929105384252e-172	2
SLC35E1	5.80657350276645e-176	1.91868685891886	0.328	0.121	1.67995784582039e-171	2
MAGI3	1.63549464916943e-175	1.2942141848345	0.595	0.348	4.731813118977e-171	2
RBM25	1.72867490689104e-175	1.0306319540845	0.819	0.669	5.00140224061715e-171	2
ABL2	3.03014204705796e-175	1.37196570304587	0.612	0.395	8.7668069705481e-171	2
ZNF33B	9.65969421752204e-174	1.65040679061116	0.419	0.188	2.79474273101348e-169	2
SMAD1	4.47066617853021e-172	1.5606842563531	0.406	0.178	1.29345313877236e-167	2
BAZ1A	1.49056445960385e-169	1.28424768596576	0.473	0.227	4.31250109452585e-165	2
ADD3	1.52820870981076e-168	1.86597429118329	0.429	0.205	4.42141343922449e-164	2
MTAP	9.86307612860863e-168	1.40962140684341	0.521	0.284	2.85358518552905e-163	2
DIAPH1	2.06397345689783e-167	1.12348813597146	0.635	0.403	5.97148800549682e-163	2
NEDD4L	2.11380322419736e-167	1.41599124973067	0.709	0.495	6.11565548824781e-163	2
ICA1	5.03187920040951e-167	1.30420338072529	0.626	0.409	1.45582329026248e-162	2
SLC12A7	1.08648588604673e-166	2.16017559708666	0.28	0.091	3.14342096551041e-162	2
ACOX1	3.70448900184325e-165	1.84833224981109	0.362	0.149	1.07178275801329e-160	2
NADK2	1.75605236637208e-164	1.82192820473396	0.326	0.125	5.08061070638769e-160	2
VGLL4	1.97942716698247e-164	1.3316823083871	0.528	0.286	5.72687867951368e-160	2
RASSF3	2.48291560631432e-164	1.57892131453824	0.262	0.079	7.18357143218858e-160	2
H3F3B	3.69262699323278e-163	2.07185318743516	0.527	0.286	1.06835084168211e-158	2
FAM214A	9.23383478776356e-163	1.21927774510224	0.658	0.456	2.67153308079575e-158	2
SWT1	7.73057891802984e-162	1.92306918154606	0.326	0.127	2.23661109256439e-157	2
GRB10	3.37145329042001e-161	1.10363970865167	0.683	0.462	9.75428865984316e-157	2
SACS	4.68844792178891e-161	2.04740545464429	0.262	0.086	1.35646175273197e-156	2
GLG1	5.5215901885868e-161	1.06186979820349	0.768	0.608	1.59750647336193e-156	2
FGFR1	6.5635653813973e-161	1.3590974066678	0.553	0.312	1.89897073614587e-156	2
GNPTAB	1.12161835926471e-160	1.44648790792345	0.422	0.198	3.24506623702466e-156	2
ATP11A	1.07473538018159e-159	1.19560315729854	0.496	0.249	3.10942440194139e-155	2
CLDN4	1.75753539990421e-159	2.08537586100011	0.254	0.072	5.08490141900287e-155	2
CCPG1	8.59966992237468e-158	1.17466794598967	0.641	0.432	2.48805650194144e-153	2
OGT	2.25444092416771e-157	1.03142681545097	0.693	0.491	6.52254848180202e-153	2
EDA	2.79880488876488e-156	1.87108213716675	0.337	0.136	8.09750230417455e-152	2
SESTD1	3.06096402668793e-155	1.0451371143638	0.735	0.561	8.85598112201351e-151	2
INPP4B	3.55207612874206e-155	1.29609376151578	0.507	0.27	1.02768666556765e-150	2
TMEM51	1.63005847716829e-154	1.5022193344543	0.415	0.193	4.71608518614331e-150	2
SF3B1	5.18248509294728e-154	1.23575119110875	0.637	0.435	1.49939658709151e-149	2
DENND2C	5.41041506967415e-154	1.48857672635325	0.383	0.166	1.56534128795813e-149	2
ALDH1L2	7.08803834067306e-154	1.81601234899871	0.282	0.101	2.05071125272353e-149	2
SPSB1	7.41865893535244e-154	1.7400345900158	0.45	0.22	2.14636640317617e-149	2
LINC01515	1.09552461685134e-153	1.89191348239507	0.288	0.104	3.1695718214743e-149	2
MRE11	1.60925788441821e-153	1.50264635248372	0.439	0.222	4.65590491119877e-149	2
RAP1GDS1	4.27518340348305e-153	1.27779055314936	0.536	0.308	1.23689606229572e-148	2
CEP192	2.75128269527851e-151	1.31018134396541	0.528	0.305	7.96001109397979e-147	2
MTX2	1.3423731008135e-150	1.28365399283069	0.541	0.323	3.8837538552736e-146	2
RAI14	1.42615325317104e-149	1.69477454389169	0.28	0.098	4.12614659207445e-145	2
RCL1	3.67029920050031e-149	2.1033645508334	0.386	0.178	1.06189096468875e-144	2
STAM	1.86636416431942e-147	1.38897545021316	0.501	0.279	5.39976480020896e-143	2
LNX1	2.86643305279163e-147	1.53668726933586	0.419	0.206	8.29316410833674e-143	2
PABPC4	5.20709226731495e-146	1.99510698481705	0.345	0.15	1.50651593477956e-141	2
GTF2E2	7.90977748942697e-146	1.25340356476778	0.567	0.353	2.28845682324101e-141	2
MCL1	1.11434659060764e-145	1.69875864004882	0.394	0.178	3.22402755594603e-141	2
FAM120A	1.87727449379495e-145	1.36291468973149	0.471	0.25	5.43133056544754e-141	2
FEM1C	2.4590668807731e-145	1.57523940690443	0.371	0.163	7.11457229945272e-141	2
RASSF6	3.06564286034519e-145	2.23671309943743	0.279	0.104	8.86951792355071e-141	2
CDYL	1.64448923566237e-144	1.147562010783	0.57	0.343	4.75783625661838e-140	2
COQ8A	5.30421029151392e-144	1.65974381698017	0.379	0.176	1.53461412154081e-139	2
SERINC2	1.12177045579865e-143	1.75479912083043	0.273	0.095	3.24550628271664e-139	2
KLF6	7.96838655458589e-143	1.96000856836976	0.374	0.167	2.30541359797279e-138	2
AL512662.2	2.26054138364787e-142	1.81130623934984	0.27	0.097	6.54019833117001e-138	2
SEL1L3	1.06026708977045e-141	1.0407712166385	0.457	0.224	3.06756474412387e-137	2
MBD2	5.72523072171825e-141	1.30000089387879	0.508	0.287	1.65642375240752e-136	2
NEK7	8.70607560058281e-140	1.06808170842013	0.598	0.385	2.51884179276062e-135	2
STAU1	1.06988091713391e-139	1.23312761717097	0.568	0.357	3.09537946945182e-135	2
PTGR1	3.95796888548851e-139	2.4029567951371	0.388	0.189	1.14511955794954e-134	2
REPS2	9.31589850434696e-139	2.07840236148276	0.256	0.092	2.69527575527766e-134	2
JADE3	1.11468287412981e-138	1.61600264817386	0.314	0.129	3.22500049143237e-134	2
IFRD1	2.66008102933299e-138	1.4287518278477	0.51	0.292	7.69614643406621e-134	2
FAM162A	5.66161365338496e-138	1.85263493733914	0.322	0.134	1.63801806219734e-133	2
CCDC125	2.61415195584496e-135	1.80022207756889	0.277	0.106	7.56326443865063e-131	2
NIBAN2	2.62477227490108e-134	1.7437386851374	0.289	0.109	7.59399114574381e-130	2
RASSF1	1.13906095543001e-133	1.62546010353906	0.317	0.13	3.29553115625009e-129	2
CDH1	1.59610826368578e-133	1.85669947320773	0.526	0.316	4.61786042849569e-129	2
DPY19L1	1.74694162210587e-133	1.36867267469259	0.463	0.252	5.0542515010767e-129	2
MKNK1	1.82801005240559e-133	1.70336675022882	0.307	0.126	5.28879868361984e-129	2
RNF24	7.14090614548723e-133	1.73312697692841	0.318	0.133	2.06600696601237e-128	2
MYO5C	3.00150640504013e-132	1.0972108049128	0.555	0.337	8.68395833106211e-128	2
TAF1D	7.3242192221178e-132	1.09836677589855	0.619	0.423	2.11904310534312e-127	2
XPNPEP1	8.55528190258519e-132	1.5845344551435	0.386	0.188	2.47521416005595e-127	2
RNF11	1.43912077163471e-130	1.45165886443517	0.425	0.222	4.16366421649355e-126	2
ABCC4	4.57630868439582e-130	1.4502070197351	0.289	0.114	1.3240176285694e-125	2
NIPAL2	5.0154544715381e-130	1.54387867009404	0.351	0.159	1.4510712877054e-125	2
SERF2	1.25874562384274e-129	1.71417042505661	0.306	0.114	3.64180283890182e-125	2
TBC1D23	3.71760830564655e-129	1.01127725864945	0.6	0.397	1.07557843498966e-124	2
EIF2AK3	1.98792957732727e-128	1.12483569078748	0.555	0.342	5.75147785312325e-124	2
ANAPC5	1.07479058184609e-127	1.19723894581239	0.5	0.291	3.10958411139712e-123	2
HEATR1	1.22953119649395e-127	1.57062297753823	0.341	0.154	3.55727965769628e-123	2
CSNK1D	1.55634625085607e-127	1.02289238656367	0.59	0.381	4.50282097297679e-123	2
PEAK1	2.13705661090723e-127	1.14367205861625	0.47	0.257	6.18293218667681e-123	2
UBE2E3	4.18547255656572e-127	1.01252427727025	0.641	0.448	1.21094092006559e-122	2
IQCB1	8.78464094985804e-127	1.16096953843086	0.563	0.368	2.54157231961293e-122	2
SLK	1.11272406124697e-126	1.27062410801742	0.542	0.346	3.21933325399975e-122	2
PGM1	2.33594282755807e-126	2.12176906453943	0.3	0.126	6.75834978869101e-122	2
PDCD4	7.25466093650172e-126	1.5377299195237	0.527	0.335	2.09891850214868e-121	2
EBLN3P	7.31360931034152e-126	1.55483727802231	0.356	0.169	2.11597344566801e-121	2
TBRG1	1.17436934328033e-125	1.06712848666662	0.61	0.411	3.39768538397866e-121	2
PDE7A	3.38089559894827e-124	1.31808184979217	0.376	0.178	9.78160714687714e-120	2
TP53INP1	1.46708809930135e-123	1.88964140181854	0.303	0.132	4.24457928889866e-119	2
CFAP161	1.64920612247225e-123	1.97375789652606	0.277	0.112	4.77148315353671e-119	2
ABHD5	1.90790778252015e-123	1.39440789324963	0.448	0.246	5.51995879638729e-119	2
PPCDC	1.54497744640718e-122	1.49110734825453	0.394	0.203	4.46992874794526e-118	2
PREP	1.91228683118957e-122	1.62544995060962	0.282	0.114	5.53262825999765e-118	2
KDM7A	2.05402813988987e-122	1.28272440408304	0.486	0.286	5.94271421432937e-118	2
ARHGEF10L	4.57801393581694e-122	1.47363320953666	0.534	0.339	1.32451099191056e-117	2
RIOK3	9.5465976642017e-122	1.1584292621266	0.533	0.331	2.76202163620684e-117	2
WBP2	1.36669705910518e-120	1.96502459755757	0.289	0.114	3.9541279314031e-116	2
MIPOL1	5.01284336356167e-120	1.34991956663953	0.455	0.253	1.45031584194566e-115	2
ACOX3	4.0310710189945e-119	1.6009433042269	0.329	0.153	1.16626946721549e-114	2
BEND7	9.52330956857301e-119	1.3014726424846	0.433	0.236	2.75528392437954e-114	2
BCL6	4.16643755657205e-118	1.98065810637304	0.312	0.14	1.20543371386743e-113	2
HGD	1.11287047221484e-117	1.57178122416732	0.332	0.154	3.21975685021196e-113	2
CCDC50	1.7994224252135e-117	1.06822323865395	0.515	0.316	5.20608896062771e-113	2
MOB3B	7.56074299124983e-117	1.34464630172008	0.277	0.113	2.1874741622284e-112	2
ECHDC2	8.35639506952108e-117	1.07919721776276	0.544	0.349	2.41767222151384e-112	2
ATRN	2.03630883583392e-115	1.33887900938694	0.5	0.313	5.89144872383469e-111	2
KLF3	4.69280131108118e-115	1.60672341718107	0.319	0.143	1.35772127532201e-110	2
MAP3K1	1.11037357924394e-114	1.3480693216485	0.319	0.145	3.21253283946855e-110	2
MFN1	1.68926914488592e-114	1.2354565360366	0.469	0.278	4.88739348998396e-110	2
PIP4K2A	1.01756956929385e-113	1.43325500853938	0.278	0.115	2.94403227788097e-109	2
RNF103	9.44918180932614e-113	1.36229185512196	0.394	0.209	2.73383728107424e-108	2
FHIT	1.11157134601514e-111	1.36665400918538	0.403	0.211	3.21599821829101e-107	2
ELF3	1.1760158272174e-111	1.65967038377487	0.314	0.133	3.40244899130537e-107	2
UBE2G2	7.20461947733298e-111	1.13672204299119	0.522	0.336	2.08444050718198e-106	2
SLC44A1	1.39391382463716e-110	1.31677269888839	0.46	0.276	4.03287147744024e-106	2
GOLGA8A	1.72844387393374e-110	1.32178606424392	0.408	0.222	5.00073381606511e-106	2
STXBP2	2.31755936625133e-110	1.53908287525421	0.297	0.13	6.70516275843836e-106	2
TFPI	1.72072845765452e-109	1.41528069564459	0.322	0.145	4.97841157368605e-105	2
EIF4EBP2	1.64618318225482e-108	1.38113619552113	0.348	0.168	4.76273718289965e-104	2
PSD3	3.44277357863711e-108	1.09655256395526	0.641	0.469	9.9606325177129e-104	2
PIGA	3.95817553809007e-108	1.42116990029609	0.338	0.163	1.14517934668022e-103	2
HMGXB4	1.54992958210172e-107	1.33277994990517	0.354	0.176	4.48425626693669e-103	2
PUDP	3.61519235827317e-107	1.25789606714995	0.412	0.23	1.04594745309559e-102	2
CEP85L	7.19924522785248e-106	1.04454598101003	0.498	0.303	2.08288562932228e-101	2
DHX32	2.55624289457619e-105	1.02874697743207	0.55	0.366	7.39572194258783e-101	2
HIBADH	3.99294991781969e-105	1.07377190142615	0.526	0.343	1.15524027022359e-100	2
ERN1	5.26878057108694e-104	1.45947452437629	0.422	0.238	1.52436359482687e-99	2
FBXO32	3.71907608353118e-103	1.90426540842716	0.295	0.135	1.07600309248724e-98	2
REEP5	1.18820219834455e-102	1.25166712674749	0.455	0.275	3.43770660025047e-98	2
POLR2B	2.7871277309302e-102	1.04392794532712	0.527	0.347	8.06371795112727e-98	2
MAP3K21	8.38377518397551e-102	1.38762040444589	0.36	0.186	2.42559383622779e-97	2
QSER1	1.51927709748667e-101	1.16767994883741	0.473	0.295	4.39557249844843e-97	2
HGSNAT	6.42413053160824e-101	1.16820907964346	0.499	0.322	1.8586294454049e-96	2
QSOX1	3.98658890565835e-100	1.36184436537158	0.278	0.119	1.15339990218507e-95	2
TTI1	4.4211608239376e-100	1.44407366930491	0.31	0.148	1.27913024958163e-95	2
INSIG2	1.21318086207868e-99	1.40777918599218	0.362	0.19	3.50997487016603e-95	2
UPF2	5.1523601664873e-99	1.00066393834769	0.529	0.349	1.49068084336811e-94	2
VPS37B	9.4396412430769e-99	1.11267012669792	0.438	0.248	2.73107700444701e-94	2
DDX59	9.45412692773918e-99	1.65927200285475	0.25	0.105	2.7352680027335e-94	2
PPP2R5A	2.83264922687622e-98	1.14522100964697	0.471	0.294	8.19542074319828e-94	2
KANK1	9.15899705144589e-98	1.24147168358902	0.318	0.152	2.64988102692432e-93	2
ATF4	5.79768856124945e-97	1.15336289031037	0.419	0.239	1.67738725454069e-92	2
MIRLET7BHG	9.36891228142443e-97	1.72424743271411	0.378	0.214	2.71061370126172e-92	2
DLG3	1.15202598985813e-96	1.65669488041578	0.276	0.127	3.33304159385753e-92	2
PHKA1	2.856579281565e-96	1.72139872344428	0.297	0.143	8.26465517742385e-92	2
RNF38	6.34160211509354e-96	1.19938187130924	0.585	0.428	1.83475232393886e-91	2
TNFRSF12A	6.58459620421685e-96	1.63619442885394	0.317	0.145	1.90505537380402e-91	2
TAF11	7.14782228602689e-96	1.18811406893568	0.443	0.265	2.0680079437933e-91	2
ATP2B4	1.45148384682438e-95	1.46187060542738	0.397	0.226	4.1994330656323e-91	2
STAM2	6.67413165801114e-95	1.07208798760663	0.485	0.307	1.93095977129578e-90	2
ESRRG	8.10282255222463e-95	1.57858251854413	0.47	0.318	2.34430862080963e-90	2
PIP5K1B	3.6647979407808e-94	1.84702755540343	0.259	0.114	1.0602993402267e-89	2
EPB41L4B	4.01778093941703e-94	1.8127294782739	0.375	0.215	1.16242438139213e-89	2
MARF1	6.20223970749264e-94	1.22621335247346	0.381	0.214	1.79443199217177e-89	2
MPP7	2.04668291105999e-91	1.34264233025089	0.334	0.172	5.92146299827875e-87	2
CDC37	1.78286193184663e-90	1.24821859394313	0.343	0.18	5.15817614121866e-86	2
ALDH18A1	2.16147747238763e-90	1.34051024812419	0.326	0.167	6.2535866231119e-86	2
RPL10A	2.91443520523886e-90	1.85687023745001	0.25	0.093	8.43204393579706e-86	2
TNS1	3.22803660324618e-90	1.33590411697786	0.292	0.139	9.33935550051186e-86	2
ZNF75D	1.02284112069576e-89	1.38153972427011	0.294	0.142	2.95928393039696e-85	2
PARD6B	9.60169942793973e-89	1.26041916565123	0.326	0.168	2.77796367849152e-84	2
PDZD8	1.1750014242387e-88	1.14347520673897	0.51	0.348	3.39951412060742e-84	2
KHDRBS3	1.66396385537572e-88	1.20737641311437	0.341	0.178	4.81418022637302e-84	2
KANSL3	1.51124993169959e-87	1.17350097201388	0.44	0.272	4.37234830239326e-83	2
CARNMT1	2.81280725735438e-87	1.47694914497714	0.332	0.182	8.1380139569777e-83	2
DAP	5.34550081712445e-82	1.04316842371533	0.458	0.298	1.54656029641045e-77	2
WIPI2	7.73907198384438e-82	1.33553455743162	0.34	0.185	2.23906830636586e-77	2
RNF217	9.07653918324066e-82	1.28190071997077	0.3	0.153	2.62602431649519e-77	2
GIT2	4.65554792899235e-81	1.11413963358838	0.427	0.268	1.34694312681607e-76	2
NUP43	2.16206218791847e-80	1.49872857002634	0.251	0.117	6.2552783220857e-76	2
FOXO3	4.08284768520522e-80	1.14195749614421	0.529	0.373	1.18124949228357e-75	2
C6orf62	4.94060635050515e-80	1.09916961431022	0.567	0.426	1.42941622932815e-75	2
WIPF1	4.7134934011276e-79	1.36963039729346	0.304	0.158	1.36370791081424e-74	2
CRYBG3	2.70023893204005e-77	1.08564465071085	0.37	0.212	7.81233127817826e-73	2
TPK1	5.00770137520797e-77	1.28088773918545	0.307	0.164	1.44882816187517e-72	2
ACO1	5.40655205390164e-76	1.32065671175037	0.308	0.166	1.56422364023482e-71	2
ERRFI1	6.23129714543053e-76	1.36686645540543	0.372	0.217	1.80283889011596e-71	2
SOD2	1.41449287867104e-75	1.69871538817277	0.505	0.359	4.09241079657106e-71	2
ALDH1A1	1.75424874718054e-75	1.9137319632411	0.351	0.201	5.07539247534273e-71	2
PLSCR1	8.79495249870292e-75	1.1171037093531	0.438	0.29	2.54455565692473e-70	2
HADHA	2.6070812501089e-74	1.15893162288041	0.373	0.22	7.54280747281507e-70	2
CREB3L2	1.09894821602596e-73	1.12547792697546	0.42	0.275	3.1794769786063e-69	2
MPPE1	2.92401402591915e-73	1.32049861265571	0.273	0.139	8.45975737978928e-69	2
SMIM14	4.7787578460722e-73	1.15373372245251	0.505	0.357	1.38259022002561e-68	2
BORCS5	1.41137877317563e-72	1.12792281178726	0.342	0.197	4.08340106655175e-68	2
ZFAND5	2.19199110078858e-72	1.05534410412147	0.469	0.318	6.34186865280153e-68	2
EDRF1	5.55109710859461e-72	1.31315183714553	0.319	0.179	1.60604341545859e-67	2
ACADVL	1.35263394208495e-71	1.26830648337235	0.279	0.144	3.91344052124018e-67	2
TLE4	1.40073480842076e-71	1.05264048463981	0.342	0.193	4.05260594772293e-67	2
CDCP1	6.46692094920284e-71	1.00004783874976	0.328	0.182	1.87100956902337e-66	2
AZIN1	1.60385291025194e-70	1.06662519333825	0.381	0.23	4.64026723994091e-66	2
GPD2	1.58894557050583e-69	1.0349698416986	0.393	0.244	4.59713732458747e-65	2
MKNK2	2.94793402146497e-68	1.61010653742689	0.275	0.144	8.52896271090245e-64	2
FAM199X	3.2184977703482e-68	1.28793116222208	0.259	0.131	9.31175774917143e-64	2
MGMT	4.63430421058326e-67	1.30346533904223	0.282	0.151	1.34079689420595e-62	2
CSAD	7.67010611165425e-67	1.21441152298045	0.281	0.151	2.21911510022381e-62	2
DLGAP4	2.11458469043175e-66	1.09113668597639	0.47	0.332	6.11791642635713e-62	2
ERGIC1	3.64646839948934e-66	1.11131600395663	0.33	0.191	1.05499623734025e-61	2
STK17A	9.53383961674085e-66	1.13069459211625	0.312	0.174	2.75833047791546e-61	2
IPO5	5.60061061380689e-65	1.267654526311	0.285	0.156	1.62036866278661e-60	2
NSUN7	2.95404948913963e-64	1.19319751786167	0.343	0.208	8.54665598197877e-60	2
DDX10	5.25746502234086e-64	1.11990603200523	0.37	0.232	1.52108978026366e-59	2
LRRC28	6.99697325039926e-64	1.17091851290738	0.298	0.168	2.02436430080551e-59	2
NHSL1	2.14075993971674e-63	1.24340453499	0.267	0.142	6.19364665758846e-59	2
CRCP	3.13088936077751e-63	1.02599840329625	0.345	0.204	9.05828909860148e-59	2
TAMM41	3.86306447602361e-63	1.19087704701261	0.292	0.164	1.11766181420315e-58	2
RANGAP1	4.9963546172803e-63	1.18111372424063	0.285	0.155	1.44554531787154e-58	2
AC123912.1	7.24559419497725e-63	1.11644743316953	0.314	0.178	2.09629531249082e-58	2
GABARAPL1	1.14800570076235e-60	1.26658836408548	0.274	0.149	3.32141009344563e-56	2
CCDC14	1.62389570355658e-59	1.0308103156845	0.353	0.22	4.69825504952989e-55	2
C1orf52	2.05660002620003e-58	1.13963280469322	0.284	0.159	5.95015519580193e-54	2
ULK1	2.99050848427767e-58	1.00062660191572	0.362	0.227	8.65213914671215e-54	2
FUT8	3.70927338019804e-57	1.2188378271158	0.386	0.258	1.0731669743589e-52	2
NBPF15	6.07789078602815e-57	1.21288129318616	0.25	0.134	1.75845536221366e-52	2
ANKRD36	8.08903154450134e-57	1.12331830261024	0.433	0.306	2.34031860645513e-52	2
C1RL	1.07725246770416e-56	1.21812837553824	0.289	0.168	3.11670683956167e-52	2
TMEM87B	1.27915099483704e-56	1.29087665557112	0.403	0.281	3.70083965826253e-52	2
TRIM27	6.80573159550065e-56	1.12282701594398	0.284	0.163	1.96903426521025e-51	2
MIDN	3.36791225121483e-55	1.2831175689832	0.348	0.218	9.74404372521473e-51	2
AC006001.2	2.08206682568085e-54	1.09305742083627	0.269	0.149	6.02383574005983e-50	2
MAT2A	2.72168369667109e-54	1.46373644664984	0.271	0.154	7.87437527120879e-50	2
SHB	3.61891359353228e-54	1.07510132781358	0.286	0.163	1.04702408088076e-49	2
NDUFV1	3.86657065593682e-54	1.14654586011982	0.296	0.177	1.11867622217564e-49	2
XPO5	1.82686710710284e-53	1.0483088393745	0.311	0.187	5.28549191426994e-49	2
GAS5	1.94163613796744e-53	1.01549452885282	0.32	0.194	5.61754167436739e-49	2
ST14	1.99792860494419e-53	1.02449670767282	0.258	0.141	5.78040703982453e-49	2
TBC1D12	3.76546431108752e-53	1.08511848371431	0.284	0.168	1.08942413448384e-48	2
JMY	1.22764628233672e-51	1.00654135568319	0.312	0.188	3.5518262240566e-47	2
MTMR6	5.30645659401598e-50	1.01111188751007	0.334	0.214	1.5352640217807e-45	2
EPAS1	2.45992558409187e-49	1.41439690919474	0.304	0.192	7.1170566998946e-45	2
EIF3B	1.33311840434463e-48	1.01863788397693	0.284	0.168	3.8569781674499e-44	2
MOGS	1.73238435175767e-47	1.16038531205784	0.28	0.171	5.01213440650528e-43	2
NUDT12	7.61069707692028e-47	1.21520763190492	0.258	0.15	2.20192687829458e-42	2
SQSTM1	9.01875317100951e-47	1.09548922708233	0.712	0.667	2.60930566743647e-42	2
HNF4A	1.42126802965161e-46	1.01255683535725	0.25	0.141	4.11201266338804e-42	2
FYCO1	1.84898590017812e-46	1.01859482598934	0.302	0.192	5.34948600639534e-42	2
UGP2	2.33895511025757e-46	1.14731298495068	0.259	0.151	6.76706492499719e-42	2
EEF1D	1.43659999518933e-45	1.0414982616916	0.322	0.207	4.15637110608178e-41	2
LTO1	2.38276451554964e-45	1.0614457560335	0.274	0.167	6.89381429638822e-41	2
LTBR	3.87952974229096e-44	1.01611921035248	0.256	0.151	1.12242554503962e-39	2
SLF1	6.67058188603741e-44	1.00824901535048	0.269	0.164	1.92993275126834e-39	2
NUS1	9.59121032680487e-44	1.02700763729272	0.296	0.184	2.77492897175118e-39	2
HERPUD1	3.89250927863129e-43	1.10740310585336	0.348	0.225	1.1261807844936e-38	2
RPLP0	6.65067638057359e-43	1.00787593508244	0.298	0.172	1.92417369042755e-38	2
MGST3	1.59682820185981e-42	1.0258197474151	0.28	0.172	4.6199433536208e-38	2
CLPX	3.18333212103687e-42	1.09336680075392	0.252	0.15	9.21001649258387e-38	2
P4HB	5.80914555294429e-42	1.25880436835431	0.398	0.287	1.68070199137784e-37	2
RBIS	2.88935619676201e-39	1.01066813351836	0.272	0.172	8.35948534847185e-35	2
TMEM30A	8.85482125702826e-39	1.12116305459038	0.287	0.18	2.56187688608342e-34	2
GLUD1	2.77401277547422e-37	1.12853151788267	0.338	0.24	8.025773762002e-33	2
MDM2	8.19547872495185e-33	1.03153858344407	0.429	0.336	2.37111590470307e-28	2
SLC16A12	3.18095538904328e-29	1.64492274266604	0.253	0.176	9.20314013158002e-25	2
EVL	4.32828528276525e-23	1.18655047963343	0.318	0.247	1.25225949800964e-18	2
SLC39A14	9.35668951908568e-20	1.40926613827655	0.276	0.211	2.70707741166187e-15	2
MEG3	4.93628378507095e-06	1.40107497041842	0.494	0.528	0.142816562469673	2
ZNF385D	3.91244582529156e-180	1.47969451889737	0.902	0.408	1.13194882617335e-175	3
ERO1B	4.95183971847276e-86	1.01725701570031	0.845	0.62	1.43266626734854e-81	3
INS	8.93808196196659e-61	1.37385445546924	0.524	0.291	2.58596587323617e-56	3
VAT1L	1.18939081095464e-40	1.26972323066343	0.43	0.245	3.44114549425396e-36	3
TSHZ2	8.49826982103045e-34	1.09644535861286	0.52	0.345	2.45871942462053e-29	3
APCDD1L-DT	1.70632584818406e-32	1.22583562522783	0.371	0.213	4.93674194396612e-28	3
GLP1R	2.16889695538889e-29	1.24423780613459	0.4	0.257	6.27505267133113e-25	3
TBC1D4	2.49804042045018e-29	1.17144394398168	0.496	0.353	7.22733054444647e-25	3
SIPA1L2	7.57460924839279e-28	1.02855030693581	0.499	0.359	2.191485947745e-23	3
ANKRD6	5.31755462246838e-22	1.05088096197454	0.508	0.404	1.53847490337255e-17	3
TGFBR3	1.90637134421426e-20	1.37004018543558	0.291	0.183	5.5155135730807e-16	3
TCERG1L	1.17754506204518e-18	1.046770028436	0.298	0.185	3.40687337350912e-14	3
ABCA3	4.84653808764188e-17	1.40465278204718	0.269	0.171	1.40220039951655e-12	3
PAPSS2	1.84077296781494e-16	1.16151490927875	0.492	0.41	5.32572435048219e-12	3
LRFN2	7.68594551379886e-14	1.07839333828314	0.276	0.185	2.22369775605229e-09	3
ESR1	2.00838892223632e-13	1.03056669725263	0.278	0.187	5.81067082981413e-09	3
NKX2-2	2.86117316285943e-13	1.05261938026779	0.294	0.208	8.27794619478489e-09	3
LRP5L	1.93007832401692e-12	1.13608639375521	0.332	0.254	5.58410260704574e-08	3
ADGRG1	9.90175946545257e-07	1.21908234802135	0.261	0.21	0.0286477704854474	3
ST8SIA3	7.35274330555588e-06	1.05472612195326	0.267	0.229	0.212729569316343	3
MDC1	7.44077038494442e-06	1.19567073843074	0.264	0.218	0.215276368777212	3
POU6F2	0	3.15746433647973	0.753	0.099	0	4
MMP16	0	2.5713448721255	0.805	0.152	0	4
GCG	0	2.50549570424317	0.76	0.117	0	4
FSTL5	0	2.42164135518485	0.758	0.129	0	4
GPC6	0	2.06606354710016	0.892	0.279	0	4
PPP2R2B	0	2.55338323903546	0.74	0.133	0	4
AL033504.1	0	2.04051388178468	0.915	0.313	0	4
SAMD5	0	2.01516361705786	0.942	0.342	0	4
SNTG1	0	2.09542202071859	0.837	0.242	0	4
SYNDIG1	0	3.89480454817562	0.643	0.054	0	4
DSCAM	0	1.58928489598654	0.841	0.257	0	4
FAP	0	4.46335951233906	0.63	0.056	0	4
SLC35F4	0	2.09347044189331	0.811	0.24	0	4
SMOC1	0	2.52171424227849	0.7	0.14	0	4
PTPRT	0	3.55486129271343	0.626	0.07	0	4
KCNJ3	0	3.27859676346189	0.642	0.092	0	4
GRIA3	0	2.03948221822148	0.882	0.334	0	4
DMD	0	2.30620087147786	0.725	0.196	0	4
SPOCK3	0	2.51710389602568	0.579	0.08	0	4
SLC7A2	0	2.25223324135448	0.941	0.45	0	4
STK32B	0	2.45561032264315	0.57	0.081	0	4
AL591501.1	0	3.26031835928474	0.562	0.075	0	4
MAMLD1	0	1.59257155744069	0.744	0.258	0	4
HS6ST3	0	2.28735155371416	0.988	0.505	0	4
PLPPR1	0	3.18971748783973	0.529	0.052	0	4
AUTS2	0	1.99741230308465	0.8	0.326	0	4
PCSK2	0	2.39209791711758	0.794	0.323	0	4
PDE3B	0	2.234527614407	0.783	0.322	0	4
HECW2	0	2.20457992637088	0.563	0.106	0	4
KCNIP1	0	3.03139344145691	0.52	0.064	0	4
KCNMB2	0	2.07221492614235	0.938	0.485	0	4
ALDH1A1	0	1.98123115543878	0.638	0.189	0	4
STARD13	0	1.79422337875714	0.86	0.411	0	4
DACH1	0	2.20168813592862	0.815	0.369	0	4
RNF144A	0	1.82280949033925	0.62	0.18	0	4
ANK2	0	1.97142993123985	0.595	0.162	0	4
KIAA1549L	0	3.10163369954914	0.488	0.063	0	4
SSX2IP	0	2.30505490529718	0.552	0.137	0	4
GALNT13	0	2.03649278518174	0.497	0.117	0	4
HNF1A-AS1	0	2.36892576475373	0.497	0.118	0	4
C1orf21	0	2.20552955104679	0.454	0.09	0	4
AL138694.1	0	2.59320757705095	0.428	0.067	0	4
S100Z	0	2.81135796641543	0.392	0.058	0	4
PTPRN2	0	1.49529258485358	0.957	0.623	0	4
ARX	0	3.65219810920473	0.356	0.024	0	4
TMEM236	0	3.050840792548	0.382	0.052	0	4
GLI3	0	2.76244161555715	0.365	0.05	0	4
LINC01060	0	2.08614996236147	0.354	0.042	0	4
CACNB2	0	1.5065598953934	0.954	0.643	0	4
LINC02388	0	3.47061232543358	0.34	0.034	0	4
AC090578.1	0	2.5250117312254	0.349	0.058	0	4
STK32A	0	2.56053916714007	0.341	0.052	0	4
CD36	0	2.53255702050002	0.336	0.052	0	4
ADGRG2	0	2.72071561923913	0.326	0.051	0	4
AJ009632.2	0	2.57635981463512	0.318	0.046	0	4
CSGALNACT1	1.75073837801989e-307	2.29386935729421	0.362	0.063	5.06523627528715e-303	4
DCC	7.11685432299025e-303	3.76991673700711	0.262	0.033	2.05904829272754e-298	4
LDB2	1.36711583942978e-302	3.16477657597076	0.281	0.039	3.95533954663824e-298	4
PAK3	2.15456241786701e-302	1.55114319381905	0.95	0.614	6.23357998737283e-298	4
ZDHHC14	5.68825722405354e-281	1.54232736430196	0.845	0.408	1.64572658006317e-276	4
STAT4	1.83511504561694e-278	1.80128319046684	0.517	0.142	5.30935484997893e-274	4
AL445123.2	5.14239830326243e-277	1.99061484684087	0.468	0.115	1.48779867709989e-272	4
BTBD11	8.99041408581257e-271	2.11411864203889	0.471	0.119	2.60110660330729e-266	4
SNED1	1.71041558525157e-270	1.38875629665142	0.832	0.399	4.94857437124984e-266	4
SNTG2	1.88954609358889e-270	1.96133397557798	0.503	0.138	5.46683475797137e-266	4
TOX3	5.33690365689123e-270	2.19297894623499	0.47	0.122	1.54407296601177e-265	4
RAPGEF4	1.01054065847587e-268	2.05878200020195	0.497	0.137	2.92369623310238e-264	4
GLS	2.5170469467297e-268	1.6950267374527	0.931	0.675	7.28232022627837e-264	4
LRRTM4	8.90974340874668e-268	1.46823366625204	0.87	0.439	2.57776696301859e-263	4
GNAI1	1.49333588234183e-266	1.7067196123683	0.712	0.288	4.32051937479139e-262	4
RFX6	2.294266309202e-263	2.02233203799347	0.627	0.224	6.63777128578323e-259	4
CPNE8	6.985387239464e-262	1.44405621842416	0.731	0.278	2.02101223612172e-257	4
SOX5	8.81608705440532e-261	1.60356866365538	0.759	0.341	2.55067030658055e-256	4
MTMR7	2.06474142391344e-258	1.37243623670466	0.883	0.498	5.97370988766637e-254	4
GLT1D1	1.67107626883047e-257	2.33933645739886	0.278	0.044	4.83475786098033e-253	4
FGF12	3.51197381946606e-255	1.92640099311974	0.661	0.257	1.01608426544792e-250	4
AL445250.1	2.82735393031168e-253	2.27835194158802	0.417	0.103	8.18010039117774e-249	4
SLC38A4	7.47559415391291e-249	2.31323161779312	0.431	0.111	2.16283890061008e-244	4
PLPPR4	2.95233511748674e-247	2.84859565142809	0.272	0.046	8.54169596191264e-243	4
PLCE1	7.57293231481452e-245	2.22899611709183	0.373	0.084	2.19100077732214e-240	4
PAPPA2	5.63524041322615e-244	2.02767400563334	0.385	0.087	1.63038775635459e-239	4
NRXN1	3.67297355521968e-239	1.3376237832474	0.857	0.475	1.06266470899616e-234	4
TMEM178B	2.63863295993246e-237	1.46159540188606	0.838	0.458	7.6340928796766e-233	4
PDE4D	9.66745357501563e-234	1.18588044588798	0.943	0.602	2.79698766832352e-229	4
SASH1	1.46953712163788e-232	1.79973114971067	0.548	0.184	4.25166480032273e-228	4
SDK1	4.65809518183831e-231	1.23321308714306	0.97	0.74	1.34768009800946e-226	4
TTR	5.01576798478552e-231	1.97655575662049	0.686	0.163	1.45116199335815e-226	4
ITPR1	3.85303605471448e-230	1.71279108824834	0.504	0.152	1.11476039134999e-225	4
KCNJ6	2.67434034697109e-228	1.35009397589241	0.82	0.419	7.73740149185677e-224	4
USP25	5.71247644594614e-227	1.45196325039748	0.823	0.453	1.65273368534114e-222	4
PDZD2	1.44513721389946e-226	1.72752864352313	0.646	0.263	4.18107098725393e-222	4
CSRNP3	2.481342582305e-226	1.67317237510113	0.677	0.301	7.17902035912482e-222	4
CACNA1D	6.02206817151333e-225	1.07491338099536	0.942	0.599	1.74230476338224e-220	4
NMNAT3	1.53717816810753e-222	1.68739474064428	0.555	0.195	4.44736387596869e-218	4
ZNF618	2.52214181099759e-219	1.93697464567044	0.466	0.139	7.29706068757822e-215	4
SORBS1	5.26932185095428e-219	1.48335250164567	0.466	0.131	1.52452019791809e-214	4
AP006248.4	7.09891080421834e-216	2.24779424247202	0.283	0.055	2.05385687387645e-211	4
TBL1Y	2.68803680184824e-214	2.2049541739977	0.403	0.11	7.77702807510733e-210	4
GCH1	4.00579757640652e-213	1.87213435021719	0.582	0.223	1.15895735480593e-208	4
RMST	2.56305149436687e-211	1.86684477627075	0.397	0.105	7.41542058350224e-207	4
MAPK10	2.26049101835267e-210	1.16323707595655	0.894	0.564	6.54005261429796e-206	4
FAM135B	6.75339879173071e-209	1.6322451149432	0.655	0.281	1.95389333842353e-204	4
OSBPL6	1.47981217384197e-205	1.45449612700215	0.54	0.185	4.28139258135958e-201	4
PTP4A3	5.66234812552699e-204	2.34783897968194	0.275	0.05	1.63823055967747e-199	4
A1CF	1.33260953071527e-203	1.74007170735213	0.473	0.149	3.85550589426541e-199	4
RGS7	2.35498668534676e-202	1.00042806420172	0.987	0.644	6.81344747804526e-198	4
PRKCE	2.50952598203852e-201	1.18415514225563	0.892	0.594	7.26056057123384e-197	4
MBOAT2	2.5236962932723e-200	1.85216142768204	0.475	0.154	7.30155811569541e-196	4
AC006369.1	9.57296113858579e-200	1.79102863941252	0.586	0.232	2.76964911661564e-195	4
PDK3	3.35291623832472e-199	1.47756294905875	0.642	0.269	9.70065726072109e-195	4
ATP8A2	5.09984922692273e-198	2.34791834997536	0.288	0.061	1.47548837833329e-193	4
SPC25	3.21470648376924e-195	1.6226579739359	0.644	0.278	9.30078879884115e-191	4
NCAM1	1.03664842568499e-193	1.1773529407087	0.805	0.394	2.9992312251918e-189	4
DPP6	5.18706230453651e-192	1.02906291081606	0.94	0.571	1.5007208659485e-187	4
CACNA1A	8.03097205357142e-192	1.35153496484065	0.843	0.485	2.32352083453928e-187	4
PAX6	3.10527819460617e-191	1.45425909768218	0.676	0.306	8.98419087263458e-187	4
KCNMB2-AS1	3.7141193072518e-191	1.75672695283574	0.645	0.278	1.07456899797409e-186	4
RAB3C	2.7941262158435e-188	1.68424504441959	0.524	0.188	8.08396596767841e-184	4
NYAP2	6.98562441672795e-188	1.90964666097373	0.399	0.117	2.02108085624773e-183	4
PRLR	1.19926084094849e-187	1.73262886764464	0.359	0.094	3.46970146503218e-183	4
KCND3	3.27461851461994e-184	1.37344400639993	0.641	0.273	9.4741262864984e-180	4
SLC35F3	7.87746023348547e-183	1.16979310702221	0.857	0.487	2.27910679475202e-178	4
PALLD	1.69516889703462e-182	1.13452748892504	0.734	0.357	4.90446265290056e-178	4
SNAP25	5.11957000147184e-182	1.15076605900433	0.895	0.539	1.48119399282583e-177	4
MYH10	2.40798781760574e-180	1.36807572310808	0.754	0.416	6.96679035389693e-176	4
MOB1B	1.55076748939981e-179	1.35108299320387	0.751	0.412	4.48668050033153e-175	4
CLCN5	1.23493151392667e-176	1.65411087958254	0.411	0.126	3.57290385609265e-172	4
TENM2	5.05478911596684e-174	1.24192719890815	0.34	0.084	1.46245158703153e-169	4
MUC13	1.4544694891048e-173	1.89375568009366	0.252	0.049	4.208071125878e-169	4
ST18	6.76968929493797e-173	1.04877661824857	0.874	0.521	1.95860650681145e-168	4
CHD5	1.29505964647281e-172	1.49255862393504	0.396	0.116	3.74686656917513e-168	4
COX10-AS1	1.37432352693411e-171	1.63868281461124	0.486	0.178	3.97619282812575e-167	4
ZNRF1	2.13476085187968e-171	1.58198701100453	0.52	0.198	6.17629009665829e-167	4
USH1C	8.87409999863392e-170	1.50305764640654	0.477	0.171	2.56745461160477e-165	4
DAPK2	6.59211308239124e-169	1.23727315098679	0.647	0.287	1.90723015699743e-164	4
MIA2	1.66544259531804e-168	1.13259369747662	0.849	0.569	4.81845851677416e-164	4
SLC7A14	2.8942959102488e-167	1.75187729463712	0.31	0.078	8.37377692753183e-163	4
RTN1	1.04399824377488e-165	1.02420364460837	0.859	0.495	3.02049571888949e-161	4
CNTN4	5.32982027310837e-165	1.55741617539033	0.728	0.4	1.54202360141571e-160	4
SEMA3E	5.87214783014456e-165	1.04835314108727	0.425	0.131	1.69892981021742e-160	4
PDK4	4.22293318174312e-164	1.72680791673733	0.493	0.179	1.22177902814192e-159	4
MYO10	1.16024722691568e-162	1.45228804755377	0.598	0.251	3.35682727691245e-158	4
PDGFRL	1.1559765986419e-161	1.42180671644792	0.314	0.082	3.34447149519075e-157	4
ABLIM2	1.06019603552052e-160	1.66138617237529	0.358	0.107	3.06735916996797e-156	4
RAP1GAP	1.27574083455739e-160	1.43490661409996	0.5	0.184	3.69097338254143e-156	4
MYO16	6.29478188438689e-160	1.32751714039694	0.356	0.1	1.82120629479082e-155	4
ZNF420	6.3597174371324e-150	1.33540844922072	0.595	0.275	1.83999344891115e-145	4
HDAC4	1.06226678535511e-148	1.07931019322959	0.728	0.381	3.0733502633894e-144	4
CAMK2G	3.07336025664814e-148	1.66350803168461	0.476	0.186	8.89184589453439e-144	4
IQSEC3	5.26701365983859e-146	1.66438375645613	0.325	0.093	1.5238523920645e-141	4
CNTN1	4.69452693919285e-145	1.06376482553028	0.778	0.45	1.35822053404728e-140	4
FIGN	6.22891884171958e-142	1.64678631509468	0.298	0.082	1.80215079928631e-137	4
OSBPL10	1.70312821340835e-141	1.33060292079219	0.543	0.234	4.92749054703303e-137	4
GRIK2	4.85549402114946e-141	1.15767232395103	0.673	0.343	1.40479153019896e-136	4
B4GALNT3	1.89820551559237e-140	1.39123198454102	0.483	0.193	5.49188819771184e-136	4
PDE10A	3.94408460131376e-140	1.55188880628462	0.651	0.362	1.1411025568521e-135	4
TENM4	3.25641653862837e-139	1.40153095186437	0.493	0.204	9.42146432955959e-135	4
CHGA	5.19776329018669e-137	1.30008231556339	0.532	0.202	1.50381687511681e-132	4
FYB2	3.07889305280434e-135	1.63593882028106	0.324	0.099	8.90785338037351e-131	4
FAM110B	1.60300635519026e-133	1.29888348881605	0.558	0.247	4.63781798683645e-129	4
RCAN2	2.93610144776211e-132	1.04673142268616	0.697	0.369	8.49472870866533e-128	4
PHF21B	3.62397358870675e-132	1.35373532456429	0.485	0.202	1.04848803868464e-127	4
CNTN3	2.1716765779584e-131	1.63285268668937	0.308	0.092	6.28309467534924e-127	4
CNTNAP5	2.61321495585273e-131	1.22816069460714	0.581	0.265	7.56055351027312e-127	4
MARCH4	1.19788305962454e-130	1.45886321165492	0.401	0.146	3.46571526810571e-126	4
AC233976.1	1.10380553881626e-129	1.49277410215502	0.433	0.169	3.1935301849032e-125	4
NPNT	2.31799225502908e-128	1.54186935140438	0.347	0.112	6.70641519225012e-124	4
NHS	2.31920703245836e-128	1.31179692524823	0.314	0.094	6.70992978630853e-124	4
ARHGEF28	4.44575469990298e-125	1.05291505685405	0.701	0.394	1.28624574977593e-120	4
STARD13-AS	5.65967203657667e-124	1.63364949210481	0.306	0.094	1.63745631362236e-119	4
SATB1-AS1	9.06760271712068e-123	1.50119620826407	0.408	0.16	2.62343881811735e-118	4
NAV1	1.14394304604873e-122	1.03116493162407	0.667	0.35	3.30965602082817e-118	4
PPP3CA	8.29505453056494e-122	1.01954681976792	0.768	0.475	2.39992517678305e-117	4
RPH3AL	1.08696443919063e-121	1.29914041049526	0.627	0.347	3.14480551546634e-117	4
NPAS3	2.23366875522792e-121	1.10609223586919	0.708	0.408	6.46245044262542e-117	4
CHGB	9.48816168486506e-121	1.30321575752699	0.436	0.175	2.74511493866516e-116	4
SLC39A11	1.94938397372184e-120	1.08488224215006	0.715	0.42	5.63995771277202e-116	4
CASTOR2	1.62082677649448e-118	1.46813576018974	0.386	0.145	4.68937602975382e-114	4
FRRS1L	5.27904420768255e-118	1.76957233852359	0.29	0.09	1.52733307016672e-113	4
GRAMD4	5.75621096311785e-115	1.58080922052214	0.334	0.117	1.66538695584926e-110	4
ASXL3	6.45052408085881e-115	1.52207105544596	0.38	0.147	1.86626562707407e-110	4
NPHP4	4.72306767739356e-114	1.28363149337081	0.437	0.178	1.36647794042351e-109	4
FRMD4B	6.78144880492992e-112	1.41699254411505	0.307	0.098	1.96200876824232e-107	4
ARNT2	1.22022313622993e-111	1.19454821742948	0.517	0.239	3.53034957774043e-107	4
CDH18	1.64497436557853e-111	1.59624293455289	0.436	0.185	4.75923983449181e-107	4
NCOA7	9.97043038903234e-111	1.13700518387109	0.46	0.193	2.88464492015484e-106	4
VLDLR-AS1	2.29812431167964e-110	1.09834969241295	0.577	0.292	6.64893325855154e-106	4
NLGN4Y	4.70617129640002e-109	1.0151120339	0.693	0.408	1.36158947947445e-104	4
FCHSD2	1.53248853902642e-107	1.08526487791854	0.601	0.316	4.43379584111123e-103	4
OCRL	5.35599634157391e-107	1.27382491913318	0.395	0.154	1.54959686154416e-102	4
PTPN13	1.91545151002919e-106	1.13314094538339	0.52	0.249	5.54178430881646e-102	4
CDH10	4.82728619273763e-105	1.74481452397836	0.273	0.086	1.39663044128285e-100	4
SMARCA1	2.27718776316834e-102	1.18072267283181	0.506	0.241	6.58835963639863e-98	4
PPP1R14C	8.41282709942634e-98	1.12177404816056	0.424	0.181	2.43399913640603e-93	4
QDPR	8.25881470019745e-97	1.50880718739988	0.258	0.081	2.38944026906113e-92	4
SYT17	4.20488059962602e-94	1.46245856723562	0.293	0.105	1.2165560550838e-89	4
SRBD1	6.65427046307308e-93	1.02888197589615	0.644	0.394	1.9252135303763e-88	4
AP1S2	9.47675930648149e-93	1.46145866113082	0.336	0.129	2.74181600255123e-88	4
GAB1	1.35357241179501e-90	1.208767410646	0.435	0.204	3.91615570180532e-86	4
CNNM1	3.17187088675801e-90	1.428001441518	0.286	0.101	9.17685684956828e-86	4
TSPAN2	5.04451554402694e-88	1.30602741633451	0.305	0.115	1.45947923719788e-83	4
RNF150	7.60413073919899e-87	1.09198355046706	0.546	0.301	2.20002710546505e-82	4
PDE9A	1.72743681989154e-86	1.05215768869157	0.451	0.211	4.99782020731019e-82	4
COL27A1	7.14831446294936e-86	1.13141871127865	0.317	0.12	2.06815034042051e-81	4
MCOLN3	1.33381203354101e-85	1.31153581134348	0.324	0.127	3.85898497544084e-81	4
CLU	5.99915864934751e-85	1.07637160015278	0.385	0.135	1.73567658042922e-80	4
PNPLA7	1.28706982446992e-84	1.35012157637745	0.29	0.109	3.72375041615637e-80	4
NRSN2	2.56545238822424e-82	1.34018769636247	0.304	0.118	7.42236684961039e-78	4
WWOX	1.47316403293115e-81	1.00928204168359	0.682	0.453	4.26215818007641e-77	4
SIM1	3.65128869672185e-81	1.11722082833914	0.346	0.146	1.05639084573557e-76	4
IVNS1ABP	5.07288524396804e-81	1.43304021414653	0.301	0.119	1.46768715878483e-76	4
CPLX2	6.86479794501427e-79	1.11764677321643	0.367	0.16	1.98612334145153e-74	4
GRHL1	1.88501671803125e-78	1.1433116590604	0.31	0.121	5.45373036860801e-74	4
AL008633.1	3.1229129051852e-78	1.06208998407149	0.392	0.182	9.03521161728182e-74	4
TTC13	4.81336155505141e-77	1.01833208050217	0.468	0.244	1.39260176510747e-72	4
EYS	6.82470799657974e-77	1.11325082324235	0.488	0.262	1.97452451757045e-72	4
CEACAM19	5.42241767867333e-76	1.05462902452406	0.306	0.121	1.56881388279377e-71	4
SACS	2.41538719526921e-74	1.27009860527416	0.261	0.096	6.98819823335287e-70	4
STX18-AS1	3.34144993786261e-73	1.29999967853535	0.293	0.119	9.6674829602241e-69	4
CACNA2D2	4.02156252805929e-73	1.18710604445227	0.261	0.097	1.16351847061812e-68	4
PYGB	2.3739760647929e-72	1.23818433740383	0.274	0.107	6.86838755065881e-68	4
FRMPD4	1.44129851434174e-69	1.25998913828613	0.285	0.119	4.16996486169353e-65	4
TAPT1-AS1	1.12925240223915e-68	1.2259405381471	0.35	0.163	3.26715305015832e-64	4
ELOVL6	1.86317125987794e-68	1.09910892879698	0.397	0.193	5.39052708907887e-64	4
VGF	2.68191221470166e-68	1.4598931884089	0.268	0.098	7.75930841957484e-64	4
PARVB	2.88830382105552e-66	1.17403614649624	0.281	0.114	8.35644061507783e-62	4
LMO1	4.22954421601574e-66	1.02059508010211	0.329	0.146	1.22369173257767e-61	4
HS6ST2	2.56916635659291e-64	1.25044160709273	0.271	0.112	7.43311210289462e-60	4
SCN3A	1.12335085852948e-60	1.13973717658725	0.293	0.13	3.25007870389749e-56	4
ISL1	6.05661459206741e-59	1.01430840552228	0.295	0.132	1.75229973377694e-54	4
INTS7	2.39519141458321e-57	1.06533701233344	0.316	0.149	6.92976780067214e-53	4
SLC10A7	1.2002619963816e-56	1.0483075585427	0.367	0.191	3.47259800793125e-52	4
RGS9	8.2326140981739e-55	1.09549507625926	0.394	0.213	2.38185991088367e-50	4
AC008969.1	8.76341819382534e-51	1.02117343654767	0.269	0.122	2.53543215183755e-46	4
LINC01146	1.29957501349843e-44	1.09697347206761	0.295	0.151	3.75993042905365e-40	4
CNIH3	1.85901955674439e-44	1.11761769331079	0.261	0.124	5.37851538157288e-40	4
UBE2QL1	1.91898149634315e-44	1.01835576530993	0.271	0.13	5.55199726521999e-40	4
ABCC3	0	4.10528119715201	0.818	0.083	0	5
SVIL	0	3.88080157638155	0.938	0.212	0	5
THSD4	0	4.09606704759935	0.77	0.074	0	5
PMEPA1	0	5.85829844686989	0.714	0.032	0	5
SMAD3	0	3.13074248255813	0.896	0.234	0	5
CD44	0	1.21677775281843	0.892	0.262	0	5
ADAMTS9	0	6.70829835533436	0.641	0.018	0	5
SHANK2	0	3.9193326175117	0.686	0.076	0	5
ARHGAP26	0	3.17503002877548	0.826	0.223	0	5
MYO1E	0	2.84327537076198	0.756	0.155	0	5
ITGA2	0	3.54002754916039	0.721	0.122	0	5
LAMC2	0	4.10389814781528	0.669	0.08	0	5
YAP1	0	3.01815132310753	0.698	0.111	0	5
CFTR	0	7.9005206780455	0.587	0.015	0	5
MYOF	0	4.13853747805461	0.62	0.048	0	5
BICC1	0	4.24352264875953	0.64	0.069	0	5
CYTOR	0	3.18263257619166	0.664	0.105	0	5
FMNL2	0	3.66653197220574	0.677	0.12	0	5
ANO6	0	2.80412162611871	0.712	0.156	0	5
SEPTIN9	0	3.07419719958686	0.672	0.121	0	5
SLC28A3	0	5.10700118753184	0.568	0.019	0	5
PCSK5	0	2.80684543427024	0.652	0.104	0	5
OSMR	0	3.14259114639586	0.647	0.1	0	5
ANXA2	0	2.65355673666693	0.813	0.269	0	5
TGFA	0	4.35052047466574	0.587	0.044	0	5
RHPN2	0	4.27722830486798	0.589	0.05	0	5
MET	0	2.30429545070053	0.657	0.129	0	5
ITGA3	0	3.83612529271888	0.631	0.105	0	5
NFIB	0	2.60913816823235	0.64	0.117	0	5
SLC4A4	0	4.08047886489349	0.602	0.082	0	5
NCEH1	0	3.52878244334539	0.637	0.121	0	5
TJP2	0	2.31454527157339	0.737	0.221	0	5
TFPI	0	2.26083313677899	0.634	0.124	0	5
BACE2	0	1.54630740804337	0.779	0.27	0	5
MACC1	0	2.10085639835453	0.709	0.203	0	5
WWTR1	0	2.72734603844455	0.7	0.206	0	5
CLCF1	0	4.29479881802231	0.53	0.038	0	5
RANBP17	0	2.88189211170782	0.611	0.12	0	5
RBPMS	0	2.76031148920808	0.682	0.192	0	5
EXT1	0	2.19917112610345	0.863	0.376	0	5
NR6A1	0	1.11494741563161	0.613	0.128	0	5
ST3GAL1	0	2.8969842149026	0.627	0.144	0	5
ARHGAP8	0	3.34604413800073	0.553	0.072	0	5
SEL1L3	0	2.36024908843252	0.693	0.212	0	5
PDGFC	0	3.01573103467314	0.557	0.078	0	5
EPHB2	0	4.11447083138274	0.533	0.056	0	5
SAT1	0	1.94805285235069	0.683	0.21	0	5
TUBB6	0	3.45659372703464	0.546	0.075	0	5
CRIM1	0	2.3674241279514	0.674	0.205	0	5
KIAA1217	0	1.75199466573855	0.862	0.393	0	5
CMTM7	0	3.6607478244975	0.537	0.075	0	5
IL4R	0	3.43947241847671	0.515	0.056	0	5
SH3RF1	0	1.5486563150947	0.809	0.357	0	5
PDGFD	0	4.19201298866084	0.5	0.048	0	5
ITGB1-DT	0	3.04816437760239	0.577	0.126	0	5
PTPRK	0	1.59072195467674	0.842	0.392	0	5
UGCG	0	2.90520379757061	0.582	0.132	0	5
ADGRA3	0	2.13355057266707	0.711	0.264	0	5
PTPN14	0	3.03796691176221	0.512	0.067	0	5
EPB41L4A	0	2.55273255282597	0.56	0.116	0	5
BAIAP2L1	0	1.91610494234128	0.67	0.226	0	5
DOCK5	0	2.32262029252297	0.554	0.112	0	5
IGF2BP2	0	1.88680165987009	0.69	0.25	0	5
ANXA4	0	2.62677149776679	0.655	0.217	0	5
SLC38A1	0	2.30601642357325	0.55	0.116	0	5
CD59	0	2.61636268167941	0.56	0.128	0	5
ARAP2	0	2.88334382017556	0.513	0.082	0	5
MIR4435-2HG	0	2.10038871029478	0.689	0.258	0	5
EPS8	0	1.97293695559467	0.566	0.139	0	5
TANC1	0	2.15403363604053	0.562	0.137	0	5
RBM47	0	1.89979162491735	0.82	0.405	0	5
NRP1	0	3.1797880028767	0.534	0.12	0	5
PTPN12	0	2.05960188848426	0.718	0.305	0	5
CAPN2	0	2.08789491627335	0.68	0.268	0	5
SPATS2L	0	1.78774232017105	0.64	0.229	0	5
RUNX1	0	2.30038432551998	0.513	0.105	0	5
PRAG1	0	4.33672869901025	0.433	0.029	0	5
EGFR	0	3.05511326883392	0.463	0.06	0	5
PKHD1	0	5.61299298359533	0.417	0.014	0	5
MAP3K20	0	1.64199716727114	0.528	0.126	0	5
ARHGEF3	0	1.73553661048886	0.627	0.231	0	5
ZNF83	0	2.16491074744155	0.733	0.337	0	5
FAM189A1	0	2.66758833831687	0.504	0.11	0	5
ITGB1	0	2.16175412262484	0.849	0.455	0	5
MYO5B	0	1.9328969352195	0.759	0.368	0	5
RASEF	0	1.81568331511507	0.502	0.112	0	5
UACA	0	2.44727273269979	0.472	0.083	0	5
NR5A2	0	2.47636693666745	0.504	0.116	0	5
DENND2C	0	2.05972060251267	0.548	0.161	0	5
CYP3A5	0	1.49350751133007	0.532	0.145	0	5
ACTN4	0	1.96374127709272	0.732	0.346	0	5
CLMN	0	2.19489168965284	0.528	0.144	0	5
ARHGAP29	0	2.63248656145724	0.503	0.125	0	5
PPFIBP1	0	2.01220289201649	0.518	0.14	0	5
FGD6	0	2.37202197388601	0.563	0.186	0	5
BMPR1B	0	2.17047203044141	0.48	0.105	0	5
PROM1	0	5.91769576398648	0.381	0.009	0	5
FLRT2	0	4.43534708510561	0.395	0.024	0	5
SEMA6A	0	2.2635680471733	0.522	0.153	0	5
CXADR	0	2.73118108866775	0.441	0.073	0	5
TINAGL1	0	4.20636234797094	0.378	0.018	0	5
LRP1B	0	2.88441242364578	0.423	0.063	0	5
NOTCH2	0	3.00051389933182	0.407	0.05	0	5
ANXA3	0	4.22430228681924	0.379	0.023	0	5
CLDN1	0	3.80190054089596	0.383	0.029	0	5
SERINC5	0	2.17824949906195	0.485	0.132	0	5
HKDC1	0	3.98852071784054	0.369	0.021	0	5
ASAP2	0	2.73470245430921	0.421	0.078	0	5
PIEZO1	0	4.80368068424159	0.36	0.017	0	5
CTNND1	0	1.85946973894616	0.94	0.6	0	5
KIAA1522	0	2.31269577603133	0.446	0.107	0	5
ITGB5	0	2.20900485228218	0.443	0.106	0	5
MSN	0	2.52534832772571	0.426	0.092	0	5
SMURF1	0	1.77307592807324	0.921	0.589	0	5
AHNAK	0	3.15134343639223	0.378	0.046	0	5
ITGB8	0	2.79530111552245	0.427	0.098	0	5
HK1	0	3.10727390937244	0.367	0.044	0	5
BARX2	0	5.5401168238719	0.329	0.01	0	5
SERINC2	0	2.29759948365953	0.408	0.09	0	5
TNFAIP2	0	5.26334846708373	0.325	0.011	0	5
TM4SF1	0	2.34841562218399	0.353	0.045	0	5
FOSL1	0	3.37147846239798	0.355	0.049	0	5
DOCK1	0	1.46056503440905	0.864	0.558	0	5
AFDN	0	2.05940455394208	0.91	0.605	0	5
GALNT18	0	2.75162421041511	0.376	0.072	0	5
TNFRSF10B	0	2.38616620959562	0.38	0.077	0	5
HSPG2	0	4.33602773130975	0.32	0.02	0	5
FAM83B	0	2.77976443054861	0.357	0.059	0	5
VMP1	0	1.3537837595793	0.92	0.625	0	5
JCAD	0	6.91196371762517	0.299	0.004	0	5
PRDM16	0	3.03353833263836	0.343	0.049	0	5
LGALS3	0	2.87211759891974	0.33	0.039	0	5
ITGB6	0	3.79262646072271	0.317	0.026	0	5
MYO6	0	1.4137569641808	0.911	0.623	0	5
TMEM63A	0	2.77893391913089	0.336	0.049	0	5
LITAF	0	2.88537963332439	0.331	0.045	0	5
LINC00472	0	3.13091574645104	0.347	0.062	0	5
CHST15	0	5.67417888828185	0.289	0.007	0	5
TMEM51-AS1	0	2.59030444574143	0.347	0.067	0	5
CD58	0	3.21132908540389	0.313	0.037	0	5
PAQR5	0	5.88304490600173	0.282	0.006	0	5
PARD3	0	1.60622467868432	0.933	0.66	0	5
ADGRG6	0	4.9372609429422	0.281	0.009	0	5
CCND1	0	4.07050779730561	0.295	0.024	0	5
UBASH3B	0	3.94314835471387	0.294	0.025	0	5
AC127526.2	0	2.65202688244043	0.328	0.06	0	5
VTCN1	0	5.32285805989516	0.275	0.009	0	5
ADAMTS9-AS2	0	4.23294819081456	0.281	0.016	0	5
KIRREL1	0	5.97346305113036	0.268	0.005	0	5
DAB2	0	4.35021919687313	0.276	0.013	0	5
DAB2IP	0	3.10754113777907	0.298	0.036	0	5
CRYBG1	0	3.36987960958256	0.301	0.04	0	5
AGAP1	0	1.49303231353779	0.912	0.653	0	5
SPP1	0	5.14421213085053	0.268	0.012	0	5
ARNTL2	0	2.58839239165304	0.305	0.05	0	5
COL18A1	0	4.84290965734017	0.262	0.01	0	5
GCKR	0	3.22553595771954	0.278	0.028	0	5
PROSER2	0	3.62300207305747	0.279	0.029	0	5
ONECUT2	0	4.10214973297594	0.273	0.026	0	5
SH2D3A	0	3.39168863253999	0.277	0.03	0	5
SCNN1A	0	3.39210336741236	0.277	0.031	0	5
JAG1	0	3.45931642341234	0.277	0.032	0	5
PDLIM3	0	3.73208191035884	0.265	0.025	0	5
AL049629.1	0	3.35800902639725	0.262	0.033	0	5
FRMD6	0	3.4655385656826	0.252	0.025	0	5
PLAUR	0	3.10641009704587	0.256	0.029	0	5
MLLT3	8.06255621615413e-307	2.11464014253438	0.58	0.202	2.33265876445771e-302	5
CASC15	2.18011080213671e-303	3.42577961287041	0.255	0.035	6.30749657274193e-299	5
ZNF208	3.23087705927584e-299	2.31729857816514	0.475	0.138	9.34757350789687e-295	5
CFLAR	1.42429667248939e-298	1.90016980131015	0.706	0.336	4.1207751328463e-294	5
PCED1B	5.81861768329308e-298	2.41972873077493	0.333	0.065	1.68344246813035e-293	5
LARGE1	1.43209677600844e-297	1.62467977966601	0.764	0.371	4.14334239234762e-293	5
TMEM51	3.44349790189678e-297	2.02995890208027	0.56	0.189	9.96272812976776e-293	5
SPRED1	4.14000726895854e-297	2.34098685031774	0.428	0.11	1.19778690305509e-292	5
LIPH	3.25695581247483e-294	2.27667371294019	0.429	0.111	9.42302455665217e-290	5
NCK2	3.83875626369876e-294	2.37327209721549	0.44	0.119	1.11062896221333e-289	5
IL1R1	4.1020170359492e-291	2.3290188931512	0.423	0.107	1.18679556884082e-286	5
ABTB2	8.83331801170295e-287	2.55858595141277	0.388	0.092	2.5556555671459e-282	5
ITGA6	2.86875866694728e-285	2.06948304243467	0.346	0.071	8.29989257521187e-281	5
TRIO	6.19321510452886e-285	1.36329734451068	0.939	0.781	1.79182099404229e-280	5
ZSWIM6	5.39897051153274e-284	1.27614886607459	0.883	0.561	1.56203014839665e-279	5
BIRC3	5.98606236639445e-282	2.94344189563311	0.252	0.038	1.73188756384524e-277	5
RAPGEF5	7.58746697147434e-279	1.70849042786925	0.515	0.157	2.19520594418696e-274	5
MPRIP	6.05878822210104e-276	1.76901825630262	0.696	0.337	1.75292860841827e-271	5
KCNQ1	6.57072313859167e-276	2.28636275905776	0.327	0.065	1.90104161845734e-271	5
AKAP13	7.43319240680706e-276	1.33252624984314	0.852	0.506	2.15057122713742e-271	5
MICAL2	1.18155130354227e-274	2.48492328096496	0.305	0.059	3.41846423140849e-270	5
SWAP70	7.15822713612121e-274	1.94978734851041	0.51	0.163	2.07101827502259e-269	5
NBEAL2	2.47027871402986e-271	2.9182735073078	0.287	0.05	7.14701037543119e-267	5
SLCO3A1	1.04863206429464e-270	1.85100160498507	0.652	0.285	3.03390228841724e-266	5
PKP4	1.15676858408576e-269	1.52570578978828	0.769	0.414	3.34676286747691e-265	5
SRGAP1	4.27645499975203e-269	1.8581615867032	0.658	0.288	1.23726396052826e-264	5
EHF	6.19263404806854e-266	2.19036779235446	0.385	0.095	1.79165288278719e-261	5
TGFBR2	7.6102324377333e-266	2.3260274617769	0.325	0.068	2.201792448885e-261	5
MAML2	2.43280771617067e-264	1.48404217610272	0.786	0.427	7.03859928442498e-260	5
JUP	3.4484544950867e-263	2.31938485514582	0.376	0.091	9.97706854518484e-259	5
ATP11A	7.51643834597646e-263	1.77507451854288	0.614	0.249	2.17465594225791e-258	5
ATP8B1	1.52445655856488e-261	1.69645150355062	0.479	0.145	4.4105577152399e-257	5
NIBAN2	2.01305849649957e-261	2.31007813051746	0.404	0.106	5.82418084207255e-257	5
DGKH	4.88756529918187e-261	1.91443886124406	0.527	0.185	1.4140703923593e-256	5
FARP1	7.54326630875823e-261	1.58538335899179	0.768	0.439	2.18241780844993e-256	5
CTTNBP2NL	2.01706399720763e-259	2.16989526143145	0.442	0.13	5.83576955672112e-255	5
MIR222HG	1.16488773711019e-258	2.80598580196539	0.337	0.078	3.37025320100719e-254	5
ASPH	8.24563454118189e-258	1.57943524314739	0.876	0.645	2.38562698545474e-253	5
FAM171A1	2.03283088922957e-257	2.4342211918858	0.351	0.083	5.88138632871899e-253	5
CHKA	3.46665833796793e-256	1.82671260874178	0.662	0.314	1.00297359034088e-251	5
MYO10	6.6044648981384e-256	1.47951519206656	0.629	0.243	1.9108037843294e-251	5
PARP14	1.77562061555862e-254	1.96053109882892	0.516	0.178	5.13722556493419e-250	5
PPARD	6.25745758005363e-253	1.81827083544665	0.49	0.158	1.81040762706112e-248	5
KLF5	4.00761056097622e-249	2.13669836173213	0.3	0.061	1.15948188750164e-244	5
MGAT5	5.3503566267184e-249	1.52433474789642	0.697	0.33	1.54796517924217e-244	5
INAVA	1.05402122613775e-248	2.16100639709207	0.293	0.059	3.04949421146174e-244	5
SHB	4.3365767873148e-247	2.07340682856145	0.466	0.152	1.25465839610592e-242	5
ANK3	2.23072781547107e-245	1.56933085600548	0.636	0.277	6.4539417157209e-241	5
PPP1R13L	3.46169850289817e-245	2.71319374681517	0.282	0.056	1.0015386108585e-240	5
REST	8.06496304050203e-243	2.27890869396493	0.349	0.086	2.33335510687805e-238	5
L3MBTL4	8.38493336662761e-242	1.85984792327831	0.594	0.248	2.4259289216327e-237	5
BACH1	4.96025467893736e-241	1.5027740223776	0.753	0.416	1.43510088371016e-236	5
STK17A	7.39771946199286e-239	2.15764674891781	0.478	0.165	2.14030819474377e-234	5
PARP4	1.22448190098976e-238	1.43951685219203	0.682	0.317	3.54267103594356e-234	5
LIMK2	2.19525794032467e-238	1.62731186091717	0.505	0.173	6.35132027294732e-234	5
LPP	3.89847151194298e-238	1.00458047396385	0.946	0.762	1.12790577783534e-233	5
BMP2K	5.9691984861056e-237	2.02725270078902	0.489	0.173	1.72700850600007e-232	5
AFAP1	3.64686599255791e-236	2.40801845102883	0.308	0.07	1.05511126896686e-231	5
GPR39	7.69872638000826e-236	2.3145510947555	0.331	0.08	2.22739551626399e-231	5
GRHL2	4.31540945999086e-234	1.8142894395118	0.356	0.087	1.24853426496456e-229	5
FEZ2	7.14244003672475e-234	2.03422210237494	0.459	0.152	2.0664507514252e-229	5
KCNH8	1.62856891480842e-233	2.65406524172739	0.267	0.052	4.71177558432373e-229	5
SYTL4	1.74306961701081e-233	2.31556685309812	0.25	0.045	5.04304901593567e-229	5
LRRK1	3.8450616975028e-233	2.29334929278448	0.287	0.06	1.11245325032151e-228	5
PFKP	6.57438611201881e-233	2.16994474260786	0.436	0.14	1.90210138992928e-228	5
MYH9	1.447455904331e-232	1.7563487275443	0.654	0.31	4.18777942241045e-228	5
ZNF676	8.90061930378092e-231	2.65246333724194	0.272	0.055	2.5751271769699e-226	5
KANK1	6.83534527000155e-230	2.01397101413163	0.451	0.147	1.97760209351685e-225	5
LURAP1L	5.42366412978426e-229	1.80097929340584	0.562	0.232	1.56917450602918e-224	5
PTPRG	2.76317175335346e-227	1.95848787531264	0.377	0.102	7.99440851680224e-223	5
B4GALT5	8.30087983428366e-224	1.6728036044949	0.632	0.301	2.40161055365495e-219	5
TXNRD1	1.44569899805325e-223	1.25238417429386	0.83	0.545	4.18269634116765e-219	5
KLF6	3.44889233176398e-220	1.58499024816839	0.481	0.166	9.97833529425954e-216	5
RASA2	1.07562949247073e-218	1.46294686184826	0.748	0.438	3.11201124761632e-214	5
TPM1	2.66902042188299e-217	1.74637763341257	0.573	0.257	7.72200988459188e-213	5
SH3BP4	2.24153285984143e-216	1.59500423817054	0.387	0.107	6.48520287009321e-212	5
NTN4	2.2877487937939e-216	1.98707735345377	0.265	0.053	6.61891481020451e-212	5
WWC2	6.9535031714283e-215	1.38011788149739	0.555	0.214	2.01178753755764e-210	5
FAM102A	9.84131322337169e-215	1.94240378174715	0.57	0.252	2.8472887417859e-210	5
STK3	3.0892653676408e-212	1.29046977382159	0.771	0.469	8.93786256165836e-208	5
KIF13B	8.69411581856689e-212	1.46359343077638	0.704	0.385	2.51538158862777e-207	5
EVA1C	5.04633142021379e-211	2.32064011044627	0.46	0.169	1.46000460649625e-206	5
CTTN	1.22815899868389e-208	1.34353219657441	0.736	0.412	3.55330961499222e-204	5
ALDH1A2	3.05771521705588e-207	2.57973149307212	0.26	0.056	8.84658166598607e-203	5
LMO7	3.35228813585008e-207	1.63513507788355	0.634	0.315	9.69884003464145e-203	5
SLC9A7	1.34272413810663e-203	1.89145835523874	0.489	0.19	3.88476947637011e-199	5
DCDC2	8.19799586144511e-203	1.94823103953551	0.623	0.323	2.3718441626333e-198	5
ELF3	1.07148091551823e-201	1.89367920735562	0.418	0.132	3.10000858477734e-197	5
LAMC1	2.49275722142148e-201	1.66180691545074	0.563	0.25	7.21204519301661e-197	5
TES	2.08972061066665e-200	1.86660747822443	0.435	0.146	6.04597967078074e-196	5
COBL	4.03658386699335e-200	1.62200701740947	0.587	0.268	1.16786444439851e-195	5
CAPZA1	3.02856528775717e-199	1.17411639036583	0.818	0.595	8.76224509053905e-195	5
UBC	9.4338033559213e-198	1.43539162601855	0.595	0.248	2.72938798693515e-193	5
NPEPPS	4.61652567739443e-196	1.20884806591808	0.809	0.569	1.33565320898376e-191	5
SP140L	1.04757698674426e-195	2.07953009898591	0.344	0.098	3.0308497380485e-191	5
MYO1B	2.26292583335962e-195	1.68529090712083	0.709	0.434	6.54709702107606e-191	5
NOS1AP	6.23208566546406e-194	1.91345854608485	0.271	0.062	1.80306702473206e-189	5
RASGRP3	1.37208213930998e-193	1.58356735951287	0.401	0.127	3.96970804545164e-189	5
ARHGAP12	6.80655201928597e-193	1.47224579985559	0.64	0.33	1.96927163021982e-188	5
HIF1A	1.52868298264043e-192	1.72199154907392	0.671	0.381	4.42278560537528e-188	5
TANK	2.19827674425609e-192	1.38922943491568	0.678	0.368	6.36005427648171e-188	5
PIP4K2A	9.91648252530254e-192	2.01091098884356	0.37	0.114	2.86903672422053e-187	5
ATP1A1	1.56136818364843e-191	2.25828299773433	0.516	0.227	4.51735042893164e-187	5
PICALM	1.68080596290839e-191	1.11694933552969	0.859	0.651	4.86290781188656e-187	5
LYN	3.72400982313427e-190	1.63756412647936	0.498	0.195	1.07743052202921e-185	5
ABI1	9.60752653463265e-190	1.44598408363937	0.685	0.385	2.77964957699992e-185	5
LGR4	4.1342916723565e-188	1.75586389873226	0.585	0.278	1.19613326664618e-183	5
ARHGAP21	7.58815020991961e-185	1.51295609206212	0.634	0.33	2.19540361873394e-180	5
NAMPT	3.52633697802763e-184	1.75489602417223	0.615	0.301	1.02023981448295e-179	5
CTNNB1	1.23834957535325e-183	1.48855387006619	0.644	0.354	3.58279299141203e-179	5
VPS37B	1.13375535810247e-182	1.55144201736531	0.547	0.246	3.28018100206207e-178	5
SLFN5	1.93892275768897e-181	2.01508707819847	0.286	0.072	5.60969132254573e-177	5
ALS2CL	3.2671080179355e-181	1.91753655873018	0.275	0.064	9.452396917491e-177	5
RUSC2	8.36942207783717e-180	1.66574820184727	0.531	0.239	2.42144119555985e-175	5
TXNIP	2.71813316827439e-179	1.22976448605285	0.33	0.089	7.86410288245147e-175	5
GNG12	3.77868354287214e-179	1.55031900449083	0.53	0.232	1.09324872262377e-174	5
NAALADL2	7.1633174013906e-178	1.69221644963113	0.652	0.376	2.07249099057033e-173	5
GRIP1	3.75514643651907e-177	1.72545487497035	0.488	0.205	1.0864389670137e-172	5
GAB1	8.60324468171173e-176	1.43958839248981	0.49	0.195	2.48909075131284e-171	5
ACOT9	1.9135712017441e-174	2.0828250971516	0.294	0.079	5.53634420088604e-170	5
ST14	8.04742552237939e-174	1.93036850827098	0.391	0.133	2.32828115213481e-169	5
MYRF	9.55031440010909e-174	1.96163855764298	0.33	0.096	2.76309696223956e-169	5
ST3GAL6	5.63655445579896e-173	1.80399737991125	0.559	0.27	1.63076793515176e-168	5
ALDH3A2	1.10684272994579e-172	2.03004311039038	0.34	0.106	3.20231738627917e-168	5
TPM4	5.89224362613934e-172	1.73862765659766	0.388	0.134	1.70474392591463e-167	5
PFKFB3	6.33546505645137e-172	2.04729083669419	0.405	0.149	1.83297675013251e-167	5
WWC1	2.39304922411182e-171	1.51364253081596	0.648	0.352	6.92357001520031e-167	5
GULP1	2.3946171391374e-171	1.13139432335481	0.587	0.258	6.92810630695232e-167	5
TNFRSF12A	2.64226993152402e-171	1.6097242928344	0.418	0.143	7.64461536588529e-167	5
DDX52	5.8386572734008e-171	1.55867176294441	0.546	0.258	1.68924032234032e-166	5
IL15RA	2.87168009625313e-169	2.10736937150384	0.262	0.065	8.30834485447954e-165	5
EZR	2.09246554349566e-167	1.57036671723894	0.472	0.188	6.05392131044165e-163	5
FGF13	2.49231071363286e-167	1.45187552750105	0.279	0.069	7.2107533566826e-163	5
E2F3	9.90480488488973e-167	1.97538731413888	0.345	0.113	2.8656581492963e-162	5
DSG2	2.63527670538946e-165	1.94657321392009	0.308	0.088	7.62438256403278e-161	5
RNF24	3.21292897347821e-165	1.71857071511264	0.385	0.135	9.29564610606717e-161	5
SIPA1L1	7.87839926442273e-165	1.06325033804066	0.828	0.612	2.27937847518278e-160	5
ERBIN	8.55461584016409e-164	1.25313032630791	0.69	0.396	2.47502145487628e-159	5
RASAL2	3.18417996292199e-163	1.4158449387023	0.756	0.509	9.2124694687259e-159	5
CLDN4	2.28346970128848e-161	1.73325566822203	0.291	0.077	6.60653453976784e-157	5
PPP2R3A	1.97216557240018e-160	1.31385313149423	0.604	0.315	5.70586943406821e-156	5
BCL2L1	4.56903190442002e-160	1.88530679422494	0.473	0.212	1.3219123105868e-155	5
SPTBN1	7.43341067942159e-160	1.30502213820334	0.681	0.405	2.15063437777026e-155	5
YBX3	9.15294067369026e-160	1.4182229822189	0.284	0.077	2.64812879571207e-155	5
MAP3K1	3.19676457641036e-159	1.9619876323624	0.39	0.146	9.24887927247046e-155	5
PRKCA	9.42614939320523e-159	1.36233916497742	0.666	0.382	2.72717354244214e-154	5
KLHL5	5.70239383802604e-158	1.41456132169607	0.599	0.326	1.64981658521769e-153	5
CCDC50	1.68137720162552e-157	1.38680451769971	0.599	0.316	4.86456051974294e-153	5
EPB41L2	5.07892020368686e-156	1.64431780007966	0.433	0.174	1.46943319333068e-151	5
RASSF8	1.85601225481143e-155	1.55931224837879	0.524	0.245	5.36981465562042e-151	5
KLF3	2.8498470472797e-155	1.67130381120284	0.389	0.144	8.24517747718962e-151	5
RNF19A	3.85419424887667e-155	1.66965313187772	0.657	0.414	1.115095480085e-150	5
SLMAP	8.37513737959369e-155	1.02952871906638	0.768	0.51	2.42309474666405e-150	5
BTBD7	1.73985087833654e-153	1.34651186199373	0.652	0.38	5.03373656120329e-149	5
FRAS1	1.75360104881029e-153	2.19514897123371	0.261	0.072	5.07351855441794e-149	5
LRATD2	3.62763230074036e-153	2.15740526602074	0.29	0.084	1.0495465772502e-148	5
ELK3	1.04638700025125e-151	1.98708434411813	0.278	0.08	3.02740686912691e-147	5
CAPN1	2.49675177544604e-151	1.91060557020256	0.361	0.13	7.22360223672047e-147	5
AKR1C1	1.74150261057581e-150	1.28754817438651	0.265	0.067	5.03851535291793e-146	5
ADAM10	2.71917723274964e-150	1.26119699314171	0.661	0.397	7.86712356979125e-146	5
LINC00511	4.12962647328754e-150	1.04408477455055	0.86	0.636	1.19478353125155e-145	5
RAI14	4.23883523948469e-149	1.80018467782879	0.316	0.102	1.22637981148771e-144	5
GIPC1	4.62382990849791e-147	1.12479263091806	0.3	0.09	1.33776646912662e-142	5
ADAM9	4.61687265323651e-146	1.38138787447457	0.556	0.281	1.33575359603439e-141	5
CD2AP	4.07473374984582e-145	1.01712721242363	0.767	0.524	1.17890196850539e-140	5
ALPK1	5.50155651277334e-145	1.32777485977711	0.348	0.118	1.59171033027558e-140	5
PXN	5.77755379616394e-145	1.89313324485988	0.363	0.133	1.67156186430615e-140	5
PARD3B	9.93843401776782e-145	1.1835668061085	0.686	0.42	2.87538773002058e-140	5
HPCAL1	2.49874245420626e-144	1.49742667864579	0.302	0.093	7.22936166850954e-140	5
LRCH1	1.82286133053189e-143	1.39739191411558	0.551	0.283	5.27390240149485e-139	5
DHX15	1.15474252556659e-142	1.14580456772293	0.68	0.43	3.34090107496925e-138	5
VCL	8.71804408574473e-142	1.44079187290571	0.572	0.307	2.52230451488767e-137	5
OXSR1	2.50050493986648e-140	1.48951937832293	0.466	0.213	7.23446089202169e-136	5
PDE7A	3.03352893589667e-140	1.69195034450848	0.422	0.182	8.77660591733624e-136	5
CPM	1.71804514374524e-138	1.69111746363746	0.255	0.072	4.97064820988372e-134	5
SLC45A4	1.40937917523231e-136	1.66015402027579	0.418	0.181	4.07761582978211e-132	5
ABHD3	2.60507661903433e-136	1.16003508258197	0.703	0.447	7.53700767419013e-132	5
SLC12A7	4.91036973237575e-135	1.63831585912368	0.303	0.097	1.42066817097095e-130	5
SMYD3	1.58471119901888e-134	1.55071946959975	0.566	0.31	4.58488644100142e-130	5
CASP4	1.72873476728168e-134	1.58669502241903	0.324	0.111	5.00157542869936e-130	5
HDAC7	2.80423109723891e-134	1.8190716496863	0.322	0.114	8.11320141053162e-130	5
LHFPL2	2.86117219844358e-134	1.28774346130978	0.38	0.143	8.27794340453696e-130	5
LRP8	3.3134502247021e-134	1.69601273255654	0.362	0.141	9.58647419010812e-130	5
CARMIL1	1.19814180148944e-130	1.11971224399512	0.648	0.397	3.46646386006925e-126	5
SDCBP2	2.46498357283443e-130	1.14176480782707	0.322	0.107	7.13169047292456e-126	5
NPNT	6.11773919755075e-130	1.55157267809141	0.32	0.11	1.76998430463538e-125	5
TMOD3	4.38890100527988e-128	1.09781795015072	0.656	0.4	1.26979683884757e-123	5
INSIG2	9.74541662767198e-127	1.56974241970223	0.424	0.191	2.81954393871806e-122	5
LIMA1	9.95728515620469e-127	1.13585659792492	0.461	0.203	2.88084174139314e-122	5
ABCC1	1.69843038239542e-126	1.47275332607432	0.461	0.216	4.91389878234643e-122	5
NUMB	7.82971042995298e-126	1.01087021938823	0.696	0.461	2.265291821594e-121	5
GOLM1	2.4324699275112e-124	1.55524858792999	0.374	0.154	7.03762199427541e-120	5
SEPTIN10	2.58941455420136e-123	1.6023221675412	0.445	0.212	7.49169418821539e-119	5
CLINT1	1.25567982517905e-122	1.11453429584703	0.64	0.396	3.63293287020802e-118	5
PITPNB	4.88499751511502e-122	1.20052145577813	0.567	0.317	1.41332748107308e-117	5
ESRRA	1.45789079554766e-121	1.78713364537734	0.319	0.117	4.21796964967848e-117	5
STOX2	2.24050502674231e-121	1.58947338022193	0.418	0.194	6.48222914337084e-117	5
RIPK2	3.54014139707895e-121	1.67479963242794	0.297	0.104	1.02423370900288e-116	5
CORO1C	1.20311563359255e-120	1.46477783546558	0.46	0.219	3.48085415110996e-116	5
PTPRM	1.561834686645e-120	1.02691760291575	0.822	0.642	4.51870011540131e-116	5
TLE1	2.0400016250278e-119	1.51172758597654	0.366	0.147	5.90213270153044e-115	5
MAP4K4	3.43161988883317e-119	1.17352319074803	0.718	0.504	9.92836266237211e-115	5
ITPR2	1.02499443199645e-118	1.07237763508253	0.674	0.404	2.96551389065212e-114	5
UBE2E1	1.02622217723693e-118	1.15571406968349	0.569	0.32	2.96906600318188e-114	5
FER	2.34419956283585e-118	1.00020768009251	0.814	0.624	6.78223817519669e-114	5
DHRS3	2.40175969123484e-118	1.51736233964016	0.253	0.078	6.94877113868064e-114	5
IL6ST	1.39162849632091e-117	1.05004831206674	0.654	0.414	4.02625956555566e-113	5
DPM2	4.50084653896162e-117	2.14249242367818	0.267	0.083	1.30218492065238e-112	5
PCNX2	9.61262260404461e-117	1.01684782583106	0.739	0.542	2.78112397180219e-112	5
BEND7	2.39858320141653e-116	1.3397135635642	0.475	0.241	6.93958091833831e-112	5
TXN	8.68848595178628e-116	1.53524442897959	0.337	0.124	2.51375275557081e-111	5
PAWR	3.39988634122637e-115	1.03196460153294	0.679	0.439	9.83655116243612e-111	5
HNF1B	1.37745000690627e-114	1.96836053207017	0.265	0.089	3.98523835998123e-110	5
ANXA11	3.08699643259025e-114	1.29369277022239	0.552	0.312	8.93129807877012e-110	5
STAT6	3.12993937133861e-114	1.45824839008196	0.318	0.118	9.05554058915686e-110	5
SLC41A2	3.61440565600283e-114	1.0317797775868	0.633	0.378	1.04571984439474e-109	5
STK39	7.77452684819344e-114	1.02618410735329	0.704	0.481	2.24932610771933e-109	5
HNF4G	8.71593056699654e-114	1.42696080181738	0.258	0.081	2.52169303164344e-109	5
DNMBP	9.73053405517581e-114	1.29056180684381	0.339	0.129	2.81523811284347e-109	5
SPRED2	2.04592363806594e-113	1.2346807409793	0.509	0.267	5.91926626965237e-109	5
WNK2	1.6015575820156e-111	1.65700330491309	0.382	0.171	4.63362639628754e-107	5
RGS12	2.55531945370324e-111	1.45778008185143	0.349	0.146	7.39305024345422e-107	5
TET3	4.84388462690457e-111	1.38106880129168	0.357	0.146	1.40143270025603e-106	5
MYO5C	1.41357622782558e-110	1.09174089763122	0.592	0.343	4.08975874234497e-106	5
RRAS2	1.42541290218213e-110	1.02624662492442	0.628	0.384	4.12400460859333e-106	5
MMS22L	3.17383045684648e-110	1.69963764655104	0.3	0.115	9.18252627774824e-106	5
MPZL3	8.42848826140556e-110	1.6275386568694	0.322	0.125	2.43853022378986e-105	5
ENAH	9.6047231775971e-109	1.25120485557002	0.481	0.246	2.77883850974239e-104	5
DIAPH1	2.38278803389784e-108	1.04347060767142	0.65	0.411	6.89388233967323e-104	5
PARD6B	2.42381950103209e-108	1.49349557161674	0.381	0.17	7.01259458038605e-104	5
BTBD10	9.63702664469678e-108	1.12383542217052	0.59	0.365	2.78818454884367e-103	5
CLEC16A	1.33413863288457e-107	1.25679775699142	0.545	0.314	3.85992989266164e-103	5
IFNAR2	1.35633891062643e-107	1.37375852419289	0.508	0.281	3.92415973622439e-103	5
DDAH1	3.1990635479141e-107	1.80463076181101	0.258	0.088	9.25553065682507e-103	5
ZSWIM4	5.36241931223815e-107	1.74715319535554	0.287	0.105	1.55145515541674e-102	5
SP100	1.24937660912213e-105	1.19442059449279	0.509	0.274	3.61469640551215e-101	5
TUT7	3.4573644938598e-105	1.09771399444003	0.603	0.375	1.00028469536352e-100	5
EXOC6	3.61690202430615e-105	1.18082341988603	0.554	0.325	1.04644209367226e-100	5
RASSF3	1.11362847492726e-104	1.40735053801723	0.258	0.087	3.22194990365956e-100	5
XPO1	1.36779008639278e-104	1.03593158763444	0.575	0.335	3.95729027795159e-100	5
GPAT3	5.55549689276154e-104	1.6446224151329	0.374	0.172	1.60731636101377e-99	5
CALD1	2.15040949989919e-103	1.35526598972097	0.375	0.164	6.22156476510835e-99	5
ADAMTS17	2.60642278642588e-103	1.43211970654595	0.252	0.086	7.54090240568734e-99	5
TCF7L2	4.68147127053963e-103	1.1760559131712	0.53	0.299	1.35444326799253e-98	5
DPY19L1	5.02055688803298e-103	1.14790234353853	0.492	0.259	1.4525475188457e-98	5
HMGXB4	9.2328319232068e-103	1.3436150010131	0.388	0.18	2.67124293202219e-98	5
QSOX1	9.37626917238136e-103	1.48922345548934	0.317	0.122	2.71274219695337e-98	5
PLEKHH2	9.56140581868327e-103	1.38770717478935	0.414	0.201	2.76630593146144e-98	5
ACADVL	3.38668708289053e-102	1.592577675847	0.348	0.143	9.79836306821888e-98	5
ARRDC3	1.12903750136956e-101	1.27384961030494	0.381	0.169	3.26653129896242e-97	5
TPGS2	1.37334749894772e-101	1.80909626821678	0.261	0.094	3.97336898395554e-97	5
FCHO2	2.66648196558925e-101	1.18367830804341	0.49	0.265	7.71466562284282e-97	5
ERO1A	3.30559666627214e-101	1.7499731825712	0.382	0.174	9.56375227485855e-97	5
PUDP	3.81149536687228e-101	1.29978840486834	0.453	0.234	1.10274183954349e-96	5
PLXNB1	6.05359095816659e-101	1.74544566881961	0.271	0.099	1.75142493601676e-96	5
GRB10	2.96513990772478e-100	1.16217312985553	0.677	0.471	8.57874278102933e-96	5
C3orf52	4.56554234136222e-100	1.28947939789403	0.38	0.171	1.32090271020292e-95	5
MID1	7.7303399141579e-100	1.1978909685341	0.363	0.157	2.23654194396416e-95	5
BCL9L	1.62988455036576e-99	1.80123089903384	0.253	0.089	4.71558198111821e-95	5
SMURF2	3.06387110065787e-99	1.02900584117468	0.612	0.39	8.86439186842336e-95	5
ANAPC7	5.53787638814085e-99	1.38458915674971	0.4	0.192	1.60221839661691e-94	5
STK24	9.04568800386009e-99	1.14609822738772	0.51	0.288	2.6170984532768e-94	5
EGLN1	2.19593721011834e-98	1.61742773470686	0.372	0.175	6.35328553631438e-94	5
RBMS1	8.23018271327105e-98	1.63148915177975	0.258	0.091	2.38115646260358e-93	5
DCAF6	3.6673296173478e-97	1.06098199692979	0.594	0.375	1.06103180489107e-92	5
SNHG3	3.68658688320714e-97	1.44529446115599	0.282	0.106	1.06660331704949e-92	5
ABCC4	7.42205744335887e-97	1.46755167503451	0.299	0.12	2.14734965951259e-92	5
TRIM56	9.64381948038066e-97	1.16548194649799	0.519	0.293	2.79014985206373e-92	5
DCBLD2	3.87510702643626e-96	1.26042762004095	0.365	0.163	1.12114596488854e-91	5
PLEKHA8	5.97111555528718e-96	1.41300112042317	0.341	0.153	1.72756315245569e-91	5
ATP1B1	2.53908802937696e-95	1.31577976325088	0.553	0.343	7.34608948659343e-91	5
PPP1R13B	1.14524243957168e-94	1.07360490995322	0.59	0.375	3.31341542616878e-90	5
WDR1	1.2877029508882e-94	1.52841368194911	0.311	0.128	3.72558217750975e-90	5
PLEKHA5	3.30014520492303e-94	1.05142704037572	0.616	0.402	9.54798010688332e-90	5
SLC12A2	7.31226184648367e-94	1.74229772132341	0.28	0.108	2.11558359742466e-89	5
ZNF680	2.19409670188272e-93	1.46968204015522	0.339	0.151	6.3479605778871e-89	5
CCDC14	1.81234460662736e-92	1.25609792049361	0.426	0.219	5.24347541589427e-88	5
FAM149A	1.92597700673144e-92	1.24642320358483	0.487	0.277	5.57223667587542e-88	5
TSPAN9	1.00691667114271e-91	1.30680800774111	0.319	0.136	2.91321131295008e-87	5
DANT2	1.10400980899322e-91	1.07344656231045	0.521	0.299	3.19412117937919e-87	5
PLSCR1	1.21747770636991e-91	1.27819662209255	0.498	0.291	3.52240650006941e-87	5
RALGPS2	3.19010144266938e-91	1.17607881842528	0.493	0.278	9.22960149393105e-87	5
MTMR10	4.43489344815268e-91	1.39565100604164	0.357	0.168	1.28310337241953e-86	5
MBD2	8.69937317639298e-91	1.00560733969475	0.522	0.296	2.51690264739402e-86	5
ZNF267	1.64590250947769e-90	1.40560605782997	0.296	0.121	4.76192514042084e-86	5
RESF1	3.58839646124542e-90	1.44402476299459	0.347	0.157	1.03819486416752e-85	5
TMEM87B	4.03841163560193e-90	1.20361648056501	0.487	0.278	1.16839325441235e-85	5
CAMKMT	1.41294697354791e-89	1.12573239780129	0.614	0.412	4.0879381838688e-85	5
FAM3C	2.70703864789358e-89	1.26396599033294	0.48	0.271	7.83200421608572e-85	5
CLIP2	1.42515853575522e-88	1.41195676564003	0.267	0.106	4.12326867564702e-84	5
SLC9A3R1	9.73647169854023e-88	1.55915150444164	0.278	0.112	2.81695599182166e-83	5
THSD7A	1.53128618677719e-87	1.25641628086371	0.371	0.173	4.43031719558377e-83	5
PLEKHA7	4.34437513251898e-87	1.1268027731467	0.467	0.253	1.25691461334039e-82	5
GTF2F2	5.32812780345359e-87	1.14058640200889	0.453	0.249	1.54153393609519e-82	5
MSRA	6.78328557878595e-87	1.38413168078591	0.332	0.147	1.96254018365435e-82	5
RBMS2	2.60272955257051e-86	1.52735742442366	0.258	0.1	7.53021714149699e-82	5
STX7	5.77566613332133e-85	1.3194151994883	0.394	0.203	1.67101572569253e-80	5
RYK	1.32406493342708e-82	1.07196534946182	0.5	0.295	3.83078466539124e-78	5
STRN	2.11373292202732e-82	1.1790016186722	0.432	0.235	6.11545209000945e-78	5
PRKCI	6.64541042160311e-82	1.13729382036956	0.447	0.246	1.92265014317821e-77	5
DOP1B	7.19185263183199e-82	1.25639305550797	0.328	0.151	2.08074680344163e-77	5
SYK	1.57265851801458e-81	1.28474949181408	0.307	0.137	4.55001562431979e-77	5
FRK	1.61006542492354e-81	1.09317671979782	0.407	0.207	4.65824128738878e-77	5
ACER3	2.0635575490317e-80	1.37289561536255	0.339	0.161	5.97028470085851e-76	5
ZNF43	6.35556962225833e-80	1.12743196178668	0.433	0.238	1.83879340311178e-75	5
MARCH3	2.54670785220033e-79	1.35407346414386	0.265	0.105	7.368135157986e-75	5
CDS1	3.88238467912657e-79	1.41784042894689	0.253	0.1	1.1232515353649e-74	5
KIAA1671	1.25463062541973e-78	1.01148234435706	0.443	0.243	3.62989732546437e-74	5
AHR	1.62556459342014e-78	1.02785701395319	0.328	0.149	4.70308348168315e-74	5
SOAT1	2.28595477498263e-77	1.2973183100029	0.391	0.207	6.61372435497973e-73	5
SEMA6A-AS1	3.38773298432144e-77	1.5174179078106	0.278	0.121	9.8013890702388e-73	5
AGO4	5.50991062229009e-77	1.14608658280745	0.431	0.24	1.59412734124097e-72	5
PON2	7.91418762741368e-77	1.37224903550664	0.339	0.165	2.28973276436333e-72	5
CPEB2	1.20315379282931e-76	1.40788679098636	0.411	0.23	3.48096455341376e-72	5
CDK17	1.58141739611931e-76	1.07227705773915	0.446	0.255	4.5753568104524e-72	5
GAREM1	3.60729934096093e-76	1.00166406454077	0.447	0.249	1.04366384532681e-71	5
TNS1	3.61644512321112e-76	1.47934066043571	0.31	0.143	1.04630990304744e-71	5
GSN	1.41153772610755e-75	1.12988981294001	0.366	0.183	4.08386094917436e-71	5
CCDC146	2.83411776370374e-75	1.44114170904825	0.298	0.137	8.19966951394765e-71	5
PTK2B	3.19921883073766e-75	1.51712092049799	0.28	0.123	9.25597992109021e-71	5
PAK2	3.52413871180442e-75	1.07426792206204	0.456	0.262	1.01960381209926e-70	5
NUP107	3.76290479567699e-75	1.03245648593076	0.487	0.288	1.08868361548527e-70	5
ZNF736	3.05920391053585e-74	1.08144901649997	0.438	0.252	8.85088875396233e-70	5
ENO1	3.29476780260428e-74	1.17748051894058	0.415	0.225	9.5324222064947e-70	5
ARHGEF18	3.66500622468041e-74	1.37783260897394	0.332	0.163	1.06035960092454e-69	5
GALNT1	6.30213905485826e-74	1.27035591728438	0.387	0.208	1.82333487135159e-69	5
MOB3B	8.19590226872167e-74	1.18315546473258	0.281	0.119	2.37123844438655e-69	5
MIR22HG	5.56665937979062e-73	1.49371407010252	0.297	0.138	1.61054589176102e-68	5
ITPR3	6.47735224574254e-73	1.02440875280316	0.449	0.254	1.87402755173823e-68	5
SNHG12	3.9278097918181e-72	1.53905131172143	0.257	0.109	1.13639392896881e-67	5
INPP4B	4.40512903659407e-72	1.21942403630735	0.473	0.283	1.2744919328674e-67	5
TMTC2	5.69060324895239e-72	1.12734150859863	0.328	0.158	1.64640533198691e-67	5
EXT2	6.85762007165082e-72	1.0371467038691	0.481	0.294	1.98404663913002e-67	5
HOMER2	6.64649058863349e-71	1.14522803523861	0.47	0.289	1.92296265710344e-66	5
RCOR1	3.28852541057432e-70	1.21080762503126	0.38	0.209	9.51436171787362e-66	5
C1orf159	8.68520409238144e-70	1.54673102455821	0.253	0.106	2.5128032480078e-65	5
ANXA5	1.07372139074412e-69	1.17323447227441	0.424	0.244	3.10649072770088e-65	5
DSP	1.15379163564167e-69	1.25500132046498	0.383	0.206	3.33814996023849e-65	5
PTPRF	1.23113543414435e-68	1.3020798520141	0.356	0.184	3.56192103806642e-64	5
TNIP1	1.79294969327097e-68	1.47052371785817	0.362	0.191	5.18736205257157e-64	5
PPTC7	2.40562397003798e-68	1.40281898115857	0.251	0.107	6.95995127011389e-64	5
ACVR1B	8.76398793782783e-68	1.25933453427277	0.362	0.193	2.53559699017235e-63	5
STK38	2.36253333309788e-67	1.46405758541562	0.291	0.139	6.83528143931877e-63	5
DENND6A	4.35846305190776e-67	1.03538312824863	0.483	0.305	1.26099053017795e-62	5
NFKBIA	5.59452947187459e-67	1.25262228001755	0.281	0.121	1.61860926680276e-62	5
CDCP1	2.59351685844362e-66	1.25291729141451	0.352	0.186	7.50356297484907e-62	5
ARHGAP42	3.09387061351332e-66	1.19307934755182	0.262	0.117	8.95118645901674e-62	5
ZC3H12C	5.15772469334995e-66	1.13571614753969	0.49	0.314	1.49223290828001e-61	5
NHSL1	9.25941228833809e-65	1.11261356333607	0.3	0.144	2.67893316326198e-60	5
MAP2K1	3.29813344601972e-64	1.11120934545183	0.452	0.281	9.54215968602425e-60	5
PKM	9.46593298814454e-64	1.01627656458933	0.455	0.277	2.73868373212998e-59	5
BRD9	3.0946924811432e-63	1.01652844516562	0.457	0.281	8.9535642864435e-59	5
HIF1A-AS3	5.91483982940029e-63	1.63057387034351	0.252	0.116	1.71128145944209e-58	5
SPTLC2	1.3021374058639e-62	1.1227285695091	0.316	0.161	3.76734394264542e-58	5
GALNT3	5.3050543164001e-62	1.08614480724743	0.39	0.226	1.53485831482088e-57	5
DCLRE1C	6.63859758390836e-62	1.28942089090764	0.259	0.119	1.92067905297637e-57	5
CDC37	9.16610259261054e-61	1.12447434049425	0.346	0.186	2.65193680209408e-56	5
EEPD1	1.67745317032396e-60	1.21360799873732	0.38	0.214	4.85320751238128e-56	5
NECTIN2	7.35692755098025e-60	1.21859524037828	0.283	0.135	2.12850627904961e-55	5
PLEKHG3	1.05702772367537e-59	1.05625375373773	0.38	0.211	3.05819261013759e-55	5
SDHA	1.46887255859556e-59	1.19890411638159	0.316	0.163	4.24974208652866e-55	5
ZNF124	4.16920291117939e-59	1.35244303292987	0.285	0.14	1.20623378626242e-54	5
TAPBP	1.15408813841055e-58	1.2054118140275	0.314	0.162	3.3390078020494e-54	5
MPZL1	2.52537643445008e-58	1.0892004125739	0.339	0.184	7.30641910015099e-54	5
ZNF682	4.38942139814748e-58	1.26862179358764	0.288	0.145	1.26994739891203e-53	5
HAUS6	2.6404157285194e-57	1.26908509329575	0.278	0.138	7.63925078575233e-53	5
RAB22A	2.82294203743274e-57	1.03620795187954	0.408	0.241	8.16733590270041e-53	5
MALT1	6.46223147594808e-57	1.05721005786279	0.298	0.151	1.8696528106213e-52	5
MINK1	1.70879459154142e-56	1.17661602201894	0.31	0.162	4.94388451224763e-52	5
CCNYL1	4.19656059188845e-56	1.11250751542312	0.284	0.143	1.21414891044517e-51	5
EPB41L1	6.15866720171469e-56	1.32533503247943	0.281	0.141	1.7818255948001e-51	5
PDIA5	1.0227701780826e-55	1.27028942467458	0.268	0.131	2.95907867922859e-51	5
CEP170	1.33000696805007e-55	1.11349525913207	0.441	0.285	3.84797615996246e-51	5
LYPLA1	4.68271373846988e-55	1.16120092085319	0.27	0.133	1.3548027388141e-50	5
SPECC1	4.87158551149764e-55	1.18227934319994	0.276	0.137	1.4094471201865e-50	5
NOM1	7.17220760519834e-55	1.3036658999093	0.27	0.134	2.07506310433598e-50	5
TAF1B	2.01226086190511e-54	1.19304996570575	0.303	0.161	5.82187312566387e-50	5
INTS12	6.43433109157358e-54	1.06514656398555	0.351	0.199	1.86158067141407e-49	5
STK10	1.67324815152146e-53	1.06014635641713	0.27	0.134	4.84104155198188e-49	5
PTTG1IP	3.44176651272394e-53	1.08217386665291	0.343	0.192	9.95771887461289e-49	5
IFNGR2	1.2252219381927e-52	1.23770573590338	0.351	0.201	3.54481211157911e-48	5
EXOC3	2.1553612709478e-52	1.1025275288357	0.35	0.201	6.23589122910619e-48	5
CMPK1	2.50157897103192e-52	1.19396410511548	0.287	0.149	7.23756827898955e-48	5
EIF4EBP2	6.2741076485007e-51	1.00103911844345	0.323	0.178	1.81522482486422e-46	5
SPATA5	8.33229497708554e-51	1.02836388679788	0.437	0.285	2.41069958277039e-46	5
FERMT2	1.65789623954487e-50	1.05594190370008	0.357	0.212	4.79662540025121e-46	5
SLC15A4	2.5896551082085e-50	1.09693155876457	0.352	0.204	7.49239015906882e-46	5
CERS5	4.08049031486134e-50	1.11814283954703	0.361	0.219	1.18056745789568e-45	5
SDCBP	5.41163191021138e-50	1.22099201923448	0.319	0.18	1.56569334426236e-45	5
LYRM4	9.49684292294546e-50	1.19575990309373	0.26	0.13	2.74762659446658e-45	5
IGFBP7	1.26427099828064e-48	1.22240058517485	0.274	0.142	3.65778885222554e-44	5
ELOVL7	5.73330357797819e-48	1.03489470918253	0.333	0.188	1.65875939118065e-43	5
ZNF430	1.0059209131501e-47	1.04709566238112	0.331	0.19	2.91033038592587e-43	5
PTP4A2	2.62083386126028e-47	1.07060499962509	0.328	0.185	7.58259652739824e-43	5
PARP12	2.77041793167008e-47	1.19877563436317	0.254	0.13	8.01537315990789e-43	5
UBTD2	2.43993134474791e-46	1.09076906824056	0.328	0.192	7.05920936662465e-42	5
SNX24	8.73023085894147e-46	1.10781639344132	0.312	0.18	2.52583039210895e-41	5
SLC25A51	3.33623639068967e-45	1.17408015929617	0.308	0.176	9.65239912554335e-41	5
LUCAT1	1.34054547272383e-43	1.03127925340952	0.386	0.241	3.8784661616846e-39	5
AC005062.1	1.82037102869869e-43	1.19675442550514	0.357	0.218	5.26669746023106e-39	5
CPT1A	2.62824377881364e-43	1.01241927095053	0.311	0.181	7.60403490086361e-39	5
WBP4	7.15301083179709e-43	1.06866489175736	0.271	0.147	2.06950909385553e-38	5
TEX10	1.12992784303798e-40	1.04860215721566	0.272	0.152	3.2691072354775e-36	5
IRAK2	1.24074374909848e-39	1.32788986624797	0.276	0.157	3.58971981489173e-35	5
MAL2	1.29477801422334e-39	1.09448642893462	0.298	0.172	3.74605175075098e-35	5
FAM20B	9.89194795262718e-39	1.09158237676049	0.29	0.173	2.8619383816541e-34	5
RPS6KA5	4.61190816539816e-38	1.09304120479396	0.272	0.156	1.33431727041299e-33	5
DNTTIP2	7.29044537772741e-37	1.01694679949123	0.4	0.272	2.10927165668409e-32	5
C1RL	9.96750137803908e-37	1.00935973124853	0.288	0.173	2.88379749869427e-32	5
ZNF714	1.64563914497243e-36	1.02375978117801	0.255	0.145	4.76116317423423e-32	5
TM7SF3	3.30929125177353e-35	1.0835065968966	0.297	0.181	9.57444144963119e-31	5
AL354740.1	1.07417865498292e-31	1.10245489921828	0.31	0.198	3.10781368459657e-27	5
ARPC1A	1.35523029741445e-30	1.00789311186715	0.271	0.166	3.92095229647948e-26	5
ZNF224	6.02064410983261e-28	1.00373789391871	0.256	0.153	1.74189275385677e-23	5
MMP16	0	2.90968086812297	0.777	0.156	0	6
DSCAM	0	2.42858265638691	0.865	0.257	0	6
GCG	0	2.12628718994993	0.704	0.123	0	6
PPP2R2B	0	3.14729256850633	0.682	0.139	0	6
GPC6	0	1.81648266609569	0.827	0.286	0	6
FSTL5	0	2.51984281908569	0.67	0.137	0	6
SAMD5	0	1.58898900132321	0.875	0.349	0	6
MAMLD1	0	2.42444732189041	0.782	0.257	0	6
STK32B	0	3.26169507028333	0.57	0.082	0	6
GRIA3	0	2.05390031164785	0.818	0.34	0	6
SLC35F4	0	1.89835078577778	0.711	0.249	0	6
HS6ST3	0	1.7398281018579	0.967	0.508	0	6
DMD	0	2.44838623496343	0.657	0.203	0	6
PALLD	0	2.50102709994159	0.793	0.354	0	6
SLC7A2	0	2.01076155491876	0.893	0.454	0	6
RNF144A	0	2.09728874224815	0.619	0.181	0	6
SPOCK3	0	2.86129727900933	0.519	0.086	0	6
SLC35F3	0	1.83128881411449	0.915	0.484	0	6
STARD13	0	2.02690258739067	0.833	0.414	0	6
SMOC1	0	2.24081163477956	0.568	0.151	0	6
ZDHHC14	0	2.06093937270623	0.824	0.411	0	6
NHS	0	3.13403485304066	0.478	0.083	0	6
GRAMD4	0	3.74276146581594	0.495	0.106	0	6
HECW2	0	2.80008736326577	0.478	0.113	0	6
RGS7	0	1.95293232659574	0.992	0.645	0	6
SYNDIG1	0	2.29189734501	0.395	0.073	0	6
LRRFIP1	0	1.69144169359999	0.95	0.644	0	6
ADAMTS18	0	3.56780231284637	0.308	0.035	0	6
ELL2	0	1.55535696087138	0.963	0.715	0	6
PTP4A1	0	3.66255768174559	0.257	0.026	0	6
RUFY3	0	1.57335701119277	0.973	0.771	0	6
AL033504.1	3.68197353101988e-294	1.55822283888685	0.8	0.323	1.06526858199467e-289	6
SAMD4A	7.16763431690754e-293	1.73759625749315	0.868	0.487	2.07373996056769e-288	6
PPP1R3B	2.83066847169966e-281	3.21145831190122	0.257	0.034	8.18969002232145e-277	6
GLI3	8.32577598745869e-279	2.85875513191456	0.318	0.054	2.40881350869155e-274	6
SEMA3E	1.93881115304552e-269	2.04073928891471	0.496	0.126	5.6093684279913e-265	6
AL138694.1	1.67970899232714e-266	2.44471184114132	0.362	0.073	4.85973405660087e-262	6
SNAP25	1.60210317049262e-261	1.49528272699724	0.903	0.539	4.63520489286924e-257	6
PAK3	1.88800481321203e-261	1.49924883133775	0.922	0.617	5.46237552558505e-257	6
PAPPA2	8.23431659048406e-261	2.6529368988146	0.39	0.087	2.38235247595885e-256	6
CACNA1C	1.26940823856115e-259	1.27521614384548	0.965	0.611	3.67265191580513e-255	6
RTN1	2.89382913085914e-259	1.62195465951038	0.867	0.495	8.37242644140166e-255	6
KCNIP1	4.13544227408126e-249	2.21828027663922	0.361	0.076	1.19646615873719e-244	6
BTBD11	2.48674282446352e-243	2.3333256761283	0.448	0.122	7.19464433973785e-239	6
LPP	3.73129005078626e-243	1.23501919345743	0.964	0.764	1.07953683749348e-238	6
NCAM1	2.13540934840534e-241	1.79344874739808	0.789	0.396	6.17816632680634e-237	6
PAM	8.82696673479352e-238	1.21103745079574	0.981	0.818	2.55381801571046e-233	6
MUC13	4.60931023575133e-237	2.80356411391839	0.283	0.048	1.33356563740757e-232	6
SORBS1	7.91818683865457e-237	2.1891626456177	0.464	0.132	2.29088981615954e-232	6
ST18	3.01962671509648e-235	1.56869956022164	0.86	0.523	8.73638401211714e-231	6
ZNRF1	2.9970481735662e-233	2.46680859930841	0.553	0.197	8.67105977576172e-229	6
NLGN4Y	4.55640267926649e-229	1.8200169593322	0.757	0.405	1.31825842316538e-224	6
SNTG1	4.9468910161391e-227	1.48828969983454	0.662	0.256	1.43123450878936e-222	6
ITPR1	4.78255073341466e-224	1.97467251769034	0.497	0.154	1.38368757819153e-219	6
GALNT13	1.21383654354469e-222	2.45724874458952	0.435	0.122	3.5118718877835e-218	6
DAPK2	2.37308260782737e-219	1.65551383480634	0.668	0.286	6.86580260096616e-215	6
INHBA	3.69171592354701e-217	1.3947238545719	0.545	0.179	1.06808725100062e-212	6
PRKCE	1.17334434003483e-214	1.42893639359677	0.872	0.596	3.39471984458878e-210	6
UBE2QL1	7.49390341890919e-211	2.24890801340667	0.416	0.121	2.16813613715881e-206	6
TTC28	6.84379680136853e-210	1.00352933810293	0.954	0.757	1.98004729057194e-205	6
MCU	7.49363656232911e-208	1.62449134984718	0.717	0.364	2.16805893021306e-203	6
GABRB3	2.42162307025947e-207	1.50789542031447	0.8	0.449	7.0062398668747e-203	6
PDK4	7.94687710186355e-205	2.15659450830336	0.509	0.179	2.29919048311116e-200	6
TTR	1.89790133800103e-203	2.00003721985281	0.66	0.166	5.49100815110457e-199	6
RNF150	3.78163109938381e-200	2.36168194967613	0.631	0.295	1.09410150967372e-195	6
PTPRT	9.93049165742501e-199	1.97013614072922	0.368	0.09	2.8730898463262e-194	6
CACNB2	4.62179075068659e-197	1.31211860074449	0.913	0.646	1.33717649998865e-192	6
AUTS2	5.17778458961741e-193	1.42409795551907	0.707	0.334	1.49803663746811e-188	6
TMEM132D	1.14021264520009e-190	1.17651745462747	0.913	0.59	3.29886322509291e-186	6
MTMR7	3.72844734337787e-189	1.2926689331106	0.827	0.503	1.07871438538609e-184	6
RHOQ	2.27961549573448e-188	1.75222388551593	0.716	0.409	6.595383552259e-184	6
PDE4D	2.31845769155319e-186	1.11684851010279	0.93	0.604	6.70776179320169e-182	6
PPP4R4	2.43111419671895e-185	2.02852194664757	0.514	0.192	7.03369959394725e-181	6
WWC1	2.20956044497055e-181	1.71267580220389	0.69	0.354	6.3927002793888e-177	6
WDR59	7.30075349008963e-181	1.83117153115816	0.721	0.424	2.11225399975273e-176	6
KCND3	1.68176490415441e-176	1.58252801209781	0.618	0.276	4.86568222069953e-172	6
NAMPT	2.33298544530581e-173	1.56716661659332	0.642	0.306	6.74979349035877e-169	6
PDE10A	3.70178496964402e-172	1.87997948363191	0.676	0.361	1.07100042741741e-167	6
LMCD1	3.25707531286148e-171	2.4308281289494	0.43	0.148	9.42337029517082e-167	6
POU6F2	2.90296332234427e-168	1.50331243184072	0.411	0.125	8.39885348420644e-164	6
CPNE4	8.4150081369084e-166	1.33210031220114	0.676	0.326	2.43463015417034e-161	6
RASGEF1B	6.20497253483082e-164	1.87052549682398	0.581	0.273	1.79522265377725e-159	6
STAT4	6.5271444230293e-164	1.90713843866475	0.43	0.149	1.88843342447084e-159	6
ATP8A2	1.77579320974997e-163	2.28645788294754	0.272	0.063	5.1377249144486e-159	6
CPNE8	2.10629524609899e-162	1.32527471221836	0.632	0.286	6.09393340601359e-158	6
CNTNAP5	1.51502581377678e-161	1.68266583951503	0.59	0.265	4.38327268441899e-157	6
DIAPH2	6.71732845116007e-154	1.4441918871291	0.741	0.447	1.94345746748963e-149	6
PPP3CA	3.00733738233184e-153	1.24066564701389	0.779	0.475	8.70082851456249e-149	6
IARS	1.26496765869466e-152	1.12659174234797	0.833	0.581	3.6598044301354e-148	6
DENND4A	9.27006894925828e-150	1.01579986686855	0.933	0.779	2.6820163483994e-145	6
TMEM163	1.7392763056212e-148	1.30087053304672	0.776	0.51	5.03207420742326e-144	6
FAM110B	8.39467802427197e-148	1.57174486043292	0.557	0.248	2.42874824598237e-143	6
PDE9A	2.40443098057454e-146	1.57531837438358	0.502	0.208	6.95649971299826e-142	6
NYAP2	1.23395745501387e-145	2.22628976544548	0.364	0.12	3.57008570884612e-141	6
RASAL2	1.100821681719e-142	1.16712032477802	0.786	0.512	3.1848972895494e-138	6
AC083837.1	1.93846936022805e-142	1.94275224956489	0.466	0.185	5.60837955301179e-138	6
PLEKHA1	3.12497770057688e-142	1.54183238529712	0.786	0.577	9.04118548330902e-138	6
PAX6	1.51069629447312e-141	2.2031876539096	0.592	0.313	4.37074651916962e-137	6
DIP2C	2.35658104029807e-141	1.24780500397131	0.915	0.759	6.81806026579037e-137	6
ABLIM1	8.64071642736741e-141	1.10156349654052	0.86	0.643	2.49993207676594e-136	6
LIMCH1	9.85856755218651e-139	1.14022834064138	0.827	0.564	2.8522807641986e-134	6
ANK2	2.79335493594667e-138	1.69167932565225	0.449	0.174	8.08173450068091e-134	6
XKR4	8.10639283155003e-137	1.45352978278731	0.549	0.253	2.34534157402406e-132	6
CHD5	1.66233089265763e-136	1.64996586526609	0.361	0.119	4.80945573863704e-132	6
NELFCD	2.60491178095393e-133	1.76460583768117	0.496	0.224	7.5365307646559e-129	6
MICU1	3.00260918642641e-133	1.31263437723531	0.681	0.4	8.68714889816889e-129	6
AP000688.1	3.16639803363564e-133	1.63016793815624	0.394	0.139	9.16102279091464e-129	6
GNG4	7.38315346645584e-132	1.37323422517932	0.611	0.313	2.136093960915e-127	6
OSBPL6	1.27962908257704e-130	1.5463652564066	0.461	0.192	3.7022228617119e-126	6
C1orf21	1.3594052399529e-130	1.79835251947261	0.321	0.1	3.93303124023172e-126	6
TENM4	1.02163949170721e-129	2.10328434222315	0.473	0.206	2.95580737740729e-125	6
AC026341.1	3.89715536864925e-129	1.42207191224498	0.436	0.172	1.1275249912576e-124	6
DPP6	6.23712040643963e-129	1.01855143957957	0.884	0.576	1.80452367599111e-124	6
CSGALNACT1	1.20450252626131e-128	1.98605444726848	0.262	0.071	3.48486670897922e-124	6
AL591501.1	4.27075786840468e-128	1.54108169861377	0.311	0.094	1.23561566648684e-123	6
RCAN2	1.69064287890466e-122	1.32181823211279	0.651	0.374	4.89136797724696e-118	6
BACE2	3.26455781778061e-122	1.34118831786794	0.579	0.294	9.44501867840287e-118	6
ABCB1	1.43489106388118e-120	1.34540640936085	0.426	0.166	4.15142682602103e-116	6
SUSD1	3.75796606894606e-118	1.31644708847654	0.58	0.302	1.08725474306747e-113	6
PPP1R14C	1.2100315708123e-117	1.68205644455181	0.429	0.181	3.50086334067414e-113	6
IQSEC3	3.72625400699954e-117	1.91897219776377	0.298	0.096	1.07807980930511e-112	6
PDE3B	3.93483197357394e-115	1.39949312667131	0.611	0.335	1.13842558659441e-110	6
CPE	6.67974476779579e-115	1.21402437553429	0.763	0.504	1.93258375621868e-110	6
GRHL1	1.15032603512508e-114	1.74565235389442	0.336	0.12	3.32812328482388e-110	6
KCNJ6	7.52275017039751e-114	1.12987737214545	0.705	0.428	2.17648207929941e-109	6
USP25	2.93752502479482e-113	1.1063622738504	0.724	0.461	8.49884740173638e-109	6
TNFRSF19	3.54442419211265e-113	1.54065469929779	0.381	0.146	1.02547280726203e-108	6
CEACAM19	5.4708361350987e-113	1.70343289258491	0.334	0.119	1.58282231060676e-108	6
BICD1	1.69475223238809e-112	1.20159021430802	0.699	0.447	4.90325715874523e-108	6
VGF	2.04987189805217e-112	2.24417756865885	0.326	0.095	5.93068937544455e-108	6
MTHFD1L	9.18329940549254e-112	1.16108152173284	0.681	0.429	2.6569121839971e-107	6
HDAC4	3.6820171721371e-109	1.16990286147786	0.649	0.388	1.0652812082427e-104	6
AC005261.1	8.06035158095467e-109	1.66214969606777	0.459	0.214	2.33202091940181e-104	6
CARS	2.01354454778267e-108	1.10527031555084	0.666	0.4	5.82558708564483e-104	6
RAB27A	1.34334753701837e-107	1.4226773603873	0.499	0.242	3.88657309410155e-103	6
SH3GL2	7.93786734374502e-107	1.25243179353565	0.618	0.353	2.29658377989231e-102	6
HIVEP2	5.94260930263941e-106	1.00557637638077	0.874	0.727	1.71931572343963e-101	6
FRMD5	1.1670850174098e-104	1.4260384484228	0.466	0.214	3.37661037237003e-100	6
PLCE1	1.41284279245078e-104	1.84553635305911	0.282	0.092	4.08763676711861e-100	6
IL1R1	4.97023796729468e-103	1.5261413342434	0.332	0.119	1.4379892486977e-98	6
AL445123.2	3.6906348542297e-102	1.56225253898038	0.337	0.126	1.06777447602574e-97	6
AC104123.1	6.23259083932097e-102	2.16161474098333	0.591	0.379	1.80321318163234e-97	6
TMEM178B	2.61627026543023e-101	1.04283663833415	0.724	0.468	7.56939313194274e-97	6
VLDLR-AS1	5.29848399448629e-101	1.25572175730963	0.55	0.295	1.53295738928477e-96	6
GARS	2.52430701099941e-97	1.17099319185254	0.553	0.301	7.30332504422349e-93	6
SPATA6L	9.77476219519074e-96	1.07192309682955	0.665	0.427	2.82803419831259e-91	6
TOX3	4.30680201191379e-95	1.63333631151677	0.336	0.132	1.2460439580869e-90	6
SLC7A14	8.27080584880762e-93	1.78080180029166	0.254	0.083	2.39290954817702e-88	6
CBR3-AS1	1.21087161900798e-92	1.13595752993224	0.572	0.319	3.5032937681139e-88	6
PVR	2.5216089707498e-92	1.35177696414007	0.447	0.213	7.29551907417331e-88	6
FRY	2.87974187039131e-91	1.15684057021052	0.714	0.492	8.33166917941614e-87	6
SNED1	1.88013862724245e-89	1.2412434611541	0.652	0.413	5.43961707633786e-85	6
FGF12	1.5832346664205e-88	1.20229850528485	0.515	0.268	4.58061453688779e-84	6
IPMK	5.07729308749628e-87	1.23467539640153	0.519	0.287	1.46896243607442e-82	6
CD47	8.92722871750709e-85	1.3108701735636	0.465	0.242	2.58282581254915e-80	6
ARNT2	3.46861253179895e-84	1.25789481548287	0.464	0.243	1.00353897770007e-79	6
NRP1	1.23694141540953e-81	1.11975017138194	0.344	0.141	3.57871890306286e-77	6
CREB5	2.22529858043886e-81	1.20015884566455	0.628	0.406	6.43823385292572e-77	6
COX10	7.02197744774255e-81	1.5014103763634	0.365	0.165	2.03159851518087e-76	6
FAM135B	7.26373035923311e-81	1.04788575639587	0.53	0.291	2.10154246753332e-76	6
GPRIN3	2.62827707821776e-80	1.67152334484378	0.379	0.182	7.60413124269962e-76	6
AP1S2	4.51440967117274e-79	1.71065629760216	0.314	0.131	1.3061090060637e-74	6
STAT5B	9.08733655716113e-79	1.26915107191843	0.539	0.334	2.62914821271786e-74	6
STK39	1.97522455859274e-78	1.0731617140636	0.684	0.487	5.71471969292052e-74	6
CNKSR3	9.33579756962621e-74	1.38131293463559	0.556	0.353	2.70103295284426e-69	6
CAMK2G	5.30358981479239e-73	1.77735509716578	0.388	0.193	1.53443460521573e-68	6
SNTG2	1.71011723008024e-72	1.55560157249432	0.337	0.15	4.94771117006814e-68	6
STARD13-AS	5.15469567023345e-72	1.75117217261993	0.254	0.099	1.49135655131194e-67	6
CDK6	1.1799252982164e-71	1.32771207394711	0.522	0.325	3.41375987279969e-67	6
PDK3	6.74987048220307e-71	1.138319137879	0.491	0.281	1.95287252791099e-66	6
DNAJC12	1.31288881037779e-70	1.24611077413321	0.421	0.218	3.79844990618503e-66	6
NPAS2	5.95776599529678e-70	1.15236270906251	0.508	0.296	1.72370085775927e-65	6
AC243964.3	9.88957929936055e-70	1.38670518320064	0.391	0.199	2.86125308289099e-65	6
RNF169	6.33673445726512e-69	1.01408770051069	0.605	0.405	1.83334401317595e-64	6
CEP85L	2.90501343914156e-68	1.09789923431398	0.526	0.313	8.40478488212435e-64	6
SH3KBP1	1.10467549554587e-67	1.01390167699318	0.326	0.143	3.1960471437133e-63	6
PTPN13	1.37622194248579e-67	1.23869662001751	0.455	0.255	3.98168532399989e-63	6
ACTN1	1.42338415883198e-67	1.22879888225207	0.4	0.208	4.11813504833269e-63	6
AC233976.1	1.4425930542968e-66	1.43033563613346	0.354	0.175	4.17371022469149e-62	6
STXBP6	2.946114061649e-66	1.13163986368201	0.409	0.208	8.5236972031629e-62	6
LHFPL4	4.53543572189732e-66	1.070474213215	0.478	0.27	1.31219226305933e-61	6
SSX2IP	5.08788853190205e-66	1.28714228424463	0.33	0.154	1.4720279100499e-61	6
GADD45A	7.46586225731674e-65	1.42220498888313	0.293	0.125	2.16002326828688e-60	6
GCH1	5.50102431299035e-64	1.32126924210622	0.423	0.235	1.59155635423437e-59	6
NPHP4	6.34769116996596e-64	1.25347725040046	0.368	0.184	1.83651400929455e-59	6
CCNT2-AS1	8.72006472271105e-63	1.11789426183272	0.443	0.244	2.52288912557476e-58	6
SLC9A7	1.18813429936002e-62	1.26657287535013	0.387	0.203	3.4375101549084e-58	6
USH1C	2.08711384898846e-62	1.22600982322078	0.365	0.18	6.03843778789341e-58	6
NPNT	2.67619164827607e-61	1.30930972268135	0.276	0.117	7.74275767679234e-57	6
NAV1	9.27882933200485e-61	1.04257420041331	0.542	0.359	2.68455090233564e-56	6
STX12	3.25760424430315e-60	1.04279513656983	0.625	0.446	9.42490059961786e-56	6
NSF	8.38502974693794e-60	1.08946521339402	0.454	0.264	2.42595680638409e-55	6
COX10-AS1	6.88017055705345e-59	1.15638131173571	0.365	0.187	1.9905709455667e-54	6
CLU	1.25773574172759e-58	1.1836018905279	0.334	0.139	3.63888104796626e-54	6
SASH1	2.55061741338834e-58	1.09399652104422	0.382	0.196	7.37944630041514e-54	6
MYO16	9.2949942943643e-58	1.11475451786839	0.258	0.108	2.68922774924548e-53	6
CARD11	1.2192809807122e-54	1.46709352063054	0.293	0.136	3.52762373339653e-50	6
AL139260.1	8.23409330973634e-54	1.43502047025277	0.384	0.217	2.38228787637292e-49	6
AL139383.1	2.15799744624715e-53	1.21907181842676	0.546	0.381	6.24351821148227e-49	6
A1CF	5.0369226831128e-52	1.25851783985539	0.32	0.161	1.4572824706782e-47	6
VLDLR	6.21667554503413e-52	1.17929955545135	0.374	0.203	1.79860856868927e-47	6
ZNF460	6.4774212616862e-52	1.46373647079359	0.267	0.125	1.87404751943105e-47	6
CHGA	2.10946394350431e-51	1.03974640193965	0.4	0.212	6.10310108134668e-47	6
AL445250.1	2.48637467478672e-51	1.2062117914638	0.257	0.115	7.19357920909295e-47	6
ASAH1	4.3042973746418e-51	1.4518692732895	0.369	0.207	1.24531931643137e-46	6
EDIL3	2.18945822162243e-49	1.25723582041319	0.46	0.287	6.334540526798e-45	6
RPS6KA6	1.17119686409987e-48	1.0521266516989	0.385	0.217	3.38850676721376e-44	6
CLCN5	1.17896685816652e-48	1.26994357552367	0.283	0.136	3.41098691404738e-44	6
PARVB	3.51478583516771e-48	1.32088594109955	0.25	0.117	1.01689783783072e-43	6
TPM4	1.67376898466129e-47	1.51141137236957	0.292	0.145	4.84254842642204e-43	6
GFOD2	2.60002734199152e-47	1.16085238015151	0.304	0.157	7.52239910584987e-43	6
MAPK8	6.25910332896278e-47	1.15543027459256	0.708	0.599	1.81088377513551e-42	6
SEMA4B	5.88566690337962e-45	1.11132036415112	0.404	0.246	1.70284114848579e-40	6
SCN3A	9.98061502451827e-45	1.19487291771695	0.269	0.132	2.88759153889363e-40	6
MAML2	9.6796322366882e-44	1.07111544073862	0.596	0.448	2.80051119871863e-39	6
KIAA1324L	3.63244100034215e-42	1.07131105125153	0.354	0.207	1.05093783021899e-37	6
B4GALNT3	8.11415380687335e-42	1.023288629914	0.354	0.203	2.3475869794046e-37	6
DMGDH	7.3536193580186e-40	1.01061749258737	0.404	0.251	2.12754915266194e-35	6
AC018682.1	5.43362018091371e-38	1.30072523296328	0.252	0.127	1.57205499074196e-33	6
ASXL3	5.06962424562339e-36	1.0165576008018	0.282	0.155	1.46674368674376e-31	6
SIM1	6.30639650931316e-36	1.15344488603574	0.276	0.152	1.82456663807448e-31	6
INTS12	5.7592469082455e-35	1.07234220577535	0.336	0.203	1.66626531549359e-30	6
MBOAT2	9.77985163596136e-35	1.00461860943912	0.296	0.167	2.82950667531634e-30	6
CELF4	7.95457347680189e-33	1.02587689809424	0.312	0.186	2.30141719830832e-28	6
SYNGAP1	2.49354167415414e-32	1.09998925857254	0.25	0.135	7.21431477166277e-28	6
DCBLD2	8.02202459370964e-32	1.03172784235658	0.293	0.172	2.32093215545207e-27	6
SBNO2	2.99688944180373e-31	1.03163017519576	0.283	0.162	8.67060053302656e-27	6
KIF26B	3.18683853291184e-31	1.1880473493776	0.359	0.232	9.22016124342053e-27	6
MARCH4	2.17670838095107e-30	1.03460860885871	0.275	0.156	6.29765268776762e-26	6
OPHN1	2.25325599613795e-29	1.07043261429715	0.3	0.181	6.51912024802631e-25	6
MARCH1	2.14295119114193e-27	1.0135022205714	0.382	0.255	6.19998638621183e-23	6
FAAH2	4.01608229950541e-26	1.13935376409961	0.391	0.277	1.16193293089291e-21	6
NCKAP5	2.98882784729404e-20	1.25888836968018	0.276	0.185	8.64727672779111e-16	6
PEAK1	3.5658782953674e-18	1.00930927015559	0.373	0.277	1.0316799084157e-13	6
FOXK1	1.34275513023695e-17	1.06080926393987	0.36	0.267	3.88485914280154e-13	6
ZNF331	6.58945579090864e-11	1.31438233087412	0.317	0.25	1.90646134942569e-06	6
SLC35F4	2.60493008065382e-64	1.51205885611305	0.578	0.271	7.53658370934764e-60	7
DSCAM	3.91084898676678e-62	1.33726930908619	0.613	0.288	1.13148682885136e-57	7
TTR	5.3724034890315e-62	2.50110099970741	0.629	0.187	1.55434377744659e-57	7
LRRFIP1	2.45940098411286e-50	1.1357039587141	0.819	0.66	7.11553892723534e-46	7
PPP2R2B	2.85868286478144e-46	1.27651002788061	0.408	0.169	8.27074126438565e-42	7
SPOCK3	2.71352041412503e-45	1.8752260864515	0.308	0.109	7.85075726214653e-41	7
FSTL5	2.02234891971413e-44	1.86018345290345	0.393	0.166	5.85105989451691e-40	7
SEMA3E	4.10684835843076e-43	1.70301933353199	0.359	0.145	1.18819336706119e-38	7
GCG	2.51530933368735e-40	1.77941440472107	0.499	0.152	7.27729296422425e-36	7
POU6F2	3.25368403254994e-35	1.65107269839538	0.329	0.138	9.41355864297349e-31	7
NCAM1	7.14869683355486e-35	1.10260946692259	0.615	0.417	2.06826096788409e-30	7
BMERB1	3.88082155340286e-33	1.13549118571405	0.655	0.513	1.12279929183052e-28	7
MAMLD1	4.16578049203634e-33	1.38872182737576	0.495	0.286	1.20524361195595e-28	7
IARS	2.26983979821663e-32	1.23816902953957	0.686	0.595	6.56710050420036e-28	7
MMP16	4.27635997342782e-31	1.2381183943168	0.389	0.191	1.23723646751214e-26	7
ZDHHC14	3.20700531636434e-29	1.10942345599974	0.609	0.434	9.2785077813053e-25	7
STK32B	6.33649581407479e-29	1.69149178421196	0.268	0.11	1.83327496892812e-24	7
CEACAM19	2.94952966152971e-28	2.06737017631588	0.284	0.129	8.53357921673775e-24	7
GALNT13	7.37389098187903e-26	1.55424838068111	0.3	0.139	2.13341413887724e-21	7
SORBS1	8.16272240847843e-25	1.84925662542299	0.304	0.15	2.36163884722098e-20	7
SAMD4A	2.63665320861475e-20	1.03444101386347	0.611	0.509	7.62836506316419e-16	7
CHD5	4.70062043546393e-20	1.98588816416133	0.258	0.132	1.35998350438843e-15	7
PALLD	6.14351803848693e-20	1.2868802384782	0.509	0.38	1.77744263889504e-15	7
DAPK2	4.14750284453681e-19	1.37380973397932	0.444	0.308	1.19995552298139e-14	7
TPST1	5.51567403012006e-19	1.21194965758255	0.535	0.438	1.59579481039434e-14	7
CAMK2G	2.47721397907765e-18	1.7228386530963	0.333	0.202	7.16707548426746e-14	7
OSBPL6	6.1892771349272e-18	1.45187053130264	0.341	0.206	1.79068166067714e-13	7
DMD	8.90652407093978e-18	1.13059519651694	0.381	0.228	2.5768355442043e-13	7
GARS	1.84341571550781e-17	1.44469737859871	0.432	0.315	5.33337034810718e-13	7
ABCB1	2.07563251378679e-16	1.42063912966584	0.304	0.18	6.00521998888794e-12	7
YARS	1.00946239886012e-15	1.01071533219912	0.538	0.453	2.92057661238209e-11	7
AC083837.1	1.37153177351407e-15	1.19557354819897	0.337	0.2	3.96811572713091e-11	7
SARS	2.2032552557878e-15	1.25116801485468	0.479	0.39	6.37445810604526e-11	7
ITPR1	1.63726953675096e-14	1.26975726833323	0.288	0.173	4.73694822372787e-10	7
IPMK	5.26727930252289e-14	1.30768358636076	0.4	0.3	1.52392924780592e-09	7
FRMD5	1.63355542718388e-13	1.243046678389	0.347	0.228	4.72620256192839e-09	7
CARS	1.9974119042938e-13	1.04534399369257	0.499	0.415	5.77891212150283e-09	7
AP000688.1	3.13799594084789e-13	1.49881152527136	0.26	0.153	9.07884985606113e-09	7
PER2	4.30356543771892e-13	1.12528047093241	0.483	0.403	1.24510755244084e-08	7
PPP4R4	4.44703263572714e-13	1.09359210560933	0.323	0.21	1.28661548216858e-08	7
SMOC1	5.85926202042141e-13	1.02145288944966	0.294	0.175	1.69520168774832e-08	7
CLU	1.17566255187128e-12	2.00984760372551	0.274	0.149	3.401426895074e-08	7
SH3GL2	8.53412561774543e-12	1.05444963012162	0.456	0.368	2.46909322372611e-07	7
ANK2	2.2518516719145e-11	1.31470262965882	0.292	0.189	6.51505725718303e-07	7
[truncated: 4,538 more rows]
