# Supplementary material for: Evaluating cell-specific gene expression using single-cell and single-nuclei RNA-sequencing data from human pancreatic islets of the same donors
Source: Sci Rep. 2025 Oct 16;15:36133. doi: 10.1038/s41598-025-21595-1 (PMC12533216; doi:10.1038/s41598-025-21595-1)
Supplement: Supplementary file 4 — Supplementary Information 4. [file 41598_2025_21595_MOESM4_ESM.xlsx]

## Sheet: MethodComparisons_withinModalit
modality	contrast	label	p_value	HL_shift	CI_low	CI_high	median_diff	padj_BH
scRNA	azimuth − manual	acinar	0.125	-0.0035816560655405304	-0.030725907853523554	-1.0877356909261456e-4	-0.0035816560655405304	0.22916666666666666
scRNA	hpap − manual	acinar	0.625	0.0020019845548452167	-0.0033259423503325947	0.00510783200908059	0.0020019845548452167	0.78125
scRNA	hpap − azimuth	acinar	0.125	0.007764236565194833	8.554136885550335e-4	0.02739996550319096	0.007764236565194833	0.22916666666666666
snRNA	azimuth − manual	acinar	0.125	-0.1024853542533864	-0.23020017406440382	-0.016875602700096432	-0.1024853542533864	0.15625
snRNA	hpap − manual	acinar	0.125	0.010811798039081805	0.006482027106658808	0.013259402121504341	0.010811798039081805	0.25
snRNA	hpap − azimuth	acinar	0.125	0.1119689752452754	0.030135004821600773	0.23933855526544823	0.1119689752452754	0.15625
scRNA	azimuth − manual	alpha	0.125	0.15480434959933934	0.07371952339933091	0.3503100963160907	0.15480434959933934	0.22916666666666666
scRNA	hpap − manual	alpha	0.125	0.06830625820172859	0.02043132803632236	0.08396670285921098	0.06830625820172859	0.3125
scRNA	hpap − azimuth	alpha	0.125	-0.1040636854831726	-0.27492206970855193	-0.009578330940212654	-0.1040636854831726	0.22916666666666666
snRNA	azimuth − manual	alpha	0.875	-0.001989875879244922	-0.08964316797214966	0.027965284474445518	-0.001989875879244922	0.875
snRNA	hpap − manual	alpha	1	-0.0021071873683685544	-0.029590948651000842	0.04194792671166825	-0.0021071873683685544	1
snRNA	hpap − azimuth	alpha	0.375	0.008664786200971733	-0.0035815531429679998	0.06005221932114882	0.008664786200971733	0.4166666666666667
scRNA	azimuth − manual	alpha+beta	0.125	-0.03432975179618542	-0.05350920856147337	-0.014472190692395005	-0.03432975179618542	0.22916666666666666
scRNA	hpap − manual	alpha+beta	1	-0.004337956494300053	-0.015562794064422732	0.11308203991130819	-0.004337956494300053	1
scRNA	hpap − azimuth	alpha+beta	0.125	0.03385637775143955	0.014755959137343927	0.14301552106430154	0.03385637775143955	0.22916666666666666
snRNA	azimuth − manual	alpha+beta	0.125	-0.04154634050348063	-0.09305689488910318	-0.020887728459530026	-0.04154634050348063	0.15625
snRNA	hpap − manual	alpha+beta	0.25	0.03590256673657778	-0.008249852681202124	0.12130371927980022	0.03590256673657778	0.4166666666666667
snRNA	hpap − azimuth	alpha+beta	0.125	0.09287487841089438	0.037124337065409546	0.1590222105401498	0.09287487841089438	0.15625
scRNA	azimuth − manual	beta	0.125	-0.10148010524932584	-0.2662491219562191	-0.05269459478126698	-0.10148010524932584	0.22916666666666666
scRNA	hpap − manual	beta	0.125	-0.08063816877615697	-0.1895787139689579	-0.009080590238365494	-0.08063816877615697	0.3125
scRNA	hpap − azimuth	beta	0.25	0.0536355623896089	-0.02197324728997857	0.07667040798726117	0.0536355623896089	0.3055555555555556
snRNA	azimuth − manual	beta	0.25	-0.03059152133531806	-0.0989081291998456	0.005303760848601735	-0.03059152133531806	0.2777777777777778
snRNA	hpap − manual	beta	0.375	-0.013247652354611339	-0.039426994348797484	0.009133765468473776	-0.013247652354611339	0.46875
snRNA	hpap − azimuth	beta	0.875	0.01076923390852591	-0.031581485053037595	0.10804189466831937	0.01076923390852591	0.875
scRNA	azimuth − manual	cycling	0.5	3.2713420945780996e-4	2.870264064293915e-4	3.672420124862284e-4	3.2713420945780996e-4	0.55
scRNA	hpap − azimuth	cycling	0.5	-3.2713420945780996e-4	-3.672420124862284e-4	-2.870264064293915e-4	-3.2713420945780996e-4	0.5
scRNA	azimuth − manual	delta	0.25	0.0028217245555116188	-0.0013255345826075383	0.00693685158421635	0.0028217245555116188	0.3055555555555556
scRNA	hpap − manual	delta	1	2.233885265130655e-5	-0.014472190692395005	0.0033259423503325947	2.233885265130655e-5	1
scRNA	hpap − azimuth	delta	0.375	-7.691155656544095e-4	-0.021409042276611355	5.909366585283276e-4	-7.691155656544095e-4	0.41250000000000003
snRNA	azimuth − manual	delta	0.125	0.0443537828070481	0.011330761812921891	0.12302913862425181	0.0443537828070481	0.15625
snRNA	hpap − manual	delta	0.125	-0.012638767957152748	-0.03158148505303761	-0.007180156657963448	-0.012638767957152748	0.25
snRNA	hpap − azimuth	delta	0.125	-0.053069370401373495	-0.13805565600786995	-0.0429122468659595	-0.053069370401373495	0.15625
scRNA	azimuth − manual	ductal	0.25	-0.002570069572049267	-0.005620730082467371	0.0017605818665915873	-0.002570069572049267	0.3055555555555556
scRNA	hpap − manual	ductal	0.125	-0.006176839964664227	-0.007600434310532034	-0.0044798407167745136	-0.006176839964664227	0.3125
scRNA	hpap − azimuth	ductal	0.25	-0.003075072125725057	-0.009361016177123621	7.749283191305079e-5	-0.003075072125725057	0.3055555555555556
snRNA	azimuth − manual	ductal	0.125	0.062251826763210984	0.001446480231436835	0.16383812010443866	0.062251826763210984	0.15625
snRNA	hpap − manual	ductal	0.125	-0.012937701622183112	-0.016690760940990923	-0.009138381201044404	-0.012937701622183112	0.25
snRNA	hpap − azimuth	ductal	0.125	-0.07545872756370055	-0.17297650130548306	-0.017598842815814846	-0.07545872756370055	0.15625
scRNA	azimuth − manual	endothelial	0.625	-8.497739075900828e-4	-0.01711706226790089	0.007098284356433948	-8.497739075900828e-4	0.625
scRNA	hpap − manual	endothelial	0.125	0.008937055975383502	0.0028376844494892167	0.01628664495114006	0.008937055975383502	0.3125
scRNA	hpap − azimuth	endothelial	0.125	0.007103323201634409	0.003953536256550132	0.03055658441822444	0.007103323201634409	0.22916666666666666
snRNA	azimuth − manual	endothelial	0.125	-0.0011143175290612294	-0.0032637075718015664	-9.643201542912247e-4	-0.0011143175290612294	0.15625
snRNA	hpap − manual	endothelial	0.3173105078629141	0	0	4.821600771456123e-4	0	0.4533007255184487
snRNA	hpap − azimuth	endothelial	0.125	0.0013119939785467623	0.0010511273324657713	0.0032637075718015664	0.0013119939785467623	0.15625
scRNA	azimuth − manual	gamma	0.125	0.004071781175130381	0.0025735119501446094	0.017419871660679542	0.004071781175130381	0.22916666666666666
scRNA	hpap − manual	gamma	0.625	-7.352864467347672e-4	-0.0044798407167745144	0.0022701475595913734	-7.352864467347672e-4	0.78125
scRNA	hpap − azimuth	gamma	0.125	-0.005977277455061651	-0.01778179710403821	-0.0020808599975760764	-0.005977277455061651	0.22916666666666666
snRNA	azimuth − manual	gamma	0.125	0.09713608897900883	0.02418817393679793	0.17232375979112274	0.09713608897900883	0.15625
snRNA	hpap − manual	gamma	0.125	-0.008453013101829353	-0.04428965698514917	-0.003535651149086623	-0.008453013101829353	0.25
snRNA	hpap − azimuth	gamma	0.125	-0.12229441795374348	-0.18320278503046128	-0.027723825085884557	-0.12229441795374348	0.15625
scRNA	azimuth − manual	immune	0.25	0.0054653416887164435	-6.961856028317379e-4	0.00946814504504397	0.0054653416887164435	0.3055555555555556
scRNA	hpap − manual	immune	0.3173105078629141	0	0	7.238508867173366e-4	0	0.5288508464381901
scRNA	hpap − azimuth	immune	0.25	-0.005135324555963373	-0.009404328423832774	6.961856028317379e-4	-0.005135324555963373	0.3055555555555556
snRNA	azimuth − manual	immune	0.125	-0.002343228222490491	-0.002828546562228025	-5.874505411131098e-4	-0.002343228222490491	0.15625
snRNA	hpap − manual	immune	0.10880943004054568	5.674507957529628e-4	0	0.0014456564594559074	5.674507957529628e-4	0.25
snRNA	hpap − azimuth	immune	0.125	0.0029460442311582	5.874505411131098e-4	0.00420347259585444	0.0029460442311582	0.15625
scRNA	azimuth − manual	mesenchymal	0.125	-0.019363864755457993	-0.02277539327612196	-0.014622382716644663	-0.019363864755457993	0.22916666666666666
scRNA	hpap − manual	mesenchymal	0.25	0.005463188330432307	-5.675368898978433e-4	0.015430562468889991	0.005463188330432307	0.5
scRNA	hpap − azimuth	mesenchymal	0.125	0.02567326623588096	0.01405484582674682	0.036513529445030626	0.02567326623588096	0.22916666666666666
snRNA	azimuth − manual	mesenchymal	0.125	-0.00351611092908983	-0.00957354221061793	-0.0029461152932291393	-0.00351611092908983	0.15625
snRNA	hpap − manual	mesenchymal	1	1.3142331449599162e-4	-7.232401157184183e-4	2.9463759575721867e-4	1.3142331449599162e-4	1
snRNA	hpap − azimuth	mesenchymal	0.125	0.0034598103987829544	0.002892960462873674	0.00957354221061793	0.0034598103987829544	0.15625
