# Supplementary material for: Evaluating cell-specific gene expression using single-cell and single-nuclei RNA-sequencing data from human pancreatic islets of the same donors
Source: Sci Rep. 2025 Oct 16;15:36133. doi: 10.1038/s41598-025-21595-1 (PMC12533216; doi:10.1038/s41598-025-21595-1)
Supplement: Supplementary file 5 — Supplementary Information 5. [file 41598_2025_21595_MOESM5_ESM.xlsx]

## Sheet: acinar_scRNAseq
Column1	Column2
gene	percent_UMIabove3
FTH1	0.984615384615385
FTL	0.961538461538462
EEF1A1	0.946153846153846
REG1A	0.942307692307692
SPINK1	0.938461538461538
RPL13	0.919230769230769
RPL41	0.903846153846154
TPT1	0.896153846153846
CTRB2	0.896153846153846
RPL37A	0.892307692307692
PRSS2	0.888461538461538
RPS2	0.884615384615385
RPS6	0.876923076923077
RPS12	0.873076923076923
RPL10	0.873076923076923
RPLP1	0.869230769230769
RPL11	0.853846153846154
RPS18	0.853846153846154
RPS27	0.85
RPL13A	0.85
RPS8	0.846153846153846
RPL34	0.838461538461538
RPL21	0.838461538461538
RPL17	0.838461538461538
RPL5	0.834615384615385
RPL9	0.826923076923077
RPL15	0.823076923076923
RPS3A	0.823076923076923
RPL7A	0.823076923076923
RPS24	0.823076923076923
RPL36	0.823076923076923
RPS28	0.823076923076923
B2M	0.815384615384615
RPL28	0.815384615384615
RPS27A	0.811538461538462
RPL14	0.811538461538462
RPLP0	0.807692307692308
RPS3	0.803846153846154
RPL26	0.803846153846154
RPLP2	0.8
RPL18A	0.8
RPL12	0.796153846153846
RPL37	0.792307692307692
RPS14	0.788461538461538
RPL19	0.788461538461538
RPL3	0.788461538461538
RPL35	0.784615384615385
ACTG1	0.784615384615385
RPS4X	0.784615384615385
RPL32	0.776923076923077
RPS23	0.776923076923077
RPL39	0.776923076923077
RPS15	0.773076923076923
RPL24	0.769230769230769
RACK1	0.769230769230769
RPL29	0.761538461538461
PRSS1	0.761538461538461
RPL18	0.761538461538461
RPS19	0.757692307692308
RPL8	0.753846153846154
RPS25	0.753846153846154
RPS13	0.75
RPS29	0.75
CTRB1	0.75
TMSB4X	0.75
REG1B	0.746153846153846
RPL35A	0.746153846153846
RPL30	0.746153846153846
RPL27A	0.746153846153846
RPL6	0.746153846153846
RPS16	0.730769230769231
RPS9	0.730769230769231
RPL23A	0.726923076923077
RPL23	0.723076923076923
SQSTM1	0.719230769230769
RPS15A	0.719230769230769
RPS11	0.719230769230769
RPL7	0.715384615384615
SERPINA3	0.715384615384615
RPL38	0.715384615384615
RPSA	0.707692307692308
RPS5	0.703846153846154
RPL31	0.7
INS	0.7
RPL36A	0.7
PTMA	0.688461538461538
PLA2G1B	0.684615384615385
EIF1	0.684615384615385
EEF2	0.680769230769231
RPS7	0.676923076923077
RPS20	0.676923076923077
CELA3A	0.669230769230769
CD24	0.669230769230769
RPS21	0.657692307692308
RPS26	0.653846153846154
RPL22	0.65
RPS17	0.65
RPL27	0.642307692307692
EEF1B2	0.638461538461538
RPL10A	0.634615384615385
GAPDH	0.634615384615385
FAU	0.619230769230769
UBA52	0.619230769230769
NPM1	0.603846153846154
SOD2	0.6
MIF	0.596153846153846
HSP90AB1	0.592307692307692
RPL4	0.592307692307692
SAT1	0.588461538461538
GCG	0.580769230769231
ACTB	0.576923076923077
EEF1G	0.576923076923077
MYL6	0.573076923076923
NACA	0.573076923076923
GNAS	0.569230769230769
TMSB10	0.565384615384615
PABPC1	0.565384615384615
TTR	0.561538461538462
MT-ATP6	0.561538461538462
ATP5F1E	0.553846153846154
CTRC	0.546153846153846
MT-CO1	0.546153846153846
SERF2	0.542307692307692
SNHG29	0.542307692307692
AKR1C1	0.538461538461538
CD63	0.530769230769231
GSTA1	0.526923076923077
EEF1D	0.526923076923077
CD44	0.526923076923077
H3F3B	0.526923076923077
CPA1	0.523076923076923
S100A11	0.519230769230769
NME2	0.519230769230769
GAS5	0.515384615384615
CPB1	0.515384615384615
UQCRB	0.507692307692308
HSP90AA1	0.507692307692308
MT-ND4	0.507692307692308
CPA2	0.503846153846154
COX7C	0.5
MT-CYB	0.5
SNHG5	0.496153846153846
DSTN	0.496153846153846
MGST1	0.492307692307692
MT-CO3	0.492307692307692
UBC	0.484615384615385
RPS10	0.480769230769231
IL32	0.480769230769231
HSPB1	0.476923076923077
MT-CO2	0.476923076923077
BTF3	0.473076923076923
RPL36AL	0.473076923076923
MT-ND2	0.473076923076923
AKR1C3	0.469230769230769
TXN	0.465384615384615
MT-ND1	0.465384615384615
SLC25A6	0.457692307692308
HINT1	0.453846153846154
KRT18	0.453846153846154
SYCN	0.453846153846154
REG3A	0.446153846153846
PPIA	0.446153846153846
CHCHD2	0.446153846153846
C15orf48	0.446153846153846
MT-ND3	0.446153846153846
CLPS	0.442307692307692
TOMM7	0.442307692307692
KRT8	0.442307692307692
SSR4	0.442307692307692
H3F3A	0.438461538461538
GSTP1	0.438461538461538
HNRNPA1	0.438461538461538
TKT	0.430769230769231
SST	0.430769230769231
SRP14	0.430769230769231
RPS4Y1	0.430769230769231
YBX1	0.423076923076923
EIF3E	0.423076923076923
PFDN5	0.423076923076923
GSTA2	0.419230769230769
UGDH	0.415384615384615
CCNI	0.415384615384615
ANXA2	0.415384615384615
P4HB	0.415384615384615
MYL12A	0.415384615384615
CELA3B	0.411538461538462
MYL12B	0.411538461538462
CALM2	0.407692307692308
TPM1	0.407692307692308
RPS27L	0.407692307692308
EDF1	0.4
TMBIM6	0.4
COX4I1	0.4
GDF15	0.4
ENO1	0.396153846153846
EIF4B	0.396153846153846
TMA7	0.388461538461538
VIM	0.384615384615385
LDHA	0.384615384615385
ATP5MC2	0.384615384615385
NAP1L1	0.384615384615385
CD59	0.380769230769231
ANXA4	0.376923076923077
ZFP36L1	0.376923076923077
PPIB	0.376923076923077
PPA1	0.373076923076923
PNLIP	0.373076923076923
ZFAS1	0.369230769230769
SLC25A5	0.369230769230769
ATP5MD	0.365384615384615
NEAT1	0.365384615384615
ATP5MG	0.365384615384615
YWHAE	0.365384615384615
PTGR1	0.361538461538462
KRT7	0.361538461538462
UQCRQ	0.357692307692308
AKR1C2	0.357692307692308
SLC25A3	0.357692307692308
GABARAP	0.357692307692308
EIF4A1	0.357692307692308
SUMO2	0.357692307692308
S100A10	0.353846153846154
TBCA	0.353846153846154
SEC61G	0.353846153846154
MT2A	0.353846153846154
TM4SF1	0.35
COX7A2	0.35
HSPA8	0.35
KTN1	0.35
ELOB	0.35
YWHAZ	0.346153846153846
PFN1	0.346153846153846
TAGLN2	0.342307692307692
OST4	0.342307692307692
CFL1	0.342307692307692
TPI1	0.342307692307692
NOP53	0.342307692307692
MT-ND5	0.342307692307692
ARPC3	0.338461538461538
COX6A1	0.338461538461538
HNRNPC	0.338461538461538
CALM1	0.338461538461538
PPDPF	0.338461538461538
HNRNPA2B1	0.334615384615385
COX6C	0.334615384615385
SEC61B	0.334615384615385
POLR2L	0.334615384615385
HSP90B1	0.334615384615385
RNASEK	0.334615384615385
SH3BGRL3	0.330769230769231
GUK1	0.330769230769231
SERPINB1	0.330769230769231
TMEM258	0.330769230769231
CST3	0.330769230769231
ATP5ME	0.326923076923077
HLA-A	0.326923076923077
RAB11FIP1	0.326923076923077
EIF3A	0.326923076923077
EIF3F	0.326923076923077
CYB5A	0.326923076923077
COX6B1	0.326923076923077
KLK1	0.326923076923077
SERBP1	0.323076923076923
SNHG6	0.323076923076923
COMMD6	0.323076923076923
OAZ1	0.323076923076923
PARK7	0.319230769230769
EIF4A2	0.319230769230769
ITGB1	0.319230769230769
TAF1D	0.319230769230769
CDC42	0.315384615384615
NDUFB4	0.315384615384615
SERP1	0.315384615384615
HNRNPDL	0.315384615384615
EIF3H	0.315384615384615
NDUFA13	0.315384615384615
EIF2S2	0.315384615384615
PRDX1	0.311538461538462
ARPC2	0.311538461538462
TXNRD1	0.311538461538462
POLR1D	0.311538461538462
UBB	0.311538461538462
VAPA	0.311538461538462
PSMA7	0.311538461538462
CSDE1	0.307692307692308
HSPD1	0.307692307692308
MARCKS	0.307692307692308
CLU	0.307692307692308
PRSS3	0.307692307692308
LDHB	0.307692307692308
SDC4	0.307692307692308
UQCR10	0.307692307692308
GNG5	0.303846153846154
SNHG8	0.303846153846154
TALDO1	0.303846153846154
OLFM4	0.303846153846154
NDUFV2	0.303846153846154
CSTB	0.303846153846154
XBP1	0.303846153846154
COX5B	0.3
SKP1	0.3
TUBB	0.3
NDUFS5	0.296153846153846
PABPC4	0.296153846153846
JAK1	0.296153846153846
ZBTB20	0.296153846153846
FNIP2	0.296153846153846
CYSTM1	0.296153846153846
CLIC1	0.296153846153846
PNRC1	0.296153846153846
VDAC2	0.296153846153846
PCBP2	0.296153846153846
BTG1	0.296153846153846
HMGB1	0.296153846153846
VMP1	0.296153846153846
ELF3	0.292307692307692
NCL	0.292307692307692
SARAF	0.292307692307692
ALDH1A1	0.292307692307692
SPINT2	0.292307692307692
UQCRH	0.288461538461538
MZT2B	0.288461538461538
SEC62	0.288461538461538
NSA2	0.288461538461538
HLA-C	0.288461538461538
UBE2H	0.288461538461538
HNRNPK	0.288461538461538
HIF1A	0.288461538461538
FNDC3B	0.284615384615385
ANXA5	0.284615384615385
ELL2	0.284615384615385
CAST	0.284615384615385
ATP5MF	0.284615384615385
TRAM1	0.284615384615385
EIF4G2	0.284615384615385
RTN4	0.280769230769231
LPP	0.280769230769231
PRELID1	0.280769230769231
CEL	0.280769230769231
AKAP13	0.280769230769231
UQCR11	0.280769230769231
CLTA	0.276923076923077
PRDX5	0.276923076923077
ATP5MPL	0.276923076923077
CIB1	0.276923076923077
MYH9	0.276923076923077
NFE2L2	0.273076923076923
GOLGA4	0.273076923076923
FAM162A	0.273076923076923
UBE2D3	0.273076923076923
TNFAIP8	0.273076923076923
HLA-B	0.273076923076923
PTPRK	0.273076923076923
BAIAP2L1	0.273076923076923
PARD3	0.273076923076923
ARL6IP4	0.273076923076923
ITM2B	0.273076923076923
SNRPD2	0.273076923076923
BACE2	0.273076923076923
PGK1	0.273076923076923
PPP1CB	0.269230769230769
HDLBP	0.269230769230769
DSP	0.269230769230769
NDUFB2	0.269230769230769
HSPA5	0.269230769230769
SET	0.269230769230769
YBX3	0.269230769230769
BCAT1	0.269230769230769
DYNLL1	0.269230769230769
ATF4	0.269230769230769
TMEM59	0.265384615384615
PRDX6	0.265384615384615
VAMP8	0.265384615384615
DBI	0.265384615384615
PNLIPRP1	0.265384615384615
COX8A	0.265384615384615
FNDC3A	0.265384615384615
DDX5	0.265384615384615
RNF213	0.265384615384615
UBL5	0.265384615384615
C19orf53	0.265384615384615
RBM39	0.265384615384615
ATP5IF1	0.261538461538462
TPM3	0.261538461538462
YWHAQ	0.261538461538462
LRRFIP1	0.261538461538462
RHOA	0.261538461538462
SRI	0.261538461538462
ALDOB	0.261538461538462
BNIP3	0.261538461538462
CTSD	0.261538461538462
PEBP1	0.261538461538462
TRIR	0.261538461538462
JUND	0.261538461538462
ACTN4	0.261538461538462
PACSIN2	0.261538461538462
MGST3	0.257692307692308
EPCAM	0.257692307692308
EIF5B	0.257692307692308
ATP5MC3	0.257692307692308
MYO6	0.257692307692308
HEBP2	0.257692307692308
MTUS1	0.257692307692308
LCN2	0.257692307692308
KLF6	0.257692307692308
CTNND1	0.257692307692308
POMP	0.257692307692308
DAD1	0.257692307692308
TSPAN3	0.257692307692308
GPX4	0.257692307692308
ATP5F1D	0.257692307692308
RRBP1	0.257692307692308
HMGN1	0.257692307692308
ST13	0.257692307692308
UBXN4	0.253846153846154
MECOM	0.253846153846154
C4orf3	0.253846153846154
UBE2B	0.253846153846154
ATP6V0E1	0.253846153846154
CANX	0.253846153846154
NDUFA4	0.253846153846154
TAX1BP1	0.253846153846154
SND1	0.253846153846154
EXOC4	0.253846153846154
RAB2A	0.253846153846154
ATP5F1C	0.253846153846154
JMJD1C	0.253846153846154
TM9SF3	0.253846153846154
PTGES3	0.253846153846154
DTNA	0.253846153846154
NEDD4L	0.253846153846154
EIF3K	0.253846153846154
ROMO1	0.253846153846154
ATP5PF	0.253846153846154
DDX17	0.253846153846154
NUDC	0.25
RAB10	0.25
SPTBN1	0.25
FXR1	0.25
VDAC1	0.25
CSNK1A1	0.25
ZFAND3	0.25
CD2AP	0.25
PSMB1	0.25
ARPC1A	0.25
KMT2C	0.25
NDRG1	0.25
PACS1	0.25
SYNE2	0.25
TJP1	0.25
PDIA3	0.25
DUOXA2	0.25
RAB11A	0.25
SRRM2	0.25
CDH1	0.25
APP	0.25
ATRX	0.25
RERE	0.246153846153846
KRTCAP2	0.246153846153846
TOMM20	0.246153846153846
COX17	0.246153846153846
SSR3	0.246153846153846
UBE2K	0.246153846153846
RBM47	0.246153846153846
CFB	0.246153846153846
RARRES2	0.246153846153846
RHEB	0.246153846153846
AOPEP	0.246153846153846
EIF3M	0.246153846153846
MED13L	0.246153846153846
ERO1A	0.246153846153846
TC2N	0.246153846153846
PAPOLA	0.246153846153846
RSL24D1	0.246153846153846
MT1G	0.246153846153846
INSR	0.246153846153846
CHGB	0.246153846153846
TTC3	0.246153846153846
XPR1	0.242307692307692
GALNT2	0.242307692307692
PDIA6	0.242307692307692
PCBP1	0.242307692307692
ZNF638	0.242307692307692
MAP3K13	0.242307692307692
ANKRD17	0.242307692307692
PDLIM5	0.242307692307692
SUB1	0.242307692307692
ITGA2	0.242307692307692
AFDN	0.242307692307692
EIF4EBP1	0.242307692307692
PTK2	0.242307692307692
TUBA1C	0.242307692307692
RAN	0.242307692307692
SPAG9	0.242307692307692
PTPRM	0.242307692307692
EIF3L	0.242307692307692
TTTY14	0.242307692307692
MT-ATP8	0.242307692307692
SERINC2	0.238461538461538
JUN	0.238461538461538
PRRC2C	0.238461538461538
G0S2	0.238461538461538
ATF3	0.238461538461538
BIRC6	0.238461538461538
MTRNR2L12	0.238461538461538
H2AFZ	0.238461538461538
ZSWIM6	0.238461538461538
MAP3K5	0.238461538461538
RAC1	0.238461538461538
CLDN4	0.238461538461538
SEM1	0.238461538461538
EXT1	0.238461538461538
FAM107B	0.238461538461538
KIF5B	0.238461538461538
POLD4	0.238461538461538
GATM	0.238461538461538
MORF4L1	0.238461538461538
CLDN7	0.238461538461538
STAT3	0.238461538461538
MYO5B	0.238461538461538
EIF3G	0.238461538461538
DDT	0.238461538461538
CAMTA1	0.234615384615385
MACF1	0.234615384615385
PATJ	0.234615384615385
SH3GLB1	0.234615384615385
S100A6	0.234615384615385
SSR2	0.234615384615385
ARF1	0.234615384615385
EHBP1	0.234615384615385
GFPT1	0.234615384615385
AGAP1	0.234615384615385
BRK1	0.234615384615385
LRRFIP2	0.234615384615385
PLOD2	0.234615384615385
NIPBL	0.234615384615385
SOX4	0.234615384615385
MAP7	0.234615384615385
DYNLT1	0.234615384615385
ASPH	0.234615384615385
ZFAND5	0.234615384615385
PSAP	0.234615384615385
ARHGEF12	0.234615384615385
C12orf57	0.234615384615385
ANO6	0.234615384615385
RAP1B	0.234615384615385
N4BP2L2	0.234615384615385
NOP10	0.234615384615385
TCF12	0.234615384615385
ANPEP	0.234615384615385
CHD2	0.234615384615385
NCOR1	0.234615384615385
ATP5PD	0.234615384615385
CALR	0.234615384615385
ATP1B1	0.230769230769231
SH3YL1	0.230769230769231
HADHA	0.230769230769231
MAP4	0.230769230769231
RBM6	0.230769230769231
FOXP1	0.230769230769231
SEC31A	0.230769230769231
CTNNA1	0.230769230769231
ZNF292	0.230769230769231
SLC25A37	0.230769230769231
PDZD8	0.230769230769231
SELENOH	0.230769230769231
MBNL2	0.230769230769231
KANSL1	0.230769230769231
ANKRD12	0.230769230769231
NDUFB7	0.230769230769231
STAU1	0.230769230769231
NDUFB11	0.230769230769231
FTX	0.230769230769231
MT-ND4L	0.230769230769231
PKN2	0.226923076923077
HNRNPU	0.226923076923077
PUM2	0.226923076923077
MRPL33	0.226923076923077
IMPDH2	0.226923076923077
ALB	0.226923076923077
GMDS	0.226923076923077
MKLN1	0.226923076923077
ZNF706	0.226923076923077
LGR4	0.226923076923077
MLXIP	0.226923076923077
RNASE1	0.226923076923077
CHURC1	0.226923076923077
TPM4	0.226923076923077
TNRC6B	0.226923076923077
NDUFA1	0.226923076923077
TXNIP	0.223076923076923
ASH1L	0.223076923076923
USP34	0.223076923076923
RAB1A	0.223076923076923
BAZ2B	0.223076923076923
HNRNPA3	0.223076923076923
XRCC5	0.223076923076923
TBC1D5	0.223076923076923
SPCS1	0.223076923076923
TMEM165	0.223076923076923
AFF1	0.223076923076923
SH3RF1	0.223076923076923
HLA-E	0.223076923076923
ARID1B	0.223076923076923
MTDH	0.223076923076923
ATP6V1G1	0.223076923076923
C11orf58	0.223076923076923
SPATA13	0.223076923076923
NPC2	0.223076923076923
COX5A	0.223076923076923
IMPA2	0.223076923076923
SOD1	0.223076923076923
MRTFA	0.223076923076923
SNU13	0.223076923076923
ARFGAP3	0.223076923076923
EIF1AX	0.223076923076923
EIF4G3	0.219230769230769
PTP4A2	0.219230769230769
SRSF11	0.219230769230769
OLA1	0.219230769230769
GLS	0.219230769230769
NFKBIZ	0.219230769230769
CNBP	0.219230769230769
MBNL1	0.219230769230769
RPL22L1	0.219230769230769
TBL1XR1	0.219230769230769
CCSER1	0.219230769230769
RAPGEF2	0.219230769230769
TRIO	0.219230769230769
MYO10	0.219230769230769
ANAPC16	0.219230769230769
ANXA11	0.219230769230769
CD151	0.219230769230769
TRMT112	0.219230769230769
ETV6	0.219230769230769
LIMA1	0.219230769230769
SAP18	0.219230769230769
TMED10	0.219230769230769
PKM	0.219230769230769
TNFRSF12A	0.219230769230769
NUPR1	0.219230769230769
WSB1	0.219230769230769
C3	0.219230769230769
RALGAPA2	0.219230769230769
EIF3D	0.219230769230769
PUM1	0.215384615384615
MRPS21	0.215384615384615
NR5A2	0.215384615384615
NUCKS1	0.215384615384615
ARID4B	0.215384615384615
ACTR2	0.215384615384615
MAGI1	0.215384615384615
SMIM14	0.215384615384615
USO1	0.215384615384615
LRBA	0.215384615384615
EPB41L4A-AS1	0.215384615384615
REEP5	0.215384615384615
SERPINB6	0.215384615384615
BRI3	0.215384615384615
RAD23B	0.215384615384615
PHPT1	0.215384615384615
LCOR	0.215384615384615
PICALM	0.215384615384615
RDX	0.215384615384615
IGF1R	0.215384615384615
BMERB1	0.215384615384615
ATP5F1A	0.215384615384615
ANGPTL4	0.215384615384615
RBX1	0.215384615384615
RBMX	0.215384615384615
ITSN2	0.211538461538462
COX7A2L	0.211538461538462
ITGAV	0.211538461538462
GOLGB1	0.211538461538462
MRFAP1	0.211538461538462
OCIAD2	0.211538461538462
SCARB2	0.211538461538462
OCLN	0.211538461538462
PAM	0.211538461538462
AFF4	0.211538461538462
ANKHD1	0.211538461538462
HNRNPH1	0.211538461538462
SMAP1	0.211538461538462
SNX3	0.211538461538462
ATP6V1F	0.211538461538462
SLC39A14	0.211538461538462
SPIDR	0.211538461538462
TCEA1	0.211538461538462
NFIB	0.211538461538462
UBE2R2	0.211538461538462
ZCCHC7	0.211538461538462
DDX21	0.211538461538462
SPCS2	0.211538461538462
DIP2B	0.211538461538462
TMED2	0.211538461538462
SMAD3	0.211538461538462
NF1	0.211538461538462
SNHG25	0.211538461538462
JPT1	0.211538461538462
SEC11C	0.211538461538462
WDR83OS	0.211538461538462
CHMP2A	0.211538461538462
SON	0.211538461538462
FAM3B	0.211538461538462
SELENOM	0.211538461538462
PRDX4	0.211538461538462
IGBP1	0.211538461538462
GNB1	0.207692307692308
SYF2	0.207692307692308
TACSTD2	0.207692307692308
RHOC	0.207692307692308
UFC1	0.207692307692308
RABGAP1L	0.207692307692308
CAPN2	0.207692307692308
ENAH	0.207692307692308
CCT4	0.207692307692308
AAK1	0.207692307692308
SEPTIN2	0.207692307692308
PDS5A	0.207692307692308
IL6ST	0.207692307692308
PHF3	0.207692307692308
PHIP	0.207692307692308
LINC02532	0.207692307692308
PERP	0.207692307692308
TNS3	0.207692307692308
AKAP9	0.207692307692308
SMURF1	0.207692307692308
MET	0.207692307692308
PCMTD1	0.207692307692308
ENY2	0.207692307692308
PTBP3	0.207692307692308
HERC4	0.207692307692308
LRMDA	0.207692307692308
PTEN	0.207692307692308
CCDC91	0.207692307692308
PAFAH1B1	0.207692307692308
TXNDC17	0.207692307692308
TMEM256	0.207692307692308
SSH2	0.207692307692308
CIRBP	0.207692307692308
NFIC	0.207692307692308
LGALS2	0.207692307692308
CELA2A	0.203846153846154
CAPZB	0.203846153846154
FAF1	0.203846153846154
ATP1A1	0.203846153846154
CCT3	0.203846153846154
CDCP1	0.203846153846154
PBRM1	0.203846153846154
GBE1	0.203846153846154
RNF7	0.203846153846154
ATP13A3	0.203846153846154
PAK2	0.203846153846154
FAM13A	0.203846153846154
OSTC	0.203846153846154
SORBS2	0.203846153846154
CCT6A	0.203846153846154
IMMP2L	0.203846153846154
TCIM	0.203846153846154
PRRC2B	0.203846153846154
NDUFC2	0.203846153846154
TMEM123	0.203846153846154
SIK3	0.203846153846154
ATP5F1B	0.203846153846154
ELF1	0.203846153846154
USP3	0.203846153846154
DENND4A	0.203846153846154
BPTF	0.203846153846154
ANAPC11	0.203846153846154
LMAN1	0.203846153846154
PRDX2	0.203846153846154
PLCB1	0.203846153846154
BACH1	0.203846153846154
UXT	0.203846153846154
COX7B	0.203846153846154
CMPK1	0.2
SRP9	0.2
LAPTM4A	0.2
SNRPG	0.2
EXOC6B	0.2
ANKRD36C	0.2
RNF149	0.2
MGAT5	0.2
ACVR1	0.2
SMARCC1	0.2
FHIT	0.2
ATP11B	0.2
HNRNPD	0.2
TNPO1	0.2
DIAPH1	0.2
NDFIP1	0.2
HIGD2A	0.2
TOMM6	0.2
CUX1	0.2
KMT2E	0.2
FAM120A	0.2
CTBP2	0.2
USP47	0.2
PAN3	0.2
PRKD1	0.2
COX16	0.2
CLMN	0.2
HSBP1	0.2
ANKRD11	0.2
PITPNC1	0.2
TRAPPC5	0.2
PDCD5	0.2
ATP5PO	0.2
FNBP1L	0.196153846153846
JTB	0.196153846153846
MUC1	0.196153846153846
ACTR3	0.196153846153846
RAB3GAP1	0.196153846153846
MAP3K20	0.196153846153846
BZW1	0.196153846153846
ZNF148	0.196153846153846
STAG1	0.196153846153846
USP53	0.196153846153846
NDUFS6	0.196153846153846
FBXW11	0.196153846153846
GMDS-DT	0.196153846153846
PNISR	0.196153846153846
SEC63	0.196153846153846
FOXO3	0.196153846153846
CYP3A5	0.196153846153846
AKR1B10	0.196153846153846
SLC7A2	0.196153846153846
WAC	0.196153846153846
SBF2	0.196153846153846
SF3B2	0.196153846153846
PA2G4	0.196153846153846
PAWR	0.196153846153846
CLIP1	0.196153846153846
NEDD8	0.196153846153846
SLIRP	0.196153846153846
ABHD2	0.196153846153846
ITFG1	0.196153846153846
CIAO2B	0.196153846153846
TAF15	0.196153846153846
PGLS	0.196153846153846
COPE	0.196153846153846
YWHAB	0.196153846153846
UBE2V1	0.196153846153846
EIF2S3	0.196153846153846
AURKAIP1	0.192307692307692
ENSA	0.192307692307692
GULP1	0.192307692307692
MAP2	0.192307692307692
COPS9	0.192307692307692
SETD5	0.192307692307692
PDCD6IP	0.192307692307692
FLNB	0.192307692307692
CDV3	0.192307692307692
NDUFC1	0.192307692307692
SENP6	0.192307692307692
ARHGAP18	0.192307692307692
SNX9	0.192307692307692
PSMA2	0.192307692307692
LYN	0.192307692307692
RBIS	0.192307692307692
RASEF	0.192307692307692
HNRNPF	0.192307692307692
PCBD1	0.192307692307692
OGA	0.192307692307692
TTC17	0.192307692307692
CELF1	0.192307692307692
FOXO1	0.192307692307692
STRN3	0.192307692307692
RTRAF	0.192307692307692
CA12	0.192307692307692
ARIH1	0.192307692307692
SEC11A	0.192307692307692
MEF2A	0.192307692307692
CARHSP1	0.192307692307692
ZNF207	0.192307692307692
ATP8B1	0.192307692307692
CALM3	0.192307692307692
SRSF4	0.188461538461538
RAB13	0.188461538461538
ARPC5	0.188461538461538
LINC00342	0.188461538461538
ITPRID2	0.188461538461538
HSPE1	0.188461538461538
SLMAP	0.188461538461538
FAM172A	0.188461538461538
FNIP1	0.188461538461538
UBE2D2	0.188461538461538
STK17A	0.188461538461538
GTF2I	0.188461538461538
CLDN12	0.188461538461538
SRPK2	0.188461538461538
RB1CC1	0.188461538461538
STK3	0.188461538461538
MAL2	0.188461538461538
DNAJA1	0.188461538461538
TOMM5	0.188461538461538
TJP2	0.188461538461538
GDI2	0.188461538461538
PPP6R3	0.188461538461538
TMBIM4	0.188461538461538
AC007368.1	0.188461538461538
ARHGAP5	0.188461538461538
GPHN	0.188461538461538
NUMB	0.188461538461538
IQGAP1	0.188461538461538
LUC7L3	0.188461538461538
GAREM1	0.188461538461538
GADD45GIP1	0.188461538461538
SELENOW	0.188461538461538
SCAND1	0.188461538461538
TOP1	0.188461538461538
CCT8	0.188461538461538
TTC28	0.188461538461538
RBFOX2	0.188461538461538
THOC2	0.188461538461538
ERRFI1	0.184615384615385
MICOS10	0.184615384615385
PDZK1IP1	0.184615384615385
SARS	0.184615384615385
PBX1	0.184615384615385
CD46	0.184615384615385
COBLL1	0.184615384615385
GIGYF2	0.184615384615385
SPCS3	0.184615384615385
RHOBTB3	0.184615384615385
RWDD1	0.184615384615385
XKR6	0.184615384615385
PPP2CB	0.184615384615385
TPD52	0.184615384615385
PSMB7	0.184615384615385
KAT6B	0.184615384615385
SLC3A2	0.184615384615385
RTN3	0.184615384615385
H2AFJ	0.184615384615385
SCAF11	0.184615384615385
MARK3	0.184615384615385
ATP6V0C	0.184615384615385
MAP1LC3B	0.184615384615385
MYO1D	0.184615384615385
NPEPPS	0.184615384615385
BRWD1	0.184615384615385
TSPO	0.184615384615385
CD99	0.184615384615385
PLP2	0.184615384615385
MSN	0.184615384615385
NONO	0.184615384615385
TMEM51	0.180769230769231
EFHD2	0.180769230769231
HMGN2	0.180769230769231
WASF2	0.180769230769231
KHDRBS1	0.180769230769231
CAPZA1	0.180769230769231
LMNA	0.180769230769231
SF3B6	0.180769230769231
GCC2	0.180769230769231
MZT2A	0.180769230769231
TMEM163	0.180769230769231
DYNC1I2	0.180769230769231
NCKAP1	0.180769230769231
MYO1B	0.180769230769231
SF3B1	0.180769230769231
SPATS2L	0.180769230769231
TMBIM1	0.180769230769231
GSK3B	0.180769230769231
RSRC1	0.180769230769231
PPP3CA	0.180769230769231
GPBP1	0.180769230769231
IER3	0.180769230769231
CDKN1A	0.180769230769231
BTBD9	0.180769230769231
CD164	0.180769230769231
UTRN	0.180769230769231
EZR	0.180769230769231
ARPC1B	0.180769230769231
SSBP1	0.180769230769231
ADAM9	0.180769230769231
KDM4C	0.180769230769231
DENND4C	0.180769230769231
GNAQ	0.180769230769231
ANP32B	0.180769230769231
SNHG7	0.180769230769231
CCDC6	0.180769230769231
SLK	0.180769230769231
TEAD1	0.180769230769231
PSMA1	0.180769230769231
ERC1	0.180769230769231
CPM	0.180769230769231
SRSF9	0.180769230769231
PPP2R5E	0.180769230769231
SLTM	0.180769230769231
ZNF609	0.180769230769231
PIAS1	0.180769230769231
TMEM219	0.180769230769231
APRT	0.180769230769231
ABCC3	0.180769230769231
SNHG16	0.180769230769231
MIB1	0.180769230769231
C18orf32	0.180769230769231
BRD4	0.180769230769231
HM13	0.180769230769231
DYRK1A	0.180769230769231
MORF4L2	0.180769230769231
HP1BP3	0.176923076923077
OSBPL9	0.176923076923077
GNG12	0.176923076923077
LAMTOR5	0.176923076923077
NIBAN1	0.176923076923077
EPHX1	0.176923076923077
RAB7A	0.176923076923077
FAM160A1	0.176923076923077
CLINT1	0.176923076923077
CPEB4	0.176923076923077
COG5	0.176923076923077
STMP1	0.176923076923077
SAMD12	0.176923076923077
NSMCE2	0.176923076923077
UGCG	0.176923076923077
DNAJC1	0.176923076923077
ARHGAP21	0.176923076923077
NT5C2	0.176923076923077
VTI1A	0.176923076923077
PLEKHA1	0.176923076923077
CTTN	0.176923076923077
PSME1	0.176923076923077
HECTD1	0.176923076923077
SPPL2A	0.176923076923077
VPS13C	0.176923076923077
EIF5A	0.176923076923077
PSMB3	0.176923076923077
SMCHD1	0.176923076923077
DSG2	0.176923076923077
NDUFA11	0.176923076923077
LSM14A	0.176923076923077
FKBP1A	0.176923076923077
NRIP1	0.176923076923077
XRCC6	0.176923076923077
KIF1B	0.173076923076923
EPB41	0.173076923076923
CAP1	0.173076923076923
ATP6V0B	0.173076923076923
MAN1A2	0.173076923076923
CDC42BPA	0.173076923076923
SMYD3	0.173076923076923
NCOA1	0.173076923076923
CHMP3	0.173076923076923
MAP4K4	0.173076923076923
DARS	0.173076923076923
MBD5	0.173076923076923
PLSCR1	0.173076923076923
DLG1	0.173076923076923
RASSF6	0.173076923076923
ELF2	0.173076923076923
MAN2A1	0.173076923076923
HSPA9	0.173076923076923
NDUFA2	0.173076923076923
TMED9	0.173076923076923
CDKAL1	0.173076923076923
DST	0.173076923076923
IBTK	0.173076923076923
SYNCRIP	0.173076923076923
ANKIB1	0.173076923076923
NAMPT	0.173076923076923
TNKS	0.173076923076923
PCM1	0.173076923076923
RBPMS	0.173076923076923
CEBPD	0.173076923076923
SDCBP	0.173076923076923
ELOC	0.173076923076923
MTAP	0.173076923076923
REEP3	0.173076923076923
ADK	0.173076923076923
DOCK1	0.173076923076923
EPS8	0.173076923076923
SLC41A2	0.173076923076923
ERP29	0.173076923076923
DNAJC15	0.173076923076923
STK24	0.173076923076923
TMOD3	0.173076923076923
RSL1D1	0.173076923076923
MVP	0.173076923076923
NFAT5	0.173076923076923
GLG1	0.173076923076923
NSRP1	0.173076923076923
LLGL2	0.173076923076923
HNRNPM	0.173076923076923
PSMD8	0.173076923076923
ETFB	0.173076923076923
XRN2	0.173076923076923
PTTG1IP	0.173076923076923
HNRNPR	0.169230769230769
TMEM50A	0.169230769230769
SCMH1	0.169230769230769
EVI5	0.169230769230769
C1orf43	0.169230769230769
F11R	0.169230769230769
ACP1	0.169230769230769
SOS1	0.169230769230769
STK39	0.169230769230769
PPIG	0.169230769230769
TRIP12	0.169230769230769
SP100	0.169230769230769
SH3BP4	0.169230769230769
VGLL4	0.169230769230769
CMTM8	0.169230769230769
PPP4R2	0.169230769230769
RFC1	0.169230769230769
SLC7A11	0.169230769230769
MARCH6	0.169230769230769
OSMR	0.169230769230769
ARRDC3	0.169230769230769
FBXL17	0.169230769230769
TNIP1	0.169230769230769
LMAN2	0.169230769230769
ATXN1	0.169230769230769
DEK	0.169230769230769
KDELR2	0.169230769230769
UMAD1	0.169230769230769
PHF14	0.169230769230769
CBX3	0.169230769230769
GRB10	0.169230769230769
VPS13B	0.169230769230769
RNF19A	0.169230769230769
PLIN2	0.169230769230769
VCP	0.169230769230769
SMC5	0.169230769230769
DAPK1	0.169230769230769
RAPGEF1	0.169230769230769
WAPL	0.169230769230769
PDCD4	0.169230769230769
IFITM3	0.169230769230769
AMBRA1	0.169230769230769
ARHGAP32	0.169230769230769
WNK1	0.169230769230769
FGD4	0.169230769230769
ATP2A2	0.169230769230769
SRP54	0.169230769230769
FAM177A1	0.169230769230769
PELI2	0.169230769230769
DUOX2	0.169230769230769
EID1	0.169230769230769
PDE8A	0.169230769230769
GP2	0.169230769230769
CHD9	0.169230769230769
MT1E	0.169230769230769
CFDP1	0.169230769230769
TRAPPC1	0.169230769230769
KRT10	0.169230769230769
GPATCH8	0.169230769230769
ERN1	0.169230769230769
SMAD2	0.169230769230769
LSR	0.169230769230769
ETS2	0.169230769230769
UBE2L3	0.169230769230769
EIF3I	0.165384615384615
PTPRF	0.165384615384615
SCP2	0.165384615384615
AHCYL1	0.165384615384615
MCL1	0.165384615384615
SNRPE	0.165384615384615
BABAM2	0.165384615384615
MAP4K3	0.165384615384615
EML4	0.165384615384615
KCMF1	0.165384615384615
SESTD1	0.165384615384615
SUCLG2	0.165384615384615
FRYL	0.165384615384615
OCIAD1	0.165384615384615
CLTB	0.165384615384615
TMEM14B	0.165384615384615
HIST1H1C	0.165384615384615
PPARD	0.165384615384615
SRSF3	0.165384615384615
ARFGEF3	0.165384615384615
CAPZA2	0.165384615384615
SLC20A2	0.165384615384615
NCOA2	0.165384615384615
NDUFB9	0.165384615384615
GLIS3	0.165384615384615
UBAP1	0.165384615384615
CEMIP2	0.165384615384615
AUH	0.165384615384615
SHTN1	0.165384615384615
IPO7	0.165384615384615
COPB1	0.165384615384615
FNBP4	0.165384615384615
PPP1R14B	0.165384615384615
KDM2A	0.165384615384615
ST14	0.165384615384615
MRPL51	0.165384615384615
R3HDM2	0.165384615384615
PHLDA1	0.165384615384615
TM9SF2	0.165384615384615
PSMA6	0.165384615384615
NFKBIA	0.165384615384615
FBXO34	0.165384615384615
RAD51B	0.165384615384615
FOXN3	0.165384615384615
UBE3A	0.165384615384615
SPINT1	0.165384615384615
CHP1	0.165384615384615
EIF3J	0.165384615384615
SORD	0.165384615384615
CCPG1	0.165384615384615
TCF25	0.165384615384615
GRN	0.165384615384615
CLTC	0.165384615384615
ROCK1	0.165384615384615
RAD23A	0.165384615384615
SIPA1L3	0.165384615384615
ATRN	0.165384615384615
ATXN10	0.165384615384615
FGF13	0.165384615384615
GPBP1L1	0.161538461538462
NRDC	0.161538461538462
RNF115	0.161538461538462
TSTD1	0.161538461538462
LPGAT1	0.161538461538462
MAP3K2	0.161538461538462
ITGA6	0.161538461538462
ALCAM	0.161538461538462
RBPJ	0.161538461538462
SHROOM3	0.161538461538462
NR3C2	0.161538461538462
SH3D19	0.161538461538462
FBXW7	0.161538461538462
AP3B1	0.161538461538462
LHFPL2	0.161538461538462
SIL1	0.161538461538462
ATP10B	0.161538461538462
TMEM30A	0.161538461538462
CCNC	0.161538461538462
NCOA7	0.161538461538462
HIVEP2	0.161538461538462
MACC1	0.161538461538462
TES	0.161538461538462
FGFR1	0.161538461538462
AK3	0.161538461538462
UBAP2	0.161538461538462
CAMK1D	0.161538461538462
YME1L1	0.161538461538462
SVIL	0.161538461538462
EPC1	0.161538461538462
GHITM	0.161538461538462
RAB6A	0.161538461538462
SLC38A2	0.161538461538462
TUBA1B	0.161538461538462
ZMYM2	0.161538461538462
GTF3A	0.161538461538462
FARP1	0.161538461538462
STXBP6	0.161538461538462
TRPM7	0.161538461538462
RORA	0.161538461538462
SMIM22	0.161538461538462
ZFHX3	0.161538461538462
CYBA	0.161538461538462
PSMB6	0.161538461538462
AP2B1	0.161538461538462
YES1	0.161538461538462
DYM	0.161538461538462
RABAC1	0.161538461538462
AP2S1	0.161538461538462
ITCH	0.161538461538462
MMP24OS	0.161538461538462
RPN2	0.161538461538462
LARGE1	0.161538461538462
OGT	0.161538461538462
DIAPH2	0.161538461538462
STAG2	0.161538461538462
SPSB1	0.157692307692308
SRRM1	0.157692307692308
SFPQ	0.157692307692308
PSMA5	0.157692307692308
PFDN2	0.157692307692308
COP1	0.157692307692308
UBR3	0.157692307692308
ZC3H15	0.157692307692308
IGFBP2	0.157692307692308
CUL3	0.157692307692308
BHLHE40	0.157692307692308
UBE2E2	0.157692307692308
SETD2	0.157692307692308
MANF	0.157692307692308
SELENOK	0.157692307692308
EIF2A	0.157692307692308
CCDC50	0.157692307692308
PPA2	0.157692307692308
MAST4	0.157692307692308
COMMD10	0.157692307692308
SNHG32	0.157692307692308
UQCC2	0.157692307692308
VEGFA	0.157692307692308
TNFRSF21	0.157692307692308
WTAP	0.157692307692308
QKI	0.157692307692308
MRPS24	0.157692307692308
EGFR	0.157692307692308
MDH2	0.157692307692308
FAM133B	0.157692307692308
PDK4	0.157692307692308
FIS1	0.157692307692308
HIPK2	0.157692307692308
BRAF	0.157692307692308
BNIP3L	0.157692307692308
TRAPPC9	0.157692307692308
SLC44A1	0.157692307692308
RAB18	0.157692307692308
CCNY	0.157692307692308
SGMS1	0.157692307692308
ADD3	0.157692307692308
PHB2	0.157692307692308
USP15	0.157692307692308
RSRC2	0.157692307692308
TSC22D1	0.157692307692308
WDFY2	0.157692307692308
MYCBP2	0.157692307692308
UGGT2	0.157692307692308
RALGAPA1	0.157692307692308
LGALS3	0.157692307692308
UBE2I	0.157692307692308
NDUFB10	0.157692307692308
GSPT1	0.157692307692308
TNRC6A	0.157692307692308
MT1X	0.157692307692308
CTRL	0.157692307692308
GABARAPL2	0.157692307692308
ACADVL	0.157692307692308
KPNB1	0.157692307692308
WDR45B	0.157692307692308
BSG	0.157692307692308
BLVRB	0.157692307692308
KDELR1	0.157692307692308
CXADR	0.157692307692308
MAPK1	0.157692307692308
TBC1D22A	0.157692307692308
USP9X	0.157692307692308
FUNDC2	0.157692307692308
DHRS3	0.153846153846154
MACO1	0.153846153846154
THRAP3	0.153846153846154
NFIA	0.153846153846154
PGM1	0.153846153846154
ZNF644	0.153846153846154
CAMKMT	0.153846153846154
MCFD2	0.153846153846154
PSME4	0.153846153846154
XPO1	0.153846153846154
AUP1	0.153846153846154
EIF1B	0.153846153846154
TMCC1	0.153846153846154
PIK3CB	0.153846153846154
ARL15	0.153846153846154
PJA2	0.153846153846154
RAD50	0.153846153846154
G3BP1	0.153846153846154
UIMC1	0.153846153846154
TAPBP	0.153846153846154
SRPK1	0.153846153846154
LMBRD1	0.153846153846154
AL365226.2	0.153846153846154
MAN1A1	0.153846153846154
SF3B5	0.153846153846154
TMEM181	0.153846153846154
SDK1	0.153846153846154
TSPAN13	0.153846153846154
SEPTIN7	0.153846153846154
LAMTOR4	0.153846153846154
CADPS2	0.153846153846154
UBE3C	0.153846153846154
FAM49B	0.153846153846154
VPS28	0.153846153846154
TUBB4B	0.153846153846154
PGAM1	0.153846153846154
NUCB2	0.153846153846154
TRIM44	0.153846153846154
RSF1	0.153846153846154
CASP4	0.153846153846154
KMT2A	0.153846153846154
EI24	0.153846153846154
PLEKHA5	0.153846153846154
DCTN2	0.153846153846154
PCCA	0.153846153846154
DHRS7	0.153846153846154
SIPA1L1	0.153846153846154
PEAK1	0.153846153846154
IDH2	0.153846153846154
STUB1	0.153846153846154
MRTFB	0.153846153846154
NDUFAB1	0.153846153846154
DYNC1LI2	0.153846153846154
TXNL1	0.153846153846154
JUNB	0.153846153846154
UQCRFS1	0.153846153846154
CSNK2A1	0.153846153846154
ATP9A	0.153846153846154
NDUFV3	0.153846153846154
MICAL3	0.153846153846154
PHACTR4	0.15
TUT4	0.15
PSMB4	0.15
TOR1AIP2	0.15
TPR	0.15
NEK7	0.15
ROCK2	0.15
WDR43	0.15
PPP4R3B	0.15
RNF181	0.15
AGFG1	0.15
PCNP	0.15
SLC25A36	0.15
RUFY3	0.15
CLCN3	0.15
GOLPH3	0.15
PAIP2	0.15
LARP1	0.15
NOL7	0.15
UBE2J1	0.15
ASCC3	0.15
YWHAG	0.15
ZNHIT1	0.15
LUC7L2	0.15
RAB14	0.15
FAM102A	0.15
OPTN	0.15
KIAA1217	0.15
ARHGAP12	0.15
P4HA1	0.15
GLRX3	0.15
PARVA	0.15
YAP1	0.15
SIK2	0.15
STRAP	0.15
PARP4	0.15
DNAJC3	0.15
PSMB5	0.15
MAP4K5	0.15
GPX2	0.15
RBM25	0.15
TRIP11	0.15
SPG11	0.15
LINC01578	0.15
ARL6IP1	0.15
SLC25A39	0.15
MED13	0.15
B4GALT5	0.15
PRMT2	0.15
RPS6KA3	0.15
RBM3	0.15
HDAC8	0.15
USP9Y	0.15
PSMB2	0.146153846153846
RBM8A	0.146153846153846
RASAL2	0.146153846153846
ATP2B4	0.146153846153846
KCNK3	0.146153846153846
PPM1G	0.146153846153846
SSB	0.146153846153846
TLK1	0.146153846153846
BMPR2	0.146153846153846
NBEAL1	0.146153846153846
PARD3B	0.146153846153846
ANKRD28	0.146153846153846
THRB	0.146153846153846
CHMP2B	0.146153846153846
ADD1	0.146153846153846
C4orf19	0.146153846153846
YTHDC1	0.146153846153846
PARM1	0.146153846153846
CISD2	0.146153846153846
ZFR	0.146153846153846
ERBIN	0.146153846153846
HNRNPA0	0.146153846153846
NR3C1	0.146153846153846
SSR1	0.146153846153846
IGF2R	0.146153846153846
RABGEF1	0.146153846153846
EIF4H	0.146153846153846
ZKSCAN1	0.146153846153846
POLR2J	0.146153846153846
FOXP2	0.146153846153846
UBR5	0.146153846153846
TMEM245	0.146153846153846
MAPKAP1	0.146153846153846
MRPL41	0.146153846153846
HNRNPH3	0.146153846153846
DHX32	0.146153846153846
UBXN1	0.146153846153846
DUSP16	0.146153846153846
ZCRB1	0.146153846153846
ARID2	0.146153846153846
MON2	0.146153846153846
NTN4	0.146153846153846
PIBF1	0.146153846153846
MRPL52	0.146153846153846
NEMF	0.146153846153846
MNAT1	0.146153846153846
YY1	0.146153846153846
AC025580.2	0.146153846153846
HERC1	0.146153846153846
PDXDC1	0.146153846153846
MYDGF	0.146153846153846
ALKBH7	0.146153846153846
GPI	0.146153846153846
TRPC4AP	0.146153846153846
RAB5IF	0.146153846153846
BCAP31	0.146153846153846
ZMYM4	0.142307692307692
FOXJ3	0.142307692307692
EPS15	0.142307692307692
PTBP2	0.142307692307692
GSTM3	0.142307692307692
ATP5PB	0.142307692307692
GLUL	0.142307692307692
ACBD3	0.142307692307692
CHRM3	0.142307692307692
UGP2	0.142307692307692
PRPF40A	0.142307692307692
GALNT3	0.142307692307692
CAB39	0.142307692307692
CTNNB1	0.142307692307692
NKTR	0.142307692307692
ARL6IP5	0.142307692307692
BBX	0.142307692307692
RASA2	0.142307692307692
RNF13	0.142307692307692
ARHGEF28	0.142307692307692
ARHGAP26	0.142307692307692
SH3PXD2B	0.142307692307692
RNF130	0.142307692307692
CSNK2B	0.142307692307692
MTCH1	0.142307692307692
SERINC1	0.142307692307692
PRKN	0.142307692307692
ICA1	0.142307692307692
PDAP1	0.142307692307692
FAM3C	0.142307692307692
RBM33	0.142307692307692
CTSB	0.142307692307692
PPP2R2A	0.142307692307692
KIF13B	0.142307692307692
ARFGEF1	0.142307692307692
B4GALT1	0.142307692307692
HTATIP2	0.142307692307692
CAPRIN1	0.142307692307692
HEBP1	0.142307692307692
COPZ1	0.142307692307692
PPP1CC	0.142307692307692
ATXN2	0.142307692307692
TAOK3	0.142307692307692
MICU2	0.142307692307692
RBM26	0.142307692307692
SCFD1	0.142307692307692
SNX6	0.142307692307692
BAZ1A	0.142307692307692
ACTN1	0.142307692307692
DYNC1H1	0.142307692307692
DPH6	0.142307692307692
FRMD5	0.142307692307692
ETFA	0.142307692307692
ZFAND6	0.142307692307692
HOMER2	0.142307692307692
SMAD4	0.142307692307692
MBD2	0.142307692307692
PET100	0.142307692307692
NOSIP	0.142307692307692
SMIM26	0.142307692307692
DYNLRB1	0.142307692307692
DLGAP4	0.142307692307692
PDXK	0.142307692307692
AKR1A1	0.138461538461538
COPA	0.138461538461538
KDM5B	0.138461538461538
TMEM87B	0.138461538461538
IWS1	0.138461538461538
TANK	0.138461538461538
METTL5	0.138461538461538
SUMO1	0.138461538461538
TUBA4A	0.138461538461538
ARF4	0.138461538461538
CMSS1	0.138461538461538
C3orf52	0.138461538461538
KPNA4	0.138461538461538
SKIL	0.138461538461538
ARHGEF38	0.138461538461538
ABHD18	0.138461538461538
SMARCA5	0.138461538461538
ARHGAP10	0.138461538461538
DAP	0.138461538461538
CDC42SE2	0.138461538461538
DDX46	0.138461538461538
ABCF1	0.138461538461538
HMGA1	0.138461538461538
PTPN12	0.138461538461538
PPP1R9A	0.138461538461538
LMTK2	0.138461538461538
PSD3	0.138461538461538
CYC1	0.138461538461538
ERP44	0.138461538461538
MLLT10	0.138461538461538
MAPK8	0.138461538461538
MICU1	0.138461538461538
MCU	0.138461538461538
PDLIM1	0.138461538461538
TCF7L2	0.138461538461538
TSG101	0.138461538461538
LAMTOR1	0.138461538461538
DENND5B	0.138461538461538
MIA2	0.138461538461538
VTI1B	0.138461538461538
PSMC1	0.138461538461538
CATSPERB	0.138461538461538
CASC4	0.138461538461538
USP8	0.138461538461538
MYO1E	0.138461538461538
TUFM	0.138461538461538
FUS	0.138461538461538
LONP2	0.138461538461538
HERPUD1	0.138461538461538
WWOX	0.138461538461538
CRK	0.138461538461538
NLK	0.138461538461538
SLFN5	0.138461538461538
GGNBP2	0.138461538461538
PRKCA	0.138461538461538
SNRPD1	0.138461538461538
TIMM13	0.138461538461538
SRXN1	0.138461538461538
SNRPB	0.138461538461538
BCL2L1	0.138461538461538
IFNAR2	0.138461538461538
IFNAR1	0.138461538461538
HUWE1	0.138461538461538
STX12	0.134615384615385
ROR1	0.134615384615385
FUBP1	0.134615384615385
GNAI3	0.134615384615385
SUCO	0.134615384615385
CEP350	0.134615384615385
QSOX1	0.134615384615385
PPP1R12B	0.134615384615385
PPP2R5A	0.134615384615385
SDCCAG8	0.134615384615385
COX20	0.134615384615385
COMMD1	0.134615384615385
CCT7	0.134615384615385
TGOLN2	0.134615384615385
LIMS1	0.134615384615385
EPB41L5	0.134615384615385
HIBCH	0.134615384615385
NDUFB3	0.134615384615385
TFG	0.134615384615385
SEC61A1	0.134615384615385
EIF4G1	0.134615384615385
ACAP2	0.134615384615385
CAMK2D	0.134615384615385
LARP1B	0.134615384615385
INPP4B	0.134615384615385
CCT5	0.134615384615385
WDR70	0.134615384615385
TENT2	0.134615384615385
LARS	0.134615384615385
CCNG1	0.134615384615385
CDYL	0.134615384615385
RREB1	0.134615384615385
DDX39B	0.134615384615385
GCLC	0.134615384615385
PGM3	0.134615384615385
PDGFA	0.134615384615385
H2AFV	0.134615384615385
TPST1	0.134615384615385
CHCHD3	0.134615384615385
NSD3	0.134615384615385
HOOK3	0.134615384615385
MSC-AS1	0.134615384615385
WWP1	0.134615384615385
BAG1	0.134615384615385
DCAF10	0.134615384615385
GSN	0.134615384615385
NIBAN2	0.134615384615385
C9orf16	0.134615384615385
RSU1	0.134615384615385
ANXA7	0.134615384615385
PPP2R2D	0.134615384615385
PPP1CA	0.134615384615385
NDUFS8	0.134615384615385
APLP2	0.134615384615385
KRAS	0.134615384615385
MDM2	0.134615384615385
TBC1D15	0.134615384615385
METAP2	0.134615384615385
MTIF3	0.134615384615385
UFM1	0.134615384615385
UCHL3	0.134615384615385
NDFIP2	0.134615384615385
ANKRD10	0.134615384615385
LRP10	0.134615384615385
SAV1	0.134615384615385
BTBD7	0.134615384615385
RNF111	0.134615384615385
SCAPER	0.134615384615385
SMG1	0.134615384615385
UQCRC2	0.134615384615385
VKORC1	0.134615384615385
FTO	0.134615384615385
RAB5C	0.134615384615385
CSNK1D	0.134615384615385
NDUFA7	0.134615384615385
TMEM147	0.134615384615385
PITPNB	0.134615384615385
PIN4	0.134615384615385
VPS13D	0.130769230769231
ECE1	0.130769230769231
KIAA1522	0.130769230769231
ABCD3	0.130769230769231
MAGI3	0.130769230769231
GATAD2B	0.130769230769231
RC3H1	0.130769230769231
LAMC1	0.130769230769231
ACYP2	0.130769230769231
TMEM131	0.130769230769231
MMADHC	0.130769230769231
CD47	0.130769230769231
SRP72	0.130769230769231
WDFY3	0.130769230769231
KIAA1109	0.130769230769231
WWC2	0.130769230769231
NDUFS4	0.130769230769231
TMEM167A	0.130769230769231
AP3S1	0.130769230769231
WWC1	0.130769230769231
PRPF4B	0.130769230769231
BNIP5	0.130769230769231
FAM135A	0.130769230769231
STXBP5	0.130769230769231
GTF2H5	0.130769230769231
TRA2A	0.130769230769231
NRCAM	0.130769230769231
IFRD1	0.130769230769231
MRPS33	0.130769230769231
FDFT1	0.130769230769231
LYPLA1	0.130769230769231
CPNE3	0.130769230769231
PUM3	0.130769230769231
CCAR1	0.130769230769231
VCL	0.130769230769231
NDUFB8	0.130769230769231
CUZD1	0.130769230769231
NAP1L4	0.130769230769231
PLEKHA7	0.130769230769231
C11orf49	0.130769230769231
PAK1	0.130769230769231
DDX6	0.130769230769231
SLC2A13	0.130769230769231
CCT2	0.130769230769231
VEZT	0.130769230769231
MRPL57	0.130769230769231
PNN	0.130769230769231
KATNBL1	0.130769230769231
TMEM87A	0.130769230769231
ADAM10	0.130769230769231
TMED3	0.130769230769231
TMC5	0.130769230769231
CMIP	0.130769230769231
USP22	0.130769230769231
TMEM97	0.130769230769231
RALBP1	0.130769230769231
IER3IP1	0.130769230769231
MKNK2	0.130769230769231
HOOK2	0.130769230769231
URI1	0.130769230769231
RALY	0.130769230769231
DNAJC5	0.130769230769231
IL10RB	0.130769230769231
MPST	0.130769230769231
SREBF2	0.130769230769231
CASK	0.130769230769231
JPX	0.130769230769231
XIAP	0.130769230769231
UTY	0.130769230769231
MRPL20	0.126923076923077
SPEN	0.126923076923077
PNRC2	0.126923076923077
KIAA0319L	0.126923076923077
RAP1A	0.126923076923077
DAP3	0.126923076923077
EPRS	0.126923076923077
DNAH14	0.126923076923077
EGLN1	0.126923076923077
PRKCE	0.126923076923077
TBC1D8	0.126923076923077
SLC35F5	0.126923076923077
TANC1	0.126923076923077
NOP58	0.126923076923077
LSM3	0.126923076923077
COPB2	0.126923076923077
DHX36	0.126923076923077
CCNL1	0.126923076923077
DHX15	0.126923076923077
SEL1L3	0.126923076923077
MAML3	0.126923076923077
RICTOR	0.126923076923077
PAIP1	0.126923076923077
RASA1	0.126923076923077
BRD2	0.126923076923077
CUTA	0.126923076923077
SNX14	0.126923076923077
PDSS2	0.126923076923077
TCP1	0.126923076923077
AVL9	0.126923076923077
RALA	0.126923076923077
CDK14	0.126923076923077
WASL	0.126923076923077
CALU	0.126923076923077
CHMP5	0.126923076923077
SPTAN1	0.126923076923077
LARP4B	0.126923076923077
ZNF518A	0.126923076923077
KDM5A	0.126923076923077
ETNK1	0.126923076923077
CNPY2	0.126923076923077
MLEC	0.126923076923077
SPPL3	0.126923076923077
FRY	0.126923076923077
LMO7	0.126923076923077
UBAC2	0.126923076923077
PSMC6	0.126923076923077
DAAM1	0.126923076923077
ERH	0.126923076923077
NDUFB1	0.126923076923077
LASP1	0.126923076923077
FBXL20	0.126923076923077
L3MBTL4	0.126923076923077
PTPN2	0.126923076923077
CAPNS1	0.126923076923077
NAA20	0.126923076923077
NCOA3	0.126923076923077
ARFGEF2	0.126923076923077
LIMK2	0.126923076923077
SMS	0.126923076923077
KDM6A	0.126923076923077
LAMP2	0.126923076923077
CELA2B	0.123076923076923
ZNF593	0.123076923076923
MARCKSL1	0.123076923076923
AC118549.1	0.123076923076923
GIPC2	0.123076923076923
SELENOF	0.123076923076923
DUSP23	0.123076923076923
MPZL1	0.123076923076923
MAP3K21	0.123076923076923
KRTCAP3	0.123076923076923
FBXO11	0.123076923076923
PELI1	0.123076923076923
MEIS1	0.123076923076923
CLASP1	0.123076923076923
MARCH7	0.123076923076923
EIF4E2	0.123076923076923
RPN1	0.123076923076923
RBP1	0.123076923076923
C4orf48	0.123076923076923
APBB2	0.123076923076923
UBA6	0.123076923076923
RAI14	0.123076923076923
CERT1	0.123076923076923
CAMLG	0.123076923076923
TMEM14C	0.123076923076923
C6orf62	0.123076923076923
HIST1H4C	0.123076923076923
FLOT1	0.123076923076923
ILRUN	0.123076923076923
RAPGEF5	0.123076923076923
CREB5	0.123076923076923
VPS41	0.123076923076923
PCLO	0.123076923076923
GNB2	0.123076923076923
DEFB1	0.123076923076923
GTF2E2	0.123076923076923
ZNF704	0.123076923076923
KIAA2026	0.123076923076923
MOB3B	0.123076923076923
TLE1	0.123076923076923
SURF4	0.123076923076923
ABI1	0.123076923076923
CCSER2	0.123076923076923
BMPR1A	0.123076923076923
GLUD1	0.123076923076923
GSTO1	0.123076923076923
CACUL1	0.123076923076923
TIAL1	0.123076923076923
RRAS2	0.123076923076923
NAV2	0.123076923076923
PGM2L1	0.123076923076923
CLNS1A	0.123076923076923
SARNP	0.123076923076923
PPP1R12A	0.123076923076923
TMTC2	0.123076923076923
NBEA	0.123076923076923
PSME2	0.123076923076923
SOS2	0.123076923076923
SRSF5	0.123076923076923
GPATCH2L	0.123076923076923
SNHG14	0.123076923076923
ARPP19	0.123076923076923
PSMA4	0.123076923076923
CDR2	0.123076923076923
CNOT1	0.123076923076923
TAOK1	0.123076923076923
ATP5MC1	0.123076923076923
PHB	0.123076923076923
CCDC47	0.123076923076923
TXNL4A	0.123076923076923
MIDN	0.123076923076923
TLE5	0.123076923076923
IER2	0.123076923076923
ESF1	0.123076923076923
ASXL1	0.123076923076923
BTG3	0.123076923076923
COMT	0.123076923076923
TPST2	0.123076923076923
DHRSX	0.123076923076923
SYAP1	0.123076923076923
MAGED1	0.123076923076923
CLIC4	0.119230769230769
WLS	0.119230769230769
DDAH1	0.119230769230769
TRIM33	0.119230769230769
LAMTOR2	0.119230769230769
MPC2	0.119230769230769
ACBD6	0.119230769230769
MAPKAPK2	0.119230769230769
RPS6KC1	0.119230769230769
B3GALNT2	0.119230769230769
HADHB	0.119230769230769
LRPPRC	0.119230769230769
DDX18	0.119230769230769
FMNL2	0.119230769230769
KANSL1L	0.119230769230769
ACSL3	0.119230769230769
RAF1	0.119230769230769
RAB5A	0.119230769230769
XRN1	0.119230769230769
KLHL24	0.119230769230769
G3BP2	0.119230769230769
AIMP1	0.119230769230769
SEC24D	0.119230769230769
DMXL1	0.119230769230769
SAR1B	0.119230769230769
KDM3B	0.119230769230769
YIPF3	0.119230769230769
MRPL14	0.119230769230769
REV3L	0.119230769230769
CDK13	0.119230769230769
BAZ1B	0.119230769230769
CYP51A1	0.119230769230769
HNF4G	0.119230769230769
GRHL2	0.119230769230769
FOCAD	0.119230769230769
NFX1	0.119230769230769
GNG10	0.119230769230769
ZNF33A	0.119230769230769
COMTD1	0.119230769230769
PIK3C2A	0.119230769230769
ZFP91	0.119230769230769
SF1	0.119230769230769
CWC15	0.119230769230769
BIRC3	0.119230769230769
CCND2	0.119230769230769
MLF2	0.119230769230769
ITPR2	0.119230769230769
PPHLN1	0.119230769230769
FKBP11	0.119230769230769
LARP4	0.119230769230769
OSBPL8	0.119230769230769
FGD6	0.119230769230769
GIT2	0.119230769230769
RNF10	0.119230769230769
INTS6	0.119230769230769
ARGLU1	0.119230769230769
FOS	0.119230769230769
MAPK6	0.119230769230769
DAPK2	0.119230769230769
MESD	0.119230769230769
MRPS34	0.119230769230769
VPS35	0.119230769230769
PHKB	0.119230769230769
PSMD7	0.119230769230769
RAP1GAP2	0.119230769230769
C1QBP	0.119230769230769
STX8	0.119230769230769
COA3	0.119230769230769
TANC2	0.119230769230769
HELZ	0.119230769230769
SYNGR2	0.119230769230769
CYTH1	0.119230769230769
SPIRE1	0.119230769230769
PHLPP1	0.119230769230769
AP3D1	0.119230769230769
LSM7	0.119230769230769
ECH1	0.119230769230769
[truncated: 9,071 more rows]

## Sheet: acinar_snRNAseq
Column1	Column2
gene	percent_UMIabove3
NEAT1	0.997107438016529
ZBTB20	0.879752066115702
CD44	0.869834710743802
FNDC3B	0.82603305785124
DTNA	0.740082644628099
KMT2C	0.703305785123967
PTPRK	0.682231404958678
LPP	0.681818181818182
SRSF11	0.668595041322314
ZSWIM6	0.667355371900826
BIRC6	0.659917355371901
VMP1	0.655785123966942
PAM	0.64297520661157
PARD3	0.641735537190083
FNDC3A	0.63595041322314
GOLGA4	0.618181818181818
PITPNC1	0.605785123966942
TNS3	0.599173553719008
CTNND1	0.594214876033058
AKAP13	0.58801652892562
RB1CC1	0.584297520661157
ELL2	0.582231404958678
SRSF4	0.574380165289256
ANKRD12	0.570661157024793
AKAP9	0.569421487603306
COBLL1	0.559090909090909
RAB11FIP1	0.558264462809917
PTPRM	0.547107438016529
JMJD1C	0.546694214876033
CDKAL1	0.54504132231405
SPATA13	0.541735537190083
CHD2	0.540082644628099
MECOM	0.534710743801653
UBE2H	0.533884297520661
ZCCHC7	0.533884297520661
LRRFIP2	0.53099173553719
CHRM3	0.529752066115702
PATJ	0.529338842975207
ETV6	0.528925619834711
AGAP1	0.528512396694215
PHIP	0.527272727272727
STAG1	0.526446280991736
TMEM165	0.525619834710744
PAN3	0.525619834710744
ANKRD17	0.516528925619835
ARHGEF12	0.515702479338843
USP53	0.512396694214876
ZFAND3	0.510743801652893
ZFP36L1	0.509504132231405
PLCB1	0.507851239669421
TNFAIP8	0.50495867768595
GULP1	0.504545454545455
MAGI1	0.502479338842975
MYO6	0.502479338842975
USP34	0.502066115702479
NF1	0.498347107438017
SDK1	0.496280991735537
ASPH	0.494628099173554
TXNRD1	0.493801652892562
LRMDA	0.493388429752066
TJP1	0.493388429752066
NIBAN1	0.491735537190083
TCF12	0.489256198347107
DDX5	0.487603305785124
FTX	0.483057851239669
SPAG9	0.481404958677686
MED13L	0.480578512396694
ITFG1	0.479752066115702
TBL1XR1	0.478512396694215
MAP3K5	0.478099173553719
GPHN	0.478099173553719
ZNF638	0.474380165289256
EXT1	0.472314049586777
ARID1B	0.471074380165289
ATXN1	0.469834710743802
EXOC6B	0.469421487603306
RBM39	0.46900826446281
MKLN1	0.468181818181818
PLCG2	0.464876033057851
MAP7	0.461570247933884
USP47	0.457438016528926
ANKRD36C	0.456198347107438
LINC00342	0.455785123966942
LENG8	0.452892561983471
EXOC4	0.451239669421488
NEDD4L	0.450826446280992
SMURF1	0.450413223140496
SORBS2	0.449173553719008
RBM25	0.446280991735537
FOXP1	0.445454545454545
FAF1	0.44297520661157
ALCAM	0.439256198347107
SND1	0.43595041322314
EHBP1	0.432644628099174
RAPGEF2	0.432644628099174
PBX1	0.432231404958678
ITSN2	0.431818181818182
BAZ2B	0.431818181818182
PTK2	0.431818181818182
GOLGA8B	0.429338842975207
RBM47	0.427685950413223
RALGAPA2	0.426859504132231
SQSTM1	0.42603305785124
N4BP2L2	0.424380165289256
UTY	0.422727272727273
AC007368.1	0.420661157024793
GIGYF2	0.41900826446281
CLIP1	0.418595041322314
SLC7A11	0.416115702479339
DENND4A	0.415289256198347
CSNK1A1	0.413223140495868
PRRC2B	0.412809917355372
ANKRD28	0.41198347107438
USP3	0.411157024793388
ADK	0.410330578512397
KIAA1217	0.408677685950413
ZNF292	0.407438016528926
COG5	0.406198347107438
SH3RF1	0.405371900826446
CDC42BPA	0.40495867768595
LRRFIP1	0.403305785123967
MACC1	0.402479338842975
ELF1	0.4
CCDC91	0.399586776859504
COP1	0.398760330578512
SHTN1	0.398760330578512
KANSL1	0.397107438016529
PUM2	0.395867768595041
SCMH1	0.392148760330578
UMAD1	0.391322314049587
WDFY3	0.388842975206612
AOPEP	0.388842975206612
REG1A	0.387603305785124
ELF2	0.386776859504132
HNRNPC	0.38595041322314
MEG3	0.38595041322314
NRCAM	0.384710743801653
FAM13A	0.384297520661157
SMCHD1	0.383884297520661
BACE2	0.383057851239669
GBE1	0.381818181818182
SESTD1	0.381404958677686
SIK3	0.38099173553719
NCOR1	0.379752066115703
TC2N	0.378512396694215
GLG1	0.378099173553719
HIVEP2	0.37603305785124
PELI2	0.375619834710744
ATP11B	0.375206611570248
MAN2A1	0.375206611570248
ASH1L	0.370661157024793
NCOA1	0.368181818181818
NIPBL	0.367768595041322
PSME4	0.367355371900826
ARIH1	0.366942148760331
RERE	0.365289256198347
SPIDR	0.364462809917355
MBNL2	0.36404958677686
EVI5	0.362396694214876
GLS	0.36198347107438
GMDS-DT	0.361570247933884
SEC31A	0.360743801652893
BTBD9	0.360743801652893
STRN3	0.359504132231405
MACF1	0.358677685950413
CATSPERB	0.358677685950413
LRBA	0.358264462809917
FNIP2	0.357851239669422
ANKHD1	0.357851239669422
MAML3	0.356198347107438
FAM172A	0.356198347107438
ZNF704	0.354545454545455
SLC25A37	0.353719008264463
MEF2A	0.352479338842975
FAM160A1	0.351239669421488
MYO5B	0.347933884297521
PSD3	0.347520661157025
SBF2	0.347520661157025
PRKD1	0.347107438016529
RBM6	0.34504132231405
RICTOR	0.343801652892562
GLIS3	0.34297520661157
SSH2	0.34297520661157
XPR1	0.340495867768595
RABGAP1L	0.336776859504132
LGR4	0.333884297520661
LARGE1	0.333471074380165
CEMIP2	0.330165289256198
AFDN	0.328512396694215
RAPGEF1	0.328099173553719
CYP3A5	0.325619834710744
MAP4	0.325206611570248
SMAD3	0.325206611570248
MGAT5	0.323553719008264
MARCH6	0.323140495867769
B3GALNT2	0.322727272727273
MAPK14	0.321900826446281
PARD3B	0.321487603305785
VPS54	0.320247933884298
FNIP1	0.319421487603306
PACS1	0.319421487603306
KDM4C	0.318595041322314
UGGT2	0.318595041322314
MAP3K20	0.316115702479339
SENP6	0.316115702479339
RABGEF1	0.314876033057851
MARK3	0.313636363636364
TM9SF3	0.312809917355372
PDLIM5	0.31198347107438
GMDS	0.311570247933884
DDX17	0.311570247933884
SAT1	0.309917355371901
TRIO	0.309504132231405
FAR1	0.309504132231405
MED13	0.30702479338843
TAX1BP1	0.305371900826446
SETD5	0.304132231404959
RRBP1	0.303305785123967
MIB1	0.302479338842975
GALNT2	0.302066115702479
STXBP5	0.301652892561983
KTN1	0.301652892561983
GCLC	0.300826446280992
FBXL17	0.299586776859504
ARID2	0.299173553719008
MYO1D	0.298760330578512
UBE2K	0.298347107438017
AFF4	0.298347107438017
EIF5B	0.297520661157025
DYM	0.297520661157025
TTC28	0.296694214876033
CTNND2	0.29504132231405
SH3D19	0.294628099173554
WWC2	0.293388429752066
BCAT1	0.293388429752066
PTEN	0.29297520661157
BACH2	0.292561983471074
UBXN4	0.292148760330579
INSR	0.292148760330579
RALGAPA1	0.291735537190083
FAM107B	0.290909090909091
SVIL	0.289256198347107
ZMYM2	0.289256198347107
TNPO1	0.288842975206612
GRB10	0.288842975206612
TTC17	0.28801652892562
RSRC1	0.287603305785124
TNRC6A	0.287190082644628
WRN	0.286776859504132
SNX9	0.286363636363636
PAWR	0.285123966942149
PARP4	0.285123966942149
SMC5	0.283884297520661
ARHGAP32	0.283884297520661
CD2AP	0.283057851239669
PRKG1	0.281818181818182
SFPQ	0.28099173553719
SUCLG2	0.28099173553719
EPS15	0.280165289256198
ESRRG	0.280165289256198
RAPGEF5	0.280165289256198
TNKS	0.280165289256198
BRWD1	0.280165289256198
DNAJC1	0.279752066115702
ABCA5	0.279752066115702
THRB	0.279338842975207
ANKIB1	0.279338842975207
VPS13B	0.278925619834711
NFIB	0.278925619834711
CACNB2	0.278925619834711
MGST1	0.278925619834711
CCNL1	0.278512396694215
KIF1B	0.278099173553719
IMMP2L	0.277685950413223
ZFHX3	0.277685950413223
MAN1A2	0.277272727272727
UBE2E3	0.27603305785124
STK3	0.27603305785124
MON2	0.27603305785124
SMARCC1	0.274380165289256
ARFGEF1	0.274380165289256
AFF1	0.27396694214876
MSC-AS1	0.27396694214876
GPATCH8	0.27396694214876
ZNF148	0.273553719008264
DLG1	0.273553719008264
PCCA	0.273553719008264
SRPK2	0.271487603305785
UBE2D3	0.271074380165289
KMT2E	0.270661157024793
BRAF	0.270661157024793
RORA	0.269834710743802
RNF149	0.26900826446281
PKN2	0.268595041322314
LINC01619	0.268181818181818
FOXJ3	0.267768595041322
ARID4B	0.266942148760331
NCKAP1	0.266942148760331
ARHGEF28	0.266942148760331
DYRK1A	0.266942148760331
HNRNPA2B1	0.266115702479339
POU2F1	0.264876033057851
LRIG1	0.264462809917355
ARHGAP24	0.264462809917355
UGDH	0.263636363636364
ABL2	0.262809917355372
SNTB1	0.262809917355372
CTRB1	0.262809917355372
MAP2	0.262396694214876
FAM214A	0.262396694214876
SLC49A4	0.261570247933884
MTUS1	0.261570247933884
SEC63	0.259917355371901
GNAQ	0.258677685950413
SRP54	0.258677685950413
UBR2	0.258264462809917
MAP2K4	0.258264462809917
OGT	0.257851239669421
SRSF10	0.257438016528926
PPP6R3	0.257438016528926
FOXN3	0.256611570247934
PACSIN2	0.256611570247934
ICA1	0.256198347107438
PPP1R9A	0.256198347107438
NCOA2	0.256198347107438
PICALM	0.256198347107438
ATP13A3	0.255785123966942
CCSER1	0.254132231404959
PRRC2C	0.253719008264463
DOCK1	0.253719008264463
MBNL1	0.253305785123967
ITGAV	0.252892561983471
HNRNPH1	0.252479338842975
YTHDC1	0.252066115702479
ENAH	0.249173553719008
PLEKHA5	0.249173553719008
CTBP2	0.248760330578512
DENND1B	0.248347107438017
COMMD10	0.248347107438017
FOXP2	0.247933884297521
KALRN	0.247520661157025
FTH1	0.247520661157025
CLASP2	0.247107438016529
PELI1	0.246694214876033
FBXW7	0.246694214876033
RHOBTB3	0.246694214876033
PABPC1	0.246280991735537
TMEM117	0.246280991735537
WAC	0.245454545454545
IBTK	0.24504132231405
CAMK1D	0.244628099173554
SYNE2	0.244628099173554
UBE2E2	0.244214876033058
SRGAP1	0.244214876033058
TMEM163	0.243801652892562
MET	0.243801652892562
SEPTIN2	0.243388429752066
IL6ST	0.24297520661157
ATRX	0.24297520661157
ABHD2	0.242561983471074
ZNF407	0.242561983471074
EML4	0.242148760330578
FRYL	0.242148760330578
SLC16A10	0.241735537190083
LUC7L2	0.241735537190083
FOXO1	0.241735537190083
FARP1	0.241735537190083
SLC20A2	0.240495867768595
NT5C2	0.240495867768595
ITPR2	0.240495867768595
ARL15	0.240082644628099
GAREM1	0.240082644628099
MYH9	0.240082644628099
OSBPL9	0.239669421487603
INPP4B	0.239669421487603
MAGI3	0.238842975206612
NR3C1	0.237603305785124
SIPA1L1	0.237603305785124
MACO1	0.236776859504132
SGMS1	0.235950413223141
ANKRD10	0.235537190082645
SPINK1	0.235123966942149
SLC7A2	0.235123966942149
FNBP4	0.234297520661157
PDE8A	0.234297520661157
ABHD18	0.233471074380165
RAB10	0.233057851239669
CTNNA1	0.232644628099174
PCMTD1	0.232644628099174
TRAPPC9	0.232644628099174
CNOT4	0.232231404958678
ATP9B	0.231404958677686
NEK7	0.230165289256198
ANKRD11	0.230165289256198
STK39	0.229752066115702
NFE2L2	0.229752066115702
DIP2B	0.229338842975207
SCFD1	0.229338842975207
CMSS1	0.228925619834711
PARVA	0.228512396694215
MEG8	0.228512396694215
ATAD2B	0.228099173553719
CAPZA1	0.227685950413223
MAP3K13	0.227685950413223
SREK1	0.227685950413223
RIC1	0.227685950413223
TBC1D15	0.227685950413223
CA12	0.227685950413223
ZFAND6	0.227685950413223
RASAL2	0.227272727272727
PIK3CB	0.227272727272727
LIMA1	0.227272727272727
NSMCE2	0.226859504132231
RNF115	0.226446280991736
SAMD4A	0.225206611570248
SOD2	0.224793388429752
ARGLU1	0.224793388429752
FER	0.224380165289256
RASEF	0.224380165289256
PHKB	0.224380165289256
JAK1	0.22396694214876
PPARD	0.22396694214876
LMTK2	0.223553719008264
ZFC3H1	0.223553719008264
PUM1	0.222314049586777
PTBP2	0.222314049586777
GPATCH2	0.221900826446281
MAST4	0.221900826446281
CHD9	0.221900826446281
MLXIP	0.221487603305785
UBAC2	0.221487603305785
BPTF	0.221487603305785
SF3B1	0.221074380165289
TNRC6B	0.221074380165289
NFIA	0.220661157024793
PPP2R2A	0.220661157024793
CD46	0.21900826446281
STXBP6	0.21900826446281
FGF13	0.218595041322314
GOLGB1	0.218181818181818
PRPF4B	0.218181818181818
TMOD1	0.217355371900826
DOP1A	0.216942148760331
TTTY14	0.216942148760331
KDM6A	0.216528925619835
PHLDB2	0.216115702479339
H3F3B	0.216115702479339
GSK3B	0.215289256198347
MTR	0.214876033057851
PRKN	0.214876033057851
AP3B1	0.214462809917355
CDH1	0.213636363636364
NFKBIZ	0.213223140495868
SUPT3H	0.213223140495868
RNF38	0.213223140495868
HERC4	0.211570247933884
DIAPH1	0.211157024793388
CCPG1	0.211157024793388
BACH1	0.210743801652893
MRTFA	0.210743801652893
PRKCE	0.210330578512397
TENT2	0.210330578512397
ANK3	0.210330578512397
NDUFV2	0.210330578512397
RSBN1L	0.209504132231405
ERC1	0.209504132231405
ESYT2	0.208677685950413
PPP3CA	0.208264462809917
SLC25A36	0.20702479338843
ATP8B1	0.20702479338843
ANO6	0.206611570247934
RAP1B	0.206611570247934
MAP4K5	0.206611570247934
RAB1A	0.206198347107438
SLMAP	0.206198347107438
NEMF	0.206198347107438
MYCBP2	0.205785123966942
SNX13	0.205371900826446
UBR3	0.20495867768595
VTI1A	0.20495867768595
NR5A2	0.204545454545455
LPGAT1	0.204545454545455
CMTM8	0.204545454545455
HOMER2	0.204545454545455
ITCH	0.204545454545455
PPP2R3A	0.203719008264463
TSC22D2	0.203719008264463
UBR5	0.203719008264463
RBM26	0.203305785123967
FAM49B	0.202479338842975
NLK	0.202479338842975
XRN1	0.201239669421488
UBE3A	0.201239669421488
SLC41A2	0.200826446280992
EIF4G3	0.200413223140496
VPS13D	0.2
EGF	0.2
FOXO3	0.2
DENND4C	0.2
MAPK8	0.2
HERC1	0.199586776859504
MYRIP	0.199173553719008
NBAS	0.198760330578512
SRRM2	0.198760330578512
USP9X	0.198760330578512
AK3	0.198347107438017
MAP4K3	0.197933884297521
TRIP12	0.197933884297521
ZFR	0.197933884297521
PKP4	0.197107438016529
CDYL	0.197107438016529
USP15	0.197107438016529
PDCD6IP	0.196694214876033
PDS5A	0.196694214876033
CDC42SE2	0.196694214876033
TMOD3	0.196280991735537
RNF13	0.195454545454545
ERBIN	0.194628099173554
CTTN	0.194628099173554
AUH	0.194214876033058
BMERB1	0.193801652892562
AC013652.1	0.193388429752066
TCERG1	0.19297520661157
ACVR1	0.192561983471074
ATR	0.192561983471074
NR3C2	0.192561983471074
ZNF609	0.192561983471074
SRPK1	0.192148760330579
BAIAP2L1	0.191735537190083
LCOR	0.191735537190083
TAF15	0.191735537190083
SCAF11	0.191322314049587
SOS1	0.190909090909091
ABCD3	0.190495867768595
FBXW11	0.190495867768595
TBC1D5	0.190082644628099
SETD2	0.189669421487603
FGFR1	0.189669421487603
BBX	0.189256198347107
NPEPPS	0.188842975206612
KCNK1	0.188429752066116
SOS2	0.188429752066116
L3MBTL4	0.18801652892562
NUTM2B-AS1	0.187603305785124
CTRB2	0.187190082644628
BCAS3	0.187190082644628
KCMF1	0.186776859504132
SEC24B	0.186776859504132
PIAS1	0.186776859504132
RASA2	0.186363636363636
CADPS2	0.18595041322314
PHF3	0.185537190082645
CPA2	0.185537190082645
SNHG25	0.185123966942149
PDCD4	0.184710743801653
FGD4	0.184710743801653
STAT3	0.184710743801653
LIMK2	0.184710743801653
PHC3	0.184297520661157
EPC1	0.184297520661157
SLC25A21	0.183884297520661
ACYP2	0.183471074380165
SNX14	0.183471074380165
CELF1	0.182644628099174
FRY	0.182644628099174
ABI1	0.182231404958678
APP	0.182231404958678
ADGRA3	0.181818181818182
BTAF1	0.181818181818182
SSBP2	0.181404958677686
SOX6	0.181404958677686
LONP2	0.181404958677686
ATG7	0.18099173553719
IQCB1	0.18099173553719
ARHGAP10	0.18099173553719
CUX1	0.180578512396694
OGA	0.180578512396694
RNF111	0.180578512396694
DIAPH2	0.180165289256198
KIAA0319L	0.179752066115702
EIF2AK3	0.179752066115702
CDK13	0.179752066115702
RASGRP3	0.179338842975207
TRA2A	0.179338842975207
PRSS1	0.179338842975207
HECTD1	0.179338842975207
MYO10	0.178925619834711
ITGA2	0.178925619834711
RAB2A	0.178925619834711
MEIS1	0.178512396694215
MAP3K2	0.178099173553719
TANC1	0.178099173553719
OCLN	0.178099173553719
TPM1	0.178099173553719
ECPAS	0.177685950413223
VPS13C	0.177685950413223
FHIT	0.177272727272727
PPP2R2D	0.177272727272727
GAB2	0.177272727272727
DPH6	0.177272727272727
SHROOM3	0.176859504132231
C6orf62	0.176446280991736
CNOT2	0.176446280991736
MNAT1	0.176446280991736
SPG7	0.176446280991736
OLA1	0.17603305785124
SPATA6L	0.17603305785124
ZNF644	0.175619834710744
CPEB4	0.175619834710744
CAST	0.175206611570248
MT-ATP6	0.175206611570248
SMIM14	0.174793388429752
FAM120B	0.174793388429752
HIBADH	0.174793388429752
UBE3C	0.174793388429752
LUC7L3	0.174793388429752
AGFG1	0.174380165289256
RNF216	0.174380165289256
PAFAH1B1	0.174380165289256
SLC35F5	0.17396694214876
USP25	0.17396694214876
SECISBP2	0.173553719008264
ARHGEF10L	0.173140495867769
NFAT5	0.173140495867769
RAB3GAP1	0.172727272727273
TAF1D	0.172727272727273
NDFIP2	0.172314049586777
AVL9	0.171900826446281
NUMB	0.171074380165289
DST	0.170247933884298
TCF25	0.170247933884298
AC118549.1	0.169834710743802
NKTR	0.169834710743802
CRADD	0.169834710743802
FBXO34	0.169834710743802
RAB7A	0.168181818181818
PCGF5	0.168181818181818
PLEKHA1	0.168181818181818
CUL3	0.167768595041322
PDZD8	0.167768595041322
AAK1	0.167355371900826
ROCK1	0.167355371900826
VPS13A	0.166942148760331
TBRG1	0.166942148760331
CLASP1	0.166528925619835
GTF2E2	0.166528925619835
IGF1R	0.166528925619835
XKR6	0.166115702479339
HNRNPD	0.165702479338843
SMAP1	0.165702479338843
RTN4	0.165289256198347
TBC1D22A	0.165289256198347
RC3H1	0.164049586776859
ZNF33A	0.164049586776859
RUFY3	0.163636363636364
RBM33	0.163636363636364
TANK	0.163223140495868
QKI	0.163223140495868
RAP1GAP2	0.163223140495868
PHLPP1	0.162809917355372
RPS6KA3	0.162809917355372
TBC1D23	0.162396694214876
RREB1	0.162396694214876
FAM135A	0.162396694214876
PHF14	0.162396694214876
SPG11	0.162396694214876
ATRN	0.162396694214876
ARFGAP3	0.162396694214876
MT-CO2	0.162396694214876
TFPI	0.16198347107438
STAU1	0.16198347107438
KPNA1	0.161570247933884
VAPA	0.160743801652893
TASP1	0.160743801652893
WDFY2	0.160330578512397
SAMD12	0.159917355371901
RAB6A	0.159917355371901
RDX	0.159917355371901
JPX	0.159917355371901
MYO1B	0.159504132231405
CLMN	0.159504132231405
DNAH14	0.159090909090909
EPB41	0.158677685950413
ARFGEF3	0.158677685950413
KMT2A	0.158677685950413
MRTFB	0.158677685950413
ARFGEF2	0.158677685950413
PNISR	0.158264462809917
CAMK2D	0.157851239669421
CCNH	0.157851239669421
UBAP1	0.157851239669421
EPS8	0.157851239669421
RBPJ	0.157438016528926
PARM1	0.157438016528926
KIAA1109	0.157438016528926
MED15	0.15702479338843
EOGT	0.156611570247934
RABGAP1	0.156611570247934
WSB1	0.155785123966942
PLOD2	0.155371900826446
CYTH1	0.155371900826446
TXNIP	0.15495867768595
UTRN	0.15495867768595
PTGR1	0.15495867768595
SECISBP2L	0.15495867768595
PAK3	0.15495867768595
MT-CO3	0.15495867768595
ACAP2	0.154545454545455
UBAP2	0.154545454545455
DHX32	0.154545454545455
APBB2	0.154132231404959
H2AFY	0.154132231404959
LYN	0.154132231404959
SLC38A9	0.153719008264463
MTAP	0.153719008264463
SNX25	0.153305785123967
RAP1GDS1	0.152066115702479
LARP4	0.152066115702479
NRIP1	0.152066115702479
SLK	0.151652892561983
PIK3C2A	0.151652892561983
BABAM2	0.150826446280992
SLC44A1	0.150413223140496
TNKS2	0.150413223140496
USP24	0.15
SMYD3	0.15
ZHX2	0.15
COA1	0.149586776859504
HECTD4	0.149586776859504
VWA8	0.149173553719008
MTX2	0.148760330578512
CDK14	0.148760330578512
MARCH7	0.148347107438017
CEP85L	0.147520661157025
NAA16	0.147520661157025
PEAK1	0.147520661157025
FBXO11	0.147107438016529
LHFPL2	0.147107438016529
SERPINB1	0.147107438016529
AKR1C1	0.147107438016529
PCNX1	0.146694214876033
PPP4R3B	0.146280991735537
VGLL4	0.146280991735537
PCSK5	0.146280991735537
LSM14A	0.145867768595041
ADAM17	0.145454545454545
ARHGAP26	0.145454545454545
ALDH1A1	0.145454545454545
TEAD1	0.145454545454545
RNF213	0.145454545454545
FTO	0.14504132231405
USO1	0.144214876033058
OSMR	0.144214876033058
CPSF6	0.144214876033058
PPP1R12A	0.144214876033058
HIF1A	0.144214876033058
FUBP1	0.143801652892562
TPST1	0.143801652892562
NSMAF	0.143801652892562
REEP3	0.143801652892562
FAM3B	0.143801652892562
ATG10	0.14297520661157
MAN1A1	0.14297520661157
EIF3A	0.14297520661157
CENPP	0.142561983471074
KLF6	0.142561983471074
SPSB1	0.142148760330579
SCAF8	0.142148760330579
MIPOL1	0.142148760330579
RFX7	0.142148760330579
NDFIP1	0.141735537190083
EIF3J	0.141735537190083
VRK2	0.141322314049587
AHI1	0.141322314049587
MAPKAP1	0.141322314049587
TMEM131	0.140909090909091
DPY19L1	0.140909090909091
ARHGAP5	0.140082644628099
USP9Y	0.140082644628099
RNF130	0.139669421487603
PPP3R1	0.139256198347107
ATP2A2	0.139256198347107
KDM2A	0.138842975206612
AP1G1	0.138842975206612
CLINT1	0.138429752066116
ATP4A	0.138429752066116
YWHAZ	0.13801652892562
HELZ	0.13801652892562
ALMS1	0.137603305785124
ATP10B	0.137603305785124
PTPN3	0.137603305785124
LARP1	0.137190082644628
AC068587.4	0.137190082644628
SLC30A7	0.136776859504132
TJP2	0.136776859504132
GTF2I	0.136363636363636
IFRD1	0.13595041322314
RHEB	0.13595041322314
CAB39	0.135537190082645
RRAS2	0.135537190082645
MT-CYB	0.135537190082645
ROR1	0.134710743801653
TLK1	0.134710743801653
KDM7A	0.134710743801653
MICAL3	0.134710743801653
WDR26	0.134297520661157
DIP2C	0.134297520661157
SDCCAG8	0.133884297520661
PLSCR1	0.133884297520661
SEL1L3	0.133471074380165
PHACTR1	0.133471074380165
RNF19A	0.133471074380165
EHMT1	0.133471074380165
FUT8	0.133471074380165
TBC1D8	0.133057851239669
MYO1E	0.133057851239669
LIMS1	0.132644628099174
PDSS2	0.132644628099174
REPS1	0.132644628099174
TUT4	0.131818181818182
GRHL2	0.131818181818182
ATM	0.131818181818182
SETBP1	0.131818181818182
SENP5	0.131404958677686
HGSNAT	0.131404958677686
NEBL	0.131404958677686
PUDP	0.131404958677686
EXOC1	0.13099173553719
BMPR1A	0.13099173553719
PPFIBP1	0.13099173553719
ERRFI1	0.130165289256198
RIF1	0.130165289256198
FUT9	0.130165289256198
NUTM2A-AS1	0.130165289256198
NSRP1	0.130165289256198
ATP2B4	0.129752066115702
FBXL4	0.129752066115702
YAF2	0.129752066115702
PSEN1	0.129752066115702
ZZEF1	0.129752066115702
PIGN	0.129752066115702
BRD4	0.129752066115702
TRPC4AP	0.129752066115702
WDR70	0.129338842975207
ARHGAP21	0.129338842975207
HIPK3	0.129338842975207
OTUD7A	0.129338842975207
ARHGAP17	0.129338842975207
GPBP1L1	0.128925619834711
ZRANB2	0.128925619834711
LYPLAL1	0.128925619834711
DLGAP4	0.128925619834711
STAM	0.128512396694215
WAPL	0.128512396694215
GBF1	0.128512396694215
STX12	0.128099173553719
NOL10	0.128099173553719
HDLBP	0.128099173553719
TRA2B	0.128099173553719
TMEM131L	0.128099173553719
FAM133B	0.127685950413223
PPHLN1	0.127272727272727
TAF1	0.126859504132231
TMCC1	0.126446280991736
LNX2	0.126446280991736
CREBBP	0.126446280991736
CEP192	0.126446280991736
UBE2D2	0.12603305785124
TMEM181	0.12603305785124
RAB18	0.12603305785124
PSMD12	0.12603305785124
SP3	0.125619834710744
SLC16A7	0.125619834710744
MBD2	0.125619834710744
SHPRH	0.125206611570248
MTHFD1L	0.125206611570248
KIAA2026	0.124380165289256
SHLD2	0.124380165289256
ADD3	0.124380165289256
NDUFAF2	0.12396694214876
PDXDC1	0.12396694214876
ARRDC3	0.123553719008264
MAP3K4	0.123553719008264
CCNY	0.123553719008264
AMBRA1	0.123553719008264
NAA25	0.123553719008264
CDK8	0.123553719008264
DICER1	0.123553719008264
PRDM2	0.123140495867769
ECHDC2	0.123140495867769
XRCC5	0.123140495867769
PPA2	0.123140495867769
TBCA	0.123140495867769
MCU	0.123140495867769
ATXN2	0.123140495867769
HDAC8	0.123140495867769
DOCK5	0.122727272727273
WWP1	0.122727272727273
CSNK1D	0.122727272727273
MT-ND1	0.122727272727273
DHX36	0.122314049586777
STAU2	0.122314049586777
R3HCC1L	0.122314049586777
RIOK3	0.122314049586777
RAB27B	0.122314049586777
GCLM	0.121900826446281
SCFD2	0.121900826446281
REV3L	0.121900826446281
USP12	0.121900826446281
SUCO	0.121487603305785
ZNF518A	0.121487603305785
SLC2A13	0.121487603305785
SCAPER	0.121487603305785
METTL15	0.121074380165289
RAB11A	0.121074380165289
ZNF207	0.121074380165289
WDR33	0.120661157024793
DIS3L2	0.120661157024793
SUMF1	0.120661157024793
LINC02532	0.120661157024793
MYO5C	0.120661157024793
ZNF91	0.120661157024793
MAPK1	0.120661157024793
UBE2E1	0.120247933884298
CASC4	0.120247933884298
MBP	0.120247933884298
NCOA3	0.120247933884298
HS2ST1	0.119834710743802
TMEM87B	0.119834710743802
SEC24D	0.119834710743802
NDRG1	0.119834710743802
SLC38A1	0.119834710743802
KIAA1328	0.119834710743802
PLIN5	0.119834710743802
RBFOX2	0.119834710743802
ABLIM1	0.119421487603306
PPP2R5A	0.11900826446281
CAMKMT	0.11900826446281
CBLB	0.11900826446281
MPP6	0.11900826446281
GPATCH2L	0.11900826446281
SLTM	0.11900826446281
THOC2	0.11900826446281
ACBD6	0.118595041322314
TRAF5	0.118595041322314
PPP1CB	0.118595041322314
FRK	0.118595041322314
MT-ND3	0.118595041322314
EPB41L5	0.118181818181818
GPBP1	0.118181818181818
HNF4G	0.118181818181818
RANBP17	0.117768595041322
MTDH	0.117768595041322
DPYD	0.117355371900826
DTWD1	0.117355371900826
PCM1	0.116942148760331
QSER1	0.116942148760331
WWOX	0.116942148760331
UBE2G1	0.116942148760331
CCDC50	0.116528925619835
TRMT11	0.116528925619835
ABCC3	0.116528925619835
ERN1	0.116528925619835
MDM4	0.116115702479339
LINC01376	0.116115702479339
ACTR2	0.116115702479339
NSD1	0.116115702479339
NSD3	0.116115702479339
MLLT10	0.116115702479339
DYNC1LI2	0.116115702479339
SPTBN1	0.115702479338843
RASA1	0.115702479338843
AHCYL2	0.115702479338843
ADAM9	0.115702479338843
UBE2R2	0.115702479338843
UPF2	0.115702479338843
ITGB1	0.115702479338843
DENND5B	0.115702479338843
SMAD2	0.115702479338843
MECP2	0.115702479338843
SPATS2L	0.115289256198347
TBC1D30	0.115289256198347
TRHDE	0.115289256198347
TDRD3	0.114876033057851
REG1B	0.114462809917355
GCC2	0.114462809917355
IGF2R	0.114462809917355
PRKDC	0.114462809917355
RFX3-AS1	0.114462809917355
ARHGAP12	0.114462809917355
AC008014.1	0.114462809917355
MT-ND4	0.114462809917355
PTPRJ	0.11404958677686
MPP5	0.11404958677686
DSTN	0.11404958677686
PPM1A	0.113636363636364
RBBP6	0.113636363636364
CHD1	0.113223140495868
SLC19A2	0.112809917355372
COMMD1	0.112809917355372
OPA1	0.112809917355372
RNGTT	0.112809917355372
WTAP	0.112809917355372
ABHD5	0.112396694214876
NFKB1	0.112396694214876
EPB41L4B	0.112396694214876
SHOC2	0.112396694214876
GRIP1	0.112396694214876
SEL1L	0.112396694214876
PER3	0.11198347107438
CCNT2	0.11198347107438
SIK2	0.11198347107438
MAPK8IP3	0.11198347107438
HUWE1	0.11198347107438
EDA	0.11198347107438
TRIM33	0.111570247933884
ATF6	0.111570247933884
ZFAND5	0.111570247933884
SMG1	0.111570247933884
SMG6	0.111570247933884
ROCK2	0.111157024793388
DDX21	0.111157024793388
KAT6B	0.111157024793388
CUL5	0.111157024793388
EVL	0.111157024793388
MT-CO1	0.111157024793388
LNX1	0.110743801652893
UBE2B	0.110743801652893
ASCC3	0.110743801652893
PHACTR4	0.110330578512397
SP100	0.110330578512397
CHKA	0.110330578512397
RPS6KA2	0.109917355371901
CREB3L2	0.109917355371901
MICU2	0.109917355371901
PIBF1	0.109917355371901
LMAN1	0.109917355371901
HLCS	0.109917355371901
CRY1	0.109504132231405
HERPUD1	0.109504132231405
REEP5	0.108677685950413
TRIM44	0.108677685950413
CMIP	0.108677685950413
WWC1	0.108264462809917
AC025580.2	0.108264462809917
SPPL2A	0.108264462809917
RPAP2	0.107851239669421
GATAD2B	0.107851239669421
RAF1	0.107851239669421
NAALADL2	0.107851239669421
HIPK2	0.107851239669421
PRSS2	0.107851239669421
OSBPL8	0.107851239669421
PPM1B	0.107438016528926
C4orf19	0.107438016528926
GOLPH3	0.107438016528926
VPS53	0.107438016528926
ERO1B	0.10702479338843
PBRM1	0.10702479338843
SFMBT1	0.10702479338843
ALPK1	0.106611570247934
ATP6V1H	0.106611570247934
USP6NL	0.106611570247934
OTUD7B	0.106198347107438
HEATR5B	0.106198347107438
ARMC9	0.106198347107438
YBX3	0.106198347107438
STAG2	0.106198347107438
TPD52	0.105785123966942
PNLIPRP1	0.105785123966942
ATP11A	0.105785123966942
DAAM1	0.105785123966942
SPEN	0.105371900826446
PAIP2B	0.105371900826446
LINC01004	0.105371900826446
FCHSD2	0.105371900826446
DNAJC3	0.105371900826446
TFDP2	0.10495867768595
TSPAN13	0.10495867768595
PPP2R5E	0.10495867768595
CFLAR	0.104545454545455
ZNRF2	0.104545454545455
CHCHD3	0.104545454545455
TCF7L2	0.104545454545455
LIFR	0.104132231404959
YAP1	0.104132231404959
YIPF4	0.103719008264463
TTC37	0.103719008264463
ETNK1	0.103719008264463
ADAM10	0.103719008264463
UACA	0.103719008264463
ZXDC	0.103305785123967
CD24	0.103305785123967
ATG2B	0.103305785123967
SON	0.103305785123967
ACTR3	0.102892561983471
STAM2	0.102892561983471
SH3BP4	0.102892561983471
DAP	0.102892561983471
PTPN12	0.102892561983471
PCBP2	0.102892561983471
SPPL3	0.102892561983471
KANSL1L	0.102479338842975
CENPC	0.102479338842975
CLCN3	0.102479338842975
WWP2	0.102479338842975
RFFL	0.102479338842975
TRIM2	0.102066115702479
PTPN2	0.102066115702479
KHDRBS3	0.101652892561983
NUP214	0.101652892561983
TTC7B	0.101652892561983
ZMYM4	0.101239669421488
WDPCP	0.101239669421488
PDGFC	0.101239669421488
TMEM41B	0.101239669421488
CEP350	0.100826446280992
KIF13B	0.100826446280992
BTRC	0.100826446280992
ADAMTS17	0.100826446280992
MT-ND2	0.100826446280992
LURAP1L	0.100413223140496
SLC16A12	0.100413223140496
PLEKHA7	0.100413223140496
EDEM3	0.1
RAB3GAP2	0.1
XPO6	0.1
HIBCH	0.0995867768595041
MCCC1	0.0995867768595041
LARP4B	0.0995867768595041
MAPK6	0.0995867768595041
MAP2K5	0.0995867768595041
RPRD1B	0.0995867768595041
CCDC6	0.0991735537190083
FUS	0.0991735537190083
IMPA2	0.0991735537190083
ELF3	0.0987603305785124
BCL6	0.0987603305785124
TMEM178B	0.0987603305785124
TRPM7	0.0987603305785124
PPCDC	0.0987603305785124
LRPPRC	0.0983471074380165
GALNT7	0.0983471074380165
UBL3	0.0983471074380165
BAZ1A	0.0983471074380165
FBXL20	0.0983471074380165
UBE2G2	0.0983471074380165
TMEM51	0.0979338842975207
THRAP3	0.0979338842975207
PSMD1	0.0979338842975207
DHX15	0.0979338842975207
POLR2B	0.0979338842975207
TBC1D9	0.0979338842975207
DERA	0.0979338842975207
ZNF254	0.0979338842975207
CARMIL1	0.0975206611570248
NTN4	0.0975206611570248
B4GALT5	0.0975206611570248
ATP9A	0.0975206611570248
MAP4K4	0.0971074380165289
C11orf49	0.0971074380165289
P4HB	0.0971074380165289
PTPN4	0.0966942148760331
LINC01515	0.0966942148760331
TAOK3	0.0966942148760331
ARID4A	0.0966942148760331
EWSR1	0.0966942148760331
IGF2BP2	0.0962809917355372
SPATA5	0.0962809917355372
SNRNP70	0.0962809917355372
ETS2	0.0962809917355372
C3orf52	0.0958677685950413
RSF1	0.0958677685950413
PCED1B	0.0958677685950413
EIF2S2	0.0958677685950413
PITPNB	0.0958677685950413
EPAS1	0.0954545454545455
PCLO	0.0954545454545455
PUM3	0.0954545454545455
UBC	0.0954545454545455
MYEF2	0.0954545454545455
ARHGAP44	0.0954545454545455
KAT6A	0.0950413223140496
NPLOC4	0.0950413223140496
PRKACB	0.0946280991735537
CAPN7	0.0946280991735537
HMBOX1	0.0946280991735537
MIA2	0.0946280991735537
CBR3-AS1	0.0946280991735537
RAP2C-AS1	0.0946280991735537
LINC01876	0.0942148760330579
IP6K1	0.0942148760330579
MFN1	0.0942148760330579
GAK	0.0942148760330579
ARHGAP18	0.0942148760330579
SLC25A13	0.0942148760330579
TASOR2	0.0942148760330579
INO80	0.0942148760330579
PTPRA	0.0942148760330579
RHBDD1	0.093801652892562
DDX39B	0.093801652892562
AL078604.4	0.093801652892562
DNMBP	0.093801652892562
DDX10	0.093801652892562
PPP4R1	0.093801652892562
PARP8	0.0933884297520661
RCL1	0.0933884297520661
PPFIA1	0.0933884297520661
MAGED1	0.0933884297520661
SLC30A9	0.0929752066115702
RANBP9	0.0929752066115702
NUDCD3	0.0929752066115702
XPO7	0.0929752066115702
PPP1R13B	0.0929752066115702
DLGAP1	0.0929752066115702
COPA	0.0925619834710744
PTPN14	0.0925619834710744
MAP4K3-DT	0.0925619834710744
MBD5	0.0925619834710744
GPD2	0.0925619834710744
NABP1	0.0925619834710744
PEX5L	0.0925619834710744
MCM9	0.0925619834710744
FZD6	0.0925619834710744
PHF21A	0.0925619834710744
PPP2R5C	0.0925619834710744
SMAD4	0.0925619834710744
DENND2C	0.0921487603305785
UAP1	0.0921487603305785
NSUN6	0.0921487603305785
PRMT3	0.0917355371900826
STX8	0.0917355371900826
XRN2	0.0917355371900826
SRBD1	0.0913223140495868
FLNB	0.0913223140495868
BOD1L1	0.0913223140495868
BCLAF1	0.0913223140495868
OXR1	0.0913223140495868
MICU1	0.0913223140495868
MDM2	0.0913223140495868
AP3S2	0.0913223140495868
RBL2	0.0913223140495868
PTBP3	0.0909090909090909
ANXA11	0.0909090909090909
NUP98	0.0909090909090909
RBPMS	0.090495867768595
SNHG14	0.090495867768595
MT2A	0.090495867768595
SDCBP2	0.090495867768595
RNF24	0.090495867768595
THADA	0.0900826446280992
KCTD16	0.0900826446280992
MSRA	0.0900826446280992
RSU1	0.0900826446280992
CUZD1	0.0900826446280992
ADNP	0.0900826446280992
DOCK7	0.0896694214876033
SH3GLB1	0.0896694214876033
ASAP1	0.0896694214876033
DAPK1	0.0896694214876033
BLOC1S6	0.0896694214876033
RELCH	0.0896694214876033
GTDC1	0.0892561983471074
MTREX	0.0892561983471074
CREB5	0.0892561983471074
NRF1	0.0892561983471074
TANC2	0.0892561983471074
GNG12	0.0888429752066116
FNBP1L	0.0888429752066116
ITPRID2	0.0888429752066116
HTT	0.0888429752066116
PPP3CC	0.0888429752066116
YME1L1	0.0888429752066116
ATXN10	0.0888429752066116
RYK	0.0884297520661157
IQGAP2	0.0884297520661157
PPP2CB	0.0884297520661157
BEND7	0.0884297520661157
EP300	0.0884297520661157
EIF3E	0.0880165289256198
ANAPC5	0.0880165289256198
MIRLET7BHG	0.0880165289256198
KDM3B	0.087603305785124
RAD23B	0.087603305785124
MIDN	0.087603305785124
RLF	0.0871900826446281
DPP10	0.0871900826446281
MANBA	0.0871900826446281
GAB1	0.0871900826446281
LMO7	0.0871900826446281
DAPK2	0.0871900826446281
TTC19	0.0871900826446281
ODR4	0.0867768595041322
ANO10	0.0867768595041322
ESRP1	0.0867768595041322
MFSD14C	0.0867768595041322
CFDP1	0.0867768595041322
SREBF2	0.0867768595041322
ZNF326	0.0863636363636364
BTG2	0.0863636363636364
PAPSS2	0.0863636363636364
RPRD2	0.0859504132231405
DCAF10	0.0859504132231405
TBK1	0.0859504132231405
LINC01578	0.0859504132231405
TLK2	0.0859504132231405
MAMLD1	0.0859504132231405
ANKRD36	0.0855371900826446
FIGN	0.0855371900826446
UFL1	0.0855371900826446
CNKSR3	0.0855371900826446
UBE2W	0.0855371900826446
AC083837.1	0.0855371900826446
EFR3A	0.0855371900826446
ERP44	0.0855371900826446
PPP4R3A	0.0855371900826446
NRG4	0.0855371900826446
SLC39A11	0.0855371900826446
IFNAR2	0.0855371900826446
TTC3	0.0855371900826446
WDR43	0.0851239669421488
ELP4	0.0851239669421488
DUSP16	0.0851239669421488
TMTC2	0.0851239669421488
DDX24	0.0851239669421488
CDR2	0.0851239669421488
LINC01278	0.0851239669421488
RCOR3	0.0847107438016529
ITGA6	0.0847107438016529
IL22RA1	0.084297520661157
GIPC2	0.084297520661157
ASB3	0.084297520661157
CMC1	0.084297520661157
JAK2	0.084297520661157
ACACA	0.084297520661157
SENP7	0.0838842975206612
ATP2C1	0.0838842975206612
CPB1	0.0838842975206612
SEPTIN11	0.0838842975206612
SERPINA3	0.0838842975206612
CEP112	0.0838842975206612
KLHL20	0.0834710743801653
DMXL1	0.0834710743801653
SIMC1	0.0834710743801653
LMBR1	0.0834710743801653
SMARCA2	0.0834710743801653
ZNF33B	0.0834710743801653
RIC3	0.0834710743801653
SLC7A1	0.0834710743801653
DCAF6	0.0830578512396694
RAD50	0.0830578512396694
CEL	0.0830578512396694
TPP2	0.0830578512396694
RNMT	0.0830578512396694
SPECC1L	0.0830578512396694
FUBP3	0.0826446280991736
DENND5A	0.0826446280991736
ADD1	0.0822314049586777
LINC02432	0.0822314049586777
UIMC1	0.0822314049586777
TENT5A	0.0822314049586777
PAG1	0.0822314049586777
FAM120A	0.0822314049586777
AEBP2	0.0822314049586777
INTS6	0.0822314049586777
PAPOLA	0.0822314049586777
ORC2	0.0818181818181818
NOP58	0.0818181818181818
DNAJB14	0.0818181818181818
HIVEP1	0.0818181818181818
GRIK2	0.0818181818181818
DDX6	0.0818181818181818
ALPK3	0.0818181818181818
LCLAT1	0.0814049586776859
GFPT1	0.0814049586776859
PHACTR2	0.0814049586776859
FAAH2	0.0814049586776859
TOP2B	0.0809917355371901
CBR4	0.0809917355371901
KIAA0355	0.0809917355371901
PPP1R12B	0.0805785123966942
DTNB	0.0805785123966942
CCDC88A	0.0805785123966942
AGPS	0.0805785123966942
EXOC2	0.0805785123966942
FOCAD	0.0805785123966942
VPS37B	0.0805785123966942
PDS5B	0.0805785123966942
GSPT1	0.0805785123966942
YES1	0.0805785123966942
ATAD1	0.0801652892561983
PAK1	0.0801652892561983
PRKCA	0.0801652892561983
NPC1	0.0801652892561983
CSNK2A1	0.0801652892561983
TBL1X	0.0801652892561983
MCL1	0.0797520661157025
YTHDC2	0.0797520661157025
DLC1	0.0797520661157025
IARS	0.0797520661157025
LEMD3	0.0797520661157025
STARD13	0.0797520661157025
CFAP161	0.0797520661157025
PMM2	0.0797520661157025
AP2B1	0.0797520661157025
FGF12	0.0793388429752066
SIL1	0.0793388429752066
PIP5K1B	0.0793388429752066
NAP1L4	0.0793388429752066
SLC25A26	0.0789256198347107
ZNF655	0.0789256198347107
EEA1	0.0789256198347107
ACSL3	0.0785123966942149
PGM3	0.0785123966942149
PLAGL1	0.0785123966942149
ZEB1	0.0785123966942149
STK33	0.0785123966942149
RNF169	0.0785123966942149
FRMD5	0.0785123966942149
CLTC	0.0785123966942149
GRB2	0.0785123966942149
ANGPTL4	0.0785123966942149
SIPA1L3	0.0785123966942149
BMPR2	0.078099173553719
ARMC8	0.078099173553719
MPP7	0.078099173553719
RSRC2	0.078099173553719
URI1	0.078099173553719
LRRC8B	0.0776859504132231
TPK1	0.0776859504132231
SMURF2	0.0776859504132231
HM13	0.0776859504132231
MIER1	0.0772727272727273
TTLL7	0.0772727272727273
FBXO32	0.0772727272727273
ZDHHC21	0.0772727272727273
HS6ST2	0.0772727272727273
GNB1	0.0768595041322314
RPS6KC1	0.0768595041322314
RANBP2	0.0768595041322314
FARP2	0.0768595041322314
STT3B	0.0768595041322314
FCHO2	0.0768595041322314
PPIP5K2	0.0768595041322314
ANKS1A	0.0768595041322314
PNN	0.0768595041322314
WDR20	0.0768595041322314
ENOSF1	0.0768595041322314
FANCL	0.0764462809917355
TAB2	0.0764462809917355
MCPH1	0.0764462809917355
CARNMT1	0.0764462809917355
RNF11	0.0760330578512397
NRDC	0.0760330578512397
ZC3H6	0.0760330578512397
UBA6	0.0760330578512397
SMAD1	0.0760330578512397
NHSL1	0.0760330578512397
PGM2L1	0.0760330578512397
SEC22A	0.0756198347107438
CPLANE1	0.0756198347107438
SERINC5	0.0756198347107438
XRCC4	0.0756198347107438
HBS1L	0.0756198347107438
CSTF3	0.0756198347107438
FBXO3	0.0756198347107438
VEZT	0.0756198347107438
NEXMIF	0.0756198347107438
AGO3	0.0752066115702479
RALGPS2	0.0752066115702479
ZNF800	0.0752066115702479
VCL	0.0752066115702479
GGA2	0.0752066115702479
PPP6R2	0.0752066115702479
NAA15	0.0747933884297521
TLE4	0.0747933884297521
CCAR1	0.0747933884297521
CPM	0.0747933884297521
ARHGEF7	0.0747933884297521
AKAP10	0.0747933884297521
SPIRE1	0.0747933884297521
SLC22A23	0.0743801652892562
ABL1	0.0743801652892562
AL139815.1	0.0743801652892562
NR2C2	0.0739669421487603
KIAA0232	0.0739669421487603
TAF2	0.0739669421487603
SETX	0.0739669421487603
JUN	0.0735537190082645
SLC1A2	0.0735537190082645
AL139383.1	0.0735537190082645
KATNBL1	0.0735537190082645
NUFIP2	0.0735537190082645
C20orf194	0.0735537190082645
MTMR3	0.0735537190082645
CDC14A	0.0731404958677686
STX18	0.0731404958677686
SCAMP1	0.0731404958677686
SHANK2	0.0731404958677686
NUP107	0.0731404958677686
GABPB1-AS1	0.0731404958677686
TAOK1	0.0731404958677686
FOXK2	0.0731404958677686
MIR29B2CHG	0.0727272727272727
MAP3K21	0.0727272727272727
KANSL3	0.0727272727272727
TRAK1	0.0727272727272727
ARHGEF3	0.0727272727272727
FILIP1L	0.0727272727272727
KLHL24	0.0727272727272727
LMBRD1	0.0727272727272727
WASL	0.0727272727272727
C2CD5	0.0727272727272727
CEP83	0.0727272727272727
IFT88	0.0727272727272727
MT1X	0.0727272727272727
RABEP1	0.0727272727272727
SUPT6H	0.0727272727272727
WDR44	0.0727272727272727
SWT1	0.0723140495867769
EPC2	0.0723140495867769
RASSF6	0.0723140495867769
CCSER2	0.0723140495867769
EXOC6	0.0723140495867769
UVRAG	0.0723140495867769
POLA1	0.0723140495867769
ATXN7	0.071900826446281
SLC39A14	0.071900826446281
FAM102A	0.071900826446281
MAPK1IP1L	0.071900826446281
ETFA	0.071900826446281
PSMF1	0.071900826446281
STX16	0.071900826446281
HNRNPR	0.0714876033057851
SLC44A5	0.0714876033057851
WIPF1	0.0714876033057851
LRCH3	0.0714876033057851
SYCP2L	0.0714876033057851
SGK3	0.0714876033057851
KCNQ1OT1	0.0714876033057851
SUPT20H	0.0714876033057851
MT1G	0.0714876033057851
CIR1	0.0710743801652893
TET2	0.0710743801652893
MSH3	0.0710743801652893
FAF2	0.0710743801652893
NFIC	0.0710743801652893
AFTPH	0.0706611570247934
SNX4	0.0706611570247934
PPM1L	0.0706611570247934
DMGDH	0.0706611570247934
NIPAL2	0.0706611570247934
NR6A1	0.0706611570247934
GIT2	0.0706611570247934
USP8	0.0706611570247934
MCTP2	0.0706611570247934
ABHD3	0.0706611570247934
DHRS3	0.0702479338842975
RNPC3	0.0702479338842975
NOS1AP	0.0702479338842975
CCDC14	0.0702479338842975
CERT1	0.0702479338842975
LINC00571	0.0702479338842975
FIP1L1	0.0698347107438017
ITGB8	0.0698347107438017
KANK1	0.0698347107438017
CALCB	0.0698347107438017
SF1	0.0698347107438017
MRE11	0.0698347107438017
GNPTAB	0.0698347107438017
AL136962.1	0.0698347107438017
ADCY9	0.0698347107438017
PIGL	0.0698347107438017
DNAJC5	0.0698347107438017
DCAF8	0.0694214876033058
PPIG	0.0694214876033058
ZBTB43	0.0694214876033058
PSPC1	0.0694214876033058
RAB27A	0.0694214876033058
DARS	0.0690082644628099
UBQLN1	0.0690082644628099
SLC35A3	0.068595041322314
CSDE1	0.068595041322314
LYPD6B	0.068595041322314
LINC01473	0.068595041322314
NSUN7	0.068595041322314
AL355612.1	0.068595041322314
VCP	0.068595041322314
ENTPD1-AS1	0.068595041322314
EPN2	0.068595041322314
RPRD1A	0.068595041322314
ESF1	0.068595041322314
PAXBP1	0.068595041322314
SEC62	0.0681818181818182
GAPVD1	0.0681818181818182
R3HDM2	0.0681818181818182
ZDHHC17	0.0681818181818182
YLPM1	0.0681818181818182
AAGAB	0.0681818181818182
MYSM1	0.0677685950413223
FMNL2	0.0677685950413223
DLG2	0.0677685950413223
OAF	0.0677685950413223
RAB21	0.0677685950413223
SCYL2	0.0677685950413223
TNFRSF12A	0.0677685950413223
CBFA2T2	0.0677685950413223
ANKRD13C	0.0673553719008265
NPAS2	0.0673553719008265
CACUL1	0.0673553719008265
AMOTL1	0.0673553719008265
PIK3C3	0.0673553719008265
RHOQ	0.0669421487603306
NR1D2	0.0669421487603306
VPS8	0.0669421487603306
TRRAP	0.0669421487603306
PHF20L1	0.0669421487603306
BTBD10	0.0669421487603306
ZNF280D	0.0669421487603306
TSPAN3	0.0669421487603306
RSPRY1	0.0669421487603306
USP16	0.0669421487603306
SNHG3	0.0665289256198347
ZFYVE9	0.0665289256198347
HGD	0.0665289256198347
CNOT6L	0.0665289256198347
CDK6	0.0665289256198347
CPEB3	0.0665289256198347
MT1H	0.0665289256198347
XIAP	0.0665289256198347
CRYBG3	0.0661157024793388
SYNE1	0.0661157024793388
MROH1	0.0661157024793388
KDM5A	0.0661157024793388
FRS2	0.0661157024793388
HERC2	0.0661157024793388
AQR	0.0661157024793388
VPS39	0.0661157024793388
KLF7	0.065702479338843
COPB2	0.065702479338843
GSR	0.065702479338843
NAA35	0.065702479338843
FGD6	0.065702479338843
COG6	0.065702479338843
TSC22D1	0.065702479338843
HNRNPM	0.065702479338843
YARS	0.0652892561983471
PLXNA2	0.0652892561983471
HNRNPA3	0.0652892561983471
RAB28	0.0652892561983471
RFX3	0.0652892561983471
FANCC	0.0652892561983471
ARMH3	0.0652892561983471
RNF10	0.0652892561983471
TMEM120B	0.0652892561983471
NUBPL	0.0652892561983471
TRAPPC8	0.0652892561983471
CLK1	0.0648760330578512
SH3RF2	0.0648760330578512
ZSCAN31	0.0648760330578512
RARS2	0.0648760330578512
DOCK8	0.0648760330578512
GLUD1	0.0648760330578512
ZNF710	0.0648760330578512
YWHAE	0.0648760330578512
ACTN4	0.0648760330578512
HPS4	0.0648760330578512
SCLT1	0.0644628099173554
AC002460.2	0.0644628099173554
ARAP2	0.0640495867768595
LARP1B	0.0640495867768595
KIF2A	0.0640495867768595
ZNF451	0.0640495867768595
EIF3H	0.0640495867768595
AKR1C2	0.0640495867768595
MYO9A	0.0640495867768595
THOC1	0.0640495867768595
HNRNPU	0.0636363636363636
ARHGEF38	0.0636363636363636
VPS50	0.0636363636363636
CPA4	0.0636363636363636
RTN3	0.0636363636363636
RPTOR	0.0636363636363636
RAB12	0.0636363636363636
ZNF700	0.0636363636363636
FBXO42	0.0632231404958678
CLIC4	0.0632231404958678
KCTD3	0.0632231404958678
R3HDM1	0.0632231404958678
TMF1	0.0632231404958678
PCBD2	0.0632231404958678
CCNC	0.0632231404958678
TULP4	0.0632231404958678
CHD7	0.0632231404958678
RUSC2	0.0632231404958678
COPB1	0.0632231404958678
FAM162A	0.0628099173553719
STOX2	0.0628099173553719
STIM1	0.0628099173553719
STK24	0.0628099173553719
TMEM87A	0.0628099173553719
PGM1	0.062396694214876
CPQ	0.062396694214876
TUT7	0.062396694214876
TMBIM4	0.062396694214876
AC025159.1	0.062396694214876
PRPF40A	0.0619834710743802
NOSTRIN	0.0619834710743802
CTNNB1	0.0619834710743802
NAA50	0.0619834710743802
PTPRN2	0.0619834710743802
ARPP19	0.0619834710743802
ANXA2	0.0619834710743802
MAP3K3	0.0619834710743802
HSD17B4	0.0615702479338843
BNIP5	0.0615702479338843
TIAM2	0.0615702479338843
AC005062.1	0.0615702479338843
PHTF2	0.0615702479338843
PRKRIP1	0.0615702479338843
ATE1	0.0615702479338843
MGMT	0.0615702479338843
BORCS5	0.0615702479338843
CDK12	0.0615702479338843
CDC27	0.0615702479338843
KIFAP3	0.0611570247933884
ULK4	0.0611570247933884
CPA1	0.0611570247933884
CDC37L1	0.0611570247933884
MOB3B	0.0611570247933884
ZNF431	0.0611570247933884
SRRM1	0.0607438016528926
CAPN2	0.0607438016528926
RFC1	0.0607438016528926
LINC01184	0.0607438016528926
FBXO38	0.0607438016528926
SH3PXD2B	0.0607438016528926
PRIM2	0.0607438016528926
NAMPT	0.0607438016528926
ZNF37A	0.0607438016528926
B2M	0.0607438016528926
BTBD1	0.0607438016528926
CMTM4	0.0607438016528926
MPRIP	0.0607438016528926
USP14	0.0607438016528926
ASXL1	0.0607438016528926
PABPC4	0.0603305785123967
UCHL5	0.0603305785123967
AC097376.3	0.0603305785123967
FEM1C	0.0603305785123967
ANKRD6	0.0603305785123967
PDE7A	0.0603305785123967
ANXA7	0.0603305785123967
NAV2	0.0603305785123967
WNK1	0.0603305785123967
KLC1	0.0603305785123967
LRRC28	0.0603305785123967
GOSR1	0.0603305785123967
SELENOF	0.0599173553719008
IL6R	0.0599173553719008
ANXA4	0.0599173553719008
NNT	0.0599173553719008
DDX46	0.0599173553719008
ERCC6L2	0.0599173553719008
HSPA5	0.0599173553719008
C11orf58	0.0599173553719008
PARN	0.0599173553719008
KIFC3	0.0599173553719008
ATL2	0.059504132231405
HSPA9	0.059504132231405
ME1	0.059504132231405
PITRM1	0.059504132231405
TOGARAM1	0.059504132231405
RAD51B	0.059504132231405
PLPP3	0.0590909090909091
INSIG2	0.0590909090909091
ARL8B	0.0590909090909091
SNRK	0.0590909090909091
SCARB2	0.0590909090909091
MFSD8	0.0590909090909091
PJA2	0.0590909090909091
KLHDC10	0.0590909090909091
IKBKB	0.0590909090909091
NFX1	0.0590909090909091
KPNA3	0.0590909090909091
UCHL3	0.0590909090909091
SAV1	0.0590909090909091
UBR1	0.0590909090909091
ACOX1	0.0590909090909091
UBE4B	0.0586776859504132
MTA3	0.0586776859504132
PSMD14	0.0586776859504132
INO80D	0.0586776859504132
NUP54	0.0586776859504132
TRIM66	0.0586776859504132
DCTN2	0.0586776859504132
CTDSPL2	0.0586776859504132
CGNL1	0.0586776859504132
CDC73	0.0582644628099174
CREB1	0.0582644628099174
HNRNPDL	0.0582644628099174
ANKH	0.0582644628099174
MED23	0.0582644628099174
KRIT1	0.0582644628099174
SEM1	0.0582644628099174
RHOBTB1	0.0582644628099174
PDGFD	0.0582644628099174
SFSWAP	0.0582644628099174
DDHD1	0.0582644628099174
ACTR10	0.0582644628099174
DDX42	0.0582644628099174
LLGL2	0.0582644628099174
KIF1A	0.0578512396694215
CDCP1	0.0578512396694215
EIF4A2	0.0578512396694215
NCOA7	0.0578512396694215
STK17A	0.0578512396694215
UNC13B	0.0578512396694215
FBXW4	0.0578512396694215
RBMX	0.0578512396694215
FGGY	0.0574380165289256
CASP4	0.0574380165289256
HSP90B1	0.0574380165289256
EP400	0.0574380165289256
DLEU2	0.0574380165289256
MKNK2	0.0574380165289256
LENG9	0.0574380165289256
WASF2	0.0570247933884298
SPRED2	0.0570247933884298
PRKCI	0.0570247933884298
GRAMD2B	0.0570247933884298
TAF11	0.0570247933884298
TBC1D22B	0.0570247933884298
MFSD4B	0.0570247933884298
TMEM65	0.0570247933884298
IMMP1L	0.0570247933884298
KIF21A	0.0570247933884298
PTPN11	0.0570247933884298
ABCC4	0.0570247933884298
DHRS7B	0.0570247933884298
GGNBP2	0.0570247933884298
OSBPL2	0.0570247933884298
ZCCHC17	0.0566115702479339
LRRC8D	0.0566115702479339
KPNA4	0.0566115702479339
TBC1D1	0.0566115702479339
NUP153	0.0566115702479339
BMT2	0.0566115702479339
TCEA1	0.0566115702479339
ASCC1	0.0566115702479339
LRP6	0.0566115702479339
MIPEP	0.0566115702479339
ELP2	0.0566115702479339
RALGAPB	0.0566115702479339
CAMTA1	0.056198347107438
WLS	0.056198347107438
PCNX2	0.056198347107438
YWHAQ	0.056198347107438
FOXN2	0.056198347107438
ACVR2A	0.056198347107438
TM4SF1	0.056198347107438
NCEH1	0.056198347107438
RAPGEF6	0.056198347107438
SMAD5	0.056198347107438
FBXO9	0.056198347107438
TPD52L1	0.056198347107438
BAZ1B	0.056198347107438
FNTA	0.056198347107438
AZIN1	0.056198347107438
CDC14B	0.056198347107438
XPNPEP1	0.056198347107438
NR2C1	0.056198347107438
CEP95	0.056198347107438
ZNF98	0.056198347107438
GPCPD1	0.056198347107438
KIF16B	0.056198347107438
PHKA1	0.056198347107438
MGAT4A	0.0557851239669422
PIKFYVE	0.0557851239669422
NGLY1	0.0557851239669422
CEP70	0.0557851239669422
TRAPPC11	0.0557851239669422
BCKDHB	0.0557851239669422
GARS-DT	0.0557851239669422
ATF7IP	0.0557851239669422
ANGEL2	0.0553719008264463
COBL	0.0553719008264463
NDUFAF6	0.0553719008264463
CAAP1	0.0553719008264463
XPO4	0.0553719008264463
ZDHHC20	0.0553719008264463
MT1E	0.0553719008264463
RALY	0.0553719008264463
USP33	0.0549586776859504
RAB5A	0.0549586776859504
CLOCK	0.0549586776859504
SKP1	0.0549586776859504
TP53INP1	0.0549586776859504
TOP1	0.0549586776859504
ARID1A	0.0545454545454545
GDAP2	0.0545454545454545
NBEAL1	0.0545454545454545
NDUFA10	0.0545454545454545
CCDC12	0.0545454545454545
TASOR	0.0545454545454545
VPS41	0.0545454545454545
GALNT11	0.0545454545454545
AKR1C3	0.0545454545454545
WDR11	0.0545454545454545
DNM1L	0.0545454545454545
PCNP	0.0541322314049587
EGFR	0.0541322314049587
CUL1	0.0541322314049587
PCAT1	0.0541322314049587
AGTPBP1	0.0541322314049587
PARG	0.0541322314049587
USP54	0.0541322314049587
ST5	0.0541322314049587
SLC38A2	0.0541322314049587
SUCLA2	0.0541322314049587
NPTN	0.0541322314049587
ZMYND8	0.0541322314049587
ST3GAL3	0.0537190082644628
CCDC18-AS1	0.0537190082644628
AOX1	0.0537190082644628
UHRF1BP1	0.0537190082644628
SYNCRIP	0.0537190082644628
MDN1	0.0537190082644628
ZNF277	0.0537190082644628
ABCA1	0.0537190082644628
GDI2	0.0537190082644628
TAF3	0.0537190082644628
KLHL42	0.0537190082644628
GOLGA8A	0.0537190082644628
MARF1	0.0537190082644628
LPIN2	0.0537190082644628
RTTN	0.0537190082644628
DCTN4	0.0533057851239669
CREBRF	0.0533057851239669
ZBTB44	0.0533057851239669
TM9SF2	0.0533057851239669
BTBD7	0.0533057851239669
AP001011.1	0.0533057851239669
PARD6B	0.0533057851239669
MID1	0.0533057851239669
DDAH1	0.0528925619834711
ADAMTSL4-AS1	0.0528925619834711
AC119673.2	0.0528925619834711
AHCTF1	0.0528925619834711
HADHA	0.0528925619834711
FARSB	0.0528925619834711
ETFDH	0.0528925619834711
NDUFS4	0.0528925619834711
RNF217	0.0528925619834711
AKR1B10	0.0528925619834711
AGO2	0.0528925619834711
SHB	0.0528925619834711
KIAA1958	0.0528925619834711
IDE	0.0528925619834711
MPHOSPH8	0.0528925619834711
NDEL1	0.0528925619834711
BOLA1	0.0524793388429752
SH3YL1	0.0524793388429752
G3BP1	0.0524793388429752
UGCG	0.0524793388429752
ABTB2	0.0524793388429752
CHST11	0.0524793388429752
CPD	0.0524793388429752
SCP2	0.0520661157024793
ANKUB1	0.0520661157024793
PAK2	0.0520661157024793
MAP3K1	0.0520661157024793
TMEM161B-AS1	0.0520661157024793
SUN1	0.0520661157024793
TYW1	0.0520661157024793
CLDN4	0.0520661157024793
INTS10	0.0520661157024793
NIBAN2	0.0520661157024793
GDF15	0.0520661157024793
HOOK1	0.0516528925619835
KIAA1324	0.0516528925619835
SKIL	0.0516528925619835
PDK4	0.0516528925619835
APPBP2	0.0516528925619835
ENOX2	0.0516528925619835
MTMR1	0.0516528925619835
AGO4	0.0512396694214876
FAM149A	0.0512396694214876
MAP3K7	0.0512396694214876
ZKSCAN1	0.0512396694214876
ZMYND11	0.0512396694214876
ZDHHC13	0.0512396694214876
CWF19L2	0.0512396694214876
NAP1L1	0.0512396694214876
CSNK1G1	0.0512396694214876
CBFB	0.0512396694214876
SS18	0.0512396694214876
PHTF1	0.0508264462809917
[truncated: 10,520 more rows]

## Sheet: alpha_scRNAseq
Column1	Column2
gene	percent_UMIabove3
TTR	0.993605359317905
GCG	0.98599269183922
FTL	0.978989037758831
FTH1	0.962241169305725
GNAS	0.952801461632156
RPL41	0.946102314250914
EEF1A1	0.940316686967113
RPL37A	0.938185140073082
B2M	0.937880633373934
RPLP1	0.933008526187576
RPL13	0.93026796589525
TPT1	0.926004872107186
RPS28	0.926004872107186
SCG5	0.924786845310597
RPS18	0.924482338611449
RPL11	0.921437271619976
RPS27	0.921132764920828
RPL21	0.921132764920828
RPL17	0.920828258221681
CPE	0.920219244823386
RPS27A	0.919610231425091
RPL13A	0.919305724725944
RPS2	0.91747868453106
RPS8	0.917174177831912
RPS24	0.917174177831912
RPL32	0.914129110840438
RPS12	0.914129110840438
RPS15	0.913824604141291
EIF1	0.913520097442144
RPL15	0.913215590742996
RPL26	0.913215590742996
PCSK1N	0.913215590742996
RPL30	0.912911084043849
RPL7A	0.912302070645554
RPS3A	0.911997563946407
RPL34	0.909561510353228
RPL9	0.90925700365408
RPL5	0.908952496954933
RPS6	0.908952496954933
RPL3	0.908038976857491
RPS14	0.907429963459196
RPL12	0.906820950060901
RPL8	0.906516443361754
RPL28	0.906516443361754
RPS23	0.905298416565164
RPS3	0.905298416565164
RPL19	0.904993909866017
ATP5F1E	0.904993909866017
RPL37	0.90468940316687
RPL24	0.903775883069428
RPS19	0.903775883069428
RPL36	0.902862362971985
RPS29	0.902253349573691
HSP90AB1	0.901644336175396
RPL6	0.901644336175396
RPL39	0.900730816077954
RPLP2	0.900121802679659
CLU	0.899817295980512
RPS7	0.898903775883069
RPS13	0.898599269183922
PAM	0.898294762484775
RPL23A	0.897381242387333
MT-CO1	0.897076735688185
GAPDH	0.895249695493301
RPL35A	0.894945188794154
RPS21	0.894336175395859
RPL35	0.894031668696711
RPS15A	0.894031668696711
VGF	0.893727161997564
HSP90AA1	0.893422655298417
RPL14	0.893118148599269
MYL6	0.892813641900122
CHGB	0.892813641900122
RPL38	0.892509135200974
SQSTM1	0.892204628501827
RPLP0	0.89190012180268
MT-ND1	0.89190012180268
RPL18A	0.891291108404385
MT-ND2	0.89068209500609
RPS11	0.888855054811206
RPL18	0.888246041412911
CD63	0.887332521315469
RPL10	0.887332521315469
RPL22	0.887028014616322
RPL27A	0.886114494518879
RPS4X	0.885809987819732
FAU	0.885505481120585
RPS25	0.885505481120585
ACTG1	0.8836784409257
HLA-A	0.882764920828258
RPS9	0.882764920828258
SSR4	0.881851400730816
RPL29	0.881546894031669
MT-ND4	0.881242387332521
RPS16	0.880633373934227
MT-ATP6	0.878806333739342
ITM2B	0.878197320341047
UBA52	0.876979293544458
RPSA	0.874543239951279
CHGA	0.874543239951279
RPL23	0.874238733252132
MT-CO3	0.872716199756395
RPS20	0.871802679658953
CALM1	0.871802679658953
RPL7	0.871498172959805
CYSTM1	0.869975639464068
CD99	0.869975639464068
RACK1	0.869671132764921
RPS5	0.869671132764921
CST3	0.869062119366626
RPL27	0.868757612667479
RNASEK	0.868148599269184
PTMA	0.866930572472594
ACTB	0.866930572472594
HS6ST3	0.866626065773447
HINT1	0.866017052375152
MT-CO2	0.866017052375152
SERF2	0.865712545676005
DSTN	0.864799025578563
SPINT2	0.860840438489647
NACA	0.859926918392205
RPL10A	0.859622411693057
YWHAE	0.859622411693057
RPS26	0.857490864799026
MIF	0.856881851400731
RPL36A	0.856881851400731
H3F3B	0.854750304506699
UBC	0.854445797807552
PALLD	0.853836784409257
COX7A2	0.85353227771011
RPS17	0.85353227771011
OAZ1	0.851705237515225
GOLGA4	0.850791717417783
TMBIM6	0.850487210718636
COX7C	0.850182704019488
SLC7A2	0.849878197320341
RTN4	0.848051157125457
ITGB1	0.847442143727162
MORF4L1	0.847442143727162
EEF1G	0.847137637028015
COX8A	0.847137637028015
RPL31	0.846833130328867
UQCRB	0.846833130328867
MT-CYB	0.845615103532278
COX4I1	0.844701583434836
NPM1	0.843483556638246
CALM2	0.840438489646772
GABARAP	0.840133982947625
BEX1	0.840133982947625
ATP5MG	0.837088915956151
TTC3	0.836479902557856
SNHG29	0.835566382460414
ELL2	0.834957369062119
PSAP	0.834652862362972
MAGI2	0.834348355663825
MT-ND3	0.83373934226553
CHCHD2	0.833434835566382
EEF2	0.83252131546894
YBX1	0.830389768574909
SRP14	0.829476248477466
H3F3A	0.829171741778319
ATP6V0B	0.828258221680877
GLS	0.826431181485993
LPP	0.824908647990256
TBCA	0.824299634591961
RPL36AL	0.822777101096224
COX6A1	0.821863580998782
RAB2A	0.821559074299635
ATP6V0E1	0.820645554202192
RGS7	0.818818514007308
JMJD1C	0.818514007308161
COX17	0.816686967113276
HSP90B1	0.814859926918392
EPCAM	0.814555420219245
UQCR11	0.814555420219245
TMA7	0.810292326431181
SCG3	0.809074299634592
ATP6V0C	0.808465286236297
CANX	0.806333739342265
FNDC3A	0.806333739342265
ATP6V1G1	0.806029232643118
PTPRN	0.805420219244823
CCNI	0.805115712545676
COX6C	0.804811205846529
APP	0.804811205846529
ATP5MD	0.804202192448234
PDIA3	0.803593179049939
NME2	0.80115712545676
TMEM59	0.799939098660171
PTPRN2	0.799939098660171
FTX	0.799939098660171
SKP1	0.799025578562728
RPL4	0.798721071863581
PFDN5	0.798112058465286
TUSC3	0.797807551766139
CACNB2	0.797198538367844
CFL1	0.797198538367844
SEC11C	0.797198538367844
ZFAND3	0.796894031668697
ARFGEF3	0.79537149817296
COX6B1	0.793544457978075
PPIA	0.792630937880633
NDUFA13	0.792021924482339
ATP5MC2	0.78958587088916
TXN	0.78836784409257
HNRNPC	0.788063337393423
KTN1	0.787758830694275
GC	0.787454323995128
SUMO2	0.787454323995128
GPX4	0.787454323995128
PSMA7	0.787454323995128
RIMS2	0.787149817295981
UQCRQ	0.786845310596833
RPS10	0.784409257003654
PABPC1	0.784409257003654
RHOA	0.784104750304507
PRDX5	0.784104750304507
EIF4G3	0.782277710109622
ELOB	0.782277710109622
UQCR10	0.782277710109622
SNHG6	0.779537149817296
NUCKS1	0.778623629719854
SEC62	0.777405602923264
SEC61B	0.777405602923264
BTF3	0.777101096224117
PDE4D	0.77679658952497
UBL5	0.77679658952497
TMEM258	0.776492082825822
PPIB	0.775883069427527
LRRFIP1	0.77557856272838
PEBP1	0.775274056029233
MT-ND5	0.774665042630938
ANKRD12	0.774360535931791
EEF1B2	0.772228989037759
DST	0.771315468940317
NPC2	0.771315468940317
PARK7	0.76979293544458
ALDH1A1	0.76857490864799
NDUFS5	0.767661388550548
CSTB	0.767052375152253
DPP6	0.765529841656516
CLTA	0.765225334957369
NAP1L1	0.764920828258222
DDX5	0.764920828258222
TPD52	0.764311814859927
PTK2	0.76400730816078
VPS13C	0.763398294762485
UBE2D3	0.762180267965895
TMED10	0.762180267965895
NDUFB2	0.760353227771011
CUTA	0.759135200974421
SON	0.758830694275274
GPC6	0.757917174177832
N4BP2L2	0.757612667478684
NEAT1	0.75700365408039
CSDE1	0.755176613885505
HLA-C	0.754872107186358
ERP29	0.754872107186358
ZBTB20	0.754567600487211
RPS6KA3	0.753654080389769
ASH1L	0.753349573690621
SIK3	0.753349573690621
TPI1	0.753349573690621
TRMT112	0.753045066991474
TMSB4X	0.752740560292326
IDS	0.752436053593179
CAPZB	0.751827040194884
ARPC2	0.751827040194884
SSBP2	0.751827040194884
SLC25A6	0.751522533495737
AHI1	0.749086479902558
PCSK2	0.749086479902558
NDUFA1	0.747259439707674
ATP5ME	0.746345919610231
MAP7	0.745127892813642
ATP5MPL	0.743605359317905
TBC1D5	0.74299634591961
SUB1	0.742691839220463
PSMD8	0.742082825822168
TOMM7	0.741778319123021
UBB	0.741169305724726
PRRC2C	0.740560292326431
HNRNPA2B1	0.739951278928136
CFDP1	0.739646772228989
ENO1	0.739037758830694
PPA1	0.738733252131547
SEC61G	0.737819732034105
UQCRH	0.737515225334957
MICOS10	0.736906211936663
PAK3	0.736906211936663
RAB10	0.736601705237515
SARAF	0.736601705237515
ARPC3	0.736601705237515
COX7B	0.734165651644336
HSPD1	0.733556638246041
SCG2	0.733556638246041
GPHN	0.732338611449452
SEM1	0.732034104750305
BSG	0.732034104750305
CAMK2D	0.73142509135201
PTGES3	0.73142509135201
CADPS	0.730816077953715
KRTCAP2	0.730511571254568
EID1	0.730511571254568
CACNA1C	0.729598051157126
ATP5F1D	0.729293544457978
USP34	0.728684531059683
CD164	0.728684531059683
SRRM2	0.728684531059683
NDUFB8	0.727466504263094
GUK1	0.726857490864799
DAD1	0.725943970767357
NCL	0.725639464068209
MEIS2	0.72442143727162
DDX17	0.72442143727162
ATP5MC3	0.723812423873325
EDF1	0.723507917174178
SH3GLB1	0.72320341047503
TNRC6B	0.722594397076736
CDC42	0.722289890377588
MZT2B	0.722289890377588
TERF2IP	0.722289890377588
KCNMA1	0.721071863580999
VAPA	0.720767356881851
EIF4G2	0.719853836784409
OST4	0.718331303288672
SCARB2	0.717722289890378
ZNF292	0.717113276492083
SOD1	0.716808769792935
MACF1	0.715590742996346
SEC31A	0.714068209500609
SNU13	0.714068209500609
ATP5PF	0.713154689403167
NBEA	0.712850182704019
XRCC5	0.712545676004872
CHD9	0.711023142509135
SDK1	0.710718635809988
ALCAM	0.71041412911084
SET	0.71041412911084
BMERB1	0.71041412911084
HSPA5	0.709805115712546
TUBA1B	0.709500609013398
NDFIP1	0.709196102314251
ERC1	0.708587088915956
PAFAH1B1	0.707978075517661
PLD3	0.707978075517661
SERBP1	0.707369062119367
RBM39	0.706455542021925
UBXN4	0.706151035322777
SPCS1	0.706151035322777
MAGI1	0.706151035322777
PRDX2	0.706151035322777
C11orf58	0.70584652862363
MACROD2	0.705542021924482
RAN	0.704933008526188
TMEM176B	0.704323995127893
WWOX	0.704323995127893
CAST	0.703410475030451
KCNMB2	0.702496954933009
RAB7A	0.701887941534714
PFN1	0.701887941534714
ATP1B1	0.700974421437272
ENSA	0.700669914738124
MRFAP1	0.700669914738124
CSNK1A1	0.700365408038977
ST13	0.700365408038977
COPE	0.700060901339829
CD46	0.699451887941535
BEX2	0.69884287454324
TTC28	0.698233861144945
AGAP1	0.697929354445798
CLTC	0.69762484774665
LMAN1	0.697320341047503
POMP	0.697015834348356
PKM	0.696711327649208
COX5B	0.696406820950061
MTDH	0.695797807551766
YWHAQ	0.695188794153471
HSBP1	0.694275274056029
PATJ	0.693970767356882
NDUFC2	0.693970767356882
TPM3	0.693666260657735
RUFY3	0.693666260657735
EIF4B	0.693666260657735
SLC35F3	0.692143727161998
TSPAN3	0.692143727161998
SLC3A2	0.69183922046285
MYL12B	0.691534713763703
GNB1	0.690925700365408
CPEB4	0.690925700365408
PHPT1	0.690925700365408
ANXA7	0.690925700365408
SEPTIN7	0.690316686967113
KIF5B	0.690012180267966
SPCS2	0.690012180267966
NUCB2	0.689707673568819
ARF1	0.689403166869671
NIPBL	0.688794153471376
FNIP1	0.688794153471376
DYNLRB1	0.688489646772229
SRPK2	0.688185140073082
EMC10	0.687880633373934
CLIC1	0.687576126674787
HMGB1	0.687576126674787
PDXDC1	0.687576126674787
RPS4Y1	0.687576126674787
AKAP9	0.687271619975639
BIRC6	0.686662606577345
NUDC	0.68605359317905
RAB11A	0.68605359317905
CALR	0.68605359317905
UBE2K	0.685749086479903
SNHG8	0.685444579780755
SLC25A3	0.685444579780755
VDAC1	0.685140073081608
YWHAZ	0.684531059683313
POLR2L	0.684531059683313
LAMTOR5	0.684226552984166
HLA-B	0.683922046285018
SND1	0.683922046285018
KDELR1	0.683922046285018
EIF2S2	0.682704019488429
TIMP1	0.682704019488429
HDLBP	0.681790499390987
STAT3	0.681485992691839
KMT2C	0.680876979293544
EIF4A1	0.680876979293544
COMMD6	0.68026796589525
PSMA1	0.679963459196102
CIRBP	0.679658952496955
EIF3A	0.678745432399513
PPDPF	0.678440925700365
SELENOK	0.677831912302071
EIF4A2	0.676613885505481
MAP1B	0.676613885505481
KCNJ6	0.676613885505481
OCIAD1	0.675700365408039
SEZ6L2	0.675091352009744
DDX24	0.674482338611449
GABARAPL2	0.674482338611449
COX7A2L	0.673873325213155
ATP6V1D	0.672655298416565
RAP1GAP2	0.671741778319123
ASAH1	0.671437271619976
FABP5	0.671437271619976
IMMP2L	0.670828258221681
C19orf53	0.670219244823386
ATP5IF1	0.669914738124239
TRAPPC9	0.669914738124239
LRBA	0.669610231425091
HSPE1	0.669001218026797
SSR2	0.668696711327649
HNRNPU	0.668696711327649
FBXW7	0.668696711327649
NRXN1	0.668087697929354
FNIP2	0.667783191230207
NDUFC1	0.66747868453106
LIMCH1	0.666565164433618
SBF2	0.666565164433618
SARS	0.66626065773447
ANXA5	0.665347137637028
SAP18	0.663824604141291
GNG5	0.663215590742996
UBE2D2	0.663215590742996
NEDD8	0.662606577344702
SIL1	0.662302070645554
ANKRD17	0.661997563946407
TMEM178B	0.661997563946407
SMDT1	0.661693057247259
DNAJC8	0.661388550548112
STAG1	0.66047503045067
FAF1	0.658647990255786
LAMTOR1	0.658038976857491
TMEM132D	0.657734470158344
SSH2	0.657125456760049
HMGN2	0.656820950060901
SRSF11	0.656820950060901
SERP1	0.656516443361754
MAP2	0.656211936662607
CPNE3	0.656211936662607
MBD5	0.655907429963459
LAMTOR4	0.655907429963459
SIPA1L3	0.655602923264312
NDUFB4	0.655298416565164
ATRX	0.655298416565164
NEBL	0.65468940316687
SAMD5	0.654080389768575
VAMP2	0.654080389768575
KANSL1	0.654080389768575
WDR83OS	0.654080389768575
WAC	0.65347137637028
RPS19BP1	0.65347137637028
BRK1	0.652862362971985
AOPEP	0.651644336175396
ARHGAP5	0.651644336175396
PPIG	0.651339829476248
SF3B2	0.651339829476248
NAA20	0.650730816077954
RAB1A	0.649512789281364
NCKAP1	0.649208282582217
PAPOLA	0.648903775883069
PSMB1	0.648599269183922
NDUFV2	0.648294762484775
EIF3H	0.64768574908648
SPAG16	0.647076735688185
C4orf48	0.647076735688185
AFF4	0.645858708891596
XPR1	0.645554202192448
SNRPD2	0.645554202192448
TRIR	0.644336175395859
LRPAP1	0.643727161997564
TCEA1	0.643422655298417
DSP	0.643118148599269
TUBB	0.642813641900122
KRT10	0.642509135200974
ZFAS1	0.642204628501827
EEF1D	0.64190012180268
NDUFS6	0.641595615103532
EIF3K	0.641595615103532
CNTN1	0.640986601705237
REEP5	0.640377588306943
SCGN	0.640073081607795
HLA-E	0.639768574908648
C18orf32	0.639768574908648
GRIA3	0.639464068209501
H2AFZ	0.638246041412911
DIP2B	0.637028014616322
SLTM	0.637028014616322
FNDC3B	0.63489646772229
ARPC5	0.634591961023143
PCBP2	0.634591961023143
JUND	0.634287454323995
USP25	0.634287454323995
MORF4L2	0.633982947624848
SNRPG	0.6336784409257
ANAPC11	0.633069427527406
PAPSS2	0.632460414129111
SNHG5	0.632155907429963
MICU1	0.631851400730816
NCOR1	0.631851400730816
ROMO1	0.631851400730816
KCNB2	0.631546894031669
ZNF638	0.631242387332521
MICOS13	0.631242387332521
HMGN1	0.631242387332521
BPTF	0.630937880633374
RERE	0.630328867235079
ADK	0.630024360535932
RABAC1	0.630024360535932
RABGAP1L	0.629719853836784
ARL15	0.629719853836784
MKLN1	0.62911084043849
GFPT1	0.628806333739342
TMEM176A	0.628806333739342
RBX1	0.628501827040195
C1orf43	0.627588306942753
ANAPC16	0.627588306942753
NF1	0.627588306942753
DTNA	0.626370280146163
SNHG14	0.626065773447016
ANKHD1	0.625761266747868
MRPL41	0.625456760048721
SLC25A5	0.625456760048721
NSMCE2	0.625152253349574
RAB3GAP2	0.624543239951279
PRKCE	0.624543239951279
MAN1A1	0.624238733252132
TSC22D1	0.623934226552984
PTEN	0.623325213154689
COPZ1	0.623325213154689
GPX3	0.622716199756395
PDK4	0.622716199756395
NDUFAB1	0.622716199756395
FOXP1	0.621802679658953
TMSB10	0.621498172959805
SLIRP	0.621193666260658
UQCC2	0.62088915956151
LAPTM4A	0.620584652862363
TXNL4A	0.619975639464068
VIM	0.619366626065773
VDAC2	0.619062119366626
JAK1	0.618757612667479
SEPTIN2	0.618757612667479
NENF	0.618453105968331
TMEM14B	0.618453105968331
HSPA9	0.617539585870889
BNIP3	0.617235079171742
ARHGEF12	0.617235079171742
NDUFB9	0.616930572472594
TAX1BP1	0.616626065773447
MOB1B	0.6163215590743
SENP6	0.616017052375152
ATP6V1F	0.615408038976857
PHTF2	0.61510353227771
RRAGD	0.614799025578563
ATP5MF	0.613885505481121
MEF2A	0.613885505481121
NCAM1	0.613580998781973
TM9SF3	0.612971985383678
SLC2A13	0.612667478684531
ANXA2	0.611449451887942
YWHAB	0.611144945188794
EIF5B	0.610535931790499
TRIO	0.609622411693057
PRMT2	0.609622411693057
BEX3	0.609622411693057
GPATCH8	0.609013398294763
PFDN2	0.608708891595615
DYRK1A	0.608404384896468
CD59	0.607795371498173
TCEAL4	0.607795371498173
GNAI1	0.607186358099878
RALGAPA1	0.606881851400731
ANKRD11	0.606577344701583
PDIA6	0.605663824604141
PRELID1	0.605359317904994
BTBD9	0.605359317904994
ARPP19	0.605359317904994
SPATS2L	0.604445797807552
CYCS	0.604141291108404
MSI2	0.604141291108404
TAGLN2	0.603836784409257
RAB11FIP1	0.603836784409257
SHTN1	0.603836784409257
KIF1A	0.603227771010962
CIAO2B	0.603227771010962
CHMP2A	0.602923264311815
HNRNPR	0.60231425091352
ARL6IP4	0.602009744214373
HNRNPK	0.601705237515225
C12orf57	0.601705237515225
MBNL1	0.600791717417783
JTB	0.600487210718636
PJA2	0.599878197320341
RWDD1	0.599878197320341
RTN1	0.599878197320341
MPC2	0.599269183922046
ATP5F1B	0.599269183922046
PDS5A	0.598051157125457
MRPL33	0.597746650426309
VPS41	0.597442143727162
PPP1CB	0.59652862362972
ZNF706	0.59652862362972
COPB1	0.595919610231425
LPGAT1	0.595615103532278
ARID1B	0.595615103532278
CELF1	0.595615103532278
DACH1	0.595615103532278
RAD23B	0.59531059683313
TCF25	0.59531059683313
ARFGAP3	0.595006090133983
TOMM20	0.594701583434836
MTMR7	0.594092570036541
AAK1	0.593788063337393
EIF3E	0.593483556638246
NOP10	0.592874543239951
MYDGF	0.592874543239951
C7orf50	0.592570036540804
NDUFB7	0.592570036540804
RHEB	0.592265529841656
C12orf75	0.592265529841656
EIF5A	0.591656516443362
EIF1AX	0.591656516443362
TOX	0.591352009744214
XBP1	0.591352009744214
CTNNA1	0.591047503045067
PPP6R3	0.591047503045067
ROR1	0.59074299634592
PCM1	0.590133982947625
RAD23A	0.589829476248477
PHF3	0.589220462850183
SEC11A	0.589220462850183
RBM6	0.588915956151035
NPTN	0.588915956151035
HNRNPA1	0.588611449451888
MTRNR2L12	0.588306942752741
SCAPER	0.587697929354446
SSR3	0.587393422655298
MAML3	0.587393422655298
FBXW11	0.587393422655298
MDH2	0.587393422655298
TCF12	0.587393422655298
MYO3A	0.586784409257004
ARL2	0.586479902557856
NPAS3	0.586175395858709
FNBP1L	0.585870889159562
MTCH1	0.585870889159562
ZNF148	0.585261875761267
ERH	0.585261875761267
NCOA1	0.584957369062119
UBE2B	0.584043848964677
LARP1	0.584043848964677
LAMP2	0.58373934226553
GIGYF2	0.583434835566382
BTG1	0.58252131546894
FAM135A	0.581303288672351
CNPY2	0.580694275274056
PCLO	0.580389768574909
DCTN2	0.579171741778319
NSRP1	0.578867235079172
PUM1	0.578562728380024
SMARCA5	0.577344701583435
REEP3	0.577344701583435
DIP2C	0.57673568818514
MIA2	0.576431181485993
ACTN4	0.576126674786845
BZW1	0.575822168087698
CNBP	0.575822168087698
HNRNPD	0.575822168087698
SEC24D	0.575822168087698
ITFG1	0.575822168087698
MRPL51	0.575517661388551
ACTR2	0.574604141291108
RBM47	0.574604141291108
GABRB3	0.574299634591961
R3HDM2	0.573690621193666
XRCC6	0.573386114494519
EML5	0.573081607795372
CACNA1D	0.572777101096224
SH3GL2	0.572777101096224
ATP9A	0.572777101096224
H2AFJ	0.571559074299635
PRKAR1A	0.571559074299635
REV3L	0.57095006090134
GHITM	0.57095006090134
PCBD1	0.570645554202192
NOL4	0.570645554202192
ZFR	0.570341047503045
THRAP3	0.570036540803898
CHURC1	0.569427527405603
UBR3	0.569123020706456
NOL7	0.568818514007308
SYT14	0.568209500609013
NEU1	0.568209500609013
TTC17	0.568209500609013
ASCC3	0.567600487210719
NRCAM	0.567600487210719
TOMM6	0.567295980511571
DNAJC12	0.566991473812424
DDX21	0.566991473812424
PAX6	0.566991473812424
PDS5B	0.566991473812424
MBP	0.566991473812424
SCFD1	0.566382460414129
DENND4A	0.566382460414129
GSTP1	0.566077953714982
ATP6AP2	0.566077953714982
ASPH	0.565773447015834
TOP1	0.565773447015834
MPP6	0.565468940316687
AURKAIP1	0.564859926918392
SCAF11	0.564859926918392
CCDC47	0.564859926918392
MYO1D	0.564555420219245
LAMP1	0.564250913520097
THOC2	0.564250913520097
COX14	0.56394640682095
YWHAH	0.56394640682095
RGS17	0.563032886723508
PPP1R9A	0.563032886723508
ATXN10	0.562728380024361
PEG10	0.562119366626066
EXOC4	0.561814859926918
CACNA1A	0.561510353227771
AGBL4	0.561205846528624
PHIP	0.561205846528624
IGF1R	0.561205846528624
PRDX1	0.560901339829476
XPO1	0.560901339829476
WNK1	0.560596833130329
KRT8	0.560596833130329
ROCK1	0.560292326431181
CCT3	0.559378806333739
TEAD1	0.559378806333739
ATP2B1	0.558769792935445
BAZ2B	0.558465286236297
PNISR	0.558465286236297
COX5A	0.55816077953715
ABLIM1	0.557856272838002
RCAN2	0.557247259439708
PDE3B	0.556333739342265
TBL1X	0.556333739342265
RNF7	0.555724725943971
RABEP1	0.555724725943971
NRDC	0.555420219244823
DNAJA1	0.555420219244823
RPS27L	0.555420219244823
TMEM163	0.554506699147381
CERS6	0.554506699147381
MAP4	0.554506699147381
HERC4	0.554202192448234
SNRPN	0.554202192448234
DIAPH2	0.554202192448234
GMDS-DT	0.553897685749086
LUC7L3	0.553593179049939
TTC37	0.553288672350792
DYNC1H1	0.553288672350792
SPAG9	0.552679658952497
SNAP25	0.552070645554202
EIF1B	0.551766138855055
CCT4	0.551461632155907
WDFY3	0.551461632155907
ZCCHC7	0.549634591961023
GAD2	0.549330085261876
SVIP	0.549330085261876
UQCRFS1	0.549330085261876
FXR1	0.549025578562728
CD2AP	0.548721071863581
ZDHHC14	0.548416565164434
TAF15	0.547503045066991
MARK1	0.546894031668697
ELP4	0.546285018270402
ATXN2	0.545676004872107
PRDX4	0.545676004872107
SPIRE1	0.54537149817296
LSM7	0.54537149817296
RBFOX2	0.54537149817296
HNRNPDL	0.545066991473812
DEK	0.545066991473812
PICALM	0.544762484774665
ATP6V1E1	0.544762484774665
ARID4B	0.544457978075518
SNX3	0.54415347137637
TNKS	0.54415347137637
KIF1B	0.543848964677223
HERC1	0.543848964677223
DPH6	0.543239951278928
SNTG1	0.542935444579781
CIB1	0.542935444579781
ATP5F1A	0.542935444579781
ATRAID	0.542630937880633
SORBS2	0.542630937880633
USP47	0.542630937880633
KIF21A	0.542021924482339
ATP5F1C	0.541717417783191
PIAS1	0.541717417783191
SCP2	0.541412911084044
KMT2E	0.541412911084044
ASAP1	0.541412911084044
RDX	0.541412911084044
ACP1	0.540803897685749
CHD2	0.540803897685749
OLA1	0.540194884287454
DLG1	0.539890377588307
NSA2	0.539890377588307
RAB3GAP1	0.539281364190012
MRPL20	0.538976857490865
CDC42BPA	0.538976857490865
ACAP2	0.53836784409257
SSR1	0.537758830694275
RAC1	0.537758830694275
KPNB1	0.537758830694275
GTF2I	0.537454323995128
TMED2	0.537454323995128
LARS	0.537149817295981
TMCO1	0.536845310596833
PCMT1	0.536540803897686
DPYSL2	0.536540803897686
PRKDC	0.536540803897686
ZFAND5	0.536540803897686
TMOD1	0.536540803897686
P4HB	0.536540803897686
UBE2H	0.536236297198538
CMTM8	0.535931790499391
PERP	0.535931790499391
SSBP1	0.535931790499391
RAB3B	0.535627283800244
YIF1A	0.535627283800244
ANXA11	0.535322777101096
EPRS	0.534104750304507
ATP5PD	0.534104750304507
SELENOF	0.533495736906212
GPBP1	0.533495736906212
PEMT	0.533495736906212
STRN3	0.533191230207065
ATP6V0D1	0.533191230207065
PDCD5	0.533191230207065
SH3RF1	0.532886723507917
DYNLL1	0.532886723507917
STUB1	0.532886723507917
CCDC91	0.53258221680877
FLOT1	0.532277710109622
DYNC1I2	0.531973203410475
ARIH1	0.531973203410475
WSB1	0.53136419001218
BABAM2	0.531059683313033
EXOC6B	0.530755176613885
HIPK2	0.530755176613885
BRAF	0.530450669914738
LSM14A	0.530146163215591
GADD45GIP1	0.529841656516443
EZR	0.529537149817296
RGS4	0.529232643118149
CHMP3	0.529232643118149
ATP6V0A1	0.529232643118149
RORA	0.528928136419001
SETD2	0.528623629719854
PTPRA	0.528623629719854
TRAK1	0.528014616321559
TJP1	0.527710109622412
SLC36A4	0.527405602923264
GLG1	0.52679658952497
PDZD2	0.525883069427527
PLOD2	0.52557856272838
LRRTM4	0.525274056029233
DYNLT1	0.525274056029233
ZNHIT1	0.525274056029233
APLP2	0.525274056029233
RSRC2	0.525274056029233
GRN	0.525274056029233
EPS15	0.524969549330085
PCGF5	0.524969549330085
KIAA1324	0.524665042630938
TNRC6A	0.524665042630938
CNTN4	0.524360535931791
DPM3	0.524056029232643
SERINC1	0.524056029232643
ARFGEF1	0.524056029232643
PSMB5	0.524056029232643
DNAJC1	0.523142509135201
PRXL2A	0.523142509135201
NDUFA7	0.523142509135201
CFAP36	0.522838002436054
ZKSCAN1	0.522838002436054
STRAP	0.522838002436054
ROCK2	0.522533495736906
NDUFB1	0.522228989037759
FIS1	0.521619975639464
ACTR3	0.521315468940317
FSTL5	0.521315468940317
AKT3	0.521010962241169
PUM2	0.521010962241169
TKT	0.520097442143727
MYO10	0.520097442143727
KAT6A	0.51979293544458
TRPM7	0.519488428745432
GOLGB1	0.519183922046285
USO1	0.519183922046285
PCBP1	0.51857490864799
NDUFA11	0.51857490864799
GNAQ	0.518270401948843
MED13L	0.517661388550548
IER3IP1	0.517661388550548
NDUFA5	0.517356881851401
STXBP1	0.517356881851401
SNRPE	0.517052375152253
ACBD3	0.517052375152253
SETD5	0.517052375152253
NGRN	0.517052375152253
AUTS2	0.516747868453106
SMOC1	0.516747868453106
FBXL17	0.516443361753959
LCOR	0.516443361753959
RTN3	0.516138855054811
VPS13B	0.515834348355664
KHDRBS1	0.515529841656516
ERO1B	0.514616321559074
IRX2	0.514616321559074
MYCBP2	0.514616321559074
TPM4	0.514616321559074
TUT4	0.514311814859927
HNRNPA3	0.514311814859927
SMARCA2	0.514311814859927
TLK1	0.51400730816078
IGFBP7	0.513702801461632
TRAPPC5	0.513702801461632
COPS9	0.513398294762485
SAT1	0.513398294762485
TMED9	0.512484774665043
ANP32B	0.512484774665043
SLC39A11	0.512484774665043
AP1S2	0.512484774665043
MAP3K2	0.512180267965895
UBE3C	0.512180267965895
CASC4	0.512180267965895
PSMA2	0.511875761266748
MCU	0.511875761266748
PSMB6	0.511875761266748
CAPZA2	0.5115712545676
RAB14	0.5115712545676
CCSER1	0.511266747868453
CUX1	0.511266747868453
SSX2IP	0.510962241169306
PPP3CA	0.510962241169306
PDZD8	0.510962241169306
PPP2R2B	0.510048721071864
CBFA2T2	0.510048721071864
CHCHD10	0.509744214372716
SPIDR	0.509135200974421
MMP16	0.507917174177832
CALM3	0.507917174177832
MAP4K4	0.507612667478684
SNRPD1	0.507612667478684
GPI	0.507612667478684
SLC25A4	0.50700365408039
KDM4C	0.50700365408039
ACBD6	0.506699147381242
JAZF1	0.506699147381242
PDE8A	0.506699147381242
PLAAT3	0.506090133982948
EDIL3	0.505481120584653
SRSF9	0.505481120584653
STXBP5	0.505176613885505
PDAP1	0.505176613885505
SMC3	0.505176613885505
HECTD1	0.504872107186358
PLCXD3	0.504567600487211
FER	0.504567600487211
SEC63	0.504567600487211
RFX6	0.504567600487211
SF3B5	0.504567600487211
SRRM1	0.504263093788063
GAS5	0.504263093788063
MRPS21	0.503958587088916
TXNRD1	0.503958587088916
TRIP11	0.503958587088916
SMYD3	0.503654080389769
VEGFA	0.503349573690621
HNRNPF	0.503349573690621
NEDD4L	0.503349573690621
RASAL2	0.503045066991474
PSMB3	0.503045066991474
HECTD4	0.502740560292326
MRPL57	0.502131546894032
ZNF721	0.501827040194884
RAD50	0.501827040194884
ATXN1	0.501522533495737
SMAP1	0.501522533495737
NDUFV3	0.501522533495737
GCLM	0.500913520097442
CEP350	0.500913520097442
HSPA8	0.500609013398295
DNAJC3	0.500609013398295
CCT6A	0.500304506699147
PTPRT	0.5
UBE3A	0.499390986601705
AGO3	0.499086479902558
NBDY	0.499086479902558
TAOK1	0.498781973203411
AP2B1	0.498781973203411
ATP5MC1	0.498781973203411
KDELR2	0.498477466504263
GDI2	0.498477466504263
RTRAF	0.498477466504263
TMBIM4	0.498172959805116
CALCOCO2	0.498172959805116
GSPT1	0.497868453105968
PCNP	0.497563946406821
TMED3	0.497563946406821
COPB2	0.497259439707674
PLEKHA1	0.496954933008526
MAP4K5	0.496345919610231
MAPRE1	0.496345919610231
RRBP1	0.495736906211937
NDUFB3	0.495127892813642
MARK3	0.495127892813642
HMGCLL1	0.494823386114495
CHCHD3	0.494823386114495
ZNF91	0.494823386114495
HUWE1	0.494823386114495
PGK1	0.494823386114495
MBNL2	0.493909866017052
GGA2	0.493605359317905
SCMH1	0.493300852618758
SOX5	0.493300852618758
TMX4	0.493300852618758
SBDS	0.49299634591961
UNC13A	0.49299634591961
ANKH	0.492691839220463
CDC42SE2	0.492691839220463
TOMM5	0.492691839220463
UGGT2	0.492691839220463
PSMD7	0.492691839220463
TM4SF4	0.492387332521315
RAP1B	0.492082825822168
UGDH	0.491778319123021
SIK2	0.491778319123021
TENT5A	0.491473812423873
PUM3	0.491473812423873
EHBP1	0.491169305724726
COX16	0.490560292326431
MYH10	0.490560292326431
KIDINS220	0.489646772228989
MGST3	0.489342265529842
QDPR	0.489342265529842
EIF5	0.489037758830694
DBI	0.488733252131547
NDUFB10	0.488124238733252
PBRM1	0.487819732034105
FTO	0.487515225334957
NAA38	0.487515225334957
NDUFB11	0.487515225334957
TMEM147	0.486906211936663
MPHOSPH8	0.486297198538368
EIF3F	0.48599269183922
PKN2	0.485383678440926
GOLGA2	0.485383678440926
AL033504.1	0.485079171741778
MARCH6	0.484774665042631
PRKN	0.484774665042631
IQGAP1	0.484470158343484
TMED4	0.484165651644336
LUC7L2	0.484165651644336
NLGN1	0.483252131546894
AIG1	0.483252131546894
BRI3	0.483252131546894
F10	0.482643118148599
FAM177A1	0.482643118148599
COG5	0.482338611449452
VKORC1	0.482338611449452
SRP9	0.482034104750305
HIST1H4C	0.481729598051157
ELF2	0.48142509135201
DSCAM	0.481120584652862
GNG4	0.480816077953715
TUBA1A	0.480816077953715
RSF1	0.480511571254568
S100A6	0.48020706455542
MON2	0.479902557856273
RBM26	0.479293544457978
SDF2L1	0.479293544457978
FAM172A	0.478989037758831
GNPDA1	0.478989037758831
IBTK	0.478989037758831
GNB2	0.478989037758831
MRPS33	0.478989037758831
HNRNPM	0.478989037758831
ZC3H15	0.478684531059683
PI4KA	0.478684531059683
NAV1	0.478380024360536
TM9SF2	0.478380024360536
TMEM141	0.478075517661389
HP1BP3	0.477771010962241
RAD21	0.477771010962241
VTI1A	0.477771010962241
NARS	0.477466504263094
DGUOK	0.477161997563946
ARF4	0.477161997563946
GSK3B	0.476857490864799
MAPK10	0.476552984165652
MLLT10	0.476552984165652
PACSIN2	0.476552984165652
CAMTA1	0.476248477466504
C3orf14	0.476248477466504
EFNA5	0.476248477466504
ANXA4	0.475943970767357
ITSN2	0.475334957369062
TMEM65	0.475334957369062
SOX6	0.475334957369062
DYNLT3	0.475334957369062
SCAND1	0.475030450669915
ARL3	0.474725943970767
FGFR1	0.47442143727162
MAP1LC3B	0.47442143727162
DDT	0.47442143727162
PPP1R1A	0.474116930572473
TXNL1	0.473507917174178
PPP6R2	0.473507917174178
CTSL	0.47320341047503
LINC01473	0.472898903775883
ATP5PO	0.472898903775883
TRIM44	0.472594397076736
NFAT5	0.472594397076736
COP1	0.472289890377588
EMC7	0.471680876979294
SURF4	0.471376370280146
CD81	0.471071863580999
PSMD14	0.470767356881851
ABI2	0.470462850182704
VCP	0.470462850182704
SRBD1	0.470158343483557
SSB	0.470158343483557
H1FX	0.470158343483557
RSRC1	0.470158343483557
NSD3	0.469853836784409
AC118549.1	0.469549330085262
SMARCA1	0.469549330085262
FOXN3	0.469244823386115
TMEM208	0.469244823386115
MTCH2	0.46863580998782
FXYD5	0.46863580998782
H2AFY	0.468331303288672
UBR5	0.468331303288672
COPA	0.467722289890378
PRPF40A	0.467722289890378
GCH1	0.467722289890378
PRPF8	0.467722289890378
G3BP2	0.46741778319123
UTY	0.467113276492083
IFI27L2	0.466808769792935
TCEAL3	0.466808769792935
ANO10	0.466199756394641
PNN	0.465590742996346
TMCC1	0.465286236297199
MYO6	0.464372716199756
MT-ND4L	0.464372716199756
PTBP3	0.464068209500609
BDP1	0.463763702801462
TALDO1	0.463763702801462
ITCH	0.463763702801462
ZRANB2	0.463459196102314
ABHD18	0.463154689403167
MARCKS	0.463154689403167
DICER1	0.463154689403167
ZNF207	0.463154689403167
PPP3CB	0.46285018270402
FAM49B	0.462545676004872
PLCB1	0.462545676004872
SST	0.461936662606577
GBF1	0.461936662606577
AL591501.1	0.46163215590743
UBE2V1	0.461327649208283
FLNB	0.46041412911084
VMP1	0.46041412911084
MIR7-3HG	0.46041412911084
CCT7	0.460109622411693
HNRNPH3	0.460109622411693
HOOK2	0.460109622411693
SF3B1	0.459805115712546
KIAA2026	0.459196102314251
SRP54	0.459196102314251
ATP1A1	0.458891595615104
CDC42EP3	0.458891595615104
MAP4K3	0.458891595615104
PSMD2	0.458891595615104
CLDN7	0.458587088915956
CRYBA2	0.458282582216809
PPA2	0.458282582216809
NAMPT	0.458282582216809
PRRC2B	0.458282582216809
FBXO11	0.457978075517661
HSPB1	0.457978075517661
SUCO	0.457673568818514
TACC1	0.457673568818514
IMMP1L	0.457673568818514
RIMBP2	0.457673568818514
NUMB	0.457673568818514
VPS53	0.457369062119367
HIF1A	0.457064555420219
SH3BGRL3	0.456760048721072
PBX3	0.456760048721072
METAP2	0.456455542021925
PARM1	0.456151035322777
CAPRIN1	0.456151035322777
LSM4	0.456151035322777
LMAN2	0.45584652862363
UXT	0.45584652862363
LRCH3	0.455542021924482
ST18	0.455542021924482
UBE2R2	0.455542021924482
CBR4	0.455237515225335
SNRPB	0.455237515225335
MUC13	0.454933008526188
SELENOT	0.454323995127893
BEX4	0.454019488428745
SAMD12	0.453714981729598
HEBP2	0.453410475030451
RBM25	0.452801461632156
SDCCAG8	0.452496954933009
TNS3	0.452496954933009
PREPL	0.452192448233861
RFX3	0.452192448233861
LDHA	0.452192448233861
HS2ST1	0.451887941534714
CAMKMT	0.451887941534714
PYURF	0.451583434835566
SMIM29	0.451583434835566
USP15	0.451583434835566
WDR33	0.451278928136419
CDK13	0.451278928136419
JPX	0.450974421437272
PSMB2	0.450365408038977
TGOLN2	0.450365408038977
CD47	0.450365408038977
RNF213	0.450365408038977
CCT8	0.450365408038977
ATP6AP1	0.450365408038977
SLC30A8	0.449756394640682
HSD17B12	0.449756394640682
QPCT	0.449147381242387
CBX6	0.449147381242387
CMIP	0.44884287454324
RBMX	0.44884287454324
PAIP2	0.448538367844093
SPECC1L	0.448538367844093
ERLEC1	0.448233861144945
GOLPH3	0.447929354445798
CDK6	0.447929354445798
DYM	0.447929354445798
SLC35F4	0.44762484774665
LRPPRC	0.447320341047503
SELENOH	0.447320341047503
IFI6	0.447015834348356
WDR45B	0.447015834348356
SPART	0.446711327649208
UNC79	0.446406820950061
SNX29	0.446406820950061
RNF144A	0.446102314250914
RABGEF1	0.446102314250914
ATF4	0.446102314250914
SMIM26	0.445797807551766
HADHA	0.445188794153471
HMGN3	0.445188794153471
POLR2K	0.445188794153471
PSME1	0.445188794153471
NDUFAF2	0.444275274056029
HIGD2A	0.444275274056029
SNX9	0.444275274056029
PA2G4	0.444275274056029
TMEM165	0.443970767356882
NDUFA2	0.443970767356882
H2AFV	0.443970767356882
DPP7	0.443970767356882
PDE4DIP	0.443361753958587
PHC3	0.443361753958587
PIBF1	0.443361753958587
POLR1D	0.44305724725944
ZMYND11	0.442752740560292
HEXB	0.442448233861145
ELOC	0.442143727161998
UVRAG	0.442143727161998
SNX2	0.44183922046285
ABCF1	0.44183922046285
NDUFA12	0.44183922046285
DAP	0.441534713763703
XIAP	0.441534713763703
CAP1	0.441230207064555
CCDC18-AS1	0.441230207064555
STARD13	0.441230207064555
MICU2	0.440925700365408
S100A11	0.440316686967113
CUL3	0.439707673568819
BUD23	0.439707673568819
STXBP5L	0.439403166869671
SNAP91	0.439098660170524
NPEPPS	0.439098660170524
DCAF10	0.438489646772229
CCSER2	0.438489646772229
KLC1	0.438489646772229
PLP2	0.438489646772229
ZMYM2	0.438185140073082
SRSF4	0.437880633373934
SOS1	0.437880633373934
IARS	0.437880633373934
ARL8B	0.437576126674787
ANKIB1	0.437576126674787
DAPK1	0.437576126674787
FAM120A	0.437576126674787
EI24	0.437271619975639
MZT2A	0.436967113276492
SNX14	0.436662606577345
ELF1	0.436662606577345
NDUFS8	0.43605359317905
PTPN3	0.435444579780755
GALNT13	0.435140073081608
PDLIM5	0.435140073081608
GRIK2	0.43483556638246
AKAP13	0.434531059683313
MDH1	0.434226552984166
AC097376.3	0.433922046285018
APBB2	0.433313032886724
OSTC	0.433313032886724
CTSB	0.433313032886724
ENY2	0.433313032886724
STK3	0.433008526187576
ZNF644	0.432704019488429
PLEKHB2	0.432399512789281
PSMD1	0.432399512789281
TMF1	0.432399512789281
ARL6IP1	0.432095006090134
STX8	0.432095006090134
NR3C2	0.431790499390987
AHCYL1	0.431181485992692
TMEM160	0.431181485992692
DOCK3	0.430876979293544
DHX36	0.430876979293544
MYO9A	0.430876979293544
METTL5	0.429963459196102
SRPRA	0.429963459196102
XRN1	0.429658952496955
C11orf49	0.429658952496955
TAF1D	0.429658952496955
LONP2	0.429658952496955
PDCD6IP	0.429354445797808
PPP1R12A	0.42904993909866
PSMA6	0.42904993909866
PRPF4B	0.428745432399513
DENR	0.428745432399513
MAN1A2	0.428440925700365
EPC1	0.428440925700365
COA3	0.428440925700365
RBPJ	0.428136419001218
SMCHD1	0.428136419001218
NDUFA3	0.427527405602923
SF3B6	0.427222898903776
PPP2R2A	0.427222898903776
LMNA	0.426309378806334
ZNF609	0.426309378806334
ALPK3	0.426309378806334
UBL3	0.425700365408039
PCDH17	0.425700365408039
AP3B1	0.425395858708892
USP9Y	0.425091352009744
DDX46	0.424786845310597
HACD3	0.424786845310597
NFIC	0.424786845310597
PPP4R2	0.424482338611449
RCAN3	0.424177831912302
C5orf38	0.423873325213155
ZNF483	0.423873325213155
CYC1	0.423568818514007
TNPO1	0.42326431181486
APC	0.42326431181486
ZCRB1	0.42326431181486
ERP44	0.422959805115713
KDM2A	0.422655298416565
LLGL2	0.422655298416565
STAU1	0.422350791717418
RNH1	0.42204628501827
TLE5	0.42204628501827
LCORL	0.421741778319123
KCNK1	0.421132764920828
FAP	0.421132764920828
AJ009632.2	0.421132764920828
HAX1	0.420828258221681
CDH1	0.420219244823386
OGT	0.420219244823386
YTHDC1	0.419914738124239
SPPL3	0.419914738124239
YY1	0.419914738124239
HELZ	0.419914738124239
MYO1B	0.419610231425091
PRKAR2A	0.419610231425091
STMN2	0.419001218026797
CHMP5	0.419001218026797
CISD2	0.418087697929354
PCNX4	0.418087697929354
CPNE8	0.417783191230207
WASF2	0.41747868453106
SPC25	0.41747868453106
ATP6V1A	0.41747868453106
RABGAP1	0.41747868453106
ZFAND6	0.41747868453106
STK33	0.417174177831912
OSBPL8	0.417174177831912
KMT2A	0.416869671132765
ESD	0.416869671132765
SCOC	0.416565164433618
PPP2R5E	0.41626065773447
EVI5	0.415956151035323
PGRMC2	0.415956151035323
EIF3J	0.415956151035323
ATOX1	0.415651644336175
RBBP4	0.415347137637028
AC046134.2	0.415347137637028
PURA	0.415347137637028
VEZT	0.415347137637028
RHOBTB3	0.415042630937881
NDUFS1	0.414738124238733
PDE10A	0.414738124238733
SYP	0.414738124238733
TRIP12	0.414433617539586
HIGD1A	0.414433617539586
HSPA4	0.414433617539586
SNRPF	0.414433617539586
ISCU	0.414129110840438
FOXO1	0.414129110840438
UBE2L3	0.414129110840438
CYP51A1	0.413824604141291
AEBP2	0.413520097442144
EIF3I	0.413215590742996
ATG7	0.413215590742996
ACACA	0.413215590742996
LSM3	0.412911084043849
PIK3C2A	0.412911084043849
PPM1G	0.412302070645554
ARPC1A	0.412302070645554
GCC2	0.411997563946407
MIB1	0.411997563946407
NKTR	0.411388550548112
ATP13A3	0.411388550548112
BRD2	0.411388550548112
LINGO2	0.411388550548112
MYEF2	0.411084043848965
RAP1A	0.41047503045067
MAGED1	0.41047503045067
HIVEP3	0.410170523751523
IL6R	0.410170523751523
HM13	0.410170523751523
OSBPL9	0.409866017052375
ATP5PB	0.409866017052375
CLIP1	0.409866017052375
AP2S1	0.409866017052375
EEA1	0.40925700365408
USP14	0.40925700365408
RBM8A	0.408952496954933
LMBRD1	0.408647990255786
SPTBN1	0.408343483556638
CEP126	0.408343483556638
GRSF1	0.408038976857491
RAB3C	0.408038976857491
RBIS	0.408038976857491
CTSZ	0.407429963459196
LINC00271	0.406820950060901
INVS	0.406820950060901
TXNDC17	0.406820950060901
SNHG7	0.406516443361754
PHACTR2	0.406211936662607
IRS2	0.405907429963459
MYL12A	0.405907429963459
CAMLG	0.405602923264312
STAG2	0.405298416565164
P4HTM	0.40468940316687
NBAS	0.404384896467722
NFE2L2	0.404080389768575
DOCK1	0.404080389768575
UFM1	0.404080389768575
VPS35	0.404080389768575
TPR	0.403775883069428
EPB41L5	0.403775883069428
DAAM1	0.403775883069428
DMD	0.403775883069428
FRYL	0.40347137637028
MAP2K4	0.40347137637028
COPRS	0.40347137637028
SLC25A13	0.402862362971985
PTTG1IP	0.402862362971985
KLHL41	0.402557856272838
SGMS1	0.402557856272838
THOC7	0.402253349573691
CDKAL1	0.402253349573691
XKR6	0.402253349573691
M6PR	0.402253349573691
CPQ	0.401948842874543
SRSF10	0.401644336175396
CISD1	0.401644336175396
RICTOR	0.401339829476248
AFDN	0.401339829476248
SH3YL1	0.401035322777101
GNAI2	0.400730816077954
ARCN1	0.400730816077954
ETFB	0.400730816077954
SSU72	0.400426309378806
YME1L1	0.400121802679659
SFPQ	0.399512789281364
ISL1	0.398903775883069
SLC7A8	0.398903775883069
RSL24D1	0.398903775883069
TBCK	0.398599269183922
LRP11	0.398599269183922
CCNY	0.398599269183922
NEMF	0.398599269183922
CCNH	0.398294762484775
RAD51B	0.398294762484775
UBA2	0.398294762484775
NDUFB6	0.39768574908648
TUBB4B	0.39768574908648
MED13	0.397381242387333
SMAD5	0.397076735688185
VPS28	0.396772228989038
KIAA0232	0.39646772228989
TENT2	0.39646772228989
CSNK2A1	0.39646772228989
PAK2	0.396163215590743
DCTN3	0.396163215590743
PPT1	0.395858708891596
BBX	0.395858708891596
STMP1	0.395858708891596
MRPS34	0.395858708891596
DYNC1I1	0.395554202192448
ETNK1	0.395554202192448
KCTD12	0.395554202192448
SERPINA1	0.395554202192448
GDAP1	0.395249695493301
DENND1A	0.395249695493301
NDUFB5	0.394945188794153
PPP2CB	0.394945188794153
TMEM219	0.394945188794153
ENPP2	0.394640682095006
CBX5	0.394640682095006
CCT5	0.394336175395859
DENND5B	0.394336175395859
SBNO1	0.394336175395859
HERPUD1	0.394336175395859
KCNMB2-AS1	0.394031668696711
FOCAD	0.394031668696711
OPTN	0.394031668696711
ACYP2	0.393727161997564
CLIP4	0.393422655298417
AP2M1	0.393422655298417
TASOR2	0.393422655298417
HEXA	0.393422655298417
CHST9	0.393422655298417
CNKSR3	0.393118148599269
PSMA3	0.393118148599269
RAB4A	0.392813641900122
NDUFS7	0.392813641900122
APPL1	0.392204628501827
RFC1	0.392204628501827
KIF3B	0.392204628501827
PHF20	0.392204628501827
GLRX3	0.39190012180268
PAN3	0.39190012180268
TNIK	0.391595615103532
LRRFIP2	0.391291108404385
NUCB1	0.390986601705238
RPL7L1	0.390377588306943
NRIP1	0.390377588306943
MEAF6	0.390073081607795
GTF2H5	0.390073081607795
PRR13	0.390073081607795
FAM133B	0.389768574908648
RB1	0.389768574908648
MRTFA	0.389768574908648
SEMA3E	0.389159561510353
PDK3	0.389159561510353
SUCLG1	0.388855054811206
KIAA1109	0.388550548112058
FGF12	0.388246041412911
AC104123.1	0.388246041412911
SUPT3H	0.387941534713764
GTF2A2	0.387941534713764
VPS29	0.387332521315469
BUD31	0.386723507917174
DNAJB6	0.386723507917174
BRWD1	0.386723507917174
PTMS	0.386419001218027
SAMD4A	0.386419001218027
MNAT1	0.386114494518879
RHOQ	0.385809987819732
TBL1XR1	0.385809987819732
RNF130	0.385809987819732
PSMC1	0.385809987819732
DYNC1LI2	0.385809987819732
MARCH7	0.385505481120585
SRSF3	0.385505481120585
UPF3A	0.385505481120585
GMDS	0.385200974421437
DRAP1	0.385200974421437
NDUFA6	0.38489646772229
MAP9	0.384591961023143
KIF13A	0.384591961023143
AL022068.1	0.384591961023143
SRP19	0.384287454323995
INS	0.383982947624848
SLC22A17	0.383982947624848
NORAD	0.383982947624848
JUN	0.3836784409257
HECW2	0.3836784409257
MTSS1	0.383373934226553
MAPK1IP1L	0.383373934226553
MECP2	0.383373934226553
WDR70	0.383069427527406
XKR4	0.382764920828258
GOSR1	0.382155907429963
DMAC1	0.381851400730816
IPO7	0.381851400730816
NAPA	0.381546894031669
YIPF6	0.381546894031669
SNX6	0.381242387332521
MIEN1	0.381242387332521
TMEM230	0.381242387332521
WWC1	0.380937880633374
NHP2	0.380937880633374
SARNP	0.380937880633374
TANC2	0.380937880633374
UMAD1	0.380633373934227
BCAP31	0.380633373934227
MIER1	0.380024360535932
SOD2	0.380024360535932
KIF5C	0.379719853836784
NDUFS4	0.379719853836784
BCLAF1	0.379719853836784
TCEAL2	0.379719853836784
MANF	0.37911084043849
DNAJB14	0.37911084043849
ECPAS	0.37911084043849
FKBP8	0.37911084043849
TCEAL9	0.37911084043849
CCT2	0.378806333739342
NMT1	0.378806333739342
DNAH14	0.378501827040195
AC006369.1	0.378501827040195
CUL5	0.378197320341048
PTBP2	0.3778928136419
POLR2J	0.3778928136419
CCDC107	0.377588306942753
TOLLIP	0.376674786845311
GADD45A	0.376065773447016
SLC39A7	0.376065773447016
R3HDM1	0.375761266747868
DARS	0.375761266747868
ARPC1B	0.375761266747868
POLR2I	0.375761266747868
NEUROD1	0.375456760048721
PTPN11	0.375456760048721
COMMD1	0.375152253349574
FHIT	0.375152253349574
SCFD2	0.375152253349574
TMEM236	0.374847746650426
AARS	0.374847746650426
PSMD11	0.374847746650426
AVL9	0.374543239951279
SNED1	0.374238733252132
TARS	0.373934226552984
ARFGEF2	0.373629719853837
COA1	0.373325213154689
NAP1L4	0.373325213154689
PKD2	0.373020706455542
TPST1	0.373020706455542
CCPG1	0.373020706455542
WDR7	0.372411693057247
BLOC1S1	0.3721071863581
ADD1	0.371802679658952
ICA1	0.371802679658952
PCNX1	0.371802679658952
PET100	0.371802679658952
COMT	0.371802679658952
SLC39A1	0.371498172959805
EFR3A	0.371498172959805
ACTR10	0.371498172959805
PITPNC1	0.371498172959805
BAZ1B	0.371193666260658
CALU	0.371193666260658
PTPRJ	0.371193666260658
ARL1	0.371193666260658
BNIP3L	0.37088915956151
DENND4C	0.37088915956151
FOXJ3	0.370584652862363
STAU2	0.370280146163216
ASB3	0.369975639464068
TMEM131	0.369975639464068
NFX1	0.369975639464068
ZBTB8OS	0.369366626065773
DOP1A	0.369366626065773
RPN2	0.369366626065773
KCMF1	0.369062119366626
SLMAP	0.369062119366626
SMIM14	0.369062119366626
MICAL3	0.369062119366626
CTSD	0.368757612667479
BRD4	0.368757612667479
PPP2R1A	0.368757612667479
NDUFAF8	0.368453105968331
RABL6	0.368148599269184
TSG101	0.368148599269184
RNF111	0.368148599269184
ABCD3	0.367844092570037
MAP4K3-DT	0.367844092570037
CTNND1	0.367844092570037
PPP4R3B	0.367235079171742
NPDC1	0.367235079171742
RSL1D1	0.367235079171742
ACVR1	0.366930572472594
SUMO1	0.366930572472594
GARS	0.366626065773447
PARD3	0.366626065773447
GNS	0.366626065773447
VTI1B	0.366626065773447
DAPK2	0.366626065773447
COX10-AS1	0.366626065773447
RALGAPA2	0.366626065773447
INHBA	0.3663215590743
C4orf3	0.366017052375152
NEK1	0.366017052375152
UIMC1	0.365712545676005
PACS1	0.365712545676005
USP9X	0.365712545676005
ARMCX3	0.365712545676005
MT-ATP8	0.365712545676005
POLK	0.365408038976857
ADAM10	0.365408038976857
EIF4E	0.36510353227771
SMC5	0.36510353227771
PRDX3	0.36510353227771
USP8	0.36510353227771
SPPL2A	0.36510353227771
RFX2	0.36510353227771
ROBO2	0.364799025578563
PLK2	0.364799025578563
CAPN7	0.364494518879415
ATP6V1H	0.364190012180268
SUPT16H	0.364190012180268
DCXR	0.364190012180268
CLASP2	0.363885505481121
MTIF3	0.363885505481121
PSMF1	0.363885505481121
ESF1	0.363885505481121
TTTY14	0.363885505481121
RYBP	0.363580998781973
CLOCK	0.363580998781973
LARP1B	0.363276492082826
PSMD12	0.363276492082826
MAPRE2	0.363276492082826
TBC1D9	0.362971985383678
TLN1	0.362971985383678
TMEM263	0.362971985383678
MRTFB	0.362971985383678
TCEAL8	0.362971985383678
SYT7	0.362667478684531
TAF7	0.362362971985384
SGCE	0.362362971985384
OGA	0.362058465286236
EPB41L3	0.362058465286236
ZEB1	0.361753958587089
NONO	0.361753958587089
CLASP1	0.361449451887942
OPA1	0.361449451887942
MT-ND6	0.361449451887942
SNHG32	0.361144945188794
FAM3C	0.361144945188794
BMPR1A	0.361144945188794
SMIM4	0.360840438489647
BTBD7	0.360840438489647
SAMD3	0.360535931790499
EHMT1	0.360535931790499
TRAPPC3	0.360231425091352
GRAMD2B	0.359622411693057
TMEM38B	0.359622411693057
AL049828.1	0.359622411693057
DAP3	0.35931790499391
HOOK1	0.358708891595615
RIN2	0.358708891595615
ITM2C	0.35809987819732
EIF4H	0.35809987819732
CCDC186	0.35809987819732
KPNA1	0.357795371498173
CLCN3	0.357795371498173
NIPSNAP2	0.357795371498173
POGZ	0.357490864799026
EPB41L4A-AS1	0.357490864799026
NR3C1	0.357490864799026
PRKAG2	0.357490864799026
KIAA1958	0.357490864799026
PHF21A	0.357490864799026
CTNNB1	0.356881851400731
AIMP1	0.356881851400731
CPEB3	0.356881851400731
NAPG	0.356881851400731
XRN2	0.356881851400731
CD55	0.356577344701583
USP48	0.356272838002436
CTNNA2	0.356272838002436
CBX3	0.355968331303289
SECISBP2	0.355968331303289
WASHC4	0.355968331303289
ZSCAN16-AS1	0.355663824604141
FNBP4	0.355663824604141
CRADD	0.355663824604141
SPG11	0.355663824604141
SYNRG	0.355663824604141
ZC3H14	0.355359317904994
AP3D1	0.355359317904994
FUNDC2	0.355359317904994
SESTD1	0.355054811205847
EIF4G1	0.355054811205847
FAF2	0.355054811205847
AGFG1	0.354750304506699
SAR1B	0.354750304506699
GLIS3	0.354750304506699
MRPS16	0.354750304506699
BMPR2	0.354141291108404
ITPR1	0.354141291108404
CNOT4	0.354141291108404
PTPRM	0.354141291108404
SRSF5	0.353836784409257
LARP4B	0.35353227771011
DNAJC7	0.353227771010962
MAFB	0.353227771010962
LOXL4	0.352923264311815
CMPK1	0.352618757612667
CDC73	0.352618757612667
KCNJ3	0.352618757612667
C1orf122	0.35231425091352
HIVEP2	0.35231425091352
LAPTM4B	0.35231425091352
VPS13A	0.35231425091352
KATNBL1	0.35231425091352
COMMD10	0.352009744214373
NLK	0.352009744214373
SHPRH	0.351705237515225
RTF2	0.351705237515225
IGF2R	0.351400730816078
TRAPPC1	0.351400730816078
TFG	0.350791717417783
FAM50A	0.350791717417783
ORMDL1	0.350182704019488
MDK	0.350182704019488
SGK3	0.349878197320341
UQCRC2	0.349878197320341
TP53BP1	0.349573690621194
TTC1	0.349269183922046
CDYL	0.349269183922046
ABCC8	0.349269183922046
IRF2BP2	0.348964677222899
IL6ST	0.348964677222899
RAB6A	0.348964677222899
SDHC	0.348660170523752
SMARCC1	0.348660170523752
RARS	0.348355663824604
USP3	0.348355663824604
MEIS1	0.348051157125457
HERC2	0.348051157125457
PPM1L	0.347746650426309
SLC30A9	0.347746650426309
HNRNPH2	0.347746650426309
SIPA1L1	0.347442143727162
ABHD3	0.347442143727162
BTF3L4	0.347137637028015
C1QBP	0.347137637028015
RPN1	0.34652862362972
IK	0.346224116930572
SYNJ2	0.346224116930572
SHOC2	0.346224116930572
CEBPZ	0.345919610231425
STK39	0.345615103532278
S100A10	0.345006090133983
BOLA3	0.345006090133983
ZNF518A	0.345006090133983
SCD	0.345006090133983
RNF216	0.344701583434836
PCCA	0.344701583434836
UBE2I	0.344701583434836
VPS37A	0.344092570036541
ZNF516	0.344092570036541
FRY	0.343788063337393
SAT2	0.343788063337393
GRK3	0.343788063337393
DDX3X	0.343788063337393
PPP2CA	0.343179049939099
YWHAG	0.343179049939099
GGNBP2	0.343179049939099
PRMT1	0.343179049939099
BAG1	0.342874543239951
SUMF1	0.342570036540804
NUFIP2	0.342570036540804
ZNF428	0.342570036540804
ZMYM4	0.342265529841657
SUZ12	0.342265529841657
CACYBP	0.341961023142509
ANKS1A	0.341961023142509
NDUFA4	0.341961023142509
VLDLR-AS1	0.341961023142509
TMOD3	0.341961023142509
TMEM14C	0.341656516443362
PPP3CC	0.341352009744214
METTL15	0.341352009744214
NUTM2B-AS1	0.341047503045067
BANF1	0.341047503045067
STX12	0.34074299634592
RAB18	0.34074299634592
GTF3A	0.340438489646772
FUS	0.340438489646772
AFF1	0.340133982947625
TMEM167A	0.340133982947625
SNHG16	0.340133982947625
CAMK2N1	0.339829476248477
SYNCRIP	0.339829476248477
VOPP1	0.339829476248477
PDCD4	0.339829476248477
RNF13	0.33952496954933
EIF3D	0.33952496954933
PARVB	0.33952496954933
MTLN	0.339220462850183
TMEM106B	0.339220462850183
UBE2V2	0.339220462850183
UBAP2	0.339220462850183
MAPK8	0.339220462850183
APRT	0.339220462850183
RPRD1A	0.339220462850183
CPLX2	0.338915956151035
WBP11	0.338915956151035
VAT1	0.338915956151035
RNF115	0.338611449451888
SESN1	0.338611449451888
PTPRD	0.338611449451888
DDX1	0.338306942752741
POR	0.338306942752741
GLYR1	0.338306942752741
CNOT7	0.338002436053593
ETFDH	0.337393422655298
SPCS3	0.337393422655298
PPM1K	0.337088915956151
TRAM1	0.336784409257004
PIN1	0.336784409257004
ARHGDIA	0.336479902557856
TIMM13	0.336479902557856
PLCE1	0.336175395858709
PRDX6	0.335870889159562
CGGBP1	0.335870889159562
SRP72	0.335870889159562
DIAPH1	0.335870889159562
APTX	0.335870889159562
FOXA2	0.335870889159562
LAGE3	0.335870889159562
TSPAN2	0.335566382460414
SMARCE1	0.335566382460414
SNRPB2	0.335566382460414
[truncated: 15,139 more rows]

## Sheet: alpha_snRNAseq
Column1	Column2
gene	percent_UMIabove3
RGS7	0.907051282051282
HS6ST3	0.864850427350427
PAM	0.838141025641026
AHI1	0.78525641025641
SDK1	0.776442307692308
ZBTB20	0.767628205128205
ZFAND3	0.753739316239316
RIMS2	0.746794871794872
RUFY3	0.743856837606838
TTC28	0.736645299145299
CACNA1C	0.726228632478632
CACNB2	0.718215811965812
PDE4D	0.715544871794872
NEAT1	0.713141025641026
ELL2	0.712339743589744
LPP	0.708333333333333
TMEM132D	0.703792735042735
PTPRN2	0.693643162393162
LRRFIP1	0.689903846153846
SLC7A2	0.681623931623932
PAK3	0.680021367521368
JMJD1C	0.676549145299145
EIF4G3	0.675747863247863
CADPS	0.673076923076923
SLC35F3	0.671474358974359
N4BP2L2	0.662660256410256
AGBL4	0.661324786324786
SAMD5	0.661057692307692
VPS13C	0.658386752136752
FNDC3A	0.658119658119658
MEIS2	0.654113247863248
SIK3	0.65357905982906
DPP6	0.650373931623932
DIP2C	0.643963675213675
DENND4A	0.642628205128205
PTK2	0.641559829059829
TRAPPC9	0.631944444444444
BIRC6	0.628472222222222
DST	0.625
CACNA1D	0.624198717948718
GPC6	0.623931623931624
GOLGA4	0.62366452991453
USP34	0.612980769230769
WDFY3	0.608173076923077
AL033504.1	0.604433760683761
GLS	0.603632478632479
MAGI2	0.602297008547009
MAGI1	0.595886752136752
SSH2	0.590811965811966
ASH1L	0.58974358974359
SRSF11	0.589476495726496
SNAP25	0.586004273504274
DSCAM	0.585470085470085
TRIO	0.584134615384615
GCG	0.583333333333333
FTX	0.582799145299145
DTNA	0.574519230769231
MAML3	0.568376068376068
NEBL	0.567574786324786
PATJ	0.567307692307692
CHD2	0.56650641025641
GPHN	0.563568376068376
KCNMB2	0.563034188034188
TTR	0.556356837606838
ST18	0.55582264957265
LRBA	0.554220085470085
TCF12	0.553685897435897
FNDC3B	0.551282051282051
TMOD1	0.550213675213675
ERC1	0.548611111111111
EML5	0.548611111111111
PRKCE	0.542467948717949
UTY	0.53926282051282
ARL15	0.53659188034188
NF1	0.535790598290598
ABLIM1	0.53392094017094
AOPEP	0.53125
HIVEP2	0.530982905982906
LRRTM4	0.530448717948718
ANKRD12	0.529647435897436
ZDHHC14	0.52457264957265
RPS6KA3	0.520299145299145
MKLN1	0.511485042735043
RTN1	0.50534188034188
SSBP2	0.50400641025641
MAPK10	0.499732905982906
STARD13	0.498397435897436
GRIA3	0.49732905982906
SNHG14	0.492521367521368
NBEA	0.489316239316239
ZNF638	0.488514957264957
MAP7	0.488247863247863
MACF1	0.485844017094017
LIMCH1	0.485576923076923
MAP2	0.485042735042735
CAMK2D	0.483974358974359
KCNMA1	0.481303418803419
ZNF292	0.478098290598291
SAMD4A	0.474358974358974
MTMR7	0.472489316239316
SNTG1	0.472489316239316
CHD9	0.467681623931624
ARID1B	0.466346153846154
FAM135A	0.46607905982906
NCAM1	0.465277777777778
ANKRD17	0.462606837606838
KMT2C	0.459935897435897
LINC01619	0.459401709401709
UGGT2	0.454326923076923
NRXN1	0.453525641025641
AGAP1	0.451388888888889
GNAS	0.446581196581197
BAZ2B	0.445245726495726
AKT3	0.441773504273504
ADK	0.44150641025641
ASAP1	0.440705128205128
STXBP5	0.433760683760684
TNRC6B	0.433760683760684
ATXN1	0.431356837606838
FBXL17	0.431089743589744
UBR3	0.428418803418803
UNC79	0.428418803418803
SPAG16	0.427083333333333
AUTS2	0.427083333333333
SORBS2	0.423878205128205
SRSF4	0.423344017094017
SLC35F4	0.423344017094017
TMEM178B	0.423076923076923
MMP16	0.421741452991453
SHTN1	0.421474358974359
ASPH	0.420673076923077
TNRC6A	0.420138888888889
CPE	0.419070512820513
ARFGEF3	0.419070512820513
FBXW7	0.418269230769231
ALCAM	0.418002136752137
FNIP1	0.416666666666667
KDM4C	0.415865384615385
XPR1	0.415331196581197
DMD	0.415064102564103
PPP2R2B	0.414797008547009
IARS	0.413728632478632
PDE10A	0.413194444444444
TNKS	0.409989316239316
SLC2A13	0.409989316239316
SEC24D	0.409722222222222
CDC42BPA	0.408386752136752
STAG1	0.408386752136752
NRCAM	0.40625
TOX	0.40625
SRPK2	0.405181623931624
SENP6	0.40357905982906
TTC3	0.403311965811966
PALLD	0.402777777777778
TTC17	0.401709401709402
FAF1	0.401442307692308
RAP1GAP2	0.401442307692308
KCNJ6	0.401175213675214
PPP3CA	0.399305555555556
MSI2	0.397970085470085
SCMH1	0.396634615384615
GIGYF2	0.396100427350427
FOXP1	0.395833333333333
STXBP5L	0.395833333333333
NLGN4Y	0.395566239316239
SOX6	0.391292735042735
NIPBL	0.389957264957265
DACH1	0.388621794871795
CACNA1A	0.388354700854701
LRRFIP2	0.388087606837607
TNS3	0.387019230769231
DYRK1A	0.387019230769231
GMDS-DT	0.386217948717949
GPATCH8	0.385950854700855
TUSC3	0.385683760683761
SIPA1L3	0.384882478632479
ATP13A3	0.384348290598291
RABGAP1L	0.384081196581197
AKAP9	0.383279914529915
CNTN1	0.381410256410256
RERE	0.380608974358974
BTBD9	0.379807692307692
REV3L	0.37900641025641
LINC01004	0.378739316239316
PDE3B	0.378472222222222
STRN3	0.376869658119658
ARHGEF12	0.373130341880342
SNED1	0.372863247863248
MIA2	0.371794871794872
BRAF	0.37099358974359
PRRC2B	0.370459401709402
DYNC1I1	0.36965811965812
USP25	0.368856837606838
GABRB3	0.36832264957265
WAC	0.368055555555556
SYT14	0.367788461538462
CSNK1A1	0.367788461538462
HNRNPC	0.365918803418803
LINC00271	0.365651709401709
TMEM163	0.363782051282051
DIAPH2	0.362980769230769
NLGN1	0.361912393162393
MAN1A1	0.361111111111111
PLCB1	0.361111111111111
DPH6	0.360844017094017
FSTL5	0.358173076923077
STAT3	0.357905982905983
BPTF	0.357371794871795
COP1	0.356837606837607
MAMLD1	0.354700854700855
RFX3-AS1	0.354166666666667
ITFG1	0.353365384615385
RBM39	0.353365384615385
ETV6	0.352297008547009
MBD5	0.351228632478632
PRKN	0.350961538461538
JAZF1	0.350961538461538
RASAL2	0.350694444444444
IGF1R	0.350694444444444
MEF2A	0.350694444444444
ZMYM2	0.35042735042735
ZCCHC7	0.349626068376068
ELF2	0.348557692307692
AL022068.1	0.348557692307692
CCDC91	0.348290598290598
FRY	0.34775641025641
SBF2	0.346955128205128
SIK2	0.346153846153846
PHTF2	0.345886752136752
DDX17	0.344284188034188
PLEKHA1	0.342948717948718
EXOC6B	0.342681623931624
WWOX	0.341880341880342
ANKRD11	0.34107905982906
MYO3A	0.338675213675214
TEAD1	0.33840811965812
ZNF148	0.337606837606838
PPP1R9A	0.337606837606838
PAN3	0.337339743589744
PCSK2	0.336271367521368
PHLDB2	0.335470085470085
EPS15	0.335202991452991
BMERB1	0.334668803418803
TBL1X	0.334668803418803
ANKHD1	0.334401709401709
MPP6	0.333867521367521
MAPK8	0.332264957264957
NCOA1	0.331730769230769
GDAP1	0.331196581196581
DAPK1	0.330929487179487
DOCK3	0.330128205128205
VPS13B	0.330128205128205
PTEN	0.329861111111111
PPP6R3	0.329861111111111
SOX5	0.329594017094017
SCAPER	0.329594017094017
PCNX1	0.329326923076923
SND1	0.329059829059829
TCF25	0.328792735042735
EFNA5	0.327457264957265
NPAS3	0.326121794871795
NKTR	0.323985042735043
UBE2K	0.323985042735043
SNX29	0.323717948717949
NCKAP1	0.323450854700855
CNTNAP5	0.322115384615385
MYEF2	0.322115384615385
FER	0.321848290598291
CNTN4	0.321314102564103
HECTD4	0.321047008547009
AC104123.1	0.320779914529915
MBNL2	0.320245726495726
SETD5	0.319978632478632
RALGAPA1	0.319444444444444
PHF3	0.31917735042735
TTTY14	0.31917735042735
FNIP2	0.318376068376068
KANSL1	0.317307692307692
DOP1A	0.317040598290598
ATRNL1	0.314369658119658
KIF1B	0.31383547008547
PUM2	0.313568376068376
C11orf49	0.313568376068376
PLCG2	0.313568376068376
AC025159.1	0.313301282051282
PDE8A	0.313301282051282
ATG7	0.312232905982906
DIP2B	0.312232905982906
NSMCE2	0.310630341880342
RIMBP2	0.310096153846154
MAP4K3	0.30982905982906
AFF4	0.30982905982906
DOCK1	0.309561965811966
ARIH1	0.30849358974359
PHIP	0.307959401709402
RGS17	0.307959401709402
UBE3C	0.307425213675214
RFX3	0.30715811965812
RCAN2	0.30582264957265
HERC4	0.305555555555556
ELP4	0.305288461538462
GPATCH2	0.305021367521368
LRCH3	0.304754273504274
SREK1	0.304754273504274
ZEB1	0.304220085470085
SGMS1	0.303952991452991
ATP9A	0.303952991452991
HERC1	0.302617521367521
RICTOR	0.301816239316239
WWC1	0.301282051282051
CPEB4	0.301282051282051
NCOR1	0.299145299145299
MACROD2	0.298878205128205
CREB5	0.298076923076923
TENT5A	0.297809829059829
TPD52	0.297542735042735
PICALM	0.297275641025641
USP9Y	0.296474358974359
NOL4	0.296207264957265
ULK4	0.295673076923077
RAB11A	0.295405982905983
RBM26	0.294070512820513
PIAS1	0.293536324786325
APBB2	0.293002136752137
RAB3GAP2	0.291933760683761
PAX6	0.289797008547009
PBX3	0.288461538461538
FOXP2	0.287660256410256
CLASP2	0.287393162393162
GNAQ	0.287126068376068
GBE1	0.28659188034188
PAFAH1B1	0.28659188034188
APP	0.28659188034188
MARK1	0.286324786324786
MOB1B	0.286324786324786
TJP1	0.285523504273504
MAML2	0.28525641025641
JPX	0.28525641025641
RBM6	0.284989316239316
CPNE4	0.284455128205128
AAK1	0.283653846153846
EXOC4	0.283386752136752
RNF150	0.282852564102564
MCU	0.28258547008547
PRRC2C	0.282318376068376
KIAA1217	0.280181623931624
EHBP1	0.27991452991453
ROR1	0.279647435897436
ASB3	0.278846153846154
LCOR	0.27857905982906
BICD1	0.27857905982906
HIVEP3	0.278311965811966
MED13L	0.277777777777778
RORA	0.277777777777778
MAP2K4	0.277777777777778
RAB3GAP1	0.277510683760684
SPOCK3	0.277510683760684
MAP4	0.27724358974359
FTO	0.27724358974359
WDR59	0.276976495726496
MYO1D	0.276976495726496
BACE2	0.276976495726496
DLG2	0.27590811965812
TBC1D5	0.275373931623932
SPIDR	0.274839743589744
NAV2	0.27457264957265
KIAA1328	0.274305555555556
ARID4B	0.274038461538462
VPS13A	0.273504273504274
LINC00511	0.272970085470085
ARFGEF1	0.271367521367521
SH3RF1	0.271100427350427
UBR5	0.270299145299145
VPS54	0.269764957264957
TBL1XR1	0.269764957264957
LUC7L2	0.269764957264957
RTN4	0.269497863247863
VTI1A	0.268963675213675
SH3GL2	0.268429487179487
ATRX	0.268429487179487
CADM1	0.267628205128205
GRIK2	0.267361111111111
FAM135B	0.267361111111111
FGF12	0.267094017094017
UBXN4	0.265491452991453
ATXN2	0.265491452991453
DLG1	0.264690170940171
RBFOX2	0.264690170940171
ITCH	0.264423076923077
TRAK1	0.263621794871795
CTNND2	0.263621794871795
STK39	0.263354700854701
MTHFD1L	0.262820512820513
POU6F2	0.262820512820513
TRIP12	0.262019230769231
CPNE8	0.261752136752137
PCCA	0.261217948717949
NALCN	0.260416666666667
SETBP1	0.260149572649573
MBNL1	0.259615384615385
LPGAT1	0.259081196581197
MTUS2	0.259081196581197
AC046134.2	0.258547008547009
RAB7A	0.258012820512821
MICAL3	0.257211538461538
MAP3K2	0.256944444444444
LINC01278	0.254807692307692
PCLO	0.254540598290598
SDCCAG8	0.253739316239316
AL139383.1	0.253739316239316
NEDD4L	0.253739316239316
UBE2D3	0.253472222222222
ZNF407	0.25267094017094
USP47	0.252403846153846
HMGCLL1	0.251869658119658
LINGO2	0.25133547008547
NUTM2B-AS1	0.25133547008547
EVI5	0.25
TPST1	0.25
CUX1	0.25
FGF14	0.249198717948718
PDXDC1	0.249198717948718
ACBD6	0.248931623931624
LARP4B	0.248931623931624
ZNF644	0.24866452991453
GCLM	0.24866452991453
GNAI1	0.248130341880342
MICU1	0.248130341880342
SPIRE1	0.248130341880342
HDAC4	0.247863247863248
ASCC3	0.247596153846154
AC083837.1	0.246794871794872
NFAT5	0.246260683760684
SLC39A11	0.24599358974359
GSK3B	0.245726495726496
SLC36A4	0.245726495726496
DAPK2	0.245726495726496
DDX5	0.245459401709402
VLDLR-AS1	0.244925213675214
GBF1	0.244925213675214
RABGEF1	0.24465811965812
PAPSS2	0.24465811965812
ITSN2	0.244391025641026
OLA1	0.244123931623932
PDS5B	0.243856837606838
INVS	0.243589743589744
SMOC1	0.243055555555556
PPP4R3B	0.242788461538462
MON2	0.242788461538462
DYM	0.242521367521368
ACYP2	0.241720085470085
KCNB2	0.241720085470085
RPH3AL	0.241720085470085
AGO3	0.240117521367521
MEIS1	0.240117521367521
SETD2	0.239850427350427
SNAP25-AS1	0.239850427350427
CLIP4	0.238782051282051
PI4KA	0.237980769230769
TUT4	0.237446581196581
EPB41L5	0.237446581196581
MYH10	0.237446581196581
PDK4	0.237179487179487
RBM25	0.237179487179487
MECP2	0.236645299145299
UBE2H	0.235576923076923
HLCS	0.235576923076923
PER3	0.235309829059829
CRADD	0.235309829059829
PTBP2	0.235042735042735
CDC42SE2	0.235042735042735
SPAG9	0.234508547008547
NOVA1	0.234241452991453
RSRC1	0.233974358974359
PDLIM5	0.233974358974359
RNF111	0.233440170940171
SPATA6L	0.233173076923077
SLC4A10	0.232905982905983
AVL9	0.232905982905983
PTPRD	0.232371794871795
RASGEF1B	0.231570512820513
BMPR1A	0.231570512820513
DNAH14	0.230769230769231
PHF21A	0.230502136752137
THOC2	0.230502136752137
TBCA	0.229967948717949
TMEM117	0.228365384615385
LUC7L3	0.227831196581197
MIB1	0.227564102564103
ZNF721	0.227029914529915
STK33	0.227029914529915
R3HDM1	0.226762820512821
SQSTM1	0.226228632478632
MAP4K5	0.226228632478632
ZNF516	0.226228632478632
MTMR3	0.226228632478632
MLLT10	0.225961538461538
SYNDIG1	0.225694444444444
SCFD1	0.22542735042735
PITPNC1	0.22542735042735
BACH2	0.225160256410256
SNX13	0.225160256410256
ZNF609	0.225160256410256
ARGLU1	0.224358974358974
KCND3	0.22409188034188
SAMD3	0.22409188034188
PLOD2	0.223824786324786
FOXN3	0.223824786324786
ERO1B	0.223557692307692
CELF1	0.223557692307692
ETNK1	0.22275641025641
MYO6	0.222489316239316
TAF15	0.222489316239316
CTNND1	0.222222222222222
PTPRT	0.221955128205128
PDS5A	0.221688034188034
ZFAND6	0.22142094017094
ACACA	0.22142094017094
CSRNP3	0.221153846153846
STK32B	0.221153846153846
NT5C2	0.220886752136752
AIG1	0.220619658119658
PTPRJ	0.220619658119658
MARCH1	0.220352564102564
HS2ST1	0.22008547008547
MARK3	0.219818376068376
SH3D19	0.219551282051282
NBAS	0.219284188034188
MAP4K4	0.219284188034188
SCG5	0.219017094017094
SMURF1	0.21875
RALGAPA2	0.218482905982906
PDZD2	0.217948717948718
SIPA1L1	0.217948717948718
RNF144A	0.217681623931624
ABHD18	0.217681623931624
PCGF5	0.21741452991453
PCNX2	0.217147435897436
XKR4	0.217147435897436
TSC22D1	0.216880341880342
RABGAP1	0.216613247863248
REEP3	0.216613247863248
SUCLG2	0.216346153846154
PUM1	0.21607905982906
CAMKMT	0.21607905982906
LCORL	0.215811965811966
SUCLA2	0.215544871794872
ZNF91	0.215544871794872
SGCE	0.21474358974359
USP15	0.21340811965812
CMIP	0.21340811965812
TMEM165	0.212873931623932
PKN2	0.212339743589744
IBTK	0.211538461538462
ECPAS	0.211538461538462
EHMT1	0.211538461538462
GTF2I	0.211004273504274
ATP9B	0.211004273504274
TNIK	0.210737179487179
ACAP2	0.210737179487179
IMMP2L	0.210470085470085
RAB10	0.210202991452991
RHOQ	0.210202991452991
NAV1	0.209935897435897
SPC25	0.209935897435897
LSAMP	0.209935897435897
KMT2E	0.209668803418803
UBE3A	0.209668803418803
ATXN10	0.209401709401709
SRBD1	0.209134615384615
PSPC1	0.209134615384615
FAP	0.208333333333333
CCSER2	0.208333333333333
GLG1	0.208066239316239
KCNJ3	0.207532051282051
CDKAL1	0.207532051282051
ARHGEF28	0.206997863247863
MBP	0.206730769230769
CCSER1	0.206196581196581
JAK1	0.205929487179487
KLC1	0.205929487179487
KIF13A	0.205395299145299
NDUFV2	0.204861111111111
XRN1	0.204594017094017
ATR	0.204326923076923
TENT2	0.204326923076923
MAST4	0.204059829059829
EIF2S2	0.203792735042735
ARID2	0.203525641025641
KTN1	0.203258547008547
TASP1	0.202991452991453
UNC80	0.202724358974359
GALNT13	0.202457264957265
TMEM65	0.202457264957265
PRKACB	0.202190170940171
SLC7A11	0.202190170940171
AL591501.1	0.201923076923077
FAM110B	0.201655982905983
CBLB	0.201121794871795
ARRDC3-AS1	0.200854700854701
PPP6R2	0.200854700854701
ZC3H6	0.200587606837607
AGFG1	0.200587606837607
FAM172A	0.200587606837607
SMARCA2	0.200587606837607
GNB1	0.200053418803419
PPP2R5C	0.200053418803419
MICU2	0.199786324786325
TRPM7	0.199519230769231
ANKH	0.199252136752137
SMC5	0.199252136752137
MARCH6	0.198985042735043
FNBP4	0.198985042735043
SPG7	0.198985042735043
PCM1	0.198717948717949
ZNF483	0.198717948717949
UVRAG	0.198717948717949
TLK1	0.198183760683761
ANKRD28	0.198183760683761
KIAA0232	0.198183760683761
KCNMB2-AS1	0.197916666666667
PACRG	0.197916666666667
AEBP2	0.197916666666667
RNF213	0.197649572649573
DNAJC6	0.197382478632479
ZFR	0.197382478632479
PSMA1	0.197382478632479
ABCA5	0.197382478632479
YARS	0.197115384615385
H2AFY	0.196848290598291
HNRNPA2B1	0.196848290598291
MED13	0.196848290598291
IL6R	0.196581196581197
UBE2E2	0.196581196581197
MAPK14	0.196581196581197
TBC1D22A	0.196581196581197
SPPL3	0.196314102564103
SEC31A	0.194978632478632
KIF21A	0.194444444444444
BTRC	0.19417735042735
AL008633.1	0.19417735042735
RNF130	0.193910256410256
CNKSR3	0.193910256410256
MYO9A	0.193910256410256
RABEP1	0.193910256410256
PTPRM	0.193910256410256
KAT6A	0.193643162393162
HECW2	0.193376068376068
GLIS3	0.193376068376068
MNAT1	0.193108974358974
MYO1B	0.19284188034188
NAMPT	0.192574786324786
BTAF1	0.192574786324786
INHBA	0.192040598290598
ANK2	0.19150641025641
AC118549.1	0.191239316239316
PSME4	0.190972222222222
CMTM8	0.190972222222222
NFKB1	0.190705128205128
SNX14	0.19017094017094
RAPGEF1	0.19017094017094
MRTFA	0.19017094017094
KPNA1	0.189903846153846
FAM120B	0.189903846153846
STAU2	0.189903846153846
ATAD2B	0.189369658119658
AFDN	0.189369658119658
RNF216	0.189369658119658
HELZ	0.189369658119658
SUMF1	0.189102564102564
BDP1	0.189102564102564
ARHGAP5	0.189102564102564
ZNRF1	0.189102564102564
CARMIL1	0.188568376068376
FAM49B	0.188568376068376
SRSF10	0.188301282051282
RAB28	0.188301282051282
ANKUB1	0.187767094017094
SASH1	0.187767094017094
FOXO1	0.187232905982906
FMN2	0.186965811965812
PLCXD3	0.186698717948718
SEPTIN2	0.185897435897436
CAPZB	0.185363247863248
GOLGB1	0.185096153846154
SEMA3E	0.185096153846154
ANKIB1	0.185096153846154
TRIM44	0.185096153846154
VPS53	0.185096153846154
SNX9	0.184561965811966
FOCAD	0.184294871794872
SESTD1	0.183226495726496
CBR4	0.182959401709402
ATG10	0.182959401709402
RFX6	0.182959401709402
AKAP13	0.182692307692308
FBXO11	0.182425213675214
CBFA2T2	0.182425213675214
BRWD1	0.182425213675214
RCOR3	0.18215811965812
AC002460.2	0.18215811965812
MYO10	0.18215811965812
UBE2E3	0.181623931623932
ABI2	0.181623931623932
SOS1	0.181356837606838
EDIL3	0.181356837606838
STK3	0.181356837606838
ALDH1A1	0.181356837606838
MYCBP2	0.181356837606838
CTNNA1	0.180555555555556
TMCC1	0.180288461538462
KMT2A	0.180288461538462
LINC01876	0.179754273504274
FCHSD2	0.179487179487179
CUL3	0.179220085470085
AP3B1	0.178685897435897
FBXW11	0.178418803418803
NUTM2A-AS1	0.178418803418803
ENSA	0.178151709401709
ST6GALNAC5	0.177884615384615
NME7	0.177884615384615
FNBP1L	0.177083333333333
PHC3	0.177083333333333
CDK6	0.177083333333333
PDK3	0.177083333333333
PBRM1	0.176816239316239
ARHGAP32	0.176816239316239
POU2F1	0.176549145299145
CERS6	0.176549145299145
LINC01473	0.176549145299145
GNG4	0.176282051282051
PHACTR2	0.176282051282051
CDK13	0.175213675213675
NUMB	0.174946581196581
SCFD2	0.174412393162393
SMCHD1	0.174412393162393
NRIP1	0.174412393162393
MAP1B	0.173878205128205
LINC00571	0.173878205128205
KCNK1	0.173611111111111
RBM47	0.173611111111111
NRF1	0.173611111111111
BABAM2	0.173076923076923
PNISR	0.172809829059829
PPP3CB	0.172809829059829
HDAC8	0.172809829059829
IMMP1L	0.172542735042735
TAOK1	0.172542735042735
PPP2R2A	0.172275641025641
SMG6	0.172275641025641
RAB2A	0.171741452991453
PIK3C2A	0.171741452991453
RAP1B	0.171741452991453
LONP2	0.171741452991453
TAF1	0.171741452991453
CHCHD3	0.171474358974359
CAPZA1	0.171207264957265
RB1CC1	0.171207264957265
WDR33	0.170940170940171
ELF1	0.170673076923077
CHST9	0.170673076923077
PCDH17	0.170405982905983
CAST	0.169871794871795
TXNRD1	0.169871794871795
PAUPAR	0.169070512820513
STX12	0.168536324786325
ABCD3	0.168536324786325
SYNJ2	0.168536324786325
ATP6V0A1	0.168002136752137
YAF2	0.167735042735043
KIAA2026	0.167200854700855
ITGAV	0.166933760683761
R3HCC1L	0.166933760683761
FAR1	0.166933760683761
SFPQ	0.166666666666667
DHX36	0.166399572649573
CD2AP	0.166399572649573
CACNA2D1	0.166399572649573
NAALADL2	0.166132478632479
DENND4C	0.165865384615385
ZNF608	0.165598290598291
TENM4	0.165598290598291
USP3	0.165331196581197
FRYL	0.165064102564103
NSMAF	0.164797008547009
ESRRG	0.164262820512821
SUPT3H	0.163995726495726
SNAP91	0.163995726495726
ATP6V1D	0.163995726495726
ACVR1	0.163728632478632
GPATCH2L	0.163728632478632
TTC7B	0.163728632478632
NLK	0.163461538461538
PACSIN2	0.163461538461538
CD46	0.163194444444444
LINC01376	0.163194444444444
NEK1	0.163194444444444
PTPN3	0.163194444444444
LCLAT1	0.16292735042735
RBPJ	0.162660256410256
CLASP1	0.162393162393162
LMBR1	0.162393162393162
NSRP1	0.162393162393162
VEZT	0.161858974358974
ICA1L	0.16159188034188
CARS	0.16159188034188
SENP5	0.161057692307692
CNOT4	0.161057692307692
COG5	0.160790598290598
FRMD5	0.160790598290598
ROCK1	0.160790598290598
SCLT1	0.160523504273504
MCPH1	0.160523504273504
BTBD11	0.16025641025641
EPB41L3	0.16025641025641
DMGDH	0.159989316239316
ZZEF1	0.159722222222222
NAP1L1	0.159455128205128
MRTFB	0.159455128205128
TRMT11	0.159188034188034
LINC01725	0.15892094017094
PIK3CB	0.15892094017094
CDH18	0.15892094017094
SLC7A1	0.15892094017094
UNC13A	0.158653846153846
ZNF254	0.158386752136752
NUBPL	0.158119658119658
PCNX4	0.15758547008547
VPS13D	0.157318376068376
CFAP70	0.157318376068376
MFSD4B	0.157051282051282
PPP1R12A	0.157051282051282
KDM6A	0.157051282051282
FOXJ3	0.156784188034188
PARD3B	0.156784188034188
GCH1	0.156784188034188
SPG11	0.156784188034188
SHPRH	0.156517094017094
CSTF3	0.15625
USP24	0.155982905982906
FKBP5	0.155982905982906
MTSS1	0.155982905982906
RALGPS1	0.155982905982906
KDM2A	0.155982905982906
TANC2	0.155982905982906
XKR6	0.155715811965812
CFDP1	0.155715811965812
KIF16B	0.155715811965812
RNGTT	0.155448717948718
MAN1A2	0.155181623931624
CPLANE1	0.155181623931624
ITGB1	0.155181623931624
UBAC2	0.155181623931624
PPA2	0.15491452991453
OGA	0.15491452991453
PBX1	0.154647435897436
RAPGEF2	0.154647435897436
PSD3	0.154647435897436
CUL5	0.154647435897436
SLC25A13	0.154113247863248
AMBRA1	0.154113247863248
TOP1	0.154113247863248
PKP4	0.153846153846154
PNPLA8	0.153846153846154
TACC1	0.153846153846154
NCOA2	0.153846153846154
STAT4	0.15357905982906
GRK3	0.15357905982906
ROBO2	0.153311965811966
COMMD10	0.153311965811966
WDFY2	0.153311965811966
SMG1	0.153311965811966
PIBF1	0.153044871794872
HERC2	0.153044871794872
KIAA0319	0.152777777777778
OGT	0.152777777777778
RC3H1	0.152510683760684
TMEM131	0.152510683760684
ZNF451	0.152510683760684
COBLL1	0.15224358974359
PKD2	0.15224358974359
EPC1	0.15224358974359
AFF1	0.151976495726496
ZNF420	0.151976495726496
CCNL1	0.151709401709402
GRAMD4	0.151709401709402
CNTN5	0.151442307692308
SLC30A8	0.151175213675214
PRKD1	0.151175213675214
PPM1L	0.15090811965812
RBM33	0.15090811965812
AUH	0.15090811965812
PSMD1	0.150373931623932
HIPK2	0.150373931623932
LURAP1L-AS1	0.150373931623932
RAB1A	0.150106837606838
MARCH7	0.150106837606838
SMYD3	0.149839743589744
ZSWIM6	0.149839743589744
GMDS	0.149839743589744
LINC01006	0.14957264957265
MTDH	0.14957264957265
PUM3	0.149305555555556
FAM155A	0.149305555555556
LINC01091	0.149038461538462
RSBN1L	0.149038461538462
CPQ	0.148771367521368
KIF26B	0.148237179487179
DENND5B	0.147970085470085
HUWE1	0.147970085470085
NPEPPS	0.147702991452991
WDPCP	0.147435897435897
PTPN4	0.147435897435897
OPA1	0.147435897435897
OSBPL6	0.147168803418803
CASK	0.147168803418803
NEMF	0.146901709401709
OSBPL9	0.146634615384615
METTL15	0.146634615384615
CEP126	0.146634615384615
RPRD1A	0.146367521367521
PRPF4B	0.146100427350427
SPECC1L	0.146100427350427
NR3C2	0.145833333333333
SCAF8	0.145833333333333
C20orf194	0.145833333333333
BBX	0.145566239316239
TIAM2	0.145566239316239
STXBP4	0.145566239316239
CEP112	0.145566239316239
TNPO1	0.145299145299145
CCNH	0.145299145299145
AC008269.1	0.145032051282051
DICER1	0.145032051282051
NHS	0.145032051282051
PARD3	0.144764957264957
RNF169	0.144764957264957
STXBP6	0.144497863247863
GNAO1	0.144497863247863
DNAJC1	0.144230769230769
UBR1	0.144230769230769
SECISBP2	0.143963675213675
SPATA7	0.143963675213675
CLIP1	0.143429487179487
PPP4R4	0.143429487179487
SREBF2	0.143429487179487
GRAMD2B	0.143162393162393
STAT5B	0.142895299145299
GPI	0.142895299145299
EML4	0.142628205128205
ALPK3	0.142628205128205
CEP85L	0.141826923076923
AC006369.1	0.141559829059829
CTNNA2	0.141559829059829
PTBP3	0.141559829059829
CASC4	0.141559829059829
EML6	0.141292735042735
NSD3	0.141292735042735
SUSD1	0.141292735042735
R3HDM2	0.141292735042735
GSE1	0.141292735042735
ANO10	0.141025641025641
TTC37	0.140758547008547
JAKMIP2	0.140758547008547
WDR70	0.140491452991453
SHOC2	0.140491452991453
GAS2	0.140224358974359
ENOSF1	0.139957264957265
ATP1B1	0.139690170940171
TSC22D2	0.139690170940171
TET2	0.139690170940171
UBE2D2	0.139690170940171
SMAP1	0.139690170940171
KLF12	0.139690170940171
TM9SF3	0.139423076923077
CRY1	0.139423076923077
NRDC	0.139155982905983
ZMYND11	0.139155982905983
DNAH7	0.138888888888889
DZIP3	0.138888888888889
VWA8	0.138621794871795
GTF2IRD1	0.138354700854701
NUP98	0.138354700854701
FARP1	0.138354700854701
OSBPL10	0.138087606837607
MICU3	0.138087606837607
TP53BP1	0.138087606837607
CAPN7	0.137820512820513
NPAS2	0.137553418803419
NSD1	0.137553418803419
TAX1BP1	0.137286324786325
DAAM1	0.137286324786325
SNTG2	0.137019230769231
ANKS1A	0.137019230769231
MAP2K5	0.137019230769231
VMP1	0.137019230769231
TMEM135	0.136752136752137
EWSR1	0.136752136752137
XRCC5	0.136217948717949
SLMAP	0.135950854700855
CHD6	0.135950854700855
IDS	0.135950854700855
PARM1	0.135683760683761
FBXO34	0.135416666666667
GGA2	0.135416666666667
MIER1	0.135149572649573
RNF13	0.135149572649573
ZNF718	0.135149572649573
IP6K1	0.134882478632479
CHM	0.134882478632479
NFASC	0.134615384615385
ZFHX3	0.134615384615385
RYBP	0.134348290598291
LINC02542	0.134348290598291
MAP3K4	0.134348290598291
CCNY	0.134348290598291
SOS2	0.134348290598291
WDR60	0.134081196581197
RDX	0.134081196581197
CRTC3	0.133814102564103
SPATS2L	0.133547008547009
TENM3	0.133547008547009
SRPK1	0.133547008547009
VOPP1	0.133547008547009
MAPK8IP3	0.133547008547009
PTPN13	0.133279914529915
GOLPH3	0.132745726495726
RAB3C	0.132745726495726
TASOR2	0.132745726495726
SEC24B	0.132478632478632
GLYR1	0.132478632478632
RFX2	0.132478632478632
ZNF586	0.132478632478632
PLCB4	0.132478632478632
HDLBP	0.132211538461538
ZNF280D	0.132211538461538
HNRNPD	0.13167735042735
PPFIA1	0.13167735042735
WNK1	0.131410256410256
PLPPR1	0.131143162393162
MAPKAP1	0.131143162393162
RNF115	0.130876068376068
LMTK2	0.130876068376068
ETFDH	0.130608974358974
C1GALT1	0.130608974358974
MAGI3	0.13034188034188
SLC35F5	0.13034188034188
HNRNPH1	0.13034188034188
SAMD12	0.13034188034188
HECTD1	0.13034188034188
ST3GAL6	0.130074786324786
BCAS3	0.130074786324786
FAM219A	0.129807692307692
CENPP	0.129807692307692
WDR7	0.129807692307692
GARS	0.129540598290598
BICDL1	0.129540598290598
GPBP1	0.129273504273504
ZCCHC14	0.129273504273504
LINC00535	0.12900641025641
WDR20	0.12900641025641
MTMR1	0.12900641025641
ZNF518A	0.128739316239316
ITPR1	0.128472222222222
AC097376.3	0.128472222222222
NPTN	0.127938034188034
PTPRA	0.12767094017094
SNX25	0.127403846153846
YTHDC2	0.127403846153846
MACC1	0.127403846153846
RHEB	0.127403846153846
SLC20A2	0.127403846153846
ARFGEF2	0.127403846153846
SON	0.127403846153846
PAPPA2	0.127136752136752
TBC1D19	0.127136752136752
TSPAN7	0.127136752136752
ZXDC	0.126869658119658
APC	0.126869658119658
KCNIP1	0.126869658119658
SYNE1	0.126869658119658
DCAF6	0.126602564102564
RAPGEF4	0.126602564102564
TNFRSF21	0.126602564102564
TULP4	0.126602564102564
LMCD1-AS1	0.12633547008547
SMARCC1	0.12633547008547
COA1	0.12633547008547
ATP6V1H	0.12633547008547
TRIM33	0.126068376068376
ATF6	0.126068376068376
TRPC1	0.126068376068376
EXOC2	0.126068376068376
VPS41	0.126068376068376
DIS3L2	0.125801282051282
PPP1R12B	0.125534188034188
RSF1	0.125534188034188
NAA25	0.125534188034188
FBXW4	0.125267094017094
SCAF11	0.125267094017094
CNOT2	0.125267094017094
GABPB1-AS1	0.125267094017094
UBE4B	0.125
NFE2L2	0.124732905982906
PPP3CC	0.124732905982906
APTX	0.124732905982906
ZMYM4	0.124465811965812
TBC1D9	0.124198717948718
CBR3-AS1	0.124198717948718
ARFGAP3	0.124198717948718
NFX1	0.123931623931624
NAA15	0.12366452991453
EYS	0.12366452991453
SGK3	0.123397435897436
CAMK2G	0.123397435897436
IFT88	0.123130341880342
SLC44A5	0.122863247863248
MCF2L2	0.122863247863248
RRAS2	0.122863247863248
LARP1	0.122596153846154
RREB1	0.122596153846154
COX10-AS1	0.122596153846154
ODF2L	0.122061965811966
KIAA1109	0.122061965811966
FANCC	0.122061965811966
PDGFRL	0.121794871794872
CDC14B	0.121527777777778
ARHGAP44	0.121527777777778
TOM1L2	0.121527777777778
CEP350	0.121260683760684
AC026341.1	0.121260683760684
SLC30A9	0.121260683760684
ZFC3H1	0.121260683760684
AL049828.1	0.12099358974359
PHKB	0.12099358974359
SESN1	0.120726495726496
QKI	0.120726495726496
ARMH3	0.120726495726496
CREBBP	0.120726495726496
ANKRD44	0.120459401709402
PHF14	0.120459401709402
PPHLN1	0.120459401709402
GATAD2B	0.120192307692308
RAPGEF6	0.120192307692308
ZRANB2	0.119925213675214
KIF1A	0.119925213675214
YTHDC1	0.119925213675214
CDYL	0.119925213675214
EFR3A	0.119925213675214
PTS	0.119925213675214
PRKDC	0.119391025641026
PDCD6IP	0.119123931623932
CDK14	0.119123931623932
ZNF207	0.119123931623932
PPIG	0.118856837606838
TPP2	0.118589743589744
TRAPPC12	0.11832264957265
PLCL2	0.11832264957265
NDUFS1	0.118055555555556
TJP2	0.118055555555556
CPEB3	0.118055555555556
ATP2B1	0.118055555555556
ABHD3	0.118055555555556
PHC2	0.117788461538462
DENND1A	0.117788461538462
FYN	0.117521367521368
CAMTA1	0.117254273504274
RAB3B	0.117254273504274
NR3C1	0.117254273504274
ATE1	0.117254273504274
AP1G1	0.117254273504274
ATP6V1A	0.116987179487179
USO1	0.116987179487179
STXBP1	0.116987179487179
TBCK	0.116720085470085
SEC63	0.116720085470085
BBS9	0.116720085470085
CLTC	0.116720085470085
AL445250.1	0.116452991452991
ZNF462	0.116452991452991
SARS	0.116185897435897
PDE4DIP	0.116185897435897
LHFPL4	0.116185897435897
PDE8B	0.115918803418803
USP9X	0.115918803418803
ROCK2	0.115651709401709
TRAF3	0.115651709401709
LRRC8B	0.115384615384615
AC090578.1	0.115384615384615
REPS1	0.115117521367521
UMAD1	0.114850427350427
NYAP2	0.114049145299145
SFMBT1	0.114049145299145
LINC01060	0.114049145299145
PLEKHA6	0.113782051282051
FGFR1	0.113782051282051
CPSF6	0.113782051282051
SLC41A2	0.113514957264957
MED15	0.113247863247863
AHCYL2	0.112980769230769
OTUD7A	0.112980769230769
MAP4K3-DT	0.112713675213675
KIAA1958	0.112713675213675
SORBS1	0.112446581196581
TTC8	0.112446581196581
AC233976.1	0.112446581196581
RPAP2	0.112179487179487
TRA2A	0.112179487179487
MED27	0.112179487179487
FAM222B	0.112179487179487
FAAH2	0.112179487179487
LMBRD1	0.111912393162393
EXT1	0.111645299145299
ADAMTSL1	0.111645299145299
ZNF33A	0.111645299145299
SH3GLB1	0.111378205128205
POGZ	0.111378205128205
RAB11FIP1	0.111111111111111
LRMDA	0.111111111111111
NPC1	0.111111111111111
GFPT1	0.110576923076923
PHF20L1	0.110576923076923
HNF1A-AS1	0.110576923076923
TOX3	0.110576923076923
RPRD2	0.110309829059829
PARP8	0.110309829059829
FAM214A	0.110309829059829
THRAP3	0.110042735042735
UBR2	0.109775641025641
SPPL2A	0.109775641025641
SLTM	0.109775641025641
CDH1	0.109775641025641
CCDC30	0.109508547008547
LRRC8D	0.109241452991453
TBC1D8	0.109241452991453
UBE3D	0.109241452991453
SSBP3	0.108974358974359
KCMF1	0.108707264957265
DNAJB14	0.108707264957265
RALYL	0.108707264957265
KDM5A	0.108707264957265
LSM14A	0.108707264957265
ST3GAL3	0.108440170940171
ABCB1	0.108440170940171
MFSD14C	0.108440170940171
PREPL	0.108173076923077
PELI2	0.108173076923077
MCTP2	0.108173076923077
TCF20	0.108173076923077
CCAR1	0.107905982905983
KCNQ1OT1	0.107905982905983
DSCAML1	0.107905982905983
KANSL1L	0.107638888888889
ATP11B	0.107638888888889
DCAF10	0.107638888888889
CHGA	0.107638888888889
RELCH	0.107638888888889
GULP1	0.107371794871795
FRMPD4	0.107371794871795
MDM4	0.107104700854701
VPS8	0.107104700854701
NDUFAF2	0.107104700854701
DCAF5	0.106837606837607
RAB27A	0.106570512820513
RIF1	0.106303418803419
UIMC1	0.106303418803419
MTUS1	0.106303418803419
IPMK	0.106303418803419
THADA	0.106036324786325
GARS-DT	0.106036324786325
APPL2	0.106036324786325
ARNT2	0.106036324786325
DYNC2H1	0.105235042735043
STX8	0.105235042735043
SUCO	0.104967948717949
CCNT2-AS1	0.104967948717949
NCKAP5	0.104433760683761
NDFIP1	0.104433760683761
TMEM164	0.104433760683761
INO80D	0.104166666666667
CDC27	0.104166666666667
SOBP	0.103632478632479
DNM1L	0.103632478632479
USP12	0.103632478632479
AP3S2	0.103632478632479
NMNAT2	0.103365384615385
LMCD1	0.103365384615385
ATF2	0.103098290598291
HTT	0.103098290598291
ENTPD1-AS1	0.103098290598291
ABHD2	0.103098290598291
KIAA0319L	0.102831196581197
TRRAP	0.102564102564103
PER2	0.102297008547009
GNA12	0.102297008547009
KIAA1549L	0.102297008547009
GAB2	0.102297008547009
PAWR	0.102297008547009
WSB1	0.102297008547009
NPLOC4	0.102297008547009
USP14	0.102297008547009
SNRNP70	0.102297008547009
RPRD1B	0.102297008547009
A1CF	0.102029914529915
C2CD5	0.102029914529915
MIPEP	0.102029914529915
DPYSL2	0.101762820512821
HMBOX1	0.101762820512821
PRH1	0.101762820512821
ADNP	0.101762820512821
SLC30A7	0.101495726495726
CTBP2	0.101495726495726
AC008014.1	0.101495726495726
SUGP2	0.101495726495726
NUCKS1	0.101228632478632
SGPP2	0.101228632478632
LARGE1	0.101228632478632
CAMSAP2	0.100961538461538
SLC4A7	0.100961538461538
DOCK4	0.100961538461538
KAT6B	0.100961538461538
EXOC6	0.100961538461538
SH3PXD2A	0.100961538461538
ZC3H14	0.100961538461538
UBAP2	0.100694444444444
PDE9A	0.100694444444444
AL139260.1	0.10042735042735
AGPAT3	0.10042735042735
TCERG1	0.100160256410256
PDSS2	0.100160256410256
RFX7	0.100160256410256
FUS	0.100160256410256
SLC23A2	0.0998931623931624
VRK2	0.0996260683760684
PLAGL1	0.0996260683760684
ARHGEF7	0.0996260683760684
MBOAT2	0.0993589743589744
LINC01184	0.0993589743589744
SIMC1	0.0993589743589744
AL138694.1	0.0993589743589744
PPP2R5E	0.0993589743589744
PIAS2	0.0993589743589744
YWHAZ	0.0990918803418803
ERP44	0.0990918803418803
FOXK2	0.0990918803418803
RALGPS2	0.0988247863247863
NMNAT3	0.0988247863247863
ANKRD13C	0.0982905982905983
EDEM3	0.0982905982905983
AL390957.1	0.0982905982905983
EPB41	0.0980235042735043
SGMS2	0.0980235042735043
CHD1	0.0980235042735043
FAM13B	0.0980235042735043
LYST	0.0977564102564103
UTRN	0.0977564102564103
ICA1	0.0977564102564103
PCBP2	0.0977564102564103
SSX2IP	0.0974893162393162
PIP5K1A	0.0974893162393162
SMAD2	0.0974893162393162
AGO2	0.0972222222222222
PLEKHA5	0.0972222222222222
KIDINS220	0.0969551282051282
TRPC4AP	0.0969551282051282
MORF4L2	0.0969551282051282
WRN	0.0966880341880342
AGTPBP1	0.0966880341880342
GSTO2	0.0966880341880342
SRRM2	0.0966880341880342
RCAN3	0.0964209401709402
TTN-AS1	0.0964209401709402
THRB	0.0964209401709402
RUNX1T1	0.0964209401709402
TAF2	0.0961538461538462
DCTN2	0.0961538461538462
MSH3	0.0958867521367521
B4GALT6	0.0958867521367521
NEK7	0.0956196581196581
SCARB2	0.0956196581196581
PDE5A	0.0956196581196581
PACS1	0.0956196581196581
SP3	0.0953525641025641
SATB1-AS1	0.0953525641025641
DMXL1	0.0953525641025641
UBE2W	0.0953525641025641
VAPA	0.0953525641025641
ADAM10	0.0950854700854701
PEAK1	0.0950854700854701
AP000688.1	0.0950854700854701
EYA3	0.0948183760683761
ACTR3	0.0948183760683761
B4GALNT3	0.0948183760683761
CNOT1	0.0948183760683761
MYO5B	0.0948183760683761
ANKRD10	0.094551282051282
ASXL1	0.094551282051282
CUL1	0.094284188034188
YME1L1	0.094284188034188
AC021231.1	0.094017094017094
CDC42EP3	0.09375
SCAMP1	0.09375
ARID5B	0.09375
SEPTIN7	0.093482905982906
GPR158	0.093482905982906
PARG	0.093482905982906
ENOX1	0.093482905982906
PTPN2	0.093482905982906
KIAA1324	0.093215811965812
PSMD14	0.093215811965812
TENM2	0.093215811965812
TOGARAM1	0.093215811965812
BTBD7	0.093215811965812
SUPT6H	0.093215811965812
RPTOR	0.093215811965812
FBXO42	0.092948717948718
DOCK7	0.092948717948718
LONRF2	0.092948717948718
ZDHHC17	0.092948717948718
ATP2A2	0.092948717948718
CDK8	0.092948717948718
MAPK1IP1L	0.092948717948718
SHROOM3	0.0926816239316239
CUL4A	0.0926816239316239
CDC42BPB	0.0926816239316239
AKAP6	0.0924145299145299
FMN1	0.0924145299145299
DYNC1LI2	0.0924145299145299
MAPRE2	0.0924145299145299
RHBDD1	0.0921474358974359
POLK	0.0921474358974359
CLNS1A	0.0921474358974359
CMTM4	0.0921474358974359
ARMC9	0.0918803418803419
UBE2R2	0.0918803418803419
DTNB	0.0916132478632479
GAB1	0.0916132478632479
FGD4	0.0916132478632479
USP32	0.0916132478632479
ZFYVE9	0.0913461538461538
STT3B	0.0913461538461538
GPRIN3	0.0913461538461538
RHOBTB3	0.0913461538461538
EEA1	0.0913461538461538
DDX24	0.0913461538461538
KIAA0556	0.0913461538461538
PHACTR4	0.0910790598290598
CLU	0.0910790598290598
PWRN1	0.0910790598290598
TRAPPC8	0.0910790598290598
KDM3B	0.0908119658119658
WTAP	0.0908119658119658
TERF2IP	0.0908119658119658
WDR26	0.0905448717948718
ARMC8	0.0905448717948718
TRA2B	0.0905448717948718
PPP1R14C	0.0905448717948718
MACO1	0.0902777777777778
C1orf21	0.0902777777777778
FLNB	0.0902777777777778
CAB39	0.0900106837606838
NR2C2	0.0900106837606838
RIC3	0.0900106837606838
PRKAA2	0.0897435897435897
COPA	0.0897435897435897
CDK12	0.0897435897435897
ERBIN	0.0894764957264957
EIF3A	0.0894764957264957
ATP8A2	0.0894764957264957
RAF1	0.0892094017094017
SEPTIN11	0.0892094017094017
TIAM1	0.0892094017094017
SEC22A	0.0889423076923077
PURA	0.0889423076923077
UBAP1	0.0889423076923077
PPP1R13B	0.0889423076923077
RAP2C-AS1	0.0889423076923077
TRIM2	0.0886752136752137
ABL1	0.0886752136752137
SS18	0.0886752136752137
EP300	0.0886752136752137
CLOCK	0.0884081196581197
DMXL2	0.0884081196581197
YWHAE	0.0884081196581197
STAT1	0.0881410256410256
COPB1	0.0881410256410256
RB1	0.0881410256410256
CCDC18-AS1	0.0878739316239316
NUDCD3	0.0878739316239316
MROH1	0.0878739316239316
ARMH4	0.0878739316239316
ADCY9	0.0878739316239316
TLK2	0.0878739316239316
BACH1	0.0878739316239316
FAM171B	0.0876068376068376
DIAPH1	0.0876068376068376
VPS50	0.0876068376068376
MRPS28	0.0876068376068376
ERCC6L2	0.0876068376068376
ZNF248	0.0876068376068376
LUC7L	0.0876068376068376
SCGN	0.0873397435897436
SPATA13	0.0873397435897436
COMMD1	0.0870726495726496
BMPR2	0.0870726495726496
HDGFL3	0.0870726495726496
CARD11	0.0868055555555556
DNHD1	0.0868055555555556
INTS6	0.0868055555555556
SMARCA1	0.0868055555555556
RLF	0.0865384615384615
NCOA7	0.0865384615384615
DMTF1	0.0865384615384615
AF117829.1	0.0865384615384615
LURAP1L	0.0865384615384615
ZDHHC13	0.0865384615384615
TBL1Y	0.0865384615384615
PJA2	0.0862713675213675
CRMP1	0.0860042735042735
MAPK6	0.0860042735042735
SEMA4B	0.0860042735042735
ADAM17	0.0857371794871795
INPP4A	0.0857371794871795
EPC2	0.0857371794871795
IL6ST	0.0857371794871795
GAD2	0.0857371794871795
SHLD2	0.0857371794871795
DYNC1H1	0.0857371794871795
CTDSPL	0.0854700854700855
RASA1	0.0854700854700855
NUP58	0.0854700854700855
CYSTM1	0.0852029914529915
CHD7	0.0852029914529915
SLC9A8	0.0852029914529915
HS6ST2	0.0852029914529915
PCBP1-AS1	0.0849358974358974
UBE2E1	0.0849358974358974
ZNF655	0.0849358974358974
AL359232.1	0.0849358974358974
KIFAP3	0.0846688034188034
VPS37A	0.0846688034188034
NPIPB5	0.0846688034188034
FSD1L	0.0844017094017094
SETX	0.0844017094017094
CNNM2	0.0844017094017094
TMOD3	0.0844017094017094
SGSM1	0.0844017094017094
CCNT2	0.0841346153846154
SMAD5	0.0841346153846154
NAA35	0.0841346153846154
NFIA	0.0838675213675214
ARFIP1	0.0838675213675214
KIF13B	0.0838675213675214
RAB3IP	0.0838675213675214
NFIC	0.0838675213675214
MANBA	0.0836004273504273
ZDHHC21	0.0836004273504273
UBL3	0.0833333333333333
PPM1A	0.0833333333333333
MPP5	0.0833333333333333
CSNK1G1	0.0833333333333333
LINC00630	0.0833333333333333
CDC73	0.0830662393162393
EFCAB2	0.0830662393162393
NEGR1	0.0827991452991453
FOXO3	0.0827991452991453
CDRT4	0.0827991452991453
SLC22A15	0.0825320512820513
SLC25A36	0.0825320512820513
CSPP1	0.0825320512820513
GALK2	0.0825320512820513
TOM1L1	0.0825320512820513
POLA1	0.0825320512820513
STK40	0.0822649572649573
REV1	0.0822649572649573
NSD2	0.0822649572649573
WWP2	0.0822649572649573
WDR37	0.0819978632478632
TNKS2	0.0819978632478632
TVP23C	0.0819978632478632
PHF21B	0.0819978632478632
MAGED1	0.0819978632478632
MTREX	0.0817307692307692
RAD50	0.0817307692307692
TBC1D32	0.0817307692307692
ZKSCAN1	0.0817307692307692
NAV3	0.0817307692307692
BRD4	0.0817307692307692
ZNF331	0.0817307692307692
TASOR	0.0814636752136752
ATXN7	0.0814636752136752
AC098829.1	0.0814636752136752
DNAJC12	0.0814636752136752
WAPL	0.0814636752136752
FRS2	0.0814636752136752
NAA38	0.0814636752136752
B4GALT5	0.0814636752136752
ERC2	0.0811965811965812
MAN2A1	0.0811965811965812
TCEA1	0.0811965811965812
SPIN1	0.0811965811965812
LINC02388	0.0811965811965812
INO80	0.0811965811965812
PDZRN3	0.0806623931623932
GDA	0.0806623931623932
ELOVL6	0.0803952991452992
KATNBL1	0.0803952991452992
LRPPRC	0.0801282051282051
TAPT1-AS1	0.0801282051282051
SIL1	0.0801282051282051
TSTD3	0.0801282051282051
C15orf41	0.0801282051282051
ALG13	0.0801282051282051
FUBP1	0.0798611111111111
HIBCH	0.0798611111111111
ARMC2	0.0798611111111111
AL445123.2	0.0798611111111111
RAB6A	0.0798611111111111
SRP54	0.0798611111111111
MIR2052HG	0.0795940170940171
PUDP	0.0795940170940171
ATM	0.0793269230769231
PPM1H	0.0793269230769231
MYO16	0.0793269230769231
GSPT1	0.0793269230769231
KLHL20	0.0790598290598291
KIF5C	0.0790598290598291
BOD1L1	0.0790598290598291
FAF2	0.0790598290598291
GNG2	0.0790598290598291
SH3KBP1	0.0790598290598291
SLC25A12	0.078792735042735
ORC2	0.078792735042735
MARCH4	0.078792735042735
ABI1	0.078792735042735
CAPRIN1	0.078792735042735
RSRC2	0.078792735042735
ABL2	0.078525641025641
RANBP2	0.078525641025641
PTPN11	0.078525641025641
SYNRG	0.078525641025641
TSHZ1	0.078525641025641
CMSS1	0.078258547008547
SMIM14	0.078258547008547
BICRAL	0.078258547008547
PDZD8	0.078258547008547
DCDC2	0.077991452991453
C11orf58	0.077991452991453
TBC1D4	0.077991452991453
CCPG1	0.077991452991453
NUFIP2	0.077991452991453
RGS9	0.077991452991453
DCAF8	0.077457264957265
CHRM3	0.077457264957265
ZHX2	0.077457264957265
TNFRSF19	0.077457264957265
PPP3R1	0.0771901709401709
DHX15	0.0771901709401709
PCMTD1	0.0771901709401709
NOL10	0.0769230769230769
CHN1	0.0769230769230769
UBA6	0.0769230769230769
TMEM161B-AS1	0.0769230769230769
HGSNAT	0.0769230769230769
FAM107B	0.0769230769230769
DHX9	0.0766559829059829
ZNF131	0.0766559829059829
GLI3	0.0766559829059829
GCC2	0.0763888888888889
PRKRIP1	0.0763888888888889
CEP57	0.0763888888888889
SEC23A	0.0763888888888889
AP2B1	0.0763888888888889
DCC	0.0763888888888889
ARHGAP35	0.0763888888888889
PPP1CB	0.0761217948717949
NDUFS4	0.0761217948717949
RARS	0.0761217948717949
TRAF3IP2-AS1	0.0761217948717949
EP400	0.0761217948717949
DCP1A	0.0758547008547008
FBXW8	0.0758547008547008
UBR4	0.0755876068376068
ANKRD36C	0.0755876068376068
TMEM181	0.0755876068376068
PRKAG2	0.0755876068376068
WARS2-AS1	0.0753205128205128
RBM5	0.0753205128205128
RASA2	0.0753205128205128
SLC38A4	0.0753205128205128
PEX14	0.0750534188034188
G6PC2	0.0750534188034188
SEM1	0.0750534188034188
RNF38	0.0750534188034188
TMEM87A	0.0750534188034188
ZNF618	0.0747863247863248
PIK3C3	0.0747863247863248
KDM4B	0.0747863247863248
RAB5A	0.0745192307692308
PPP4R3A	0.0745192307692308
USP8	0.0745192307692308
AJ009632.2	0.0745192307692308
USP48	0.0742521367521368
ZSWIM5	0.0742521367521368
SELENOF	0.0742521367521368
EIF5B	0.0742521367521368
CHKA	0.0742521367521368
DCAF7	0.0742521367521368
ALMS1	0.0739850427350427
ACVR2A	0.0739850427350427
INTS12	0.0739850427350427
AP1S2	0.0739850427350427
ARMCX4	0.0739850427350427
DENND1B	0.0737179487179487
HNRNPA3	0.0737179487179487
AC007038.1	0.0737179487179487
EIF4E	0.0737179487179487
CHFR	0.0737179487179487
TTLL7	0.0734508547008547
SNX4	0.0734508547008547
NSF	0.0734508547008547
PRR14L	0.0734508547008547
CD99	0.0734508547008547
OCIAD1	0.0731837606837607
GSTCD	0.0731837606837607
SLC25A46	0.0731837606837607
DCDC1	0.0731837606837607
LARP4	0.0731837606837607
ASXL3	0.0731837606837607
RALGAPB	0.0731837606837607
NELFCD	0.0731837606837607
HEATR5B	0.0729166666666667
DCUN1D4	0.0729166666666667
LATS1	0.0729166666666667
SUN1	0.0729166666666667
FUBP3	0.0729166666666667
RAD51B	0.0729166666666667
ADAMTS18	0.0729166666666667
NEK11	0.0726495726495727
ADGRV1	0.0726495726495727
GALNT11	0.0726495726495727
PSMD12	0.0726495726495727
NCOA6	0.0726495726495727
STAU1	0.0726495726495727
IPO9	0.0723824786324786
LINC00342	0.0723824786324786
ABCA1	0.0723824786324786
GAPVD1	0.0723824786324786
STAG2	0.0723824786324786
USP6NL	0.0721153846153846
PRMT2	0.0721153846153846
SRRM1	0.0718482905982906
DISP1	0.0718482905982906
ACTR2	0.0718482905982906
ATP2C1	0.0718482905982906
PPIP5K2	0.0718482905982906
GTF2E2	0.0718482905982906
ENOX2	0.0718482905982906
LYPLAL1	0.0715811965811966
AC011246.1	0.0715811965811966
SLC10A7	0.0715811965811966
RNF145	0.0715811965811966
BAZ1B	0.0715811965811966
JAK2	0.0715811965811966
SFMBT2	0.0715811965811966
PRDM2	0.0713141025641026
PGAP1	0.0713141025641026
PPP2R3A	0.0713141025641026
TMEM236	0.0713141025641026
ZMIZ1	0.0713141025641026
GRIA4	0.0713141025641026
GOSR1	0.0713141025641026
IQCB1	0.0710470085470085
TYW1	0.0710470085470085
RAD23B	0.0710470085470085
PDCD4	0.0710470085470085
WASHC4	0.0710470085470085
PCBP3	0.0710470085470085
ACSL3	0.0707799145299145
CTDSPL2	0.0707799145299145
CSNK2A1	0.0707799145299145
HIVEP1	0.0705128205128205
VKORC1L1	0.0705128205128205
PABPC1	0.0705128205128205
ZNF37A	0.0705128205128205
SCYL2	0.0705128205128205
NCOR2	0.0705128205128205
TDRD3	0.0705128205128205
GAREM1	0.0705128205128205
ADAR	0.0702457264957265
PTPRN	0.0702457264957265
LINC02315	0.0702457264957265
AC005670.3	0.0702457264957265
RPS6KC1	0.0699786324786325
ZNF827	0.0699786324786325
CERT1	0.0699786324786325
DTNBP1	0.0699786324786325
PPME1	0.0699786324786325
RAB21	0.0697115384615385
RMST	0.0697115384615385
YLPM1	0.0697115384615385
LINC00907	0.0697115384615385
ZNF83	0.0697115384615385
OSBP2	0.0697115384615385
YIPF4	0.0694444444444444
NPNT	0.0694444444444444
TMEM41B	0.0694444444444444
AL136441.1	0.0694444444444444
PAPOLA	0.0694444444444444
APPBP2	0.0694444444444444
ATRN	0.0694444444444444
BCAR3	0.0691773504273504
KIF9-AS1	0.0691773504273504
CD47	0.0691773504273504
AC005062.1	0.0691773504273504
CSNK1D	0.0691773504273504
PPM1B	0.0689102564102564
QSER1	0.0689102564102564
TUBGCP3	0.0689102564102564
SMURF2	0.0689102564102564
MT-ATP6	0.0689102564102564
NSUN6	0.0686431623931624
PARN	0.0686431623931624
RFFL	0.0686431623931624
DNAJC5	0.0686431623931624
RAP1A	0.0683760683760684
PPL	0.0683760683760684
PIGL	0.0683760683760684
ZNF700	0.0683760683760684
LPIN1	0.0681089743589744
TANK	0.0681089743589744
TMEM200A	0.0681089743589744
SF1	0.0681089743589744
PSEN1	0.0681089743589744
SELENOI	0.0678418803418803
NT5DC1	0.0678418803418803
USH1C	0.0678418803418803
OSBPL8	0.0678418803418803
SPEN	0.0675747863247863
AFTPH	0.0675747863247863
UBE2B	0.0675747863247863
JARID2	0.0675747863247863
CD36	0.0675747863247863
SLCO5A1	0.0675747863247863
FAM168A	0.0675747863247863
SUPT20H	0.0675747863247863
COG6	0.0675747863247863
LINC01146	0.0675747863247863
NINL	0.0675747863247863
SLC37A1	0.0675747863247863
CABIN1	0.0675747863247863
ARHGEF10L	0.0673076923076923
HNRNPR	0.0673076923076923
FARSB	0.0673076923076923
POLR2J3	0.0673076923076923
ESYT2	0.0673076923076923
NAPG	0.0673076923076923
USP33	0.0670405982905983
KPNA4	0.0670405982905983
LDB2	0.0670405982905983
NRP1	0.0670405982905983
LRP6	0.0670405982905983
GOLGA8B	0.0670405982905983
RBBP6	0.0670405982905983
CACUL1	0.0667735042735043
COX10	0.0667735042735043
URI1	0.0667735042735043
SMG7	0.0665064102564103
AC068051.1	0.0665064102564103
TMEM196	0.0665064102564103
XPO7	0.0665064102564103
EMSY	0.0665064102564103
UCHL3	0.0665064102564103
TNNI3K	0.0662393162393162
UGDH	0.0662393162393162
CSGALNACT1	0.0662393162393162
AZIN1-AS1	0.0662393162393162
SCN8A	0.0662393162393162
USP10	0.0662393162393162
SPTBN4	0.0662393162393162
ANKS1B	0.0659722222222222
CDH10	0.0657051282051282
CLEC16A	0.0657051282051282
ANAPC10	0.0654380341880342
TAB2	0.0654380341880342
GCNT1	0.0654380341880342
AQR	0.0654380341880342
OPHN1	0.0654380341880342
ASXL2	0.0651709401709402
CRIM1	0.0651709401709402
FIP1L1	0.0651709401709402
FBXL4	0.0651709401709402
LINC02340	0.0651709401709402
WDR44	0.0651709401709402
FAM228B	0.0649038461538462
PRPF40A	0.0649038461538462
PIKFYVE	0.0649038461538462
CMC1	0.0649038461538462
CCNC	0.0649038461538462
SESN3	0.0649038461538462
BTBD10	0.0646367521367521
PITPNM2	0.0646367521367521
AC119673.2	0.0643696581196581
TTC13	0.0643696581196581
AC079447.1	0.0643696581196581
HULC	0.0643696581196581
KIAA1324L	0.0643696581196581
KLHDC10	0.0643696581196581
HECTD2	0.0643696581196581
EEFSEC	0.0641025641025641
ZNRF2	0.0641025641025641
TAF3	0.0641025641025641
AC131571.1	0.0641025641025641
KLHL42	0.0641025641025641
HNRNPM	0.0641025641025641
ZNRF3	0.0641025641025641
SOD2	0.0638354700854701
KPNA3	0.0638354700854701
DNAJC3	0.0638354700854701
TRIM9	0.0638354700854701
TCF4	0.0638354700854701
PISD	0.0638354700854701
SPTBN1	0.0635683760683761
XPO1	0.0635683760683761
TOP2B	0.0635683760683761
FSTL4	0.0635683760683761
COBL	0.0635683760683761
EVL	0.0635683760683761
PMM2	0.0635683760683761
VPS35L	0.0635683760683761
ZNF652	0.0635683760683761
MYT1L	0.063301282051282
FAM169A	0.063301282051282
CYB5R4	0.063301282051282
MYSM1	0.063034188034188
URGCP	0.063034188034188
CALU	0.063034188034188
PAK1	0.063034188034188
TBK1	0.063034188034188
XPO4	0.063034188034188
ADGRL2	0.062767094017094
AGPS	0.062767094017094
FAM193A	0.062767094017094
EPB41L4B	0.062767094017094
GDI2	0.062767094017094
TTC19	0.062767094017094
GALNT2	0.0625
USP37	0.0625
EXOC1	0.0625
PRLR	0.0625
FOXK1	0.0625
CBFB	0.0625
METTL16	0.0625
SMARCA4	0.0625
PHF20	0.0625
CTNNB1	0.062232905982906
DGCR2	0.062232905982906
HSPA9	0.061965811965812
WASL	0.061965811965812
SEL1L	0.061965811965812
B2M	0.061965811965812
ANKFY1	0.061965811965812
SMAD4	0.061965811965812
DNMT3A	0.061698717948718
RAP1GDS1	0.061698717948718
UBE2QL1	0.061698717948718
AC104041.1	0.061698717948718
CHGB	0.061698717948718
ME1	0.0614316239316239
BCLAF1	0.0614316239316239
NCALD	0.0614316239316239
UBE2O	0.0614316239316239
HM13	0.0614316239316239
ARID1A	0.0611645299145299
PHTF1	0.0611645299145299
KLF7	0.0611645299145299
CACNA1B	0.0611645299145299
ATAD1	0.0611645299145299
LEMD3	0.0611645299145299
TTLL5	0.0611645299145299
RPS6KA6	0.0611645299145299
ZRANB3	0.0608974358974359
IRAK1BP1	0.0608974358974359
SPAG1	0.0608974358974359
MLLT3	0.0608974358974359
ACACB	0.0608974358974359
MYO5C	0.0608974358974359
SUZ12	0.0608974358974359
RIN2	0.0608974358974359
NCOA3	0.0608974358974359
ADD1	0.0606303418803419
HIBADH	0.0606303418803419
PPP2CB	0.0606303418803419
RIC1	0.0606303418803419
ANXA7	0.0606303418803419
ESCO1	0.0606303418803419
PAXBP1	0.0606303418803419
LIMS1	0.0603632478632479
[truncated: 12,267 more rows]

## Sheet: alphabeta_scRNAseq
Column1	Column2
gene	percent_UMIabove3
INS	0.96
TTR	0.9375
MT-CO1	0.9325
RPL41	0.9175
RPL37A	0.9075
EEF1A1	0.9075
FTL	0.905
B2M	0.9025
MT-ND4	0.9025
FTH1	0.8975
RPLP1	0.895
MT-ATP6	0.8925
RPL13	0.89
TPT1	0.8875
RPS12	0.88
RPS27A	0.8775
MT-CO3	0.875
RPL30	0.8725
PCSK1N	0.8725
MT-ND2	0.8725
RPS18	0.87
RPL21	0.87
MT-ND1	0.8675
RPS3A	0.865
RPL13A	0.865
RPS28	0.8625
RPS27	0.8575
RPL9	0.8575
SCG5	0.8575
RPS15	0.8575
MT-CYB	0.855
RPS23	0.8525
RPS8	0.85
RPL37	0.85
RPL15	0.84
RPS2	0.84
RPL11	0.835
RPL32	0.835
RPLP2	0.835
RPL3	0.835
RPS11	0.8325
MT-CO2	0.8325
RPL5	0.83
GCG	0.83
RPS3	0.8275
RPS29	0.8275
RPL24	0.8225
RPS6	0.8225
GNAS	0.8225
RPL8	0.8175
RPL19	0.8175
RPS13	0.815
RPL23A	0.815
RPL18	0.815
RPS9	0.815
DLG2	0.8125
RPL17	0.8125
RPL26	0.8075
CST3	0.8075
RPL39	0.8075
RPL12	0.805
RPS14	0.8
RPL6	0.8
RPL10	0.7975
RPS24	0.795
RPS15A	0.795
RPL28	0.7875
SSR4	0.7875
RPL22	0.785
RPL18A	0.7825
RPL14	0.78
FAU	0.78
RPL34	0.7775
RPL35	0.775
RPL27A	0.775
RPS4X	0.7725
CLU	0.7675
RPL7A	0.7675
RPS20	0.765
LINC01619	0.7625
RPLP0	0.755
UBA52	0.755
MT-ND3	0.755
HSP90AB1	0.7525
CHGA	0.75
HLA-A	0.735
RPL36	0.735
RPS7	0.7325
CD99	0.7325
CPE	0.73
MTRNR2L12	0.7275
RPS16	0.7275
SPINT2	0.715
RPL29	0.7125
RPS25	0.7125
SNHG29	0.71
ATP5F1E	0.705
RPL35A	0.7025
MAGI2	0.7
RPSA	0.695
EIF1	0.6925
RPS19	0.6925
RPS21	0.685
RPL7	0.6775
EEF1G	0.6775
CHGB	0.6725
RPL38	0.6675
RPL10A	0.6525
NACA	0.6475
TTC28	0.6475
RPS5	0.6425
TIMP1	0.6325
MT-ND5	0.625
DAB1	0.5975
EGLN3	0.5975
ITM2B	0.585
RPL36A	0.58
PFDN5	0.5775
PSAP	0.57
RPL4	0.5675
PTPRN2	0.5625
CD63	0.5575
SST	0.555
FNIP1	0.5525
RACK1	0.545
ASB3	0.54
RAPGEF6	0.5375
RPS17	0.5375
RPL31	0.53
GC	0.53
SCG3	0.53
RNASEK	0.52
GNAI1	0.5125
CYSTM1	0.51
TENT5A	0.5075
GAPDH	0.505
ZNF83	0.5025
TMEM59	0.5
RASGEF1B	0.495
LINC01004	0.495
COX4I1	0.495
SGO1-AS1	0.4925
HINT1	0.4925
NENF	0.4875
ZNF292	0.4875
R3HDM2	0.4825
RPL27	0.4825
MIF	0.4825
SLC35F3	0.475
AP000446.1	0.475
ZFAS1	0.4625
UQCRB	0.46
UBB	0.4575
LINC01482	0.4575
SQSTM1	0.455
HSP90B1	0.455
SNHG6	0.4525
TNRC6B	0.4525
LINC00535	0.4475
HLA-B	0.4425
C9orf16	0.4425
UBC	0.4425
AL163541.1	0.4425
SERF2	0.4425
CDK14	0.44
HSPA5	0.44
IGFBP7	0.43
TUSC3	0.43
MANBA	0.425
TRPM3	0.425
SNHG8	0.4225
LINC02542	0.4225
CREB5	0.4225
AL049828.1	0.4225
GNG7	0.42
ASH1L	0.415
TOMM7	0.415
FXYD2	0.415
HNRNPA1	0.415
AC092422.1	0.4125
RIMS2	0.4125
MARK3	0.4125
RPL23	0.4125
IGF2BP2	0.41
FRMD4A	0.41
AC023509.6	0.41
LINC02245	0.4075
AC112206.2	0.4075
COX8A	0.4075
TERF2IP	0.4025
RPS10	0.4
H3F3B	0.4
TMA7	0.3975
UBE2D3	0.3975
CAMK2D	0.3975
ZFAND3	0.3975
SBF2	0.395
CTNNA1	0.39
HSP90AA1	0.39
ITSN1	0.39
VGF	0.3875
PTMA	0.385
SLC25A6	0.385
ERP29	0.3825
RERE	0.38
EEF2	0.38
PCSK2	0.38
DNM3	0.3775
THRB-AS1	0.3775
COX7C	0.3775
ATP5MG	0.3775
VPS53	0.3775
RUNX1	0.3775
NPC2	0.375
NUP210L	0.3725
SRGAP3	0.3725
ZBTB20	0.3725
TTC33	0.3725
TBCA	0.3725
AL138828.1	0.3725
MYL6	0.3725
EML5	0.3725
BTF3	0.37
CACNA1A	0.37
EPCAM	0.365
SPOCK1	0.365
AC002463.1	0.365
CDKL1	0.365
EIF4A2	0.3625
SYT14	0.36
SNHG5	0.36
UBE2D2	0.3575
TMBIM6	0.3575
DNAH12	0.355
NPM1	0.355
LURAP1L-AS1	0.355
RPS26	0.355
WIPF2	0.355
HNRNPC	0.3525
YWHAE	0.3525
NME2	0.3525
DYM	0.3525
NRCAM	0.35
RAD51B	0.35
CANX	0.3475
DNAH2	0.3475
CIRBP	0.3475
MACF1	0.345
GNG12-AS1	0.345
AC078923.1	0.345
SCARB1	0.345
USP34	0.3425
KCNMA1	0.3425
C12orf75	0.3425
OAZ1	0.3425
SH3KBP1	0.3425
GUK1	0.34
EEF1B2	0.34
ARIH1	0.34
SOX2-OT	0.3375
EMC10	0.3375
MRTFA	0.335
LUCAT1	0.3325
HLA-C	0.3325
SRPK2	0.3325
TRHDE	0.3325
TMEM132D	0.3325
ACTG1	0.3325
KIAA0319	0.33
VMP1	0.33
RPS6KA3	0.33
MYSM1	0.3275
PDIA3	0.3275
PDXDC1	0.3275
SND1	0.325
BSG	0.325
GOLGA4	0.3225
ARRDC3-AS1	0.3225
LINC01588	0.3225
PLD3	0.32
RGS7	0.3175
AC107223.1	0.3175
ROR2	0.3175
MAP4K5	0.3175
RBM39	0.3175
CCNI	0.315
MAST4	0.315
HNRNPA2B1	0.315
NUCB2	0.315
SNHG14	0.315
POLR2A	0.315
ACYP2	0.3125
RNF130	0.3125
PABPC1	0.3125
POLR1D	0.3125
SIL1	0.31
BNIP3L	0.31
SERPINA1	0.31
TRAPPC9	0.3075
AC011092.2	0.3075
CADPS	0.305
CHD2	0.305
SEC11C	0.305
GAS5	0.3025
AC079921.1	0.3025
IARS	0.3025
INTS6	0.3025
CALM2	0.3
NIPBL	0.3
MFSD4B	0.3
KMT2E	0.3
KANSL1	0.3
HCG17	0.2975
ADAMTSL1	0.2975
SMOC1	0.2975
YBX1	0.295
RAB7A	0.295
DPP7	0.295
RPRD2	0.2925
GLS	0.2925
KCNQ1OT1	0.2925
ACTB	0.29
JMJD1C	0.29
RTN4	0.2875
ADK	0.2875
FNDC3A	0.2875
DTNA	0.2875
PKN2-AS1	0.285
STPG4	0.285
PHF3	0.285
SCAI	0.285
DIP2C	0.285
ITGB1	0.285
PPP6R3	0.285
MORF4L1	0.285
IFI6	0.2825
SIK3	0.2825
DENND5B	0.2825
TSPAN8	0.2825
PTPRN	0.28
C8orf37-AS1	0.28
CEMIP2	0.28
NR6A1	0.28
RPL36AL	0.28
MEIS2	0.28
PHF20	0.28
CSNK1A1	0.275
NCAM1	0.275
SNAP25-AS1	0.275
APP	0.275
DST	0.2725
RALGPS1	0.2725
CTNNA3	0.2725
PRDX5	0.2725
RB1	0.2725
HS6ST3	0.2725
ANKMY1	0.27
AC011287.1	0.27
NPDC1	0.27
CALM1	0.27
MYO9A	0.27
PDE4C	0.27
DSCAM	0.27
KIF1A	0.2675
THRB	0.2675
ANKHD1	0.2675
DCDC2	0.2675
SOX6	0.2675
TNRC6A	0.2675
ABR	0.2675
EIF4G3	0.265
INHBA	0.265
LINC01505	0.265
ATP6V0B	0.2625
UQCRH	0.2625
ENSA	0.2625
AGAP1	0.2625
C4orf48	0.2625
CUTA	0.2625
SNX14	0.2625
PCLO	0.2625
NCALD	0.2625
EIF3H	0.2625
AUH	0.2625
CLIP1	0.2625
RPS4Y1	0.2625
AC007563.2	0.26
SMIM8	0.26
BACH2	0.26
ARL6IP4	0.26
UNC79	0.26
GABARAP	0.26
TMPRSS9	0.26
ARID4B	0.2575
LMCD1-AS1	0.2575
LEKR1	0.2575
AIG1	0.2575
SPTLC1	0.2575
NEAT1	0.2575
DIP2B	0.2575
EIF4B	0.2575
F10	0.2575
PLEKHA6	0.255
WDPCP	0.255
AC002460.2	0.255
COX7A2	0.255
SNX31	0.255
AC084816.1	0.255
SPAG9	0.255
DDX5	0.255
ZNF91	0.255
FOXP1	0.2525
PAM	0.2525
SNX29	0.2525
TULP2	0.2525
DSTN	0.2525
MMP24OS	0.2525
SON	0.2525
MAP7D2	0.2525
PRRC2C	0.25
CPEB4	0.25
OOEP	0.25
CD36	0.25
NAP1L1	0.25
SEZ6L2	0.25
LINC01358	0.2475
BTG1	0.2475
NPAS3	0.2475
JUN	0.245
PATJ	0.245
SNX9	0.245
SUGCT	0.245
MKLN1	0.245
NXN	0.245
NFIC	0.245
MEIKIN	0.2425
AC005355.1	0.2425
ANKS1A	0.2425
LHFPL3	0.2425
RSRC2	0.2425
DLEU1	0.2425
DYRK1A	0.2425
BEX1	0.2425
PUM1	0.24
ERO1B	0.24
TRIO	0.24
BRD2	0.24
AC012178.1	0.24
TTC3	0.24
ADAMTS2	0.2375
SETX	0.2375
ANK3	0.2375
LINC02646	0.2375
AC008014.1	0.2375
ATP5MC2	0.2375
TBC1D15	0.2375
MYO16	0.2375
ST13	0.2375
TPM3	0.235
MZT2B	0.235
THUMPD3-AS1	0.235
PDE4D	0.235
SNHG32	0.235
AHI1	0.235
HERC4	0.235
TEX2	0.235
RBFOX2	0.235
MT-ND4L	0.235
BIRC6	0.2325
LRRFIP2	0.2325
ANKUB1	0.2325
CCSER1	0.2325
AFF4	0.2325
COX6C	0.2325
PACS1	0.2325
UVRAG	0.2325
CADM1	0.2325
CCDC91	0.2325
DYNC1H1	0.2325
FTX	0.2325
S100A6	0.23
AL031599.1	0.23
GIGYF2	0.23
SLC39A8	0.23
WDR41	0.23
ATXN1	0.23
ST18	0.23
FRMD3	0.23
PEBP1	0.23
PRORP	0.23
UQCR11	0.23
UBL5	0.23
MT-ATP8	0.23
TBC1D8	0.2275
PNPLA8	0.2275
EEF1D	0.2275
PCBP2	0.2275
MIA2	0.2275
RAP1GAP2	0.2275
TMSB4X	0.2275
SFPQ	0.225
SARAF	0.225
HECTD4	0.225
BAZ1A	0.225
GPHN	0.225
FRMD5	0.225
ATP6V0C	0.225
APOH	0.225
ANKRD12	0.225
MIB1	0.225
PPP1R15A	0.225
TMSB10	0.2225
AGPS	0.2225
LPP	0.2225
LRPAP1	0.2225
SKP1	0.2225
AHCYL2	0.2225
SNRPN	0.2225
NLRC5	0.2225
NUCB1	0.2225
BEX3	0.2225
RABGAP1L	0.22
QPCT	0.22
AC104123.1	0.22
KHDC1	0.22
FAM107B	0.22
N4BP2L2	0.22
MEG8	0.22
SMIM12	0.2175
KIAA1324	0.2175
PAIP2	0.2175
CDH17	0.2175
CACNA1B	0.2175
SLC3A2	0.2175
KLC1	0.2175
PECAM1	0.2175
NEDD4L	0.2175
RALY	0.2175
CAMTA1	0.215
STAG1	0.215
ZSWIM6	0.215
LINC00271	0.215
AL078604.4	0.215
SEM1	0.215
RAB2A	0.215
NSMCE2	0.215
MED27	0.215
WAC	0.215
EIF4G2	0.215
GPC6	0.215
EIF5	0.215
POLG2	0.215
MORF4L2	0.215
UBR3	0.2125
ATP13A3	0.2125
SH3D19	0.2125
PPP1R9A	0.2125
EIF3E	0.2125
ATP5MD	0.2125
HMGB1	0.2125
SOS2	0.2125
GALC	0.2125
DRAIC	0.2125
VAPA	0.2125
AL136456.1	0.21
RPS6KC1	0.21
PUM2	0.21
ERC2	0.21
AC093298.2	0.21
CDC42SE2	0.21
BTBD9	0.21
MTRNR2L8	0.21
CFL1	0.21
EIF4A1	0.21
MYO5B	0.21
GATAD2B	0.2075
AC074286.1	0.2075
LINC01473	0.2075
KCNQ5	0.2075
PLPPR1	0.2075
CACNB2	0.2075
ALOX12-AS1	0.2075
UNC13A	0.2075
TOP1	0.2075
XRCC6	0.2075
MARK1	0.205
CHMP3	0.205
SETD5	0.205
ATP6V1A	0.205
GOLGB1	0.205
FER	0.205
AC079760.2	0.205
CALU	0.205
ASAP1	0.205
UBAP2	0.205
ATP6V1G1	0.205
SCGB2A1	0.205
SLC22A10	0.205
MYO1D	0.205
GRB2	0.205
MIR7-3HG	0.205
H3F3A	0.2025
KCNMB2	0.2025
SLC4A4	0.2025
PHACTR2	0.2025
THSD7A	0.2025
ZEB1	0.2025
GPATCH2L	0.2025
ANKRD11	0.2025
IKZF3	0.2025
ATF4	0.2025
ARMCX4	0.2025
HSPD1	0.2
LINC00886	0.2
HNRNPDL	0.2
TSPAN5	0.2
TULP4	0.2
RFX3-AS1	0.2
AOPEP	0.2
BICC1	0.2
RFLNA	0.2
MTRNR2L1	0.2
PRDX4	0.2
BABAM2	0.1975
PLB1	0.1975
SPAG16	0.1975
RYBP	0.1975
RUFY3	0.1975
RAPGEF2	0.1975
C5orf66	0.1975
PDE7B	0.1975
EIF3A	0.1975
MDK	0.1975
AC027288.3	0.1975
CLTC	0.1975
ZNF556	0.1975
LRRFIP1	0.195
DNAJB14	0.195
MYO10	0.195
GMDS-DT	0.195
CDK13	0.195
RABGEF1	0.195
XKR6	0.195
RAB21	0.195
CELF5	0.195
JUND	0.195
NUDC	0.1925
AL390957.1	0.1925
ANKRD44	0.1925
ZNF721	0.1925
IBTK	0.1925
IGF2BP3	0.1925
LHFPL3-AS1	0.1925
AC013287.1	0.1925
STK33	0.1925
TPH2	0.1925
SLC35F4	0.1925
HNRNPM	0.1925
SRSF11	0.19
WDR43	0.19
RAB1A	0.19
NCL	0.19
SEC62	0.19
SEC31A	0.19
SLC16A10	0.19
HIVEP2	0.19
SYNJ2	0.19
CLDN12	0.19
TMEM176B	0.19
ATP6V1H	0.19
SH3GL2	0.19
ZCCHC7	0.19
LRMDA	0.19
USP15	0.19
LINC02458	0.19
COMMD6	0.19
PLCG2	0.19
STAT3	0.19
ITCH	0.19
NDUFS5	0.1875
PFDN2	0.1875
FARP2	0.1875
SETD2	0.1875
ARHGEF3	0.1875
LSAMP	0.1875
SCD5	0.1875
MIR3936HG	0.1875
HSPA9	0.1875
PRIM2	0.1875
CHCHD2	0.1875
CLTA	0.1875
AL157388.1	0.1875
POLR2L	0.1875
AP002370.2	0.1875
NCOR2	0.1875
PCDH17	0.1875
TMED10	0.1875
MYO5A	0.1875
NDUFA1	0.1875
PLEKHB2	0.185
GPBP1	0.185
C6orf89	0.185
NSD3	0.185
EHMT1	0.185
ST5	0.185
AMPD3	0.185
SYT16	0.185
MEG3	0.185
TRIM69	0.185
RORA	0.185
ZCCHC14	0.185
LUC7L3	0.185
TLE5	0.185
CHMP4B	0.185
BACH1	0.185
SOD1	0.185
TAF1	0.185
PCBP1-AS1	0.1825
SCG2	0.1825
SELENOK	0.1825
ZPLD1	0.1825
RFC1	0.1825
EIF4E	0.1825
UQCRQ	0.1825
ORC3	0.1825
MAP7	0.1825
KMT2C	0.1825
MICU1	0.1825
PPP1R1A	0.1825
COX6A1	0.1825
LINC01500	0.1825
PPIB	0.1825
SRRM2	0.1825
RBBP6	0.1825
CCDC178	0.1825
TRPC4AP	0.1825
HLCS	0.1825
ATRX	0.1825
LINC01135	0.18
SNED1	0.18
ANO10	0.18
MAP1B	0.18
AC006525.1	0.18
FSTL4	0.18
DDX46	0.18
ZSCAN16-AS1	0.18
HSPB1	0.18
YWHAZ	0.18
FOCAD	0.18
CCNY	0.18
NDUFB8	0.18
AL627171.2	0.18
TMED3	0.18
ELOB	0.18
NAA38	0.18
CASC3	0.18
AP3D1	0.18
PPP6R2	0.18
GNB1	0.1775
KAZN	0.1775
SUCO	0.1775
ARF1	0.1775
MRPL33	0.1775
ITM2C	0.1775
TBC1D5	0.1775
STXBP5L	0.1775
PJA2	0.1775
NDFIP1	0.1775
SERINC1	0.1775
PPIA	0.1775
DNAJB6	0.1775
PRRC2B	0.1775
PTEN	0.1775
CD59	0.1775
STX3	0.1775
ANKRD42	0.1775
AEBP2	0.1775
MARS	0.1775
DAD1	0.1775
SRP14	0.1775
AC104041.1	0.1775
RABEP1	0.1775
NUFIP2	0.1775
NF1	0.1775
BCAS3	0.1775
FXYD5	0.1775
DHDH	0.1775
ATP5PF	0.1775
ST6GALNAC3	0.175
PSME4	0.175
NR1D2	0.175
FNDC3B	0.175
MAML3	0.175
LRBA	0.175
ARHGAP26	0.175
SEMA3E	0.175
PICALM	0.175
APLP2	0.175
APOLD1	0.175
ANKS1B	0.175
TXNRD1	0.175
MTUS2	0.175
NFAT5	0.175
AC015923.1	0.175
BTBD2	0.175
SIPA1L3	0.175
HMGN2	0.1725
ADAMTSL4-AS1	0.1725
IL6R	0.1725
CLIP4	0.1725
ST6GAL1	0.1725
ANXA5	0.1725
P4HA2	0.1725
TAF7	0.1725
ATP6V0E1	0.1725
NSG2	0.1725
COL21A1	0.1725
CGAS	0.1725
REV3L	0.1725
AC016074.2	0.1725
C11orf58	0.1725
C13orf42	0.1725
IRS2	0.1725
AC104574.2	0.1725
SCAPER	0.1725
ZNF555	0.1725
SMIM24	0.1725
NRIP1	0.1725
PARK7	0.17
BCAR3	0.17
KCNK1	0.17
TOMM20	0.17
NCKAP1	0.17
GRAMD1C	0.17
SLC7A14-AS1	0.17
FNIP2	0.17
LINC01933	0.17
BICRAL	0.17
TIAM2	0.17
COG5	0.17
GBF1	0.17
NAV2	0.17
RAP1B	0.17
PPP2R3C	0.17
KTN1	0.17
ABHD3	0.17
KIDINS220	0.1675
SPDYA	0.1675
ALK	0.1675
SEPTIN2	0.1675
FXR1	0.1675
HDAC9	0.1675
NDUFB2	0.1675
INVS	0.1675
ZBTB43	0.1675
TTC17	0.1675
ERC1	0.1675
PPM1H	0.1675
AC091078.1	0.1675
BMERB1	0.1675
GYS1	0.1675
MACROD2	0.1675
UQCC1	0.1675
RLF	0.165
DPP10	0.165
GULP1	0.165
LINC01494	0.165
CACNA1D	0.165
IGF2R	0.165
SEC61G	0.165
DYNC1I1	0.165
IMMP2L	0.165
TNKS	0.165
PPP2R2A	0.165
MTDH	0.165
NFX1	0.165
GDA	0.165
TRIM5	0.165
SPPL3	0.165
HERC1	0.165
SNHG19	0.165
CYLD	0.165
AC138627.1	0.165
MAP1LC3B	0.165
SHBG	0.165
GPATCH8	0.165
BPTF	0.165
KDM4B	0.165
EIF3K	0.165
DDX17	0.165
SMDT1	0.165
MICOS10	0.1625
GADD45A	0.1625
FLG-AS1	0.1625
LINC00877	0.1625
HNRNPD	0.1625
SEC24D	0.1625
PALLD	0.1625
SCGN	0.1625
GEM	0.1625
SEC61B	0.1625
PPA1	0.1625
BMPR1A	0.1625
PTGES3	0.1625
SCFD1	0.1625
AC068724.3	0.1625
HYDIN	0.1625
PAFAH1B1	0.1625
BRD4	0.1625
NCOA6	0.1625
YWHAQ	0.16
FBXO11	0.16
EML6	0.16
RAD18	0.16
RHOA	0.16
CFAP206	0.16
RGS17	0.16
NRF1	0.16
BRAF	0.16
SET	0.16
PAUPAR	0.16
RAB30-DT	0.16
KIF21A	0.16
SUCLA2	0.16
GPC5	0.16
ATP6V1D	0.16
ATP5MPL	0.16
DNAH3	0.16
HERPUD1	0.16
SLC39A11	0.16
CASK	0.16
KIF1B	0.1575
KRTCAP2	0.1575
SLC9C2	0.1575
GNG4	0.1575
LINC02613	0.1575
RAB3GAP1	0.1575
SLC4A10	0.1575
AC007163.1	0.1575
MAP2	0.1575
SUMF1	0.1575
ARF4	0.1575
TMEM156	0.1575
GPX3	0.1575
TPST1	0.1575
ABCB1	0.1575
GRM8	0.1575
UBE2H	0.1575
HNRNPK	0.1575
GARNL3	0.1575
GUCY2C	0.1575
SLC25A3	0.1575
RTN1	0.1575
AL157911.1	0.1575
ANXA2	0.1575
NDUFA13	0.1575
FGGY	0.155
PDIA6	0.155
LAPTM4A	0.155
PPIG	0.155
HDLBP	0.155
RARB	0.155
ELL2	0.155
RB1CC1	0.155
PTK2	0.155
ZFAND5	0.155
GKAP1	0.155
LINC01517	0.155
L2HGDH	0.155
KCNK10	0.155
VPS13C	0.155
DENND4A	0.155
SSH2	0.155
FBXL20	0.155
PPDPF	0.155
PER3	0.1525
LINC01226	0.1525
PTGER3	0.1525
CSDE1	0.1525
NUCKS1	0.1525
LYST	0.1525
FAM171B	0.1525
SPCS1	0.1525
KCNMB2-AS1	0.1525
ANKRD17	0.1525
ADGRV1	0.1525
CREBRF	0.1525
AL162718.1	0.1525
AL354740.1	0.1525
AL445250.1	0.1525
ELP4	0.1525
MON2	0.1525
LINC02307	0.1525
UBR1	0.1525
AP2A1	0.1525
TFF3	0.1525
STAG2	0.1525
PHACTR4	0.15
CAMKMT	0.15
AC010967.1	0.15
MYO3B	0.15
MYO1B	0.15
PLCL1	0.15
CRYBA2	0.15
OCIAD1	0.15
AC097376.3	0.15
MCTP1	0.15
AL139106.1	0.15
PHPT1	0.15
AMN1	0.15
CHST11	0.15
DYNLL1	0.15
PPP1R13B	0.15
CHD9	0.15
ZNF207	0.15
ERN1	0.15
MAPRE2	0.15
LINC02246	0.15
COX7B	0.15
CDC42	0.1475
PCNX2	0.1475
BMPR2	0.1475
MAP4	0.1475
COX17	0.1475
IL12A-AS1	0.1475
NLGN1	0.1475
LDB2	0.1475
FBXW7	0.1475
ZNF451	0.1475
ASCC3	0.1475
GTF2I	0.1475
TMEM176A	0.1475
TPD52	0.1475
CARD18	0.1475
SAP18	0.1475
AC007262.2	0.1475
EID1	0.1475
FOXK2	0.1475
GADD45B	0.1475
ACTN4	0.1475
NOP53	0.1475
EPB41	0.145
ZSWIM5	0.145
LINC01376	0.145
PPP1CB	0.145
COX7A2L	0.145
PRKCE	0.145
AC012459.1	0.145
PSMD1	0.145
ULK4	0.145
TRA2B	0.145
STPG2	0.145
RETREG1	0.145
SUB1	0.145
EPB41L4A-AS1	0.145
PPP1R10	0.145
WAKMAR2	0.145
FGFR1	0.145
PCF11	0.145
TMED2	0.145
UBL3	0.145
CEP128	0.145
PIAS1	0.145
FUS	0.145
AC106793.1	0.145
KRT10	0.145
APLP1	0.145
RABAC1	0.145
SERBP1	0.1425
ZNF638	0.1425
AC046134.2	0.1425
PLCH1	0.1425
AC092944.1	0.1425
MAP3K13	0.1425
ACAP2	0.1425
ABCF1	0.1425
SUPT3H	0.1425
MTO1	0.1425
UBE3D	0.1425
OSBPL3	0.1425
ATP6V1B2	0.1425
DPYSL2	0.1425
UBR5	0.1425
AZIN1-AS1	0.1425
SLC30A8	0.1425
CCSER2	0.1425
GRID1	0.1425
TRMT112	0.1425
NBEA	0.1425
RALGAPA1	0.1425
ESR2	0.1425
NPTN	0.1425
HELZ	0.1425
PPFIA3	0.1425
MYH14	0.1425
PIGU	0.1425
CBR3-AS1	0.1425
IDS	0.1425
FAF1	0.14
COPA	0.14
LINC00486	0.14
SERTAD2	0.14
ITGA9	0.14
PDLIM5	0.14
ELF2	0.14
LINC01033	0.14
UBE2B	0.14
EYS	0.14
MYO6	0.14
MPP6	0.14
RHEB	0.14
DNAJA1	0.14
DNAJC12	0.14
DNAJC9	0.14
CTSD	0.14
OOSP4B	0.14
C11orf80	0.14
KDM2A	0.14
NDUFC2	0.14
SIK2	0.14
RAN	0.14
TP53BP1	0.14
TCF12	0.14
PRKCA	0.14
MYL12B	0.14
NFIX	0.14
KCNJ6	0.14
GRAP2	0.14
RAB10	0.1375
CCDC138	0.1375
ARMC9	0.1375
AP002075.1	0.1375
LINC02150	0.1375
LIX1-AS1	0.1375
KDM3B	0.1375
MRNIP	0.1375
SDK1	0.1375
ZKSCAN1	0.1375
APTX	0.1375
CALY	0.1375
AHNAK	0.1375
ME3	0.1375
IAPP	0.1375
AC076968.2	0.1375
NDRG2	0.1375
ARL6IP1	0.1375
VAMP2	0.1375
MSL1	0.1375
LINC00511	0.1375
PTPRS	0.1375
WDR83OS	0.1375
KDELR1	0.1375
AC010320.4	0.1375
EIF2S2	0.1375
CNBD2	0.1375
L3MBTL1	0.1375
DDX3X	0.1375
KDM6A	0.1375
PAK3	0.1375
AL034417.2	0.135
ENO1	0.135
CEP350	0.135
CACNA1E	0.135
LINC01090	0.135
HSPE1	0.135
NBEAL1	0.135
MGLL	0.135
MRFAP1	0.135
PPP3CA	0.135
LARP1B	0.135
PPP2CA	0.135
FBXW11	0.135
SAMD3	0.135
AC005162.3	0.135
TACC1	0.135
PPP6C	0.135
ITGB1-DT	0.135
WAPL	0.135
CELF1	0.135
FNBP4	0.135
KMT2A	0.135
C12orf57	0.135
AC025159.1	0.135
AC002070.1	0.135
AL136441.1	0.135
SLC22A17	0.135
LINC02296	0.135
ATP6V0D1	0.135
GABARAPL2	0.135
TANC2	0.135
POU2F2	0.135
ATP9A	0.135
HMGN1	0.135
ATP6AP2	0.135
BEX2	0.135
ERRFI1	0.1325
EYA3	0.1325
OTUD7B	0.1325
JTB	0.1325
GPATCH2	0.1325
ODC1	0.1325
NCOA1	0.1325
RMDN2-AS1	0.1325
AAK1	0.1325
EIF2AK3	0.1325
HNRNPA3	0.1325
HECW2	0.1325
TMEM165	0.1325
CBR4	0.1325
RARS2	0.1325
TRAF3IP2-AS1	0.1325
AKAP9	0.1325
RGS22	0.1325
KDM4C	0.1325
RAD23B	0.1325
YME1L1	0.1325
ZNF365	0.1325
CNNM2	0.1325
MS4A4A	0.1325
ARHGEF12	0.1325
HSPA8	0.1325
ZFC3H1	0.1325
DACH1	0.1325
DNAJC3	0.1325
ARMH4	0.1325
AC068722.1	0.1325
ITGAM	0.1325
RPH3AL	0.1325
SMG6	0.1325
SREBF2	0.1325
UTY	0.1325
HHAT	0.13
MCFD2	0.13
COX5B	0.13
CREB1	0.13
RBMS3	0.13
DOCK3	0.13
SYNPR	0.13
TNIK	0.13
UBE2K	0.13
MOB1B	0.13
CDKL3	0.13
CDYL	0.13
SENP6	0.13
ARFGEF3	0.13
EPM2A	0.13
UBE3C	0.13
ADAM32	0.13
TXN	0.13
SNHG7	0.13
CTR9	0.13
TMEM258	0.13
PTMS	0.13
BICD1	0.13
PAWR	0.13
SIPA1L1	0.13
CPEB1	0.13
SEC11A	0.13
WSB1	0.13
NSRP1	0.13
P4HB	0.13
SNRNP70	0.13
PTPRA	0.13
PSMA7	0.13
SNU13	0.13
NRDC	0.1275
LINC01725	0.1275
CCDC18-AS1	0.1275
GCLM	0.1275
MAP4K3	0.1275
XPO1	0.1275
UBXN4	0.1275
OSBPL6	0.1275
SPATS2L	0.1275
KANSL1L	0.1275
ALCAM	0.1275
AC026341.1	0.1275
TM4SF4	0.1275
SERP1	0.1275
LMLN	0.1275
SPOCK3	0.1275
AC008571.2	0.1275
GNL1	0.1275
MAGI2-AS3	0.1275
AC104211.1	0.1275
ARID5B	0.1275
TEAD1	0.1275
MSRB3	0.1275
AC009522.1	0.1275
DLEU2	0.1275
CARS2	0.1275
SAMD4A	0.1275
PATL2	0.1275
MAP2K4	0.1275
RPS6KB1	0.1275
PSMD12	0.1275
RNF157	0.1275
GNAL	0.1275
HOOK2	0.1275
TIAM1	0.1275
VPS45	0.125
DNAH14	0.125
AKT3	0.125
LCLAT1	0.125
ABI2	0.125
KLF7	0.125
ACSL3	0.125
TBCK	0.125
CAST	0.125
SMOC2	0.125
CACNA2D1	0.125
LINC00589	0.125
KAT6A	0.125
RNF19A	0.125
NSUN6	0.125
CCDC7	0.125
PCGF5	0.125
LCOR	0.125
SBF2-AS1	0.125
PLEKHA7	0.125
SPCS2	0.125
TUBA1B	0.125
AC079385.1	0.125
CRY1	0.125
STRN3	0.125
MGA	0.125
TTBK2	0.125
ARPP19	0.125
ZFHX3	0.125
TP53	0.125
ACACA	0.125
C18orf32	0.125
GPX4	0.125
COPE	0.125
RUVBL2	0.125
AP000688.1	0.125
DNAJC8	0.1225
HIVEP3	0.1225
MAST2	0.1225
TOGARAM2	0.1225
EIF5B	0.1225
MIR4435-2HG	0.1225
ARL8B	0.1225
SCN11A	0.1225
NDUFB4	0.1225
ATP5ME	0.1225
RAB28	0.1225
SCFD2	0.1225
MAPK10	0.1225
SMARCA5	0.1225
LINC00326	0.1225
AC007384.1	0.1225
KIF13B	0.1225
C9orf57	0.1225
SPTAN1	0.1225
RTN3	0.1225
SLC2A13	0.1225
ATP8A2	0.1225
DLEU7	0.1225
FAM177A1	0.1225
PAPOLA	0.1225
TJP1	0.1225
GLG1	0.1225
NCOR1	0.1225
DCAF7	0.1225
PRKAR1A	0.1225
MXRA7	0.1225
FCGRT	0.1225
SNAP25	0.1225
USP9X	0.1225
AGBL4	0.12
C1orf43	0.12
GON4L	0.12
PAPPA2	0.12
HNRNPU	0.12
HPCAL1	0.12
SF3B6	0.12
GFPT1	0.12
EXOC6B	0.12
TSGA10	0.12
GALNT13	0.12
AC012499.1	0.12
SF3B1	0.12
BRK1	0.12
CTNNB1	0.12
NEK1	0.12
AC025470.2	0.12
LINC02062	0.12
RUFY1	0.12
PERP	0.12
GDAP1	0.12
ANKRD46	0.12
DENND4C	0.12
PALM2-AKAP2	0.12
RABEPK	0.12
CFAP70	0.12
SHOC2	0.12
NUP98	0.12
COPB1	0.12
PIK3C2A	0.12
DDX24	0.12
MAPK6	0.12
RPS27L	0.12
TSPAN3	0.12
MEF2A	0.12
HAGH	0.12
ERI2	0.12
AC015845.2	0.12
SUMO2	0.12
ENTHD1	0.12
CAPZB	0.1175
KHDRBS1	0.1175
KPNA6	0.1175
MAN1A2	0.1175
RASAL2	0.1175
ACBD3	0.1175
ZRANB3	0.1175
NFE2L2	0.1175
USP37	0.1175
ITPR1	0.1175
TFDP2	0.1175
NAALADL2	0.1175
SENP5	0.1175
AC139887.2	0.1175
YTHDC1	0.1175
BMPR1B	0.1175
AC109927.1	0.1175
RICTOR	0.1175
DMGDH	0.1175
SRP19	0.1175
LINC01170	0.1175
HSPA4	0.1175
ETF1	0.1175
SPINK1	0.1175
MTCH1	0.1175
FAM135A	0.1175
ELOC	0.1175
ATP6V1C1	0.1175
UBE2R2	0.1175
ALDH1A1	0.1175
MAPK8	0.1175
SMC3	0.1175
USP47	0.1175
AC010168.1	0.1175
USP12	0.1175
HSPH1	0.1175
LINC00598	0.1175
LAMP1	0.1175
ERH	0.1175
RBM25	0.1175
PTPN21	0.1175
BTBD7	0.1175
WDR20	0.1175
FAM189A1	0.1175
PKM	0.1175
MT2A	0.1175
MYH10	0.1175
LINC02073	0.1175
RFX2	0.1175
MARK4	0.1175
XBP1	0.1175
RBMX	0.1175
CCDC30	0.115
OSBPL9	0.115
JAK1	0.115
SH3GLB1	0.115
DCDC2C	0.115
DTNB	0.115
OST4	0.115
GALM	0.115
UPP2	0.115
PBRM1	0.115
ZNF148	0.115
PPP2R3A	0.115
NDUFC1	0.115
ANAPC10	0.115
FAM160A1	0.115
ARHGEF28	0.115
HOMER1	0.115
SSBP2	0.115
SEC24A	0.115
HNRNPA0	0.115
PRKN	0.115
TAX1BP1	0.115
TYW1	0.115
HIPK2	0.115
PCM1	0.115
PXDNL	0.115
TRIQK	0.115
ZNF706	0.115
LINC01504	0.115
LINC01508	0.115
RABGAP1	0.115
CREM	0.115
TLL2	0.115
DCDC1	0.115
FOXO1	0.115
UGGT2	0.115
NEDD8	0.115
ARHGAP5	0.115
SRP54	0.115
IGF1R	0.115
CRYM	0.115
CFDP1	0.115
STAT5B	0.115
ABCA9-AS1	0.115
ATP5F1D	0.115
SMARCA4	0.115
CALR	0.115
TRPM4	0.115
ADNP	0.115
EIF1AX	0.115
AL031428.1	0.1125
MACO1	0.1125
FOXJ3	0.1125
MYOCOS	0.1125
XPR1	0.1125
LINC00862	0.1125
SPTBN1	0.1125
CCDC88A	0.1125
CFAP36	0.1125
ARPC2	0.1125
CNTN4	0.1125
RBM6	0.1125
SMIM4	0.1125
PPP4R2	0.1125
ROBO2	0.1125
CNBP	0.1125
COPB2	0.1125
CCNL1	0.1125
LRCH3	0.1125
SLC9B1	0.1125
ZFR	0.1125
NSA2	0.1125
EFNA5	0.1125
REEP5	0.1125
FARS2	0.1125
TMEM14B	0.1125
SRSF3	0.1125
CDC5L	0.1125
SLC35A1	0.1125
SOD2	0.1125
PSMB1	0.1125
UMAD1	0.1125
LAMTOR4	0.1125
RAB11FIP1	0.1125
CPQ	0.1125
VLDLR-AS1	0.1125
ERP44	0.1125
CTNNAL1	0.1125
ANKRD26	0.1125
HNRNPH3	0.1125
TM9SF3	0.1125
SLIT1	0.1125
RDX	0.1125
DUSP16	0.1125
SINHCAF	0.1125
PNN	0.1125
CTDSPL2	0.1125
AC103876.1	0.1125
AC007221.1	0.1125
IL34	0.1125
GRN	0.1125
MSI2	0.1125
USP32	0.1125
BRIP1	0.1125
SPIRE1	0.1125
LINC00907	0.1125
TXNL1	0.1125
MBP	0.1125
TLE6	0.1125
TRIR	0.1125
COX6B1	0.1125
PAK5	0.1125
SLC25A17	0.1125
EP300	0.1125
WBP2NL	0.1125
NLGN4Y	0.1125
SRRM1	0.11
AL139260.1	0.11
PKN2	0.11
PPP1R12B	0.11
EFCAB2	0.11
SMYD3	0.11
ROCK2	0.11
CDC42EP3	0.11
SOS1	0.11
BAZ2B	0.11
AC098617.1	0.11
AC011997.1	0.11
TRANK1	0.11
ABHD5	0.11
PTPRG-AS1	0.11
TAFA4	0.11
PPM1L	0.11
STK32B	0.11
LIMCH1	0.11
CISD2	0.11
SORBS2	0.11
CDH18	0.11
AC011405.1	0.11
NR3C1	0.11
MAML1	0.11
GMDS	0.11
HLA-E	0.11
TSBP1-AS1	0.11
TMEM181	0.11
TMEM106B	0.11
SEPTIN7	0.11
PEG10	0.11
ASPH	0.11
KCNB2	0.11
EXT1	0.11
RFX3	0.11
LURAP1L	0.11
KIF5B	0.11
SHTN1	0.11
GLRX3	0.11
DENND5A	0.11
RRAS2	0.11
WNK1	0.11
NCKAP1L	0.11
ZMYM2	0.11
SNX6	0.11
AL356804.1	0.11
AL359237.1	0.11
YY1	0.11
MOSMO	0.11
CNOT1	0.11
WWP2	0.11
PSMD11	0.11
SPOP	0.11
TLE2	0.11
IL12RB1	0.11
FKBP8	0.11
PLA2G4C	0.11
CCDC155	0.11
SLX4IP	0.11
BTG3	0.11
HUWE1	0.11
THOC2	0.11
USP9Y	0.11
THRAP3	0.1075
ST3GAL3	0.1075
AC119674.1	0.1075
AKNAD1	0.1075
PPP4R3B	0.1075
MBD5	0.1075
TLK1	0.1075
OLA1	0.1075
DIS3L2	0.1075
NDUFA10	0.1075
TSC22D2	0.1075
MBNL1	0.1075
AFF1	0.1075
TTC37	0.1075
FBXL17	0.1075
DIAPH1	0.1075
GPLD1	0.1075
ACOT13	0.1075
CLIC1	0.1075
FAM184A	0.1075
ARID1B	0.1075
SGCE	0.1075
LMBR1	0.1075
PPP2CB	0.1075
STAU2	0.1075
GLIS3	0.1075
RAPGEF1	0.1075
TASOR2	0.1075
CUBN	0.1075
PRKG1	0.1075
ANAPC16	0.1075
TAF1D	0.1075
CNPY2	0.1075
OSBPL8	0.1075
ARPC3	0.1075
NUMB	0.1075
CASC4	0.1075
SPG11	0.1075
USP8	0.1075
IQGAP1	0.1075
PSMD7	0.1075
ATP6V0A1	0.1075
DHX8	0.1075
SMURF2	0.1075
UBE2O	0.1075
EPB41L3	0.1075
LMAN1	0.1075
ZFR2	0.1075
ZNF44	0.1075
PRDX2	0.1075
AC011447.3	0.1075
LSM14A	0.1075
AP001407.1	0.1075
CSTB	0.1075
YWHAH	0.1075
MT-ND6	0.1075
STX12	0.105
FNBP1L	0.105
SARS	0.105
LAMC1	0.105
ADAM17	0.105
DGUOK	0.105
MAP4K4	0.105
PRKAR2A	0.105
RNF13	0.105
IQCJ-SCHIP1	0.105
WDFY3	0.105
H2AFZ	0.105
DKK2	0.105
FAM172A	0.105
GRIK2	0.105
SEC63	0.105
SNX3	0.105
SESN1	0.105
PKIB	0.105
JAZF1	0.105
SLC20A2	0.105
AC083837.1	0.105
ENPP2	0.105
MAMDC2-AS1	0.105
EPB41L4B	0.105
PSMB7	0.105
TMEM72-AS1	0.105
ENTPD1-AS1	0.105
KLRD1	0.105
SCAF11	0.105
ATXN2	0.105
LNX2	0.105
PIBF1	0.105
NFKBIA	0.105
SRSF5	0.105
UBE3A	0.105
TRPM7	0.105
DAPK2	0.105
ITFG1	0.105
CMTM4	0.105
CHD3	0.105
ARSG	0.105
NDUFV2	0.105
SNRPD2	0.105
ZNF611	0.105
YARS	0.1025
EIF2B3	0.1025
AHCYL1	0.1025
TTC7A	0.1025
ACTR2	0.1025
CTNNA2	0.1025
ZC3H6	0.1025
ATP5MC3	0.1025
AC007319.1	0.1025
AC008269.1	0.1025
GNL3	0.1025
SLMAP	0.1025
KIAA1257	0.1025
USO1	0.1025
SCARB2	0.1025
AC079160.1	0.1025
RNF150	0.1025
AC098588.3	0.1025
LINC01060	0.1025
ITGA1	0.1025
RHOBTB3	0.1025
LINC02240	0.1025
TBC1D22B	0.1025
LYRM2	0.1025
AMD1	0.1025
BUD23	0.1025
ATP6V1F	0.1025
LINC01006	0.1025
TCEA1	0.1025
CLVS1	0.1025
ZNF704	0.1025
NDUFAF6	0.1025
NEBL	0.1025
RHOBTB1	0.1025
EIF3F	0.1025
MGST1	0.1025
ETNK1	0.1025
ATF7	0.1025
AC079313.2	0.1025
ZCCHC8	0.1025
SBNO1	0.1025
NUP58	0.1025
ELF1	0.1025
TSC22D1	0.1025
NEMF	0.1025
KIAA0586	0.1025
DAAM1	0.1025
RAB11A	0.1025
HEXA	0.1025
NGRN	0.1025
HEXIM1	0.1025
NPLOC4	0.1025
LINC01900	0.1025
RAD23A	0.1025
PSMD8	0.1025
SNRPB	0.1025
NORAD	0.1025
KANTR	0.1025
NBDY	0.1025
LAMP2	0.1025
HNRNPR	0.1
ZFYVE9	0.1
AC118549.1	0.1
CD46	0.1
RAB3GAP2	0.1
ATP6V1E2	0.1
AFTPH	0.1
KCMF1	0.1
WDR33	0.1
PRPF40A	0.1
CTDSPL	0.1
TMCC1	0.1
SSR3	0.1
NMD3	0.1
LCORL	0.1
SMIM14	0.1
OSTC	0.1
ANK2	0.1
BASP1	0.1
TMEM232	0.1
CAMLG	0.1
SLC17A3	0.1
ICA1	0.1
TRA2A	0.1
AC005165.1	0.1
LINC00174	0.1
AC005487.1	0.1
TNPO3	0.1
LUC7L2	0.1
MCPH1	0.1
AP003472.1	0.1
PUM3	0.1
PTPN3	0.1
STXBP1	0.1
LARP4B	0.1
RSU1	0.1
MYO3A	0.1
EPC1	0.1
REEP3	0.1
ANXA7	0.1
PAPSS2	0.1
IPO7	0.1
STRAP	0.1
FGD4	0.1
COPZ1	0.1
EEA1	0.1
PSMA6	0.1
SYNE2	0.1
TRIP11	0.1
AC025580.2	0.1
IFT140	0.1
FTO	0.1
SENP3	0.1
TAF15	0.1
RIOK3	0.1
DNM2	0.1
ZNF433-AS1	0.1
NDUFB7	0.1
CPT1C	0.1
TASP1	0.1
HM13	0.1
FO393401.1	0.1
PITPNB	0.1
PACSIN2	0.1
RBM3	0.1
CHM	0.1
TCEAL4	0.1
GRIA3	0.1
SYF2	0.0975
AGO3	0.0975
C1orf141	0.0975
COP1	0.0975
CDC42BPA	0.0975
MSH2	0.0975
CCT4	0.0975
AC015971.1	0.0975
ITGAV	0.0975
BZW1	0.0975
XRCC5	0.0975
RPN1	0.0975
XRN1	0.0975
KIAA0232	0.0975
NAA15	0.0975
DAP	0.0975
SAR1B	0.0975
AL022068.1	0.0975
DOP1A	0.0975
CD164	0.0975
MAN1A1	0.0975
FAM120B	0.0975
POR	0.0975
MDH2	0.0975
ANKIB1	0.0975
CAPZA2	0.0975
TOX	0.0975
VCP	0.0975
DCAF10	0.0975
LINC01501	0.0975
DENND1A	0.0975
DNHD1	0.0975
ZNF143	0.0975
RBM4	0.0975
CACNA1C	0.0975
SOX5	0.0975
SLC38A2	0.0975
TUBA1A	0.0975
DDIT3	0.0975
CCDC59	0.0975
RNF6	0.0975
LINC00571	0.0975
MED4	0.0975
TTC8	0.0975
AP3B2	0.0975
PRPF8	0.0975
STRADA	0.0975
FAM20A	0.0975
CYTH1	0.0975
LIPE-AS1	0.0975
CEP250	0.0975
AF165147.1	0.0975
LINC00649	0.0975
EIF3L	0.0975
RBX1	0.0975
SYP	0.0975
LINC01278	0.0975
MECP2	0.0975
C1orf122	0.095
SCMH1	0.095
PLPP3	0.095
ZNF644	0.095
DNTTIP2	0.095
TDRD10	0.095
CCT3	0.095
NME7	0.095
CD55	0.095
RNF144A	0.095
TTC27	0.095
CLK1	0.095
GBE1	0.095
SELENOT	0.095
LINC00880	0.095
VPS8	0.095
TPRG1	0.095
TDP2	0.095
HCG18	0.095
HMGCLL1	0.095
ARMC2	0.095
RNF217-AS1	0.095
AL035530.2	0.095
C7orf50	0.095
GARS	0.095
VPS41	0.095
AC002429.2	0.095
LMTK2	0.095
ATXN7L1	0.095
LAMB4	0.095
SLC7A2	0.095
KIAA2026	0.095
UBAP1	0.095
SECISBP2	0.095
ZNF462	0.095
EDF1	0.095
ZMYND11	0.095
WDR37	0.095
BTRC	0.095
RBM20	0.095
PDZD8	0.095
AP2A2	0.095
PHF21A	0.095
RSF1	0.095
SLC36A4	0.095
TPI1	0.095
LRP6	0.095
AC090115.1	0.095
ATF1	0.095
MUCL1	0.095
PPP1R12A	0.095
CIT	0.095
POMP	0.095
TMCO3	0.095
AKAP6	0.095
AL357153.2	0.095
TTC7B	0.095
GGA2	0.095
PFN1	0.095
FAM222B	0.095
PRPSAP1	0.095
ANAPC11	0.095
ZNF77	0.095
FXYD3	0.095
SLC8A2	0.095
SLC6A16	0.095
CPNE1	0.095
BRWD1	0.095
SDF2L1	0.095
[truncated: 13,637 more rows]

## Sheet: alphabeta_snRNAseq
Column1	Column2
gene	percent_UMIabove3
DLG2	0.810400866738895
TTC28	0.664138678223185
ZBTB20	0.593716143011918
LINC01619	0.540628385698808
NRCAM	0.501625135427952
CDK14	0.496208017334778
SNHG14	0.491874322860238
PDE4C	0.485373781148429
LINC00535	0.466955579631636
SGO1-AS1	0.465872156013001
LINC02542	0.442036836403034
INS	0.442036836403034
LINC02245	0.440953412784399
MANBA	0.43011917659805
DNAH12	0.421451787648971
SCAI	0.418201516793066
SPAG16	0.413867822318527
RASGEF1B	0.413867822318527
CREB5	0.404117009750813
LEKR1	0.403033586132178
TRAPPC9	0.394366197183099
MAGI2	0.392199349945829
ASB3	0.388949079089924
NLRC5	0.380281690140845
R3HDM2	0.369447453954496
ANKUB1	0.365113759479957
DAB1	0.356446370530878
RIMS2	0.356446370530878
IGF2BP2	0.354279523293608
ZFAND3	0.348862405200433
PTPRN2	0.348862405200433
TMEM132D	0.346695557963164
ZNF292	0.345612134344529
FRMD3	0.343445287107259
LINC01004	0.342361863488624
SLC35F3	0.339111592632719
AL022068.1	0.33477789815818
TENT5A	0.33261105092091
AL138828.1	0.33261105092091
DTNA	0.327193932827736
TRHDE	0.325027085590466
AC107223.1	0.323943661971831
DNM3	0.317443120260022
RAPGEF6	0.316359696641387
AGPS	0.313109425785482
FNIP1	0.308775731310943
AL390957.1	0.305525460455038
LINC00271	0.305525460455038
MAML3	0.304442036836403
AP000446.1	0.303358613217768
EML5	0.301191765980498
USP34	0.29035752979415
NEAT1	0.289274106175515
TTR	0.287107258938245
TRPM3	0.28602383531961
MEIS2	0.28385698808234
AC079160.1	0.28169014084507
AL049828.1	0.280606717226436
AC112206.2	0.279523293607801
IBTK	0.278439869989166
RGS7	0.275189599133261
AHI1	0.275189599133261
SYT14	0.271939328277356
HIVEP2	0.271939328277356
SBF2	0.271939328277356
TERF2IP	0.271939328277356
UBE3D	0.270855904658722
BACH2	0.270855904658722
FNDC3B	0.266522210184182
LURAP1L-AS1	0.266522210184182
NR6A1	0.263271939328277
GOLGA4	0.262188515709642
SOX2-OT	0.261105092091008
NCALD	0.261105092091008
RALGPS1	0.260021668472373
ULK4	0.256771397616468
GCG	0.255687973997833
THRB	0.253521126760563
JMJD1C	0.252437703141928
ADK	0.252437703141928
CAMK2D	0.251354279523294
SEC24D	0.251354279523294
MAST4	0.251354279523294
DIP2C	0.251354279523294
EFCAB2	0.249187432286024
BIRC6	0.249187432286024
RNF130	0.248104008667389
ASH1L	0.247020585048754
GMDS-DT	0.247020585048754
RFX3	0.245937161430119
SOX6	0.245937161430119
PAM	0.244853737811484
LINC01505	0.244853737811484
PPP6C	0.244853737811484
KCNMA1	0.243770314192849
TNKS	0.242686890574215
HDAC9	0.24160346695558
PLCG2	0.24160346695558
TNRC6B	0.24160346695558
LINC01482	0.240520043336945
NUP210L	0.23943661971831
AUH	0.23726977248104
RB1CC1	0.236186348862405
AL163541.1	0.236186348862405
RERE	0.232936078006501
VMP1	0.232936078006501
MKLN1	0.231852654387866
CHST11	0.231852654387866
NPAS3	0.231852654387866
PNPLA8	0.230769230769231
SNAP25-AS1	0.228602383531961
ST18	0.227518959913326
GPHN	0.227518959913326
LINC01588	0.226435536294691
RUFY3	0.225352112676056
VPS53	0.225352112676056
CFAP70	0.224268689057421
MTUS2	0.224268689057421
PDXDC1	0.224268689057421
FNDC3A	0.223185265438787
PDE4D	0.222101841820152
DST	0.222101841820152
ITSN1	0.221018418201517
EXOC6B	0.218851570964247
DNAJC9	0.217768147345612
CCDC138	0.216684723726977
DCDC2	0.216684723726977
LHFPL3	0.216684723726977
CTNNA3	0.216684723726977
DYM	0.215601300108342
SND1	0.214517876489707
DSCAM	0.214517876489707
KIF26B	0.213434452871073
SPOCK1	0.213434452871073
HSPA5	0.211267605633803
TNRC6A	0.211267605633803
UBR3	0.210184182015168
ATXN1	0.209100758396533
HCG17	0.209100758396533
MAMDC2-AS1	0.209100758396533
INVS	0.209100758396533
ANKS1B	0.209100758396533
ANKHD1	0.208017334777898
NBEA	0.208017334777898
UBE2D3	0.205850487540628
FER	0.205850487540628
ARHGEF3	0.204767063921994
MEG8	0.204767063921994
GLIS3	0.202600216684724
FTX	0.202600216684724
UTY	0.202600216684724
THRB-AS1	0.201516793066089
SLC2A13	0.201516793066089
DENND4A	0.200433369447454
CHD2	0.199349945828819
LPP	0.198266522210184
GOLGA1	0.198266522210184
TXNRD1	0.198266522210184
RAB7A	0.197183098591549
CCSER1	0.197183098591549
RAD51B	0.197183098591549
MARK3	0.197183098591549
CTNNA1	0.196099674972914
AOPEP	0.196099674972914
TPH2	0.196099674972914
CDKL1	0.196099674972914
RFX2	0.19501625135428
AC084816.1	0.19284940411701
ARIH1	0.19284940411701
ANKRD12	0.19284940411701
AGBL4	0.191765980498375
LMCD1-AS1	0.191765980498375
RAPGEF2	0.191765980498375
TTC33	0.191765980498375
PRIM2	0.191765980498375
MACF1	0.19068255687974
KLRD1	0.19068255687974
RB1	0.19068255687974
ACYP2	0.189599133261105
TBCA	0.189599133261105
SRGAP3	0.18851570964247
PHF3	0.18851570964247
PDE7B	0.18851570964247
N4BP2L2	0.187432286023835
TBC1D15	0.1863488624052
GNG7	0.1863488624052
CADPS	0.185265438786566
LRRFIP2	0.183098591549296
AC092944.1	0.183098591549296
ME3	0.183098591549296
HNRNPC	0.183098591549296
HYDIN	0.183098591549296
AC002460.2	0.180931744312026
EGLN3	0.180931744312026
KIAA0319	0.179848320693391
SCARB1	0.179848320693391
COL21A1	0.178764897074756
SETD5	0.177681473456121
PSMD1	0.176598049837486
XKR6	0.176598049837486
RFX3-AS1	0.176598049837486
LINC02646	0.176598049837486
AMPD3	0.175514626218852
MEG3	0.175514626218852
VPS13C	0.175514626218852
AC012178.1	0.175514626218852
RAP1GAP2	0.175514626218852
LINC00511	0.175514626218852
TBC1D8	0.174431202600217
AC005487.1	0.174431202600217
KMT2C	0.174431202600217
ASAP1	0.174431202600217
RABEPK	0.174431202600217
PACS1	0.174431202600217
ANKRD11	0.174431202600217
NLGN1	0.173347778981582
LEPROTL1	0.173347778981582
OLMALINC	0.173347778981582
AFF4	0.172264355362947
AC005355.1	0.171180931744312
CSNK1A1	0.171180931744312
PPP6R3	0.171180931744312
HS6ST3	0.171180931744312
NF1	0.171180931744312
AC074286.1	0.170097508125677
SYNPO2	0.170097508125677
FNIP2	0.170097508125677
POLG2	0.170097508125677
SCN11A	0.169014084507042
SUGCT	0.169014084507042
LINC00907	0.169014084507042
CCDC30	0.167930660888407
SLC4A10	0.167930660888407
DCDC1	0.167930660888407
ARRDC3-AS1	0.166847237269772
ANK3	0.166847237269772
UNC79	0.166847237269772
HERC1	0.166847237269772
CACNA1A	0.166847237269772
FBXL17	0.165763813651138
SIK3	0.165763813651138
RPS6KA3	0.165763813651138
MYSM1	0.164680390032503
SCD5	0.164680390032503
TMOD1	0.164680390032503
ZNF483	0.164680390032503
MIB1	0.164680390032503
NEDD4L	0.164680390032503
PATJ	0.163596966413868
WIPF2	0.163596966413868
AC026341.1	0.162513542795233
WDPCP	0.161430119176598
FOXP1	0.161430119176598
DYNC1I1	0.161430119176598
CACNB2	0.161430119176598
ZCCHC14	0.161430119176598
RBM39	0.161430119176598
GNAS	0.161430119176598
GPATCH2	0.160346695557963
ARMC9	0.160346695557963
AC104574.2	0.160346695557963
KDM4C	0.159263271939328
DNAH2	0.159263271939328
ZNF638	0.158179848320693
LINC01208	0.158179848320693
IL12RB1	0.158179848320693
RTN4	0.157096424702059
MRVI1-AS1	0.157096424702059
ERC2	0.156013001083424
SLC4A4	0.156013001083424
EIF4G3	0.154929577464789
ANKRD17	0.154929577464789
RSPRY1	0.154929577464789
REV3L	0.153846153846154
IQCN	0.153846153846154
TAFA4	0.152762730227519
AC078923.1	0.152762730227519
RABGAP1L	0.151679306608884
AC079921.1	0.151679306608884
TARBP1	0.150595882990249
GLS	0.150595882990249
AC092422.1	0.150595882990249
SEC31A	0.150595882990249
AIG1	0.150595882990249
TIAM2	0.150595882990249
VLDLR-AS1	0.150595882990249
MYO3B	0.149512459371614
RRAS2	0.149512459371614
DLEU1	0.149512459371614
TEX2	0.149512459371614
MT-ATP6	0.149512459371614
ZNF451	0.147345612134345
IMMP2L	0.147345612134345
CEP128	0.147345612134345
CACNA1D	0.14626218851571
STXBP5L	0.14626218851571
AC046134.2	0.14626218851571
AC023509.6	0.14626218851571
CRY1	0.14626218851571
TRIO	0.145178764897075
MAP7	0.145178764897075
GRIA4	0.145178764897075
SH3KBP1	0.145178764897075
GOLGB1	0.14409534127844
LRBA	0.14409534127844
MFSD4B	0.14409534127844
PTK2	0.14409534127844
ENSA	0.143011917659805
ZNF385D	0.14192849404117
RAB21	0.14192849404117
MT-CO3	0.14192849404117
EML6	0.140845070422535
NFE2L2	0.140845070422535
ANKRD44	0.140845070422535
CLDN12	0.140845070422535
NEBL	0.140845070422535
PECAM1	0.140845070422535
SORBS2	0.1397616468039
BTBD9	0.1397616468039
EYS	0.1397616468039
SMC5	0.1397616468039
ERC1	0.1397616468039
UGGT2	0.1397616468039
DYRK1A	0.1397616468039
BABAM2	0.137594799566631
RAB28	0.137594799566631
NIPBL	0.137594799566631
ZCCHC7	0.137594799566631
ATRNL1	0.137594799566631
GPATCH2L	0.137594799566631
CLIP4	0.136511375947996
SMIM8	0.136511375947996
NSMCE2	0.136511375947996
HCFC2	0.136511375947996
TBC1D5	0.135427952329361
ARID1B	0.135427952329361
LINC01358	0.134344528710726
ANKMY1	0.134344528710726
FBXW7	0.134344528710726
NAV2	0.134344528710726
TCF12	0.134344528710726
ATRX	0.134344528710726
LSAMP	0.133261105092091
ZEB1	0.133261105092091
KIF1A	0.132177681473456
PLCH1	0.132177681473456
TRA2B	0.132177681473456
PPP1R9A	0.132177681473456
RUNX1	0.132177681473456
GIGYF2	0.131094257854821
DOCK3	0.131094257854821
ATP6V1H	0.131094257854821
NCAM1	0.131094257854821
MIA2	0.131094257854821
MYO1D	0.131094257854821
SPAG9	0.131094257854821
KIF1B	0.130010834236186
PCBP1-AS1	0.130010834236186
PAUPAR	0.130010834236186
RASSF8	0.130010834236186
MAP4K5	0.130010834236186
LINC01500	0.130010834236186
LIMCH1	0.128927410617551
AC104123.1	0.128927410617551
INHBA	0.128927410617551
IARS	0.128927410617551
LRMDA	0.128927410617551
FRMD5	0.128927410617551
TAF1	0.128927410617551
ALK	0.127843986998917
LRRFIP1	0.127843986998917
SDK1	0.127843986998917
DGKI	0.127843986998917
ADAMTSL1	0.127843986998917
CHD9	0.127843986998917
MT-CO2	0.127843986998917
AL136456.1	0.126760563380282
AKT3	0.126760563380282
KMT2E	0.126760563380282
BNIP3L	0.126760563380282
MYO16	0.126760563380282
CPNE2	0.126760563380282
BACH1	0.126760563380282
SON	0.126760563380282
ARID4B	0.125677139761647
SNX14	0.125677139761647
PCLO	0.125677139761647
LINC00598	0.125677139761647
MYO5A	0.125677139761647
AC138627.1	0.125677139761647
NR1D2	0.124593716143012
TRANK1	0.124593716143012
WAC	0.124593716143012
AC011092.2	0.124593716143012
PLCL1	0.123510292524377
GNAI1	0.123510292524377
ZFHX3	0.123510292524377
TTC17	0.122426868905742
SPDYA	0.121343445287107
PRORP	0.121343445287107
ZNF83	0.121343445287107
XPR1	0.120260021668472
SH3D19	0.120260021668472
EPM2A	0.120260021668472
C8orf37-AS1	0.120260021668472
AZIN1-AS1	0.120260021668472
CADM1	0.120260021668472
DNAH9	0.120260021668472
MBP	0.120260021668472
KCNN1	0.120260021668472
RPRD2	0.119176598049837
SERTAD2	0.119176598049837
PDE11A	0.119176598049837
MAP2	0.119176598049837
CLVS1	0.119176598049837
AC013287.1	0.119176598049837
SSPN	0.119176598049837
NXN	0.119176598049837
MACROD2	0.119176598049837
MRTFA	0.119176598049837
CAMKMT	0.118093174431203
AC011287.1	0.118093174431203
SCAPER	0.118093174431203
MEIKIN	0.117009750812568
ZSCAN16-AS1	0.117009750812568
DOP1A	0.117009750812568
CNNM2	0.117009750812568
LMNTD1	0.117009750812568
DIP2B	0.117009750812568
RFLNA	0.117009750812568
FGF14	0.117009750812568
SYT16	0.117009750812568
ELF2	0.115926327193933
AC008014.1	0.115926327193933
FTO	0.115926327193933
LDLRAD4	0.115926327193933
UNC13A	0.115926327193933
ITCH	0.115926327193933
NCKAP1	0.114842903575298
KCNMB2	0.114842903575298
SAMD3	0.114842903575298
GARNL3	0.114842903575298
TDG	0.114842903575298
SCG5	0.114842903575298
ITGA9	0.113759479956663
DPP6	0.113759479956663
PUM2	0.112676056338028
AGAP1	0.112676056338028
C5orf66	0.112676056338028
SIL1	0.112676056338028
LHFPL3-AS1	0.112676056338028
SRPK2	0.112676056338028
IKZF3	0.112676056338028
DCAF1	0.111592632719393
WDFY3	0.111592632719393
WDR41	0.111592632719393
BICC1	0.111592632719393
GLT8D2	0.111592632719393
PAFAH1B1	0.111592632719393
MT-CYB	0.111592632719393
SRSF11	0.110509209100758
LINC01473	0.110509209100758
EEFSEC	0.110509209100758
AC008467.1	0.110509209100758
UBE2D2	0.110509209100758
SEM1	0.110509209100758
ROR2	0.110509209100758
FRMD4A	0.110509209100758
DERA	0.110509209100758
CCDC91	0.110509209100758
MYO9A	0.110509209100758
BCAR3	0.109425785482124
HDAC4	0.109425785482124
LUCAT1	0.109425785482124
AC079385.1	0.109425785482124
SUCLA2	0.109425785482124
ZNF91	0.109425785482124
AC097376.3	0.108342361863489
PSMB7	0.108342361863489
P4HA1	0.108342361863489
AEBP2	0.108342361863489
GPATCH8	0.108342361863489
HLCS	0.108342361863489
MBD5	0.107258938244854
RBMS3	0.107258938244854
ATP6V1A	0.107258938244854
SQSTM1	0.107258938244854
MCPH1	0.107258938244854
HERC4	0.107258938244854
CFAP43	0.107258938244854
CACNA1C	0.107258938244854
RORA	0.107258938244854
BMERB1	0.107258938244854
SMG6	0.107258938244854
ERO1B	0.106175514626219
TBCK	0.106175514626219
AC104211.1	0.106175514626219
SOS2	0.106175514626219
TTC3	0.106175514626219
MT-ND1	0.106175514626219
TTC27	0.105092091007584
PSME4	0.105092091007584
RAB1A	0.105092091007584
AC098588.3	0.105092091007584
LIX1-AS1	0.105092091007584
ESR1	0.105092091007584
GRM8	0.105092091007584
TMEM65	0.105092091007584
ERP44	0.105092091007584
ELP4	0.105092091007584
CLTC	0.105092091007584
TMPRSS9	0.105092091007584
PLEKHA6	0.104008667388949
TRAK1	0.104008667388949
ANAPC10	0.104008667388949
ADAMTS6	0.104008667388949
AC008397.1	0.104008667388949
NME7	0.102925243770314
LINC00486	0.102925243770314
MAP3K2	0.102925243770314
ZNF721	0.102925243770314
TMEM232	0.102925243770314
CPEB4	0.102925243770314
LAMB4	0.102925243770314
BMPR2	0.101841820151679
AC008269.1	0.101841820151679
PXDNL	0.101841820151679
STK33	0.101841820151679
HSP90B1	0.101841820151679
VAPA	0.101841820151679
LINC01937	0.100758396533044
STAG1	0.100758396533044
MAPK10	0.100758396533044
ABCB1	0.100758396533044
AC079760.2	0.100758396533044
DDX24	0.100758396533044
MYEF2	0.100758396533044
AL008633.1	0.100758396533044
LINC00886	0.0996749729144095
SMC5-AS1	0.0996749729144095
KMT2A	0.0996749729144095
AC009522.1	0.0996749729144095
ZMYM2	0.0996749729144095
LINC01135	0.0985915492957746
SNED1	0.0985915492957746
FOCAD	0.0985915492957746
LINC01504	0.0985915492957746
CNTN5	0.0985915492957746
GPC6	0.0985915492957746
SNX29	0.0985915492957746
TANC2	0.0985915492957746
NPLOC4	0.0985915492957746
TTN-AS1	0.0975081256771398
LINC01033	0.0975081256771398
PJA2	0.0975081256771398
HECTD4	0.0975081256771398
SNAP25	0.0975081256771398
UQCC1	0.0975081256771398
MT-CO1	0.0975081256771398
ZSWIM5	0.0964247020585049
ST6GALNAC3	0.0964247020585049
EIF2AK3	0.0964247020585049
RAB3GAP1	0.0964247020585049
DNAH7	0.0964247020585049
GDAP1	0.0964247020585049
CARD18	0.0964247020585049
SIPA1L1	0.0964247020585049
CPLX4	0.0964247020585049
LINC01376	0.09534127843987
THUMPD3-AS1	0.09534127843987
TLL2	0.09534127843987
SHTN1	0.09534127843987
C11orf49	0.09534127843987
UVRAG	0.09534127843987
INTS6	0.09534127843987
SAMD4A	0.09534127843987
LINC01278	0.09534127843987
PER3	0.0942578548212351
TBL1XR1	0.0942578548212351
TSPAN5	0.0942578548212351
GMDS	0.0942578548212351
PHACTR2	0.0942578548212351
PTPRD	0.0942578548212351
APTX	0.0942578548212351
TRIM5	0.0942578548212351
PDE8A	0.0942578548212351
HELZ	0.0942578548212351
ZNF516	0.0942578548212351
KDM4B	0.0942578548212351
USP9Y	0.0942578548212351
RICTOR	0.0931744312026002
FAM135A	0.0931744312026002
COG5	0.0931744312026002
AC002463.1	0.0931744312026002
FOXN3	0.0931744312026002
TMED3	0.0931744312026002
ABR	0.0931744312026002
STAT3	0.0931744312026002
KCNJ6	0.0931744312026002
FARP2	0.0920910075839653
ENTPD3-AS1	0.0920910075839653
HOMER1	0.0920910075839653
SNX9	0.0920910075839653
MAMDC2	0.0920910075839653
PRRC2B	0.0920910075839653
GBF1	0.0920910075839653
C11orf58	0.0920910075839653
LINC00571	0.0920910075839653
PHF20	0.0920910075839653
PKN2-AS1	0.0910075839653304
CEP350	0.0910075839653304
NEK1	0.0910075839653304
SYNJ2	0.0910075839653304
LUC7L2	0.0910075839653304
CEMIP2	0.0910075839653304
ZBTB43	0.0910075839653304
HMGB1	0.0910075839653304
SMOC1	0.0910075839653304
MECP2	0.0910075839653304
PRRC2C	0.0899241603466956
HECW2	0.0899241603466956
LMLN	0.0899241603466956
LINC01933	0.0899241603466956
UBE3C	0.0899241603466956
ARHGEF12	0.0899241603466956
KIF21A	0.0899241603466956
PIAS1	0.0899241603466956
CMIP	0.0899241603466956
PTPRM	0.0899241603466956
HM13	0.0899241603466956
RANBP2	0.0888407367280607
ZRANB3	0.0888407367280607
BAZ2B	0.0888407367280607
ATP13A3	0.0888407367280607
LINC02062	0.0888407367280607
HIPK2	0.0888407367280607
TUSC3	0.0888407367280607
UBR5	0.0888407367280607
PLPPR1	0.0888407367280607
KIAA1217	0.0888407367280607
SIK2	0.0888407367280607
AKAP6	0.0888407367280607
RALGAPA1	0.0888407367280607
C16orf95	0.0888407367280607
NBEAL1	0.0877573131094258
ALCAM	0.0877573131094258
ANKRD26	0.0877573131094258
COPB1	0.0877573131094258
MON2	0.0877573131094258
MBNL2	0.0877573131094258
DPH6	0.0877573131094258
PLCB1	0.0877573131094258
SLC25A17	0.0877573131094258
ITGAV	0.0866738894907909
LINC01091	0.0866738894907909
ELL2	0.0866738894907909
MIR3936HG	0.0866738894907909
SENP6	0.0866738894907909
ARFGEF3	0.0866738894907909
RABGEF1	0.0866738894907909
AC016074.2	0.0866738894907909
TSPAN8	0.0866738894907909
PUM1	0.085590465872156
FGGY	0.085590465872156
FMN2	0.085590465872156
FAM171B	0.085590465872156
PALLD	0.085590465872156
EFNA5	0.085590465872156
FBXW11	0.085590465872156
PKIB	0.085590465872156
AL078604.4	0.085590465872156
NFX1	0.085590465872156
ST5	0.085590465872156
AC025159.1	0.085590465872156
STRN3	0.085590465872156
KLC1	0.085590465872156
WWOX	0.085590465872156
AC012499.1	0.0845070422535211
EIF4E	0.0845070422535211
DMGDH	0.0845070422535211
ZDHHC14	0.0845070422535211
PRKN	0.0845070422535211
GDA	0.0845070422535211
CLIP1	0.0845070422535211
SCFD1	0.0845070422535211
MT-ND4	0.0845070422535211
MARK1	0.0834236186348862
XRN1	0.0834236186348862
LINC01214	0.0834236186348862
ANKS1A	0.0834236186348862
UBE2H	0.0834236186348862
FAM49B	0.0834236186348862
ZFC3H1	0.0834236186348862
ITFG1	0.0834236186348862
AF165147.1	0.0834236186348862
PAK3	0.0834236186348862
KAZN	0.0823401950162514
AC010967.1	0.0823401950162514
LRRTM4	0.0823401950162514
MCTP1	0.0823401950162514
CREBRF	0.0823401950162514
PACRG	0.0823401950162514
AKAP9	0.0823401950162514
SPTLC1	0.0823401950162514
ITGB1-DT	0.0823401950162514
KCNQ1OT1	0.0823401950162514
BICD1	0.0823401950162514
RAB11A	0.0823401950162514
FOXK2	0.0823401950162514
MAP7D2	0.0823401950162514
JPX	0.0823401950162514
DIAPH2	0.0823401950162514
FAF1	0.0812567713976165
IL6R	0.0812567713976165
DNAH14	0.0812567713976165
DISC1	0.0812567713976165
SETD2	0.0812567713976165
GSK3B	0.0812567713976165
SSBP2	0.0812567713976165
CYSTM1	0.0812567713976165
NRG1	0.0812567713976165
C11orf80	0.0812567713976165
DNAJC3	0.0812567713976165
DAAM1	0.0812567713976165
DYNC1H1	0.0812567713976165
IGF1R	0.0812567713976165
BPTF	0.0812567713976165
ADNP	0.0812567713976165
RBFOX2	0.0812567713976165
MT-ND3	0.0812567713976165
CACNA1E	0.0801733477789816
PRKCE	0.0801733477789816
NRXN1	0.0801733477789816
RPL37A	0.0801733477789816
STPG2	0.0801733477789816
ZSWIM6	0.0801733477789816
ARHGEF28	0.0801733477789816
CDC42SE2	0.0801733477789816
LINC02680	0.0801733477789816
CRADD	0.0801733477789816
C12orf75	0.0801733477789816
ZNF556	0.0801733477789816
RPS4Y1	0.0801733477789816
AC009226.1	0.0790899241603467
AC068633.1	0.0790899241603467
ABCF1	0.0790899241603467
SNX13	0.0790899241603467
VPS13B	0.0790899241603467
APBA1	0.0790899241603467
RIMBP2	0.0790899241603467
SLC7A1	0.0790899241603467
DAPK2	0.0790899241603467
KANSL1	0.0790899241603467
NFIC	0.0790899241603467
KDM6A	0.0790899241603467
ST3GAL3	0.0780065005417118
GNG12-AS1	0.0780065005417118
HHAT	0.0780065005417118
MAP4K3	0.0780065005417118
CPNE4	0.0780065005417118
TMEM165	0.0780065005417118
LINC01170	0.0780065005417118
JAZF1	0.0780065005417118
FOXP2	0.0780065005417118
BRAF	0.0780065005417118
AL157388.1	0.0780065005417118
CELF1	0.0780065005417118
ANKRD42	0.0780065005417118
PICALM	0.0780065005417118
FOXO1	0.0780065005417118
NFAT5	0.0780065005417118
MYO5B	0.0780065005417118
DDR2	0.0769230769230769
SPATA17	0.0769230769230769
WDR43	0.0769230769230769
AC139887.2	0.0769230769230769
LINC01182	0.0769230769230769
RETREG1	0.0769230769230769
TYW1	0.0769230769230769
AL512603.2	0.0769230769230769
CCNY	0.0769230769230769
NAV3	0.0769230769230769
ATP6V1D	0.0769230769230769
GNAL	0.0769230769230769
RASAL2	0.075839653304442
SPTBN1	0.075839653304442
KIAA0232	0.075839653304442
AC098829.1	0.075839653304442
SLC30A9	0.075839653304442
AC109927.1	0.075839653304442
ATG10	0.075839653304442
CDC5L	0.075839653304442
KCNQ5	0.075839653304442
USP45	0.075839653304442
SYNE1	0.075839653304442
TNS3	0.075839653304442
KAT6A	0.075839653304442
UBAP2	0.075839653304442
RAB18	0.075839653304442
IFT88	0.075839653304442
KTN1	0.075839653304442
MCTP2	0.075839653304442
LINC02246	0.075839653304442
LINC01725	0.0747562296858072
DIS3L2	0.0747562296858072
MOB1B	0.0747562296858072
PRKG2	0.0747562296858072
TSBP1-AS1	0.0747562296858072
CDK13	0.0747562296858072
LARP4B	0.0747562296858072
BMPR1A	0.0747562296858072
PTEN	0.0747562296858072
ENTPD1-AS1	0.0747562296858072
TEAD1	0.0747562296858072
SLC41A2	0.0747562296858072
MIPEP	0.0747562296858072
MAST3	0.0747562296858072
SMIM12	0.0736728060671723
LTBP1	0.0736728060671723
RAD54L2	0.0736728060671723
SLMAP	0.0736728060671723
TFDP2	0.0736728060671723
UBE2K	0.0736728060671723
HSPA9	0.0736728060671723
ORC3	0.0736728060671723
RGS17	0.0736728060671723
HNRNPA2B1	0.0736728060671723
RBPMS	0.0736728060671723
SNX31	0.0736728060671723
DENND5B	0.0736728060671723
USP15	0.0736728060671723
SLC35F4	0.0736728060671723
BCAS3	0.0736728060671723
TRPC4AP	0.0736728060671723
FBXO11	0.0725893824485374
ZCWPW2	0.0725893824485374
IGSF11	0.0725893824485374
NEK11	0.0725893824485374
NAALADL2	0.0725893824485374
FSTL4	0.0725893824485374
SUPT3H	0.0725893824485374
TULP4	0.0725893824485374
TOX	0.0725893824485374
KCNB2	0.0725893824485374
FER1L6-AS2	0.0725893824485374
MED27	0.0725893824485374
GPR158	0.0725893824485374
CCSER2	0.0725893824485374
AMBRA1	0.0725893824485374
FNBP4	0.0725893824485374
AC007262.2	0.0725893824485374
ERN1	0.0725893824485374
SIPA1L3	0.0725893824485374
EHBP1	0.0715059588299025
CHN1	0.0715059588299025
RAD18	0.0715059588299025
ANO10	0.0715059588299025
APBB2	0.0715059588299025
SCFD2	0.0715059588299025
BMPR1B	0.0715059588299025
SLC39A8	0.0715059588299025
CPE	0.0715059588299025
ARL15	0.0715059588299025
BCLAF1	0.0715059588299025
FAM120B	0.0715059588299025
RGS22	0.0715059588299025
PPM1H	0.0715059588299025
PCNX1	0.0715059588299025
MSI2	0.0715059588299025
CBR4	0.0704225352112676
MARCH6	0.0704225352112676
OOEP	0.0704225352112676
MTDH	0.0704225352112676
KIF27	0.0704225352112676
MARS	0.0704225352112676
RIC8B	0.0704225352112676
RABEP1	0.0704225352112676
POU2F2	0.0704225352112676
TOP1	0.0704225352112676
CAMTA1	0.0693391115926327
JAK1	0.0693391115926327
COP1	0.0693391115926327
RPS6KC1	0.0693391115926327
PPP4R3B	0.0693391115926327
MAGI1	0.0693391115926327
ROBO2	0.0693391115926327
MAP1B	0.0693391115926327
LINC01277	0.0693391115926327
CACNA2D1	0.0693391115926327
CDH17	0.0693391115926327
LINGO2	0.0693391115926327
ECPAS	0.0693391115926327
PCGF5	0.0693391115926327
BTAF1	0.0693391115926327
FAM155A	0.0693391115926327
GALK2	0.0693391115926327
MAP2K4	0.0693391115926327
ABHD3	0.0693391115926327
BCL2	0.0693391115926327
RALY	0.0693391115926327
NRIP1	0.0693391115926327
MICAL3	0.0693391115926327
DMD	0.0693391115926327
MIR4435-2HG	0.0682556879739978
UBXN4	0.0682556879739978
AC079305.3	0.0682556879739978
MAP4	0.0682556879739978
KPNA1	0.0682556879739978
KIAA1257	0.0682556879739978
TMCC1	0.0682556879739978
LINC02163	0.0682556879739978
SKP1	0.0682556879739978
AC106791.1	0.0682556879739978
PPP1R10	0.0682556879739978
KHDC1	0.0682556879739978
CALU	0.0682556879739978
MIR181A2HG	0.0682556879739978
PARD3	0.0682556879739978
METTL15	0.0682556879739978
SPPL3	0.0682556879739978
KIAA0586	0.0682556879739978
TP53BP1	0.0682556879739978
AKAP13	0.0682556879739978
ALOX12-AS1	0.0682556879739978
CYTH1	0.0682556879739978
USP14	0.0682556879739978
PCSK2	0.0682556879739978
NCOA6	0.0682556879739978
CHEK2	0.0682556879739978
GCLM	0.0671722643553629
SLC9C2	0.0671722643553629
ZC3H6	0.0671722643553629
ATF2	0.0671722643553629
AFF1	0.0671722643553629
ASPH	0.0671722643553629
NCOR2	0.0671722643553629
PCDH17	0.0671722643553629
HSP90AA1	0.0671722643553629
NCOR1	0.0671722643553629
NSRP1	0.0671722643553629
AC005670.3	0.0671722643553629
SLC39A11	0.0671722643553629
ZNF555	0.0671722643553629
CHM	0.0671722643553629
ARMCX4	0.0671722643553629
SFPQ	0.0660888407367281
CCDC18	0.0660888407367281
COPA	0.0660888407367281
LINC00862	0.0660888407367281
AC068051.1	0.0660888407367281
ANKRD28	0.0660888407367281
RYBP	0.0660888407367281
GPBP1	0.0660888407367281
PCBD2	0.0660888407367281
NR3C1	0.0660888407367281
PUM3	0.0660888407367281
PLEKHA7	0.0660888407367281
RTN1	0.0660888407367281
ESR2	0.0660888407367281
LINC01572	0.0660888407367281
RPH3AL	0.0660888407367281
ZNF407	0.0660888407367281
PIK3R2	0.0660888407367281
CD99	0.0660888407367281
SRSF4	0.0650054171180932
HIVEP3	0.0650054171180932
FNBP1L	0.0650054171180932
TRIM33	0.0650054171180932
KLF7	0.0650054171180932
SUMF1	0.0650054171180932
PPP2R3A	0.0650054171180932
WWTR1	0.0650054171180932
SEC62	0.0650054171180932
SLC7A14-AS1	0.0650054171180932
TENT2	0.0650054171180932
PAIP2	0.0650054171180932
NDUFAF6	0.0650054171180932
RAB30-DT	0.0650054171180932
MAML2	0.0650054171180932
CEP126	0.0650054171180932
STON2	0.0650054171180932
GRIN2A	0.0650054171180932
ARHGAP44	0.0650054171180932
DCAF7	0.0650054171180932
MMP24OS	0.0650054171180932
TBC1D22A	0.0650054171180932
USP9X	0.0650054171180932
ROR1	0.0639219934994583
GON4L	0.0639219934994583
TOGARAM2	0.0639219934994583
PARD3B	0.0639219934994583
CNTN4	0.0639219934994583
TNIK	0.0639219934994583
KIAA0825	0.0639219934994583
SEC24A	0.0639219934994583
AL033504.1	0.0639219934994583
PHTF2	0.0639219934994583
RABGAP1	0.0639219934994583
WDR37	0.0639219934994583
GRIK4	0.0639219934994583
CNTN1	0.0639219934994583
AC005759.1	0.0639219934994583
PIGU	0.0639219934994583
EWSR1	0.0639219934994583
SREBF2	0.0639219934994583
GATAD2B	0.0628385698808234
SMYD3	0.0628385698808234
CTNNA2	0.0628385698808234
ABI2	0.0628385698808234
KAT2B	0.0628385698808234
PBRM1	0.0628385698808234
ZNF148	0.0628385698808234
ACAP2	0.0628385698808234
FAM172A	0.0628385698808234
GRIK2	0.0628385698808234
SAMD5	0.0628385698808234
PPP2R2A	0.0628385698808234
KIAA2026	0.0628385698808234
MOB3B	0.0628385698808234
FAM219A	0.0628385698808234
YME1L1	0.0628385698808234
REEP3	0.0628385698808234
CPEB3	0.0628385698808234
SHOC2	0.0628385698808234
PRMT3	0.0628385698808234
PHF21A	0.0628385698808234
TMEM135	0.0628385698808234
CLYBL	0.0628385698808234
AC018618.1	0.0628385698808234
BRIP1	0.0628385698808234
SMCHD1	0.0628385698808234
CFAP61	0.0628385698808234
TSHZ2	0.0628385698808234
CAPZB	0.0617551462621885
TRAPPC12	0.0617551462621885
AAK1	0.0617551462621885
CNTNAP5	0.0617551462621885
SF3B1	0.0617551462621885
TRIP12	0.0617551462621885
GBE1	0.0617551462621885
ALPK1	0.0617551462621885
CFAP206	0.0617551462621885
RHOBTB1	0.0617551462621885
AP002370.2	0.0617551462621885
ENOX1	0.0617551462621885
MYCBP2	0.0617551462621885
LONP2	0.0617551462621885
CETP	0.0617551462621885
ACACA	0.0617551462621885
PTGER3	0.0606717226435536
EDEM3	0.0606717226435536
SDCCAG8	0.0606717226435536
NKTR	0.0606717226435536
RNF13	0.0606717226435536
VEPH1	0.0606717226435536
PPP3CA	0.0606717226435536
DKK2	0.0606717226435536
ZFR	0.0606717226435536
AC093298.2	0.0606717226435536
TPD52	0.0606717226435536
TRIQK	0.0606717226435536
SH3GL2	0.0606717226435536
ITGB1	0.0606717226435536
VTI1A	0.0606717226435536
DNHD1	0.0606717226435536
PIK3C2A	0.0606717226435536
KDM5A	0.0606717226435536
MSRB3	0.0606717226435536
RAP1B	0.0606717226435536
CCDC59	0.0606717226435536
RBM26	0.0606717226435536
LINC00639	0.0606717226435536
TTLL5	0.0606717226435536
SSH2	0.0606717226435536
MAPRE2	0.0606717226435536
ATP9B	0.0606717226435536
EVI5	0.0595882990249187
SUCO	0.0595882990249187
LYPLAL1	0.0595882990249187
PCNX2	0.0595882990249187
NCOA1	0.0595882990249187
GFPT1	0.0595882990249187
HDLBP	0.0595882990249187
CASR	0.0595882990249187
AC008571.2	0.0595882990249187
MRNIP	0.0595882990249187
GPLD1	0.0595882990249187
RNGTT	0.0595882990249187
MAN1A1	0.0595882990249187
SEMA3E	0.0595882990249187
AP001831.1	0.0595882990249187
APOLD1	0.0595882990249187
LINC02408	0.0595882990249187
PCCA	0.0595882990249187
LINC00871	0.0595882990249187
NEK9	0.0595882990249187
MEF2A	0.0595882990249187
COG7	0.0595882990249187
SMURF2	0.0595882990249187
NOL4	0.0595882990249187
PITPNB	0.0595882990249187
EPB41	0.0585048754062839
FLG-AS1	0.0585048754062839
VPS54	0.0585048754062839
ATG7	0.0585048754062839
CLASP2	0.0585048754062839
POLQ	0.0585048754062839
LRCH3	0.0585048754062839
RFC1	0.0585048754062839
NAA15	0.0585048754062839
AC104596.1	0.0585048754062839
SNX25	0.0585048754062839
CDKAL1	0.0585048754062839
HMGCLL1	0.0585048754062839
UMAD1	0.0585048754062839
TAX1BP1	0.0585048754062839
TPST1	0.0585048754062839
AHCYL2	0.0585048754062839
AC090921.1	0.0585048754062839
GKAP1	0.0585048754062839
CENPP	0.0585048754062839
MYO3A	0.0585048754062839
RDX	0.0585048754062839
C12orf73	0.0585048754062839
POLR1D	0.0585048754062839
L2HGDH	0.0585048754062839
AL139317.5	0.0585048754062839
PITPNC1	0.0585048754062839
PTPRS	0.0585048754062839
LDLR	0.0585048754062839
AP000688.1	0.0585048754062839
MT-ND2	0.0585048754062839
FOXJ3	0.057421451787649
OSBPL9	0.057421451787649
ZFYVE9	0.057421451787649
NUCKS1	0.057421451787649
NOL10	0.057421451787649
PPP1CB	0.057421451787649
R3HDM1	0.057421451787649
PPIG	0.057421451787649
ADGRV1	0.057421451787649
LINC02240	0.057421451787649
NSG2	0.057421451787649
RASGEF1C	0.057421451787649
CGAS	0.057421451787649
WAKMAR2	0.057421451787649
PCM1	0.057421451787649
RAB2A	0.057421451787649
SGK3	0.057421451787649
EHMT1	0.057421451787649
KAT6B	0.057421451787649
CTBP2	0.057421451787649
GLRX3	0.057421451787649
SYNE2	0.057421451787649
TTC8	0.057421451787649
CASC4	0.057421451787649
NUP93	0.057421451787649
FBXL20	0.057421451787649
CDK12	0.057421451787649
PSMD12	0.057421451787649
KIAA1328	0.057421451787649
NFIX	0.057421451787649
APP	0.057421451787649
TIAM1	0.057421451787649
PI4KA	0.057421451787649
GRK3	0.057421451787649
MORF4L2	0.057421451787649
AKNAD1	0.0563380281690141
OLA1	0.0563380281690141
TTN	0.0563380281690141
SEPTIN2	0.0563380281690141
SENP7	0.0563380281690141
MAP3K13	0.0563380281690141
TMEM150C	0.0563380281690141
NFKB1	0.0563380281690141
LINC00616	0.0563380281690141
C6orf62	0.0563380281690141
MYO6	0.0563380281690141
ARMC2	0.0563380281690141
AC007384.1	0.0563380281690141
LAMB1	0.0563380281690141
TMEM178B	0.0563380281690141
MCU	0.0563380281690141
BTRC	0.0563380281690141
HSPA12A	0.0563380281690141
AC131571.1	0.0563380281690141
PSPC1	0.0563380281690141
TJP1	0.0563380281690141
TRIM69	0.0563380281690141
USP3	0.0563380281690141
HERPUD1	0.0563380281690141
DHX8	0.0563380281690141
SETBP1	0.0563380281690141
LMAN1	0.0563380281690141
LINC00683	0.0563380281690141
PLCB4	0.0563380281690141
AC118549.1	0.0552546045503792
CDC42BPA	0.0552546045503792
EPB41L5	0.0552546045503792
LINC01494	0.0552546045503792
CTDSPL	0.0552546045503792
PLOD2	0.0552546045503792
SENP5	0.0552546045503792
FAM184B	0.0552546045503792
PDLIM5	0.0552546045503792
ANK2	0.0552546045503792
ITGA1	0.0552546045503792
AC006525.1	0.0552546045503792
H2AFY	0.0552546045503792
EFHC1	0.0552546045503792
MTHFD1L	0.0552546045503792
SGCE	0.0552546045503792
SNTG1	0.0552546045503792
CHD7	0.0552546045503792
ARFGEF1	0.0552546045503792
STAU2	0.0552546045503792
SPATA6L	0.0552546045503792
DENND1A	0.0552546045503792
TM9SF3	0.0552546045503792
PAWR	0.0552546045503792
AL136441.1	0.0552546045503792
ESRRB	0.0552546045503792
UBE3A	0.0552546045503792
FMN1	0.0552546045503792
FAM192A	0.0552546045503792
TOM1L2	0.0552546045503792
YARS	0.0541711809317443
KLHL20	0.0541711809317443
KCNK1	0.0541711809317443
VWC2L	0.0541711809317443
AC007563.2	0.0541711809317443
CUL3	0.0541711809317443
AC077690.1	0.0541711809317443
LARP1B	0.0541711809317443
SPOCK3	0.0541711809317443
SLC16A10	0.0541711809317443
PHF14	0.0541711809317443
AVL9	0.0541711809317443
EXOC4	0.0541711809317443
EXT1	0.0541711809317443
UBAP1	0.0541711809317443
OLFML2A	0.0541711809317443
NT5C2	0.0541711809317443
ETNK1	0.0541711809317443
RASSF8-AS1	0.0541711809317443
AC027288.3	0.0541711809317443
WSB1	0.0541711809317443
CELF5	0.0541711809317443
TASP1	0.0541711809317443
PEX14	0.0530877573131094
MAGI3	0.0530877573131094
POU2F1	0.0530877573131094
SOS1	0.0530877573131094
AC011997.1	0.0530877573131094
HTT	0.0530877573131094
C6orf89	0.0530877573131094
AK9	0.0530877573131094
PDE10A	0.0530877573131094
DGKB	0.0530877573131094
NSD3	0.0530877573131094
XKR4	0.0530877573131094
NCOA2	0.0530877573131094
VPS13A	0.0530877573131094
SHOC1	0.0530877573131094
SETX	0.0530877573131094
USP47	0.0530877573131094
IMMP1L	0.0530877573131094
SRP54	0.0530877573131094
RBM25	0.0530877573131094
TRPM7	0.0530877573131094
SPIRE1	0.0530877573131094
AP3D1	0.0530877573131094
ZFR2	0.0530877573131094
DDX17	0.0530877573131094
PCSK1N	0.0530877573131094
KIAA0319L	0.0520043336944745
MIER1	0.0520043336944745
MSH4	0.0520043336944745
RAB3GAP2	0.0520043336944745
MARCH7	0.0520043336944745
KCNMB2-AS1	0.0520043336944745
MCF2L2	0.0520043336944745
OPA1	0.0520043336944745
CORIN	0.0520043336944745
LINC02615	0.0520043336944745
EDIL3	0.0520043336944745
AC113414.1	0.0520043336944745
HULC	0.0520043336944745
TMEM151B	0.0520043336944745
PNISR	0.0520043336944745
TRMT11	0.0520043336944745
STXBP5-AS1	0.0520043336944745
EZH2	0.0520043336944745
SPIDR	0.0520043336944745
UBE2R2	0.0520043336944745
UBQLN1	0.0520043336944745
FAM107B	0.0520043336944745
FAM149B1	0.0520043336944745
DENND5A	0.0520043336944745
DYNC2H1	0.0520043336944745
NUBPL	0.0520043336944745
PTPN21	0.0520043336944745
TMEM202-AS1	0.0520043336944745
ANKRD34C-AS1	0.0520043336944745
AC104041.1	0.0520043336944745
HLF	0.0520043336944745
DDX5	0.0520043336944745
AP000829.1	0.0520043336944745
MIR7-3HG	0.0520043336944745
MTMR3	0.0520043336944745
GNB1	0.0509209100758397
NBAS	0.0509209100758397
RAB10	0.0509209100758397
LCLAT1	0.0509209100758397
CLASP1	0.0509209100758397
TLK1	0.0509209100758397
TSC22D2	0.0509209100758397
RSRC1	0.0509209100758397
PPM1L	0.0509209100758397
HNRNPD	0.0509209100758397
PPA2	0.0509209100758397
SETD7	0.0509209100758397
C2	0.0509209100758397
ASCC3	0.0509209100758397
THSD7A	0.0509209100758397
CUX1	0.0509209100758397
SLC20A2	0.0509209100758397
MAPK8	0.0509209100758397
SGMS1	0.0509209100758397
ARID5B	0.0509209100758397
C12orf40	0.0509209100758397
BICDL1	0.0509209100758397
WDFY2	0.0509209100758397
NALCN	0.0509209100758397
TOGARAM1	0.0509209100758397
SEL1L	0.0509209100758397
WDR25	0.0509209100758397
GABRB3	0.0509209100758397
SPG11	0.0509209100758397
MAPK6	0.0509209100758397
WWP2	0.0509209100758397
NAA38	0.0509209100758397
STAT5B	0.0509209100758397
AC015923.1	0.0509209100758397
STAG2	0.0509209100758397
EPS15	0.0498374864572048
HS2ST1	0.0498374864572048
PKN2	0.0498374864572048
RYR2	0.0498374864572048
LINC01876	0.0498374864572048
AC007163.1	0.0498374864572048
NEK10	0.0498374864572048
PCDH7	0.0498374864572048
C4orf45	0.0498374864572048
MARCH1	0.0498374864572048
SH3RF1	0.0498374864572048
PDZD2	0.0498374864572048
FAM13B	0.0498374864572048
LINC01006	0.0498374864572048
MCPH1-AS1	0.0498374864572048
ZNF462	0.0498374864572048
RAD23B	0.0498374864572048
PTPN3	0.0498374864572048
ABLIM1	0.0498374864572048
DOCK1	0.0498374864572048
CTNND1	0.0498374864572048
AC022075.1	0.0498374864572048
NEMF	0.0498374864572048
CHGA	0.0498374864572048
UBR1	0.0498374864572048
IREB2	0.0498374864572048
THOC1	0.0498374864572048
NPC1	0.0498374864572048
EIF2S2	0.0498374864572048
ARFGEF2	0.0498374864572048
DRG1	0.0498374864572048
TBL1X	0.0498374864572048
CASK	0.0498374864572048
AGO3	0.0487540628385699
RC3H1	0.0487540628385699
GNG4	0.0487540628385699
CEP68	0.0487540628385699
OSBPL6	0.0487540628385699
PGAP1	0.0487540628385699
CAPN7	0.0487540628385699
ABI3BP	0.0487540628385699
P4HA2	0.0487540628385699
ETF1	0.0487540628385699
HCG18	0.0487540628385699
EEF1A1	0.0487540628385699
ANKRD6	0.0487540628385699
STXBP5	0.0487540628385699
AC005062.1	0.0487540628385699
NRF1	0.0487540628385699
VCP	0.0487540628385699
TRIM44	0.0487540628385699
AP001977.1	0.0487540628385699
PAN3	0.0487540628385699
TSC22D1	0.0487540628385699
DLEU2	0.0487540628385699
NOVA1	0.0487540628385699
PPP2R5C	0.0487540628385699
ZNF609	0.0487540628385699
RASGRF1	0.0487540628385699
ZZEF1	0.0487540628385699
AL645568.1	0.047670639219935
MYT1L	0.047670639219935
PPM1B	0.047670639219935
KCMF1	0.047670639219935
PTPN4	0.047670639219935
GULP1	0.047670639219935
HIBCH	0.047670639219935
UNC80	0.047670639219935
RBM6	0.047670639219935
HESX1	0.047670639219935
DLG1	0.047670639219935
PCGF3	0.047670639219935
USO1	0.047670639219935
TBC1D9	0.047670639219935
PPIP5K2	0.047670639219935
CDKL3	0.047670639219935
VOPP1	0.047670639219935
MTMR7	0.047670639219935
CLU	0.047670639219935
AC083837.1	0.047670639219935
CCDC7	0.047670639219935
PPP3CB	0.047670639219935
BTG1	0.047670639219935
RNF6	0.047670639219935
IRS2	0.047670639219935
NDRG2	0.047670639219935
TRIM9	0.047670639219935
TTC7B	0.047670639219935
AC068722.1	0.047670639219935
RNF111	0.047670639219935
AC007221.1	0.047670639219935
TANGO6	0.047670639219935
YWHAE	0.047670639219935
MYH10	0.047670639219935
PPM1E	0.047670639219935
SOX9-AS1	0.047670639219935
PIK3C3	0.047670639219935
DHDH	0.047670639219935
GRIA3	0.047670639219935
LINC00278	0.047670639219935
VPS13D	0.0465872156013001
AL136985.3	0.0465872156013001
PTBP2	0.0465872156013001
ADAMTSL4-AS1	0.0465872156013001
RGL1	0.0465872156013001
LYST	0.0465872156013001
HNRNPU	0.0465872156013001
SRBD1	0.0465872156013001
SFXN5	0.0465872156013001
GRAMD1C	0.0465872156013001
DRD3	0.0465872156013001
IFT80	0.0465872156013001
SGMS2	0.0465872156013001
SREK1	0.0465872156013001
ARSB	0.0465872156013001
CAST	0.0465872156013001
ACOT13	0.0465872156013001
LMTK2	0.0465872156013001
SLC7A2	0.0465872156013001
MRPS28	0.0465872156013001
FER1L6	0.0465872156013001
PRUNE2	0.0465872156013001
DAPK1	0.0465872156013001
PRKG1	0.0465872156013001
SBF2-AS1	0.0465872156013001
ATM	0.0465872156013001
FGD4	0.0465872156013001
ATXN2	0.0465872156013001
STARD13	0.0465872156013001
DACH1	0.0465872156013001
PCNX4	0.0465872156013001
AC013652.1	0.0465872156013001
LINC01578	0.0465872156013001
CYLD	0.0465872156013001
POLR2A	0.0465872156013001
NUFIP2	0.0465872156013001
USP32	0.0465872156013001
RPTOR	0.0465872156013001
PACSIN2	0.0465872156013001
PPP6R2	0.0465872156013001
ACBD6	0.0455037919826652
WDR33	0.0455037919826652
GALNT13	0.0455037919826652
USP37	0.0455037919826652
ARL8B	0.0455037919826652
TRIM2	0.0455037919826652
KLHL3	0.0455037919826652
KDM3B	0.0455037919826652
ADAMTS2	0.0455037919826652
FAM184A	0.0455037919826652
MPP6	0.0455037919826652
BBS9	0.0455037919826652
LINC00174	0.0455037919826652
GTF2IRD1	0.0455037919826652
ADAM22	0.0455037919826652
FBXL13	0.0455037919826652
LMBR1	0.0455037919826652
MIR2052HG	0.0455037919826652
PABPC1	0.0455037919826652
PTCSC2	0.0455037919826652
PALM2-AKAP2	0.0455037919826652
RAPGEF1	0.0455037919826652
SEC23IP	0.0455037919826652
SLC36A4	0.0455037919826652
KIRREL3	0.0455037919826652
AC024901.1	0.0455037919826652
AC090115.1	0.0455037919826652
BAZ1A	0.0455037919826652
AL365295.1	0.0455037919826652
MNAT1	0.0455037919826652
NUMB	0.0455037919826652
KCNK10	0.0455037919826652
MAP2K1	0.0455037919826652
ADCY9	0.0455037919826652
ZNF207	0.0455037919826652
SPOP	0.0455037919826652
HNRNPM	0.0455037919826652
RALGAPA2	0.0455037919826652
BRWD1	0.0455037919826652
RFPL3S	0.0455037919826652
KPNA6	0.0444203683640303
EIF2B3	0.0444203683640303
NRDC	0.0444203683640303
MSH2	0.0444203683640303
CCDC88A	0.0444203683640303
TMEM163	0.0444203683640303
C3orf35	0.0444203683640303
ZNF621	0.0444203683640303
FILIP1L	0.0444203683640303
SMIM14	0.0444203683640303
INPP4B	0.0444203683640303
ITGA2	0.0444203683640303
SMAP1	0.0444203683640303
FOXO3	0.0444203683640303
RNF216	0.0444203683640303
ZKSCAN1	0.0444203683640303
ZNF704	0.0444203683640303
AL158071.3	0.0444203683640303
TASOR2	0.0444203683640303
LCOR	0.0444203683640303
ABCC8	0.0444203683640303
STX3	0.0444203683640303
KDM2A	0.0444203683640303
C12orf60	0.0444203683640303
SOX5	0.0444203683640303
ITPR2	0.0444203683640303
RBMS2	0.0444203683640303
STAT6	0.0444203683640303
FRS2	0.0444203683640303
EEA1	0.0444203683640303
PWRN1	0.0444203683640303
IQGAP1	0.0444203683640303
DNASE1	0.0444203683640303
GGA2	0.0444203683640303
RBBP6	0.0444203683640303
CNOT1	0.0444203683640303
GLG1	0.0444203683640303
GOSR1	0.0444203683640303
RNF157	0.0444203683640303
CCDC178	0.0444203683640303
BRD4	0.0444203683640303
ATP9A	0.0444203683640303
Z93930.2	0.0444203683640303
XG	0.0444203683640303
UBE4B	0.0433369447453954
RLF	0.0433369447453954
SCMH1	0.0433369447453954
TESK2	0.0433369447453954
ANKRD13C	0.0433369447453954
AC092813.1	0.0433369447453954
ZNF644	0.0433369447453954
NFASC	0.0433369447453954
ANTXR1	0.0433369447453954
PSMD14	0.0433369447453954
PDE1A	0.0433369447453954
ROBO1	0.0433369447453954
AC068631.1	0.0433369447453954
LCORL	0.0433369447453954
YTHDC1	0.0433369447453954
FAM160A1	0.0433369447453954
CDH18	0.0433369447453954
AP3B1	0.0433369447453954
CCNH	0.0433369447453954
RAD50	0.0433369447453954
PHIP	0.0433369447453954
PGM3	0.0433369447453954
SEC63	0.0433369447453954
TMEM181	0.0433369447453954
CYTH3	0.0433369447453954
AGPAT5	0.0433369447453954
CSPP1	0.0433369447453954
DENND4C	0.0433369447453954
GNAQ	0.0433369447453954
TMEFF1	0.0433369447453954
NSUN6	0.0433369447453954
SHLD2	0.0433369447453954
PAPSS2	0.0433369447453954
C1S	0.0433369447453954
WASHC4	0.0433369447453954
DNAH10	0.0433369447453954
AQR	0.0433369447453954
MOSMO	0.0433369447453954
PLLP	0.0433369447453954
ZNF19	0.0433369447453954
NLK	0.0433369447453954
PSMD11	0.0433369447453954
LUC7L3	0.0433369447453954
PRKCA	0.0433369447453954
CCDC57	0.0433369447453954
HDAC8	0.0433369447453954
WDR78	0.0422535211267606
DENND2C	0.0422535211267606
ATF6	0.0422535211267606
SESTD1	0.0422535211267606
DOCK10	0.0422535211267606
LINC01237	0.0422535211267606
RAB5A	0.0422535211267606
ATR	0.0422535211267606
IL12A-AS1	0.0422535211267606
PHC3	0.0422535211267606
WDR19	0.0422535211267606
SLC7A11	0.0422535211267606
TENM3	0.0422535211267606
PLCXD3	0.0422535211267606
MCC	0.0422535211267606
AC008691.1	0.0422535211267606
TBC1D9B	0.0422535211267606
BICRAL	0.0422535211267606
TRAF3IP2-AS1	0.0422535211267606
ICA1	0.0422535211267606
COA1	0.0422535211267606
CD36	0.0422535211267606
LHFPL3-AS2	0.0422535211267606
RHEB	0.0422535211267606
DCAF10	0.0422535211267606
CACNA1B	0.0422535211267606
CREM	0.0422535211267606
CARS	0.0422535211267606
ZNF143	0.0422535211267606
SLCO2B1	0.0422535211267606
TMEM117	0.0422535211267606
FRY	0.0422535211267606
ELF1	0.0422535211267606
ARHGAP5	0.0422535211267606
ARID4A	0.0422535211267606
MPP5	0.0422535211267606
SRSF5	0.0422535211267606
SHC4	0.0422535211267606
MAPK8IP3	0.0422535211267606
FAM222B	0.0422535211267606
MED24	0.0422535211267606
CASC3	0.0422535211267606
ANKFN1	0.0422535211267606
PRKAR1A	0.0422535211267606
ZNRF3	0.0422535211267606
NLGN4Y	0.0422535211267606
RCAN3	0.0411700975081257
MAST2	0.0411700975081257
TUT4	0.0411700975081257
SGIP1	0.0411700975081257
PRKACB	0.0411700975081257
SLC30A7	0.0411700975081257
PBX1	0.0411700975081257
AL031599.1	0.0411700975081257
ROCK2	0.0411700975081257
PER2	0.0411700975081257
CMSS1	0.0411700975081257
SLC25A36	0.0411700975081257
TPRG1	0.0411700975081257
RBPJ	0.0411700975081257
FSTL5	0.0411700975081257
ANKH	0.0411700975081257
CMYA5	0.0411700975081257
SRP19	0.0411700975081257
C5orf56	0.0411700975081257
NDFIP1	0.0411700975081257
ARHGAP26	0.0411700975081257
SPATS1	0.0411700975081257
CUL1	0.0411700975081257
FAM135B	0.0411700975081257
AGTPBP1	0.0411700975081257
MFSD14C	0.0411700975081257
STXBP1	0.0411700975081257
DNAJC1	0.0411700975081257
ZNF365	0.0411700975081257
NUP98	0.0411700975081257
CSTF3	0.0411700975081257
DUSP16	0.0411700975081257
CNOT2	0.0411700975081257
C12orf45	0.0411700975081257
AC002070.1	0.0411700975081257
ARHGEF7	0.0411700975081257
GALC	0.0411700975081257
ZC3H14	0.0411700975081257
ARPP19	0.0411700975081257
MED13	0.0411700975081257
USP36	0.0411700975081257
GAREM1	0.0411700975081257
RELCH	0.0411700975081257
ZNF586	0.0411700975081257
SLX4IP	0.0411700975081257
MTOR	0.0400866738894908
C1orf112	0.0400866738894908
MTR	0.0400866738894908
SLC4A5	0.0400866738894908
KANSL1L	0.0400866738894908
ITPR1	0.0400866738894908
FANCD2	0.0400866738894908
SLC4A7	0.0400866738894908
IP6K1	0.0400866738894908
ZPLD1	0.0400866738894908
EPHB1	0.0400866738894908
COPB2	0.0400866738894908
FGF12	0.0400866738894908
PDS5A	0.0400866738894908
LHFPL2	0.0400866738894908
CANX	0.0400866738894908
RCAN2	0.0400866738894908
MTO1	0.0400866738894908
SNHG5	0.0400866738894908
RARS2	0.0400866738894908
CCNC	0.0400866738894908
NT5DC1	0.0400866738894908
DPYSL2	0.0400866738894908
HMBOX1	0.0400866738894908
TACC1	0.0400866738894908
AC046195.1	0.0400866738894908
SMARCA2	0.0400866738894908
PLEKHA1	0.0400866738894908
MRVI1	0.0400866738894908
LINC02752	0.0400866738894908
SPON1	0.0400866738894908
SCAF11	0.0400866738894908
RASSF3	0.0400866738894908
LINC02340	0.0400866738894908
USP3-AS1	0.0400866738894908
NEO1	0.0400866738894908
PARN	0.0400866738894908
BANP	0.0400866738894908
RPS6KB1	0.0400866738894908
SMARCA4	0.0400866738894908
SPTBN4	0.0400866738894908
MARK4	0.0400866738894908
CBR3-AS1	0.0400866738894908
ARFGAP3	0.0400866738894908
HUWE1	0.0400866738894908
AL031428.1	0.0390032502708559
TCF7L1	0.0390032502708559
CIR1	0.0390032502708559
TRAF3IP1	0.0390032502708559
PLCL2	0.0390032502708559
DCP1A	0.0390032502708559
IL17RD	0.0390032502708559
PHLDB2	0.0390032502708559
PAPSS1	0.0390032502708559
AC073475.1	0.0390032502708559
BDP1	0.0390032502708559
AC116362.1	0.0390032502708559
DDX46	0.0390032502708559
DSE	0.0390032502708559
AHR	0.0390032502708559
AUTS2	0.0390032502708559
CHCHD3	0.0390032502708559
SPTAN1	0.0390032502708559
TMEM72-AS1	0.0390032502708559
MICU1	0.0390032502708559
RBM4	0.0390032502708559
CASC1	0.0390032502708559
PPHLN1	0.0390032502708559
ARID2	0.0390032502708559
LRP1	0.0390032502708559
CPSF6	0.0390032502708559
APPL2	0.0390032502708559
FBXW8	0.0390032502708559
PIBF1	0.0390032502708559
FRMD6	0.0390032502708559
ARMH4	0.0390032502708559
AL357153.2	0.0390032502708559
BTBD7	0.0390032502708559
DPP8	0.0390032502708559
MEGF11	0.0390032502708559
FBXO31	0.0390032502708559
CPD	0.0390032502708559
LINC00910	0.0390032502708559
ABCA5	0.0390032502708559
H3F3B	0.0390032502708559
SGSM1	0.0390032502708559
THOC2	0.0390032502708559
UBR4	0.037919826652221
DNAJC6	0.037919826652221
NEGR1	0.037919826652221
LAMTOR5-AS1	0.037919826652221
PDE4DIP	0.037919826652221
OTUD7B	0.037919826652221
KCNN3	0.037919826652221
MIR3681HG	0.037919826652221
PLB1	0.037919826652221
MEIS1	0.037919826652221
LY75	0.037919826652221
SPATS2L	0.037919826652221
SFMBT1	0.037919826652221
TASOR	0.037919826652221
CCNL1	0.037919826652221
SLC9B1	0.037919826652221
SEC24B	0.037919826652221
CTNND2	0.037919826652221
PDE8B	0.037919826652221
EXOC2	0.037919826652221
SLC25A13	0.037919826652221
AC021678.2	0.037919826652221
SLCO5A1	0.037919826652221
STK3	0.037919826652221
TMEM38B	0.037919826652221
CACUL1	0.037919826652221
FAR1	0.037919826652221
PDHX	0.037919826652221
LINC02763	0.037919826652221
MGST1	0.037919826652221
RFX4	0.037919826652221
NAA25	0.037919826652221
FAM177A1	0.037919826652221
PPM1A	0.037919826652221
TRIP11	0.037919826652221
IQCH	0.037919826652221
MAP2K5	0.037919826652221
PMM2	0.037919826652221
AP1G1	0.037919826652221
ACLY	0.037919826652221
TLK2	0.037919826652221
GRB2	0.037919826652221
RNMT	0.037919826652221
ASXL1	0.037919826652221
CEP250	0.037919826652221
C2CD2	0.037919826652221
PCBP3	0.037919826652221
ENTHD1	0.037919826652221
WBP2NL	0.037919826652221
TTTY14	0.037919826652221
STX12	0.0368364030335861
CCDC18-AS1	0.0368364030335861
KCND3	0.0368364030335861
LPGAT1	0.0368364030335861
AL391832.4	0.0368364030335861
CATSPERE	0.0368364030335861
RHOQ	0.0368364030335861
MYO1B	0.0368364030335861
ORC2	0.0368364030335861
PXK	0.0368364030335861
AC092691.1	0.0368364030335861
MED12L	0.0368364030335861
DHX36	0.0368364030335861
TMEM156	0.0368364030335861
COMMD10	0.0368364030335861
RUFY1	0.0368364030335861
MAML1	0.0368364030335861
LMBRD1	0.0368364030335861
TMEM200A	0.0368364030335861
AL359313.1	0.0368364030335861
UTRN	0.0368364030335861
SCAF8	0.0368364030335861
NFE2L3	0.0368364030335861
PSD3	0.0368364030335861
SHC3	0.0368364030335861
STX17-AS1	0.0368364030335861
AK8	0.0368364030335861
ZMYND11	0.0368364030335861
AC010168.1	0.0368364030335861
UBL3	0.0368364030335861
HSPH1	0.0368364030335861
AL139383.1	0.0368364030335861
KLF12	0.0368364030335861
DCAF5	0.0368364030335861
NRXN3	0.0368364030335861
DIO2	0.0368364030335861
WDR20	0.0368364030335861
MGA	0.0368364030335861
TTBK2	0.0368364030335861
CSNK1G1	0.0368364030335861
ABHD2	0.0368364030335861
GLYR1	0.0368364030335861
ERI2	0.0368364030335861
SPG7	0.0368364030335861
TCF25	0.0368364030335861
PITPNA	0.0368364030335861
GOSR2	0.0368364030335861
STXBP4	0.0368364030335861
ZNF57	0.0368364030335861
FO393401.1	0.0368364030335861
OGT	0.0368364030335861
PAPPA2	0.0357529794149512
NIBAN1	0.0357529794149512
PPP1R12B	0.0357529794149512
ADAM17	0.0357529794149512
LGALSL-DT	0.0357529794149512
TSGA10	0.0357529794149512
RNF149	0.0357529794149512
PLEKHB2	0.0357529794149512
XRCC5	0.0357529794149512
RARB	0.0357529794149512
RUVBL1	0.0357529794149512
KPNA4	0.0357529794149512
ATP11B	0.0357529794149512
DNAJB14	0.0357529794149512
INTS12	0.0357529794149512
GPM6A	0.0357529794149512
LINC02150	0.0357529794149512
SAR1B	0.0357529794149512
TCERG1	0.0357529794149512
TTC1	0.0357529794149512
AL445250.1	0.0357529794149512
AL139106.1	0.0357529794149512
CEP85L	0.0357529794149512
IGF2R	0.0357529794149512
ABCB4	0.0357529794149512
ANKIB1	0.0357529794149512
TRRAP	0.0357529794149512
DOCK4	0.0357529794149512
CNOT4	0.0357529794149512
DNAJB6	0.0357529794149512
PPP3CC	0.0357529794149512
LINC00589	0.0357529794149512
PCMTD1	0.0357529794149512
RNF19A	0.0357529794149512
EIF3E	0.0357529794149512
PBX3	0.0357529794149512
SURF4	0.0357529794149512
TAF3	0.0357529794149512
ZNF248	0.0357529794149512
NUCB2	0.0357529794149512
PPFIA1	0.0357529794149512
FAM168A	0.0357529794149512
RSF1	0.0357529794149512
NEMP1	0.0357529794149512
PPP1R12A	0.0357529794149512
UHRF1BP1L	0.0357529794149512
MED13L	0.0357529794149512
ZNF10	0.0357529794149512
AC244502.1	0.0357529794149512
TMED10	0.0357529794149512
C15orf41	0.0357529794149512
MYO5C	0.0357529794149512
CMTM4	0.0357529794149512
TAF15	0.0357529794149512
HOOK2	0.0357529794149512
ZNF254	0.0357529794149512
AP001341.1	0.0357529794149512
MACO1	0.0346695557963164
EYA3	0.0346695557963164
JUN	0.0346695557963164
ADAR	0.0346695557963164
ACBD3	0.0346695557963164
TMEM131	0.0346695557963164
SLC35F5	0.0346695557963164
PRPF40A	0.0346695557963164
STK39	0.0346695557963164
HNRNPA3	0.0346695557963164
ACSL3	0.0346695557963164
NDUFA10	0.0346695557963164
LHFPL4	0.0346695557963164
UBE2E2	0.0346695557963164
EIF1B-AS1	0.0346695557963164
CCDC66	0.0346695557963164
DENND6A-AS1	0.0346695557963164
TMF1	0.0346695557963164
MBNL1	0.0346695557963164
LINC02006	0.0346695557963164
RBM47	0.0346695557963164
PARM1	0.0346695557963164
SHROOM3	0.0346695557963164
GAB1	0.0346695557963164
SERPINB9	0.0346695557963164
HLA-DMA	0.0346695557963164
PTPRK	0.0346695557963164
CCDC170	0.0346695557963164
AC073332.1	0.0346695557963164
BAZ1B	0.0346695557963164
POR	0.0346695557963164
RUNDC3B	0.0346695557963164
SMURF1	0.0346695557963164
UNC5D	0.0346695557963164
RALYL	0.0346695557963164
NCBP1	0.0346695557963164
EPB41L4B	0.0346695557963164
GAPVD1	0.0346695557963164
SEC16A	0.0346695557963164
NUTM2A-AS1	0.0346695557963164
ATAD1	0.0346695557963164
LIPA	0.0346695557963164
AL355512.1	0.0346695557963164
PDE3B	0.0346695557963164
CLNS1A	0.0346695557963164
PCF11	0.0346695557963164
WNK1	0.0346695557963164
[truncated: 10,645 more rows]

## Sheet: beta_scRNAseq
Column1	Column2
gene	percent_UMIabove3
INS	0.99200685127034
FTL	0.972594918641165
FTH1	0.944333428489866
TTR	0.906936911218955
RPL41	0.850984870111333
EEF1A1	0.833856694262061
RPLP1	0.79788752497859
TPT1	0.777048244361976
RPL13	0.761061946902655
GNAS	0.756494433342849
RPS27A	0.748786754210677
RPS27	0.745361119040822
RPL3	0.739080787896089
RPL37A	0.735655152726235
RPS18	0.734513274336283
RPL21	0.734227804738795
RPS12	0.733942335141307
RPL11	0.728518412789038
RPL17	0.724521838424208
RPL32	0.723379960034256
RPS28	0.722809020839281
RPL34	0.717670568084499
RPS24	0.717385098487011
RPS2	0.71481587210962
RPL30	0.713959463317157
RPL5	0.709391949757351
RPL7A	0.707964601769911
MT-CO1	0.705680844990009
RPS6	0.705109905795033
RPL15	0.704538966600057
RPS23	0.703397088210106
RPS8	0.70282614901513
RPS3A	0.700827861832715
EIF1	0.699685983442763
RPL6	0.695403939480445
MT-ATP6	0.694262061090494
RPL26	0.693976591493006
RPL24	0.688552669140737
RPL12	0.684556094775906
RPS14	0.683414216385955
RPL9	0.683128746788467
RPS4X	0.682843277190979
RPL37	0.68141592920354
RPL36	0.680844990008564
SST	0.679988581216101
RPS3	0.679988581216101
RPL19	0.678846702826149
MT-CO3	0.677133885241222
RPL28	0.674564658863831
RPS15	0.673993719668855
GCG	0.672280902083928
MT-CO2	0.671424493291464
RPS13	0.670568084499001
RPL13A	0.666000570939195
RPL10	0.66400228375678
RPL8	0.663716814159292
RPS29	0.660862118184413
RPL35A	0.659720239794462
PCSK1N	0.656865543819583
RPS15A	0.65458178703968
RPL39	0.652298030259777
RPS7	0.651727091064802
ATP5F1E	0.644590351127605
RPS25	0.643448472737653
MT-ND4	0.642877533542678
RPL14	0.64259206394519
MT-CYB	0.63859548958036
RPL23A	0.637453611190408
B2M	0.628604053668284
RPL18	0.626891236083357
MT-ND1	0.626034827290894
RPLP2	0.625749357693406
RPLP0	0.622609192121039
RPL35	0.618612617756209
SCG5	0.615186982586355
SQSTM1	0.6117613474165
RPL18A	0.610904938624036
RPL38	0.609763060234085
RPS21	0.609763060234085
RPS19	0.608906651441621
FAU	0.606051955466743
RPS11	0.602911789894376
HSP90AB1	0.599200685127034
RPL23	0.599200685127034
RPS9	0.598915215529546
CPE	0.594918641164716
RPL29	0.594633171567228
RPL22	0.593491293177277
GAPDH	0.590922066799886
RPL27A	0.584356266057665
ACTG1	0.582643448472738
RPS16	0.576648586925492
IAPP	0.573793890950614
NACA	0.573508421353126
RACK1	0.572652012560662
RPS20	0.571224664573223
RPSA	0.570082786183271
HSP90B1	0.568084499000856
DSTN	0.565229803025978
RPL7	0.564373394233514
RPL31	0.56094775906366
RPS5	0.55695118469883
BEX1	0.553811019126463
RPL36A	0.55152726234656
HSP90AA1	0.550956323151584
MT-ND2	0.548101627176706
MYL6	0.545817870396803
PTMA	0.542392235226948
UQCRB	0.540964887239509
RPL10A	0.540679417642021
MIF	0.536397373679703
HSPA5	0.534970025692264
CALM1	0.531544390522409
UBA52	0.527547816157579
HINT1	0.524693120182701
CHGB	0.521552954610334
RPL27	0.519554667427919
SERF2	0.517270910648016
COX7C	0.51669997145304
PFDN5	0.51669997145304
RPS26	0.513274336283186
RPS17	0.512417927490722
ACTB	0.509848701113331
MT-ND3	0.506708535540965
SSR4	0.502997430773623
CD63	0.502141021981159
EEF1B2	0.501570082786183
EEF1G	0.499000856408792
UBC	0.498429917213817
COX4I1	0.498144447616329
SEC11C	0.497573508421353
SNHG29	0.49528975164145
TOMM7	0.492435055666572
RPL36AL	0.487011133314302
GABARAP	0.486725663716814
COX7A2	0.486154724521838
NPM1	0.479588923779617
SRP14	0.479017984584642
ATP5MG	0.478732514987154
CD99	0.478447045389666
PEBP1	0.475592349414787
CHCHD2	0.475306879817299
RPL4	0.475021410219812
SCGN	0.474735940622324
CCNI	0.473594062232372
EEF2	0.471310305452469
TXN	0.46988295746503
RNASEK	0.468741079075079
TBCA	0.4658863831002
YWHAE	0.462460747930345
OAZ1	0.461033399942906
TTC3	0.461033399942906
CALM2	0.460176991150442
UQCRQ	0.460176991150442
ITM2B	0.459035112760491
COX17	0.458464173565515
COX6C	0.458464173565515
TMA7	0.458178703968027
H3F3B	0.457607764773052
GPX4	0.457607764773052
MORF4L1	0.456751355980588
FXYD2	0.4564658863831
ATP5MC2	0.451327433628319
UCHL1	0.448187268055952
ATP6V1G1	0.446474450471025
H3F3A	0.444761632886098
RPS10	0.440765058521267
SKP1	0.44047958892378
CIRBP	0.437339423351413
COX8A	0.437053953753925
ATP5MD	0.435626605766486
RTN4	0.432486440194119
CST3	0.430488153011704
UBL5	0.430202683414216
ST13	0.429917213816729
BTF3	0.429631744219241
SLC25A6	0.427918926634313
GOLGA4	0.426491578646874
SEC61B	0.425920639451898
ATP5ME	0.423922352269483
ELOB	0.423922352269483
SELENOK	0.42306594347702
NME2	0.422780473879532
TMEM258	0.421924065087068
PAM	0.421353125892093
ERO1B	0.421067656294605
PPDPF	0.421067656294605
SCG3	0.420782186697117
SEC61G	0.419354838709677
TPD52	0.417927490722238
EIF4A2	0.415929203539823
CSTB	0.415929203539823
MT-ND5	0.415929203539823
YBX1	0.413930916357408
CYSTM1	0.41364544675992
RPS4Y1	0.41364544675992
SEC62	0.412789037967456
MEIS2	0.412218098772481
PABPC1	0.411932629174993
SNHG8	0.411361689980017
SOD1	0.411361689980017
PTPRN	0.410790750785041
SNHG6	0.410790750785041
NDUFS5	0.409077933200114
RAB2A	0.409077933200114
PSAP	0.408792463602626
ZBTB20	0.408506994005138
COX6A1	0.407936054810163
OST4	0.407079646017699
KTN1	0.407079646017699
UQCR11	0.406508706822723
HADH	0.406223237225236
CHGA	0.403654010847845
EID1	0.403083071652869
GUK1	0.402512132457893
TMBIM6	0.401370254067942
MTRNR2L12	0.400513845275478
ATP6V0E1	0.40022837567799
NDUFA13	0.399657436483015
PERP	0.399371966885527
PSMA7	0.399086497288039
SCG2	0.397944618898087
PRDX5	0.397373679703112
PDIA3	0.397373679703112
PARK7	0.397088210105624
COMMD6	0.397088210105624
MAGI2	0.396802740508136
PPA1	0.396517270910648
PPIB	0.396517270910648
HNRNPC	0.39623180131316
DPP6	0.395946331715672
ATP5MPL	0.395660862118184
NCL	0.394518983728233
SPCS2	0.393948044533257
JUND	0.393377105338281
BEX2	0.393377105338281
FTX	0.392806166143306
NUCKS1	0.392520696545818
ATP6V0B	0.391664287753354
SARAF	0.391378818155866
DDX24	0.391093348558379
PRDX1	0.390522409363403
HMGB1	0.389951470168427
KRT10	0.389951470168427
N4BP2L2	0.388809591778476
MAP1B	0.388524122180988
EDF1	0.388524122180988
TMEM59	0.387382243791036
DST	0.387382243791036
PTGES3	0.385954895803597
NAP1L1	0.385954895803597
ANXA5	0.385669426206109
TERF2IP	0.385669426206109
DAD1	0.385098487011133
MZT2B	0.384527547816158
UQCR10	0.384527547816158
CLTA	0.38424207821867
SUMO2	0.383956608621182
EPCAM	0.383671139023694
ATP6V0C	0.383671139023694
UBXN4	0.380530973451327
MEG3	0.379389095061376
SVIP	0.3788181558664
HSPD1	0.377676277476449
POMP	0.377105338281473
ZNF385D	0.376534399086497
NDUFB4	0.376534399086497
CSDE1	0.376248929489009
COX6B1	0.376248929489009
TUBA1B	0.375963459891522
GAD2	0.375677990294034
DDX5	0.375392520696546
COX7B	0.37482158150157
ALCAM	0.374536111904082
TMED10	0.374536111904082
POLR2L	0.373679703111619
TPM3	0.373394233514131
VGF	0.373394233514131
TCEA1	0.373394233514131
NUCB2	0.373394233514131
CLU	0.373108763916643
ATP5IF1	0.372252355124179
SET	0.371966885526691
TRMT112	0.371966885526691
AKAP9	0.371395946331716
C11orf58	0.37082500713674
KCNMA1	0.370539537539252
XBP1	0.370539537539252
SARS	0.369968598344276
SPCS1	0.369968598344276
CANX	0.369683128746788
SNHG5	0.369683128746788
GABARAPL2	0.369397659149301
SON	0.368826719954325
MT-ND4L	0.368541250356837
COX7A2L	0.368255780759349
SERP1	0.368255780759349
SUB1	0.36682843277191
RIMS2	0.366542963174422
IDS	0.366542963174422
CADPS	0.366257493576934
PSMB1	0.365972023979446
MRPL33	0.365115615186983
SNHG14	0.364830145589495
COX5B	0.364544675992007
ANKRD12	0.364544675992007
UBE2D3	0.364259206394519
ITGB1	0.364259206394519
ATP5PF	0.364259206394519
YWHAQ	0.363402797602055
NEAT1	0.363117328004568
SH3GLB1	0.362546388809592
SLC25A3	0.362546388809592
HLA-A	0.362260919212104
RBP4	0.361975449614616
EIF4G3	0.361689980017128
C12orf57	0.361689980017128
TUBA1A	0.361689980017128
ATP5MC3	0.36140451041964
SLC3A2	0.361119040822152
C4orf48	0.360548101627177
NDUFA1	0.360548101627177
ENO1	0.360262632029689
NDUFB2	0.360262632029689
VAPA	0.360262632029689
EIF2S2	0.360262632029689
TOMM20	0.359691692834713
CFL1	0.359691692834713
ANAPC16	0.359406223237225
SPINT2	0.359406223237225
AHI1	0.35883528404225
VAMP2	0.35883528404225
PJA2	0.358549814444762
SERBP1	0.357978875249786
NDFIP1	0.357978875249786
NDUFC2	0.357693405652298
GLIS3	0.35740793605481
DNAJC12	0.35740793605481
FNDC3A	0.35740793605481
PCLO	0.357122466457322
IER3	0.356551527262347
SRRM2	0.356266057664859
JMJD1C	0.355980588067371
APP	0.355695118469883
HSPE1	0.355124179274907
EIF3E	0.355124179274907
PPIA	0.354838709677419
TIMP1	0.354838709677419
PRMT2	0.354267770482444
SEC31A	0.353982300884956
PPP1R1A	0.353982300884956
C18orf32	0.353125892092492
HMGN1	0.352840422495004
MAP2	0.352554952897516
HS6ST3	0.352554952897516
SEM1	0.351984013702541
GPHN	0.351984013702541
EEF1D	0.351698544105053
NDUFB8	0.351413074507565
RBM39	0.351127604910077
UQCRH	0.349985726520126
PSMD8	0.349985726520126
ARPC3	0.347987439337711
SNU13	0.347987439337711
RGS7	0.347701969740223
MTDH	0.347416500142735
EIF4B	0.347416500142735
LMAN1	0.346845560947759
HMGN2	0.346560091350271
NDUFV2	0.34541821296032
VEGFA	0.344847273765344
SLC2A13	0.344847273765344
RABAC1	0.34399086497288
RHOA	0.343705395375393
H2AFZ	0.343419925777905
ZFAS1	0.343134456180417
ROMO1	0.342563516985441
CUTA	0.341707108192977
SAP18	0.341707108192977
DNAJC3	0.34142163859549
RHEB	0.341136168998002
XRCC5	0.340279760205538
VDAC1	0.340279760205538
GAS5	0.339708821010562
CHD9	0.339708821010562
CAST	0.339137881815587
TXNRD1	0.338852412218099
TUSC3	0.338566942620611
EIF3H	0.338281473023123
LAPTM4A	0.337425064230659
HIST1H4C	0.337425064230659
RUFY3	0.337139594633172
SNRPN	0.337139594633172
PDIA6	0.336568655438196
EIF4G2	0.335712246645732
NUDC	0.335426777048244
KRTCAP2	0.335426777048244
SEPTIN7	0.335141307450756
NBEA	0.335141307450756
ATP6V1D	0.335141307450756
NDUFC1	0.334855837853269
OCIAD1	0.333999429060805
SLIRP	0.333999429060805
EIF1B	0.333713959463317
KDELR1	0.333713959463317
TMSB4X	0.333713959463317
CPEB4	0.333428489865829
ARF1	0.333143020268341
GFPT1	0.332857550670854
TRPM3	0.332286611475878
SSR3	0.33200114187839
SPAG16	0.331715672280902
KIF1A	0.331430202683414
VPS13C	0.331430202683414
DYNLL1	0.330859263488438
HNRNPA1	0.330573793890951
ATRX	0.330573793890951
MORF4L2	0.330288324293463
IMMP2L	0.329717385098487
ERP29	0.329431915500999
TUBB	0.328860976306023
PAFAH1B1	0.328860976306023
TNRC6B	0.328575506708536
PRRC2C	0.328290037111048
ARPP19	0.327433628318584
TAX1BP1	0.327148158721096
FXR1	0.32657721952612
CALR	0.326006280331145
C19orf53	0.326006280331145
PEG10	0.325149871538681
RPS19BP1	0.325149871538681
TKT	0.324864401941193
YWHAZ	0.324578932343705
MT-ATP8	0.324578932343705
CFDP1	0.323722523551242
ANXA7	0.323151584356266
TMCO1	0.322866114758778
DYNLRB1	0.322295175563802
PHPT1	0.322009705966315
HERPUD1	0.321153297173851
NEBL	0.320867827576363
EIF5B	0.320582357978875
DDX17	0.320582357978875
MRFAP1	0.320296888381387
ATP6V1F	0.320296888381387
RAB11A	0.320011418783899
MACROD2	0.320011418783899
RERE	0.319725949186412
ASH1L	0.319725949186412
CSNK1A1	0.319725949186412
ARPC5	0.319440479588924
WDR83OS	0.319440479588924
CCSER1	0.318869540393948
HDAC9	0.318298601198972
TSC22D1	0.318298601198972
C1orf43	0.318013131601484
MYL12B	0.318013131601484
ATP5F1D	0.318013131601484
SEC11A	0.317727662003997
ARPC2	0.317442192406509
TMSB10	0.316871253211533
RPS27L	0.316585783614045
PPIG	0.315729374821581
NSA2	0.315729374821581
SELENOW	0.315729374821581
SNRPD2	0.315158435626606
NDUFB9	0.314872966029118
TNRC6A	0.31458749643163
REEP5	0.314302026834142
MICOS10	0.313731087639166
CLIC1	0.313731087639166
LAMTOR4	0.313731087639166
ARL6IP4	0.312874678846703
TCEAL4	0.312874678846703
PDXDC1	0.312303739651727
EIF3K	0.312303739651727
CHURC1	0.311732800456751
USP34	0.311447330859264
TBC1D5	0.311447330859264
SIL1	0.311447330859264
HNRNPA2B1	0.311447330859264
PSMA1	0.311447330859264
C12orf75	0.311447330859264
RAN	0.311447330859264
PRDX2	0.311161861261776
CDC42	0.310876391664288
NFE2L2	0.310876391664288
AGBL4	0.3105909220668
KIF21A	0.3105909220668
AOPEP	0.310019982871824
STAT3	0.309734513274336
HDLBP	0.308592634884385
HNRNPK	0.308307165286897
MPHOSPH8	0.308307165286897
KIF5B	0.307450756494433
EPRS	0.307165286896945
MAML3	0.307165286896945
CFAP36	0.306879817299458
BTG3	0.306879817299458
OSTC	0.306308878104482
EIF3A	0.305737938909506
COPE	0.305452469312018
SMDT1	0.30516699971453
SLTM	0.304881530117043
ARF4	0.304310590922067
SBDS	0.304025121324579
EIF4A1	0.304025121324579
DBI	0.303739651727091
GHITM	0.303739651727091
CADM1	0.303454182129603
ATP6V1E1	0.303454182129603
MGST3	0.303168712532115
RNF7	0.303168712532115
RRAGD	0.303168712532115
PTK2	0.303168712532115
HSBP1	0.302883242934627
CAMLG	0.30259777333714
NOL7	0.302026834142164
KCNB2	0.302026834142164
COPS9	0.3011704253497
ASAP1	0.300884955752212
UBB	0.300599486154725
PAK3	0.300599486154725
DNAJC8	0.300314016557237
PKIB	0.300028546959749
SSR2	0.299743077362261
ISCU	0.299172138167285
TMEM14B	0.298601198972309
GOLGA2	0.298601198972309
SNRPG	0.298315729374822
PATJ	0.298030259777334
MRPL51	0.298030259777334
COPZ1	0.298030259777334
PCMT1	0.297744790179846
STRAP	0.297744790179846
NEDD8	0.297744790179846
PCSK1	0.297459320582358
UBE2B	0.296888381387382
SNX3	0.296888381387382
RDX	0.296602911789894
ZFAND3	0.296317442192407
ZNF292	0.295461033399943
SDK1	0.295461033399943
TPI1	0.295461033399943
ERLEC1	0.295175563802455
COX14	0.295175563802455
S100A6	0.294890094204967
LAMTOR1	0.294890094204967
DEK	0.294319155009991
CLTC	0.294319155009991
HNRNPU	0.294033685412504
PFN1	0.293462746217528
SRSF11	0.29317727662004
DYNC1I2	0.29317727662004
ERH	0.29317727662004
NRG1	0.292891807022552
COPB1	0.292891807022552
MRPL57	0.292891807022552
RAB11FIP1	0.292606337425064
ABCC8	0.292606337425064
FNDC3B	0.292035398230089
CNBP	0.291749928632601
RSRC2	0.291749928632601
NSRP1	0.291749928632601
BRI3	0.290893519840137
PPP1CB	0.290608050242649
SCARB2	0.290322580645161
GCC2	0.290037111047673
PLCXD3	0.290037111047673
TMOD1	0.289466171852698
SHTN1	0.288609763060234
RABGAP1L	0.288324293462746
RAP1GAP2	0.288324293462746
ERC1	0.288038823865258
NDUFB1	0.288038823865258
PSMA2	0.28775335426777
PDE4D	0.287467884670283
RAB10	0.287182415072795
SPIDR	0.287182415072795
AP2B1	0.287182415072795
MRPL20	0.286896945475307
MACF1	0.286896945475307
RWDD1	0.286326006280331
MRPL41	0.286040536682843
JAK1	0.285469597487868
SEZ6L2	0.285469597487868
GOLGB1	0.28518412789038
YWHAH	0.284898658292892
FAM177A1	0.284613188695404
MYO1D	0.284042249500428
SDF2L1	0.284042249500428
PFDN2	0.28375677990294
CASR	0.28375677990294
MICOS13	0.283471310305452
EPB41L4A-AS1	0.283185840707965
TALDO1	0.282900371110477
NGRN	0.282900371110477
TRIR	0.282614901512989
NDUFAB1	0.282329431915501
VDAC2	0.282043962318013
YWHAB	0.282043962318013
RAB1A	0.281758492720525
MAP1LC3A	0.281758492720525
RAB7A	0.281473023123037
DNAJC1	0.281473023123037
TTC28	0.281473023123037
BRK1	0.280902083928062
SMARCA5	0.280902083928062
PCM1	0.280616614330574
SYT14	0.280331144733086
C7orf50	0.280331144733086
CHMP2A	0.280045675135598
SEPTIN2	0.279474735940622
NDUFA5	0.279474735940622
CACNA1D	0.279189266343134
STXBP5L	0.279189266343134
G3BP2	0.279189266343134
SF3B5	0.279189266343134
PSMB5	0.278903796745647
THRAP3	0.278618327148159
ENSA	0.278618327148159
NR3C1	0.278618327148159
CACNA1C	0.278618327148159
SRRM1	0.278332857550671
FNIP1	0.278332857550671
TCF25	0.278332857550671
PPM1E	0.278047387953183
PDE4DIP	0.277476448758207
MTRNR2L1	0.277190979160719
XPR1	0.276905509563232
DNAJA1	0.276905509563232
LAMTOR5	0.276620039965744
MBP	0.276620039965744
ATP1B1	0.276334570368256
DSP	0.276334570368256
AKT3	0.276049100770768
TOMM6	0.276049100770768
PAPSS2	0.276049100770768
JTB	0.27576363117328
ATP5MF	0.27576363117328
SYNE2	0.27576363117328
MEG8	0.275478161575792
SPAG9	0.275478161575792
SSBP2	0.275192691978304
OSBPL8	0.275192691978304
DTNA	0.275192691978304
DLK1	0.274907222380816
CCT4	0.274621752783329
TMED2	0.274336283185841
RASD1	0.274050813588353
NENF	0.273765343990865
NOP10	0.273765343990865
MTUS2	0.273479874393377
NARS	0.273479874393377
ZNF706	0.272908935198401
PTEN	0.272908935198401
WLS	0.272623465600913
CMTM8	0.272623465600913
ARFGAP3	0.272052526405938
MAN1A2	0.27176705680845
PAIP2	0.27176705680845
SND1	0.27176705680845
SCAF11	0.27176705680845
DHRS7	0.27176705680845
TXNL1	0.27176705680845
SCAND1	0.27176705680845
SERINC1	0.271481587210962
CYCS	0.271481587210962
PSMC1	0.271481587210962
GMDS-DT	0.271196117613474
UBE2H	0.271196117613474
NRXN1	0.270910648015986
TOMM5	0.270910648015986
NIPBL	0.270339708821011
KRT8	0.270339708821011
PAPOLA	0.270339708821011
RSL24D1	0.270339708821011
ADK	0.270054239223523
PCBP2	0.270054239223523
RAD23B	0.269483300028547
NRDC	0.269197830431059
SEC24D	0.269197830431059
MAP7	0.269197830431059
STMP1	0.268912360833571
NDUFB7	0.268912360833571
DPYSL2	0.268626891236083
SNHG7	0.268626891236083
SIK3	0.268626891236083
GNB1	0.268055952041108
HSPA9	0.268055952041108
NCKAP1	0.26777048244362
TXNL4A	0.26777048244362
AFF4	0.267485012846132
WSB1	0.267485012846132
MAP1LC3B	0.267199543248644
TMBIM4	0.266914073651156
SNAP25	0.266914073651156
BEX3	0.266914073651156
FBXW11	0.266628604053668
LINC00511	0.26634313445618
MYDGF	0.266057664858693
ANKRD17	0.265772195261205
TCEAL3	0.265772195261205
SEC63	0.265486725663717
NPC2	0.265201256066229
MBD5	0.264630316871253
RTRAF	0.264344847273765
BEX4	0.264344847273765
ZNF638	0.264059377676277
UBE2D2	0.264059377676277
SCAPER	0.26377390807879
P4HB	0.26377390807879
LINGO2	0.263488438481302
METAP2	0.263488438481302
HNRNPR	0.262917499286326
WWOX	0.262917499286326
RAD23A	0.262917499286326
ACAP2	0.262632029688838
PDAP1	0.262632029688838
STXBP1	0.262632029688838
MKLN1	0.26234656009135
SSBP1	0.26234656009135
MANF	0.262061090493862
DIP2C	0.261775620896375
IER3IP1	0.261775620896375
G6PC2	0.261490151298887
SF3B2	0.261490151298887
NAA38	0.261490151298887
KMT2C	0.261204681701399
MYO3A	0.261204681701399
GCLM	0.260919212103911
NDUFAF2	0.260919212103911
GSN	0.260919212103911
ANXA2	0.260919212103911
NCOR1	0.260919212103911
SMIM26	0.260633742506423
EIF1AX	0.260633742506423
PSMD7	0.260348272908935
SBF2	0.260062803311447
ANAPC11	0.260062803311447
LIMCH1	0.259777333713959
PRELID1	0.259777333713959
PHF3	0.259777333713959
NPTX2	0.259777333713959
SRPK2	0.259777333713959
IGF1R	0.259777333713959
ANKHD1	0.259491864116472
PREPL	0.259206394518984
MYCBP2	0.259206394518984
COX16	0.259206394518984
ADCYAP1	0.259206394518984
NAA20	0.259206394518984
ARL1	0.258920924921496
GADD45GIP1	0.258920924921496
DDX21	0.258635455324008
UGDH	0.258064516129032
NDUFA11	0.257779046531544
PTPRN2	0.257493576934057
TM9SF3	0.257493576934057
HNRNPH3	0.257208107336569
CCT8	0.257208107336569
RBIS	0.256922637739081
SOX6	0.256922637739081
MRPS33	0.256637168141593
SRP54	0.256637168141593
BPTF	0.256637168141593
OTUD6B-AS1	0.256351698544105
PDCD5	0.256351698544105
CCT3	0.256066228946617
SLC30A8	0.256066228946617
ANKRD11	0.256066228946617
ATP6V0A1	0.256066228946617
RBX1	0.256066228946617
SRP9	0.255780759349129
ZC3H15	0.255780759349129
LPP	0.255780759349129
TAGLN2	0.255495289751641
UBE2K	0.255495289751641
ZCRB1	0.255495289751641
SCFD1	0.255495289751641
GPATCH8	0.255495289751641
RAB14	0.255209820154154
UQCRFS1	0.255209820154154
SLC25A5	0.255209820154154
FAF1	0.254924350556666
SRPRA	0.254638880959178
USO1	0.25435341136169
NDUFS6	0.253782472166714
ELL2	0.253782472166714
NFIC	0.253782472166714
ACTN4	0.253782472166714
ANP32B	0.253211532971738
COX5A	0.253211532971738
TSPAN3	0.253211532971738
WAC	0.252926063374251
ZNF483	0.252640593776763
BNIP3	0.252640593776763
CAPZB	0.252355124179275
KCNMB2	0.252355124179275
PNISR	0.252355124179275
PIK3C2A	0.252355124179275
MEAF6	0.251498715386811
LRBA	0.251498715386811
RHOBTB3	0.251498715386811
PTPN3	0.251498715386811
SPIRE1	0.251498715386811
ACBD3	0.250927776191836
EIF3F	0.25035683699686
SLC25A4	0.250071367399372
FAM135A	0.249785897801884
ATP6AP2	0.249500428204396
EML5	0.249214958606908
CD46	0.24892948900942
BZW1	0.24892948900942
CCT6A	0.24892948900942
SURF4	0.24892948900942
HSPA8	0.248358549814445
SCOC	0.248073080216957
CHMP5	0.248073080216957
XPO1	0.247502141021981
MBNL1	0.247216671424493
FBXL17	0.247216671424493
NOL4	0.247216671424493
CHMP3	0.246931201827005
PYURF	0.246931201827005
TTC17	0.246931201827005
PRDX6	0.246074793034542
SYF2	0.245789323437054
DPM3	0.245789323437054
OLA1	0.245789323437054
EXOC4	0.245789323437054
TRIP11	0.245789323437054
AURKAIP1	0.245218384242078
VMP1	0.245218384242078
BTG1	0.244361975449615
TMEM208	0.244361975449615
RBMX	0.244076505852127
MAGI1	0.243791036254639
SENP6	0.243791036254639
BIRC6	0.243505566657151
ROBO2	0.243505566657151
CIAO2B	0.242934627462175
YIF1A	0.2423636882672
XRCC6	0.2423636882672
TAF7	0.242078218669712
CNPY2	0.242078218669712
CISD2	0.241507279474736
ASAH1	0.241507279474736
ASPH	0.241507279474736
MRPS21	0.241221809877248
HAX1	0.241221809877248
PSMD14	0.241221809877248
HNRNPM	0.241221809877248
SETD5	0.24093634027976
R3HDM2	0.24093634027976
ARID1B	0.240365401084784
DYNLT1	0.240365401084784
HIPK2	0.239794461889809
LARP1	0.239508992292321
RAC1	0.239508992292321
ENY2	0.239508992292321
TMED9	0.238938053097345
DYNC1I1	0.238938053097345
FIS1	0.238938053097345
GABRB3	0.238938053097345
CACNA1A	0.238938053097345
TOP1	0.238938053097345
DNAH14	0.238652583499857
DOCK3	0.238652583499857
APLP2	0.238652583499857
LINC01099	0.238367113902369
SAMD12	0.238367113902369
HERC4	0.238367113902369
ARL3	0.238367113902369
UBXN1	0.238081644304882
FNIP2	0.237796174707394
NSMCE2	0.237796174707394
RAP1B	0.237796174707394
POLR1D	0.237796174707394
DPH6	0.237796174707394
LUC7L3	0.237796174707394
PLCB4	0.237796174707394
ATF4	0.237796174707394
PCBD1	0.237510705109906
RAB3B	0.237225235512418
PHACTR2	0.237225235512418
MEF2A	0.237225235512418
PSMD1	0.23693976591493
RNF130	0.23693976591493
ATP5PD	0.23693976591493
ABHD3	0.23693976591493
LINC01473	0.236654296317442
SLC7A2	0.236654296317442
RBM6	0.236368826719954
PITHD1	0.236083357122466
EHBP1	0.236083357122466
GNPDA1	0.236083357122466
SMIM29	0.236083357122466
ZCCHC7	0.236083357122466
SCD	0.236083357122466
PSMB6	0.236083357122466
NEUROD1	0.235797887524979
FAM155A	0.235797887524979
TTC37	0.234941478732515
PHTF2	0.234941478732515
PRXL2A	0.234941478732515
ARHGAP5	0.234941478732515
ATP5F1A	0.234941478732515
NRCAM	0.234370539537539
ESD	0.234370539537539
EIF3J	0.234370539537539
FOXP1	0.234085069940051
FGF14	0.234085069940051
KHDRBS1	0.233799600342564
CTNNA2	0.233799600342564
DHX36	0.233799600342564
NDUFV3	0.233799600342564
MPC1	0.233514130745076
RBFOX2	0.233514130745076
AHCYL1	0.233228661147588
NDUFB3	0.233228661147588
MTCH1	0.233228661147588
HM13	0.233228661147588
PRDX4	0.233228661147588
DYNLT3	0.2329431915501
SNRPD1	0.232657721952612
CLINT1	0.232372252355124
ATP5F1C	0.232372252355124
RALGAPA1	0.232372252355124
STUB1	0.232372252355124
BABAM2	0.232086782757636
ASCC3	0.232086782757636
TCEAL8	0.232086782757636
SMIM14	0.231801313160148
NDUFA12	0.231801313160148
NDUFA7	0.231801313160148
COPB2	0.231515843562661
TAF15	0.231515843562661
ACTR2	0.231230373965173
PEMT	0.231230373965173
ZFAND5	0.230944904367685
DYNC1H1	0.230944904367685
SRSF9	0.230659434770197
TRAPPC5	0.230659434770197
PRPF4B	0.230373965172709
PKM	0.230373965172709
ROCK1	0.230373965172709
MIR7-3HG	0.230373965172709
SUCO	0.230088495575221
BAZ2B	0.230088495575221
PCNP	0.230088495575221
NFE2L1	0.229517556380246
HP1BP3	0.229232086782758
SMAP1	0.229232086782758
ATRAID	0.22894661718527
ARFGEF3	0.22894661718527
METTL5	0.228661147587782
BTBD9	0.228661147587782
PTPRA	0.228661147587782
STAG1	0.228375677990294
CACNA2D1	0.228375677990294
ITFG1	0.228375677990294
CTSL	0.227804738795318
CD59	0.227804738795318
PSMD2	0.22751926919783
SMC3	0.22751926919783
EFNA5	0.227233799600343
FNBP1L	0.226948330002855
LUC7L2	0.226948330002855
CASC4	0.226662860405367
NOP53	0.226377390807879
MECP2	0.226377390807879
SSB	0.226091921210391
TRAPPC9	0.226091921210391
PSMA3	0.226091921210391
BSG	0.226091921210391
CCDC47	0.225806451612903
FLOT1	0.225520982015415
REV3L	0.225520982015415
PLOD2	0.22495004282044
RABEP1	0.22495004282044
EXOC6B	0.224664573222952
USP47	0.224664573222952
C4orf3	0.224379103625464
FER	0.224379103625464
ARL6IP1	0.224379103625464
HOOK2	0.224379103625464
SAT1	0.224379103625464
DGUOK	0.224093634027976
HIF1A	0.224093634027976
RBBP4	0.223808164430488
CAMK2D	0.223808164430488
AIG1	0.223808164430488
ZNF91	0.223808164430488
SF3B6	0.223522694833
NDUFA2	0.223522694833
CD164	0.223522694833
DLG2	0.223522694833
ATXN2	0.223522694833
CYP51A1	0.223237225235512
PRRC2B	0.223237225235512
DDT	0.223237225235512
LSM3	0.222951755638025
ATP5MC1	0.222951755638025
ICA1	0.222666286040537
CPNE3	0.222380816443049
NF1	0.222380816443049
HEBP2	0.222095346845561
EIF5A	0.222095346845561
ATP6V1A	0.221809877248073
HMGCLL1	0.221809877248073
NDUFB10	0.221809877248073
MPC2	0.221524407650585
GNG4	0.221524407650585
ELP4	0.221524407650585
CLIP1	0.221524407650585
PNN	0.221524407650585
EIF5	0.221524407650585
NAP1L4	0.221238938053097
TMF1	0.220953468455609
ARL15	0.220953468455609
TMED3	0.220953468455609
CMPK1	0.220667998858122
SAMD3	0.220667998858122
RTN3	0.220667998858122
SELENOH	0.220382529260634
AAK1	0.220097059663146
FAM172A	0.220097059663146
PIAS1	0.220097059663146
GIGYF2	0.219811590065658
CCDC91	0.219811590065658
DCTN2	0.219811590065658
SSU72	0.21952612046817
OLMALINC	0.21952612046817
PURA	0.219240650870682
ZNHIT1	0.218955181273194
DDIT3	0.218955181273194
GNAI2	0.218669711675707
TUBB4B	0.218669711675707
HLA-C	0.218384242078219
FAM3C	0.218384242078219
TNFRSF12A	0.218384242078219
LSM14A	0.218384242078219
ARMCX3	0.218384242078219
PCBP1	0.218098772480731
H2AFV	0.218098772480731
WDR45B	0.218098772480731
AC097376.3	0.217813302883243
ELOC	0.217813302883243
ARL2	0.217813302883243
LSM7	0.217813302883243
CDC42BPA	0.217527833285755
TMEM167A	0.217527833285755
RAD50	0.217527833285755
CHD2	0.217527833285755
POLR2K	0.217242363688267
CCPG1	0.217242363688267
MYL12A	0.217242363688267
CCDC18-AS1	0.216956894090779
ABCF1	0.216671424493291
PLCB1	0.216671424493291
SNRPE	0.216385954895804
ATP5F1B	0.216385954895804
PGK1	0.216385954895804
APBB2	0.216100485298316
DNAJB6	0.216100485298316
PAX6	0.216100485298316
SNHG19	0.216100485298316
KANSL1	0.216100485298316
TLE5	0.216100485298316
UBE2V1	0.216100485298316
ZRANB2	0.215815015700828
UQCC2	0.215815015700828
COPRS	0.215815015700828
ATP1A1	0.21552954610334
SELENOS	0.21552954610334
PRKAR1A	0.21552954610334
SSR1	0.215244076505852
PCGF5	0.215244076505852
SSH2	0.215244076505852
PITPNC1	0.215244076505852
HOOK1	0.214958606908364
NEU1	0.214958606908364
ZKSCAN1	0.214958606908364
NAPA	0.214958606908364
CNTN4	0.214673137310876
UBE3C	0.214387667713389
CD81	0.214102198115901
SELENOF	0.213816728518413
BBX	0.213245789323437
DLG1	0.213245789323437
TARS	0.212960319725949
TRIM44	0.212960319725949
TMEM132D	0.212674850128461
UPF3A	0.212674850128461
TUT4	0.212389380530973
TLK1	0.212389380530973
PARD3	0.212389380530973
SPART	0.212389380530973
SNX9	0.212103910933486
UGGT2	0.212103910933486
PSMA6	0.212103910933486
PLD3	0.212103910933486
ALDH1A1	0.211818441335998
TCEAL2	0.211818441335998
SMIM4	0.21153297173851
VCP	0.21153297173851
NDUFB11	0.21153297173851
LINC01725	0.211247502141022
C3orf14	0.211247502141022
H2AFY	0.211247502141022
PA2G4	0.210962032543534
MPP6	0.210676562946046
NLGN1	0.210391093348558
DNAJB9	0.210391093348558
ORMDL1	0.210105623751071
MCF2L2	0.209820154153583
DAP	0.209820154153583
CUX1	0.209820154153583
KMT2E	0.209820154153583
ANXA11	0.209820154153583
DNAJC7	0.209820154153583
ZNF148	0.209534684556095
ERP44	0.209534684556095
AP3B1	0.209249214958607
ATRNL1	0.209249214958607
APCDD1L-DT	0.209249214958607
TPR	0.208963745361119
IBTK	0.208963745361119
S100A11	0.208392806166143
PSMB2	0.208107336568655
HNRNPD	0.208107336568655
RSL1D1	0.208107336568655
MON2	0.207821866971168
RTN1	0.207821866971168
BRD7	0.20753639737368
GNG5	0.207250927776192
SLC6A6	0.207250927776192
ZFR	0.206965458178704
GTF2I	0.206965458178704
PDZD8	0.206679988581216
MDH2	0.206394518983728
GDI2	0.206394518983728
RSF1	0.206394518983728
NORAD	0.206394518983728
POR	0.20610904938624
MT-ND6	0.205823579788752
JAZF1	0.205538110191265
RBM8A	0.205252640593777
RORA	0.205252640593777
IK	0.204681701398801
LARS	0.204681701398801
UBE3A	0.204681701398801
BMERB1	0.204681701398801
NMT1	0.204681701398801
ETFB	0.204681701398801
THOC7	0.204396231801313
TAF1D	0.204396231801313
DAAM1	0.204396231801313
GTF2A2	0.204396231801313
ROR1	0.204110762203825
LARP1B	0.204110762203825
PGRMC2	0.204110762203825
SH3GL2	0.204110762203825
KPNB1	0.204110762203825
ARID5B	0.203825292606337
PET100	0.20353982300885
MAP3K2	0.203254353411362
OCIAD2	0.203254353411362
DACH2	0.203254353411362
TCEAL9	0.203254353411362
YY1	0.202968883813874
BTF3L4	0.202683414216386
SNX2	0.202683414216386
ZSCAN16-AS1	0.202397944618898
EIF2AK1	0.202397944618898
FOCAD	0.202397944618898
USP14	0.202397944618898
HNRNPF	0.20211247502141
MIA2	0.20211247502141
TCF12	0.20211247502141
SAR1B	0.201827005423922
TRAM1	0.201827005423922
WNK1	0.201827005423922
PRR13	0.201827005423922
AARS	0.201827005423922
ODC1	0.201541535826434
NCOA1	0.201541535826434
SRP19	0.201541535826434
PTMS	0.201541535826434
FAM200B	0.201256066228947
CNTN1	0.201256066228947
DENND4A	0.201256066228947
MARK1	0.200970596631459
SCGB2A1	0.200970596631459
DLEU2	0.200970596631459
CEBPZ	0.200685127033971
NSD3	0.200399657436483
DCTN3	0.200399657436483
RAB18	0.200399657436483
DIP2B	0.200399657436483
MTIF3	0.200399657436483
VKORC1	0.200114187838995
MSI2	0.200114187838995
NBDY	0.200114187838995
ROBO1	0.199828718241507
SPCS3	0.199828718241507
CAPZA2	0.199828718241507
FTO	0.199828718241507
PRKACB	0.199543248644019
FUNDC2	0.199543248644019
MAP4K3-DT	0.199257779046532
UBR3	0.199257779046532
RPL7L1	0.199257779046532
PRKDC	0.199257779046532
NUDT9	0.198972309449044
LINC00271	0.198972309449044
CBX3	0.198972309449044
PALM2-AKAP2	0.198972309449044
CAMK2N1	0.198686839851556
FAM162A	0.198686839851556
CACNB2	0.198686839851556
PARM1	0.198401370254068
NKX6-1	0.198401370254068
A1BG	0.198401370254068
MAP3K13	0.19811590065658
CTNNA1	0.19811590065658
BNIP3L	0.19811590065658
HERC1	0.19811590065658
CEP350	0.197830431059092
PBRM1	0.197830431059092
CFAP97	0.197830431059092
HSD17B12	0.197830431059092
MAP4	0.197544961461604
SCP2	0.197259491864116
CLCN3	0.197259491864116
PCSK2	0.197259491864116
ARL6IP5	0.196974022266629
GPBP1	0.196974022266629
PRKN	0.196974022266629
PRPF8	0.196974022266629
CCNH	0.196688552669141
SDCCAG8	0.196403083071653
RAB3GAP1	0.196403083071653
SELENOT	0.196403083071653
PPP2CB	0.196403083071653
IARS	0.196403083071653
GSTO1	0.196403083071653
DICER1	0.196403083071653
H1FX	0.195546674279189
CISD1	0.195546674279189
H2AFJ	0.195546674279189
VPS35	0.195546674279189
MIB1	0.195546674279189
UFL1	0.195261204681701
SLC36A4	0.195261204681701
CBX1	0.195261204681701
STAG2	0.195261204681701
ATP5PO	0.194975735084214
ARID4B	0.194690265486726
MDH1	0.194690265486726
SUMO1	0.194690265486726
HNRNPDL	0.194690265486726
MICU1	0.194690265486726
NPAS3	0.194690265486726
IQGAP1	0.194690265486726
COA3	0.194690265486726
CALCOCO2	0.194690265486726
AC118549.1	0.194404795889238
MAPK10	0.194404795889238
ARCN1	0.194404795889238
RNF6	0.194404795889238
EMC7	0.194404795889238
ELF2	0.19411932629175
PCP4	0.19411932629175
TMCC1	0.193833856694262
KDELR2	0.193833856694262
ATP6V1B2	0.193833856694262
CAPRIN1	0.193833856694262
HECTD1	0.193833856694262
UBL3	0.193548387096774
DCXR	0.193548387096774
PUM1	0.193262917499286
GEM	0.192977447901798
CELF1	0.192977447901798
DYM	0.192977447901798
NDUFA3	0.192977447901798
MAN1A1	0.192691978304311
GOSR1	0.192691978304311
ABI2	0.192406508706823
SIVA1	0.192406508706823
HERC2	0.192406508706823
SNAP91	0.192121039109335
MAP4K5	0.192121039109335
LSAMP	0.191835569511847
PAK2	0.191835569511847
CDK14	0.191835569511847
VDAC3	0.191835569511847
ACACA	0.191835569511847
LRRFIP1	0.191550099914359
MYO6	0.191550099914359
PSMC5	0.191550099914359
BRD2	0.191264630316871
STXBP5	0.191264630316871
PSMA5	0.190979160719383
CNTN5	0.190979160719383
ROCK2	0.190693691121896
TRIO	0.190693691121896
BUD31	0.190693691121896
PUM3	0.190693691121896
FBXW7	0.190408221524408
ATP6V1H	0.190408221524408
CWC15	0.190408221524408
TBC1D22A	0.190408221524408
SMYD3	0.19012275192692
MARCH6	0.19012275192692
RPAIN	0.19012275192692
AC046134.2	0.189837282329432
SOD2	0.189837282329432
UMAD1	0.189837282329432
TOX	0.189837282329432
HACD3	0.189837282329432
ACP1	0.189551812731944
RNF13	0.189551812731944
GTF2H5	0.189551812731944
GLG1	0.189551812731944
ATXN10	0.189551812731944
PPP1R9A	0.189266343134456
EIF3L	0.189266343134456
SRSF4	0.188980873536968
PPP1R2	0.188980873536968
ZNF721	0.188980873536968
IFI27L2	0.188980873536968
DYRK1A	0.188980873536968
CHCHD10	0.188980873536968
KIAA1324	0.18869540393948
PLCL2	0.18869540393948
YTHDC1	0.18869540393948
FMN1	0.18869540393948
AGO3	0.188409934341993
HNRNPA3	0.188409934341993
AFF1	0.188409934341993
TRIM2	0.188409934341993
TMX4	0.188409934341993
TBC1D4	0.188124464744505
NKTR	0.187838995147017
GSK3B	0.187553525549529
DNAJB14	0.187553525549529
TMEM14C	0.187553525549529
EEA1	0.187553525549529
SIPA1L3	0.187553525549529
DOCK10	0.187268055952041
TTC1	0.187268055952041
PSMC3	0.187268055952041
ABCA5	0.187268055952041
SNRPB2	0.187268055952041
CCT7	0.186982586354553
TRMT11	0.186982586354553
YWHAG	0.186982586354553
IMMP1L	0.186982586354553
PRSS23	0.186982586354553
VTI1B	0.186982586354553
MXRA7	0.186982586354553
PPA2	0.186697116757065
HSPA4	0.186697116757065
MTPN	0.186697116757065
TANC2	0.186697116757065
UXT	0.186697116757065
CXXC5	0.186411647159578
NDUFA4	0.186411647159578
YME1L1	0.186411647159578
LRRTM4	0.18612617756209
APPL2	0.18612617756209
PRPF40A	0.185840707964602
SNRPF	0.185840707964602
ATP2A3	0.185840707964602
PSMD12	0.185840707964602
RTCB	0.185840707964602
TNIK	0.185555238367114
CDKN1C	0.185555238367114
RAD21	0.185269768769626
GSPT1	0.185269768769626
TMEM106B	0.184984299172138
C15orf61	0.184984299172138
ALPK3	0.184984299172138
PSMD11	0.184984299172138
KIF5C	0.18469882957465
REEP3	0.18469882957465
ADGRG1	0.18469882957465
ACBD6	0.184413359977162
PPP6R3	0.184413359977162
KLHL42	0.184413359977162
CIB1	0.184413359977162
ZC3H6	0.184127890379675
PSD3	0.184127890379675
SCMH1	0.183842420782187
TNKS	0.183842420782187
CCNC	0.183556951184699
VPS13B	0.183556951184699
PDCD4	0.183556951184699
UNC79	0.183556951184699
CDC42EP3	0.183271481587211
ABLIM1	0.183271481587211
ALKBH7	0.183271481587211
MRPL34	0.183271481587211
SF3B1	0.182986011989723
SCD5	0.182986011989723
SAT2	0.182986011989723
SDCBP	0.182700542392235
PLEKHA1	0.182700542392235
DENND5B	0.182700542392235
FOXO1	0.182700542392235
SIPA1L1	0.182700542392235
TFG	0.182415072794747
TEAD1	0.182129603197259
TRAPPC4	0.182129603197259
SNHG25	0.182129603197259
APPL1	0.181844133599772
ACOT13	0.181844133599772
CCSER2	0.181844133599772
PPP1R12A	0.181844133599772
TPM4	0.181844133599772
RRBP1	0.181844133599772
KIF1B	0.181558664002284
LYRM2	0.181558664002284
C1QBP	0.181558664002284
BEX5	0.181558664002284
COX20	0.181273194404796
RSRC1	0.181273194404796
ZEB1	0.181273194404796
PRPF6	0.181273194404796
FMN2	0.180987724807308
KIDINS220	0.180987724807308
TSPAN13	0.180987724807308
SPC25	0.18070225520982
RFC1	0.18070225520982
CALU	0.18070225520982
CNOT7	0.18070225520982
PTBP3	0.18070225520982
CRADD	0.18070225520982
SRP72	0.180416785612332
TMED4	0.180416785612332
CCDC186	0.180416785612332
VPS29	0.180416785612332
PIBF1	0.180416785612332
CAMTA1	0.180131316014844
PSMB7	0.180131316014844
SRSF10	0.179845846417357
TMEM230	0.179845846417357
EIF3D	0.179845846417357
PKN2	0.179560376819869
C1D	0.179560376819869
TMEM165	0.179560376819869
HIST1H1C	0.179560376819869
SHOC2	0.179560376819869
HECTD4	0.179560376819869
TSTD1	0.179274907222381
FAM133B	0.179274907222381
LONP2	0.179274907222381
PDLIM5	0.178989437624893
SRXN1	0.178989437624893
PER3	0.178703968027405
TGOLN2	0.178703968027405
LRRFIP2	0.178703968027405
ANO10	0.178703968027405
EIF3M	0.178703968027405
RRAGA	0.178133028832429
RAD51B	0.178133028832429
ZFAND6	0.178133028832429
LMNA	0.177562089637454
SIPA1L2	0.177562089637454
PSMB3	0.177562089637454
PPM1G	0.177276620039966
CACYBP	0.176991150442478
EDIL3	0.176991150442478
BRAF	0.176991150442478
UNC13A	0.176991150442478
RALGAPA2	0.176991150442478
LRPAP1	0.17670568084499
KMT2A	0.17670568084499
OPTN	0.176420211247502
PRDX3	0.176420211247502
TM9SF2	0.176420211247502
SNW1	0.176134741650014
ZFHX3	0.176134741650014
NEK1	0.175849272052526
RBM26	0.175849272052526
LSM4	0.175849272052526
STMN2	0.175563802455039
SNX29	0.175563802455039
XIAP	0.175563802455039
RCAN3	0.175278332857551
GNL3	0.174992863260063
PDCD6	0.174992863260063
SRI	0.174992863260063
PTPRM	0.174992863260063
CAP1	0.174707393662575
RAB3GAP2	0.174421924065087
CEBPZOS	0.174421924065087
ACYP2	0.174421924065087
UNC5D	0.174421924065087
NONO	0.174421924065087
USP9Y	0.174421924065087
EI24	0.174136454467599
WASF2	0.173850984870111
TLN1	0.173850984870111
TMEM263	0.173850984870111
DENR	0.173565515272623
MICU2	0.173565515272623
PRKCA	0.173565515272623
HADHA	0.173280045675136
AIMP1	0.173280045675136
ATOX1	0.173280045675136
HTATIP2	0.173280045675136
VEZT	0.173280045675136
SLC7A8	0.173280045675136
ARIH1	0.173280045675136
RETREG1	0.172994576077648
POLR2I	0.172994576077648
MAP4K3	0.17270910648016
APC	0.17270910648016
ELMO1	0.17270910648016
BUD23	0.17270910648016
UFM1	0.17270910648016
SNHG32	0.172138167285184
MTSS1	0.171852697687696
SIK2	0.171852697687696
PARVB	0.171852697687696
CLASP2	0.171567228090208
ANKIB1	0.171281758492721
GLO1	0.170996288895233
CBX5	0.170996288895233
SUPT16H	0.170996288895233
STRN3	0.170996288895233
SPECC1L	0.170996288895233
CDKAL1	0.170710819297745
ETNK1	0.170710819297745
DDX1	0.170425349700257
SLC39A7	0.170425349700257
THOC2	0.170425349700257
SYT4	0.170139880102769
JPX	0.170139880102769
SUCLG1	0.169854410505281
ACTR3	0.169854410505281
TUBA4A	0.169854410505281
ARL8B	0.169854410505281
PDS5A	0.169854410505281
KAT6A	0.169854410505281
PCMTD1	0.169854410505281
ALKBH5	0.169854410505281
MAPRE3	0.169568940907793
SGK3	0.169568940907793
PRUNE2	0.169568940907793
MBNL2	0.169568940907793
BTBD3	0.169568940907793
SYP	0.169568940907793
USP48	0.169283471310305
TCP1	0.169283471310305
URI1	0.169283471310305
TMEM178B	0.168998001712818
GSTP1	0.168998001712818
AC025159.1	0.168998001712818
KCNJ6	0.168998001712818
CLGN	0.168427062517842
RPA3	0.168427062517842
ARPC1A	0.168427062517842
TASOR2	0.168427062517842
FBXO11	0.168141592920354
U2SURP	0.168141592920354
MAP9	0.168141592920354
NDUFB6	0.168141592920354
SMCHD1	0.168141592920354
CALM3	0.168141592920354
RBM3	0.168141592920354
CDV3	0.167856123322866
CDK13	0.167856123322866
RTF2	0.167856123322866
PIGP	0.167856123322866
DAP3	0.167570653725378
RCAN2	0.167570653725378
INVS	0.167570653725378
LAMP1	0.167570653725378
MAGED1	0.167570653725378
WNT4	0.16728518412789
PLAAT3	0.16728518412789
COPS2	0.16728518412789
PDXK	0.16728518412789
SORL1	0.166999714530403
CHST9	0.166999714530403
ZBTB8OS	0.166714244932915
KDM4C	0.166714244932915
RIMBP2	0.166714244932915
NUFIP2	0.166714244932915
LAMP2	0.166714244932915
LYST	0.166428775335427
DDX18	0.166428775335427
MZT2A	0.166428775335427
EIF2A	0.166428775335427
PDE3A	0.166428775335427
TGFBR3	0.166143305737939
TCAF1	0.166143305737939
PLPP5	0.166143305737939
ACAT1	0.166143305737939
RALBP1	0.166143305737939
WASHC3	0.165857836140451
TMEM219	0.165857836140451
ATP6V0D1	0.165857836140451
EPS15	0.165572366542963
EIF4E	0.165572366542963
LMBRD1	0.165572366542963
PDIA4	0.165572366542963
ZMYM2	0.165572366542963
ZMYND11	0.165286896945475
MTRNR2L8	0.165286896945475
FGD4	0.165286896945475
TPM1	0.165286896945475
RNPS1	0.165286896945475
DNAJA2	0.165286896945475
RAPH1	0.165001427347987
PFN2	0.165001427347987
SORBS2	0.165001427347987
NCOR2	0.165001427347987
UFC1	0.1647159577505
STK33	0.1647159577505
UCHL3	0.1647159577505
C1orf122	0.164430488153012
XRN1	0.164430488153012
STAU2	0.164430488153012
SLC4A10	0.164145018555524
HUWE1	0.164145018555524
PRKAR2A	0.163859548958036
COG5	0.163859548958036
TMEM141	0.163859548958036
LRMDA	0.163859548958036
MLEC	0.163859548958036
PI4KA	0.163859548958036
SRSF3	0.16328860976306
CDKN1A	0.16328860976306
STX1A	0.16328860976306
RNH1	0.16328860976306
PTS	0.16328860976306
ZC3H13	0.16328860976306
GARS	0.163003140165572
SREBF1	0.163003140165572
PSMD4	0.162717670568085
CAPN7	0.162717670568085
ARFGEF1	0.162717670568085
FOXA2	0.162717670568085
RPS6KA3	0.162717670568085
DDX46	0.162432200970597
C9orf16	0.162432200970597
NFAT5	0.162432200970597
UBA2	0.162432200970597
ATP9A	0.162432200970597
LRPPRC	0.162146731373109
DARS	0.162146731373109
PSMC6	0.162146731373109
METTL9	0.162146731373109
CBFA2T2	0.162146731373109
TRAPPC3	0.161861261775621
MRPL3	0.161861261775621
PACSIN2	0.161861261775621
TBL1XR1	0.161575792178133
COPA	0.161290322580645
TMEM163	0.161290322580645
UBR5	0.161290322580645
SBNO1	0.161290322580645
VAT1	0.161290322580645
NPEPPS	0.161290322580645
ILF2	0.161004852983157
TBCK	0.161004852983157
HMGN3	0.161004852983157
RFK	0.161004852983157
SYT7	0.161004852983157
MYEF2	0.161004852983157
CUL3	0.160719383385669
WDFY3	0.160719383385669
CD2AP	0.160719383385669
ITCH	0.160719383385669
DLGAP4	0.160719383385669
RNF115	0.160433913788182
LCOR	0.160433913788182
ENO2	0.160433913788182
KIAA2026	0.160148444190694
ATM	0.160148444190694
NAV3	0.160148444190694
ITSN2	0.159862974593206
NUB1	0.159862974593206
AP2S1	0.159862974593206
WDR33	0.159577504995718
TNPO1	0.159577504995718
MAGI2-AS3	0.159577504995718
DCAF10	0.159577504995718
AC008014.1	0.159577504995718
ACLY	0.159577504995718
PGM3	0.159006565800742
FOXP2	0.159006565800742
EMC2	0.159006565800742
SMCO4	0.159006565800742
GBF1	0.158721096203254
MRPS34	0.158721096203254
EIF1AY	0.158721096203254
EVI5	0.158435626605766
TMEM65	0.158435626605766
RANBP2	0.158150157008279
PKD2	0.158150157008279
FNBP4	0.158150157008279
NLK	0.158150157008279
MRPL40	0.158150157008279
YIPF6	0.158150157008279
PFKFB2	0.157864687410791
LPGAT1	0.157864687410791
GORASP2	0.157864687410791
PDK4	0.157864687410791
MAPK8	0.157864687410791
TXNDC17	0.157864687410791
FBXO7	0.157864687410791
SH3BGRL3	0.157579217813303
SH3YL1	0.157579217813303
GNG10	0.157579217813303
NDUFS8	0.157579217813303
MAST4	0.157293748215815
NCOA2	0.157293748215815
TIMM8B	0.157293748215815
PIR	0.157293748215815
SRBD1	0.157008278618327
CHMP2B	0.157008278618327
ANKH	0.157008278618327
HLA-B	0.157008278618327
KLC1	0.157008278618327
XRN2	0.157008278618327
FOXJ3	0.156722809020839
UBE2V2	0.156722809020839
NEMF	0.156722809020839
DMXL1	0.156437339423351
PPM1K	0.156151869825864
MYO9A	0.156151869825864
DYNC1LI2	0.156151869825864
JUNB	0.156151869825864
MIR4458HG	0.155866400228376
BDP1	0.155866400228376
RABGEF1	0.155866400228376
HIVEP3	0.155580930630888
NBEAL1	0.155580930630888
CCT5	0.155580930630888
ORC3	0.155580930630888
SNX6	0.155580930630888
GNA13	0.155580930630888
EPB41L3	0.1552954610334
SFPQ	0.155009991435912
TNKS2	0.155009991435912
RNMT	0.155009991435912
ID1	0.155009991435912
CMSS1	0.154724521838424
CDC42SE2	0.154724521838424
PHIP	0.154724521838424
PCCA	0.154724521838424
GPS2	0.154724521838424
MAPRE2	0.154724521838424
UTY	0.154724521838424
CIR1	0.154439052240936
GLS	0.154439052240936
RBPJ	0.154439052240936
NAV1	0.154153582643448
ACTR10	0.154153582643448
EIF3G	0.154153582643448
CHD4	0.153868113045961
AEBP2	0.153868113045961
MAP4K4	0.153582643448473
LCORL	0.153582643448473
PDZD2	0.153582643448473
SHPRH	0.153582643448473
SMC5	0.153582643448473
M6PR	0.153582643448473
NAMPT	0.153297173850985
ATP2B1	0.153297173850985
TRPM7	0.153297173850985
CAMKMT	0.153011704253497
PTPRJ	0.152726234656009
PPFIA1	0.152726234656009
MNAT1	0.152726234656009
ANAPC5	0.152440765058521
ELAVL4	0.152155295461033
PHF14	0.152155295461033
VOPP1	0.152155295461033
CPQ	0.152155295461033
MLLT10	0.152155295461033
SYNRG	0.152155295461033
SMARCE1	0.152155295461033
SAMD11	0.151869825863546
PABPC4	0.151869825863546
PUM2	0.151869825863546
DPY30	0.151869825863546
AGAP1	0.151869825863546
RYBP	0.151869825863546
SREK1IP1	0.151869825863546
BAZ1B	0.151869825863546
FKBP8	0.151869825863546
SPTBN1	0.151584356266058
COMMD10	0.151584356266058
LMAN2	0.151584356266058
EIF4H	0.151584356266058
WASL	0.151584356266058
GDAP1	0.151584356266058
EPC1	0.151584356266058
MRPL52	0.151584356266058
RBM25	0.151584356266058
SEMA6D	0.151584356266058
SNHG16	0.151584356266058
MAFB	0.151584356266058
SUPT3H	0.15129888666857
PHC2	0.151013417071082
G3BP1	0.151013417071082
SNX14	0.151013417071082
PPP2R2A	0.151013417071082
MED13L	0.151013417071082
TTC8	0.151013417071082
TTTY14	0.151013417071082
RAB4A	0.150727947473594
CGGBP1	0.150727947473594
TMEM38B	0.150727947473594
STAU1	0.150727947473594
RABGGTB	0.150442477876106
POLK	0.150442477876106
UBE2R2	0.150442477876106
TJP1	0.150442477876106
NR3C2	0.150157008278618
SOBP	0.150157008278618
SGCE	0.150157008278618
DAPK1	0.150157008278618
PCNX4	0.150157008278618
BBS9	0.14987153868113
VPS41	0.14987153868113
GNB2	0.14987153868113
C11orf49	0.14987153868113
USP15	0.14987153868113
TAOK3	0.14987153868113
PNRC2	0.149586069083643
TTLL7	0.149586069083643
ITM2C	0.149586069083643
GNAQ	0.149586069083643
CLDN7	0.149586069083643
SETBP1	0.149586069083643
PSMB4	0.149300599486155
NDUFS1	0.149300599486155
MTMR7	0.149300599486155
SRSF5	0.149300599486155
UBE2I	0.149015129888667
TBL1X	0.149015129888667
NDUFAF3	0.148729660291179
PICALM	0.148729660291179
MCTP2	0.148729660291179
CSNK2A1	0.148729660291179
CHM	0.148729660291179
EIF3I	0.148444190693691
SETD2	0.148444190693691
KPNA1	0.148444190693691
CCDC107	0.148444190693691
HABP4	0.148444190693691
PPME1	0.148444190693691
GRK3	0.148444190693691
MCFD2	0.148158721096203
ZNF33A	0.148158721096203
GLRX3	0.148158721096203
SNHG9	0.148158721096203
VAT1L	0.148158721096203
EMC10	0.148158721096203
SNRNP27	0.147873251498715
LMCD1-AS1	0.147873251498715
DCTN4	0.147873251498715
NAV2	0.147873251498715
SLC39A11	0.147873251498715
NR0B1	0.147873251498715
HNRNPH2	0.147873251498715
C14orf132	0.147587781901228
SLC35F3	0.14730231230374
ACSL3	0.14730231230374
BCLAF1	0.14730231230374
SUGT1	0.14730231230374
GPATCH2L	0.14730231230374
USP8	0.14730231230374
CMIP	0.14730231230374
TAOK1	0.14730231230374
PPP6R2	0.14730231230374
ME1	0.147016842706252
COA1	0.147016842706252
UBQLN1	0.147016842706252
ZNF106	0.147016842706252
NHP2	0.146731373108764
VPS37A	0.146731373108764
SETX	0.146731373108764
SMS	0.146731373108764
KIF3A	0.146445903511276
ZMAT2	0.146445903511276
MAPRE1	0.146445903511276
DANCR	0.146160433913788
IPO7	0.146160433913788
GPI	0.146160433913788
PALLD	0.1458749643163
NPTN	0.1458749643163
CXCL8	0.145589494718812
HINT2	0.145589494718812
RBM4	0.145589494718812
STX8	0.145589494718812
TMEM160	0.145589494718812
TMED7	0.145304025121325
DIAPH2	0.145304025121325
SOS1	0.145018555523837
DRAP1	0.145018555523837
TRAK1	0.144733085926349
FHIT	0.144733085926349
NFX1	0.144733085926349
ECPAS	0.144733085926349
FKBP4	0.144733085926349
VPS53	0.144733085926349
SERINC3	0.144733085926349
TSHZ2	0.144733085926349
CLIP4	0.144447616328861
PRKCE	0.144447616328861
NDUFB5	0.144447616328861
PDS5B	0.144447616328861
ZNF207	0.144447616328861
PDCD6IP	0.144162146731373
KCTD8	0.144162146731373
BANF1	0.144162146731373
UBE2L3	0.144162146731373
DDOST	0.143876677133885
SMARCA2	0.143876677133885
ENOSF1	0.143876677133885
USP9X	0.143876677133885
MOB1B	0.143591207536397
PDE10A	0.143591207536397
MAFA	0.143591207536397
KRT18	0.143591207536397
ABR	0.143591207536397
COBLL1	0.143305737938909
DNAJC19	0.143305737938909
ARFIP1	0.143305737938909
CHCHD3	0.143305737938909
RB1CC1	0.143305737938909
PDE8A	0.143305737938909
MMP24OS	0.143305737938909
ATG7	0.143020268341422
GOPC	0.143020268341422
SECISBP2	0.143020268341422
PPP3CB	0.143020268341422
HSPH1	0.143020268341422
PPP2R5E	0.143020268341422
TIPRL	0.142734798743934
PPP2CA	0.142734798743934
TMEM135	0.142734798743934
FYTTD1	0.142449329146446
MRPS36	0.142449329146446
SCAMP1	0.142449329146446
RABGAP1	0.142449329146446
PIN1	0.142449329146446
BCAP31	0.142449329146446
MIGA1	0.142163859548958
MARCH7	0.142163859548958
AK3	0.142163859548958
CCNY	0.142163859548958
TUBA1C	0.142163859548958
ASB3	0.14187838995147
CERS6	0.14187838995147
PPM1H	0.14187838995147
NDUFA6	0.14187838995147
PCNX2	0.141592920353982
SRSF7	0.141592920353982
CMAS	0.141592920353982
MARK3	0.141592920353982
LAGE3	0.141592920353982
CEP63	0.141307450756494
PPM1L	0.141307450756494
AP2M1	0.141307450756494
GRSF1	0.141307450756494
RAB3C	0.141307450756494
SLC25A13	0.141307450756494
DDX50	0.141307450756494
ARGLU1	0.141307450756494
YARS	0.141021981159007
PLEKHB2	0.141021981159007
PDCD10	0.141021981159007
POLR2J	0.141021981159007
ERGIC2	0.141021981159007
RAB3IP	0.141021981159007
HLCS	0.141021981159007
LINC01278	0.141021981159007
RAB5A	0.140736511561519
PTPRD	0.140736511561519
RGS9	0.140736511561519
ESF1	0.140736511561519
GADD45A	0.140451041964031
CDC73	0.140451041964031
XKR6	0.140451041964031
CPEB3	0.140451041964031
GNAO1	0.140451041964031
PTBP2	0.140165572366543
COMMD1	0.140165572366543
[truncated: 13,539 more rows]

## Sheet: beta_snRNAseq
Column1	Column2
gene	percent_UMIabove3
ZBTB20	0.879972407449989
MEIS2	0.838928489307887
ZNF385D	0.819153828466314
PAM	0.818004138882502
HDAC9	0.789491837203955
AGBL4	0.783628420326512
RGS7	0.773971027822488
N4BP2L2	0.76856748677857
SLC2A13	0.767762704069901
SNHG14	0.742814440101173
MAML3	0.733616923430674
AHI1	0.724304437801794
DST	0.723729593009887
GOLGA4	0.720510462175213
RIMS2	0.713497355713957
CADPS	0.705564497585652
ERO1B	0.702000459875833
SDK1	0.69797654633249
SPAG16	0.694642446539434
ASAP1	0.690733501954472
GPHN	0.684640147160267
JMJD1C	0.679121637157967
NRG1	0.677971947574155
GLIS3	0.677856978615774
FTX	0.670958841112899
CADM1	0.666475051736031
TNRC6A	0.665670269027363
USP34	0.664290641526788
TMOD1	0.663485858818119
EIF4G3	0.657162566107151
PTK2	0.642676477351115
MEG3	0.642676477351115
TRPM3	0.641756725684065
WDFY3	0.636123246723385
RUFY3	0.634513681306047
NBEA	0.630949643596229
FNDC3B	0.630029891929179
KCNMA1	0.630029891929179
AKT3	0.629799954012417
VPS13C	0.624741319843642
DPP6	0.616118647965049
DTNA	0.614509082547712
AOPEP	0.6096803862957
FNDC3A	0.607495976086457
DIP2C	0.607266038169694
SRSF11	0.606691193377788
MAP2	0.604621752126926
BIRC6	0.603931938376638
MAGI2	0.600712807541964
SIK3	0.59944814899977
ZFAND3	0.599103242124626
CACNA1C	0.586571625661071
INS	0.58645665670269
ANKRD12	0.583582432743159
MTUS2	0.578753736491147
CACNA1D	0.57530466773971
XPR1	0.573925040239135
FAM135A	0.573005288572086
STXBP5L	0.572315474821798
ATRNL1	0.57059094044608
CASR	0.567256840653024
TTC28	0.566796964819499
GNAS	0.566222120027593
UBR3	0.558749137732812
ALCAM	0.548631869395263
NRCAM	0.547022303977926
PDE4D	0.546332490227639
TMEM132D	0.546217521269257
UTY	0.54368820418487
ARL15	0.542078638767533
LINC00511	0.54184870085077
EML5	0.541618762934008
SOX6	0.540699011266958
PATJ	0.539549321683146
ERC1	0.538974476891239
TTC3	0.538629570016096
ZNF638	0.536100252931708
KMT2C	0.531156587721315
SEC24D	0.528167394803403
MKLN1	0.527362612094734
NEBL	0.52598298459416
DENND4A	0.524028512301679
TRAPPC9	0.523568636468154
TCF12	0.522074040009198
ASH1L	0.521614164175673
ARID1B	0.515750747298229
TNRC6B	0.513796275005748
LRBA	0.513681306047367
CHD2	0.513566337088986
DYNC1I1	0.513336399172224
NEAT1	0.505288572085537
MEG8	0.504483789376868
RERE	0.500574844791906
SYT14	0.500114968958381
CHD9	0.497930558749138
ZNF292	0.496665900206944
MAPK10	0.484479190618533
ADK	0.483789376868246
SSBP2	0.482869625201196
AKAP9	0.47585651873994
BAZ2B	0.47493676707289
DLG2	0.473902046447459
RABGAP1L	0.473442170613934
ANKRD17	0.472292481030122
LINC00271	0.470567946654403
NF1	0.469533226028972
MACF1	0.469418257070591
TPD52	0.468613474361922
CCSER1	0.468038629570016
PLCB4	0.466888939986204
TRIO	0.465279374568866
TOX	0.464589560818579
FBXL17	0.46286502644286
LRRFIP2	0.459875833524948
MAGI1	0.458381237065992
FAM155A	0.457461485398942
UNC79	0.454932168314555
FTO	0.449643596229018
GIGYF2	0.449413658312256
LSAMP	0.448493906645206
GMDS-DT	0.444355024143481
MCTP2	0.439871234766613
SPIDR	0.439756265808232
CDK14	0.439296389974707
EFNA5	0.438606576224419
LRRTM4	0.436652103931938
PAK3	0.43492756955622
MYEF2	0.432283283513451
SNX29	0.430558749137733
ROBO2	0.429753966429064
FNIP1	0.428719245803633
PPM1E	0.428374338928489
PLCB1	0.423890549551621
LUC7L2	0.42377558059324
CAMK2D	0.423430673718096
ZNF483	0.422970797884571
FAF1	0.42285582892619
NRXN1	0.422510922051046
CLASP2	0.422166015175903
REV3L	0.418831915382847
TNKS	0.418716946424465
CDC42BPA	0.418142101632559
CACNB2	0.417912163715797
PTPRN2	0.416992412048747
SAMD3	0.413658312255691
PARD3	0.413658312255691
SEC31A	0.40986433662911
HMGCLL1	0.409749367670729
SORBS2	0.409519429753966
ITFG1	0.409059553920441
SENP6	0.40894458496206
ABCA5	0.40894458496206
LDLRAD4	0.408829616003679
FMN2	0.408599678086917
ABLIM1	0.406530236836054
EXOC6B	0.405035640377098
DOCK3	0.404805702460336
ANKHD1	0.403885950793286
UBE3C	0.401931478500805
GPATCH8	0.401816509542424
KCNMB2	0.401126695792136
HIVEP2	0.401126695792136
STXBP5	0.400666819958611
HADH	0.399862037249943
NKTR	0.398942285582893
CNTN5	0.398022533915843
PHTF2	0.396642906415268
FGF14	0.396068061623362
ST18	0.395838123706599
SYNE2	0.395608185789837
HS6ST3	0.395493216831455
SBF2	0.392504023913543
SETD5	0.392389054955162
SRSF4	0.390549551621062
PIK3C2A	0.387215451828006
STRN3	0.385950793285813
NIPBL	0.384801103702
PCLO	0.384111289951713
RFX3	0.383191538284663
PTPRM	0.383076569326282
KDM4C	0.382271786617613
IBTK	0.382156817659232
BTBD9	0.381696941825707
RB1CC1	0.381352034950563
ZCCHC7	0.381352034950563
NOL4	0.378707748907795
USP9Y	0.378707748907795
KCNB2	0.378132904115889
SNAP25	0.377213152448839
IGF1R	0.375603587031501
ELL2	0.37548861807312
MON2	0.375373649114739
TTC17	0.374913773281214
SHTN1	0.374683835364452
LIMCH1	0.373419176822258
ZMYM2	0.372499425155208
MSI2	0.371924580363302
AC025159.1	0.371694642446539
PLCXD3	0.371349735571396
RIMBP2	0.370544952862727
SSH2	0.369510232237296
NCKAP1	0.367785697861577
FOXO1	0.367785697861577
TSHZ2	0.366865946194528
MYO3A	0.365946194527478
CNTN1	0.365831225569096
DPH6	0.364796504943665
KIF1B	0.36433662911014
SLC4A10	0.36341687744309
CSNK1A1	0.362727063692803
PAFAH1B1	0.362727063692803
CPE	0.362037249942516
SND1	0.361807312025753
RALGAPA1	0.361692343067372
RAP1GAP2	0.359852839733272
HERC1	0.359737870774891
ROR1	0.359507932858128
PRRC2B	0.359163025982985
MAP7	0.357438491607266
ROBO1	0.356978615773741
SCAPER	0.354679236606116
CPEB4	0.354334329730973
SPAG9	0.354219360772591
NALCN	0.353759484939066
LPP	0.35318464014716
DAPK1	0.35318464014716
EXOC4	0.352954702230398
MYO1D	0.352839733272017
ZEB1	0.351575074729823
VPS13B	0.351000229937917
CACNA2D1	0.350655323062773
JAZF1	0.350310416187629
MBD5	0.348815819728673
PER3	0.348355943895148
DYM	0.347091285352955
DYRK1A	0.345941595769142
HECTD4	0.345366750977236
MAP4K3	0.345136813060474
PAN3	0.343527247643136
SH3D19	0.342377558059324
BACH2	0.342262589100943
PIAS1	0.341687744309037
PPP6R3	0.340767992641987
MAP3K2	0.340653023683605
CCDC91	0.339963209933318
HERC4	0.339388365141412
KIRREL3	0.338698551391124
CACNA1A	0.338238675557599
TBL1XR1	0.337548861807312
NAV3	0.337548861807312
ELF2	0.33731892389055
EHBP1	0.337203954932168
SCMH1	0.336514141181881
AFF4	0.336514141181881
WAC	0.336514141181881
MPP6	0.336054265348356
DOCK10	0.335594389514831
RTN1	0.335364451598069
SNX13	0.335134513681306
FOXP2	0.334789606806162
PITPNC1	0.334099793055875
TRAK1	0.333984824097494
SLC4A7	0.332260289721775
ATXN1	0.332260289721775
PLCG2	0.331340538054725
MACROD2	0.330075879512532
MBNL2	0.32996091055415
IMMP2L	0.329616003679007
UGGT2	0.329501034720625
MAST4	0.329386065762244
GSK3B	0.329156127845482
LINC01278	0.328006438261669
PTEN	0.327661531386526
ARIH1	0.326281903885951
NLGN1	0.325822028052426
ATP13A3	0.325132214302138
ASPH	0.324902276385376
SIPA1L1	0.324902276385376
AC046134.2	0.324672338468613
PTPRD	0.324672338468613
SQSTM1	0.322143021384226
SETBP1	0.321913083467464
UBXN4	0.321108300758795
LINC01099	0.320533455966889
SLC30A8	0.320533455966889
PTBP2	0.318578983674408
GPATCH2	0.318004138882502
TBC1D5	0.317774200965739
MARK1	0.317429294090596
UBE2H	0.317084387215452
MYCBP2	0.317084387215452
STAG1	0.316854449298689
NCOA1	0.316164635548402
SLC35F3	0.314325132214302
FER	0.313750287422396
TUSC3	0.313750287422396
DOP1A	0.313520349505633
C11orf49	0.313290411588871
ACACA	0.312715566796965
NSMCE2	0.31225569096344
LINGO2	0.31225569096344
ARHGAP44	0.311910784088296
RICTOR	0.311450908254771
GOLGB1	0.310991032421246
DDX17	0.310531156587721
RPS6KA3	0.310531156587721
EPS15	0.309956311795815
NFASC	0.309611404920671
FBXW7	0.308691653253622
FOCAD	0.308691653253622
RBM26	0.30857668429524
CDKAL1	0.307312025753047
MAP1B	0.306162336169234
RBM39	0.305357553460566
DACH2	0.305357553460566
HNRNPC	0.304782708668659
DNAH14	0.304437801793516
TBC1D22A	0.304092894918372
PHF3	0.303058174292941
MBNL1	0.302598298459416
PI4KA	0.302368360542653
NCOR1	0.301908484709129
CRADD	0.301448608875604
MECP2	0.301333639917222
PDXDC1	0.300988733042079
PPP1R9A	0.300643826166935
UNC80	0.30018395033341
ZC3H6	0.299839043458266
PRKN	0.299494136583123
SRPK2	0.29926419866636
TANC2	0.299149229707979
RFX3-AS1	0.298689353874454
ASB3	0.298459415957691
PHLDB2	0.298459415957691
MTMR7	0.29834444699931
MAN1A1	0.297999540124166
PSD3	0.29742469533226
KTN1	0.296045067831685
TMEM65	0.295355254081398
BRAF	0.293745688664061
FOXP1	0.293285812830536
TCF25	0.292825936997011
PSME4	0.292481030121867
PUM2	0.292021154288342
RTN4	0.291906185329961
ZNF451	0.291561278454817
AL022068.1	0.291331340538055
SCFD1	0.290986433662911
VPS54	0.29087146470453
UBR5	0.290756495746149
MARCH6	0.28995171303748
MEF2A	0.289836744079099
ANKRD28	0.288227178661761
FKBP5	0.287882271786618
RBM6	0.287077489077949
FGD4	0.286732582202805
TNIK	0.285927799494137
RBFOX2	0.285927799494137
ULK4	0.285812830535755
TBC1D4	0.285812830535755
NR3C1	0.285697861577374
TAF15	0.285697861577374
PCNX1	0.285582892618993
UBE2D3	0.285467923660612
PRKACB	0.284663140951943
TRIM2	0.284548171993562
ATRX	0.284088296160037
SIK2	0.283398482409749
ATXN2	0.282938606576224
PRRC2C	0.282823637617843
EVI5	0.282478730742699
PCGF5	0.280869165325362
GABRB3	0.280754196366981
ARID4B	0.279489537824787
ARFGEF3	0.279259599908025
KANSL1	0.279259599908025
SREK1	0.279144630949644
KCTD8	0.277994941365831
PCDH7	0.27787997240745
ABCC8	0.27787997240745
TMEM135	0.27787997240745
UBE2K	0.276270406990113
MCF2L2	0.275695562198207
ECPAS	0.275350655323063
RALGAPA2	0.274430903656013
BABAM2	0.27420096573925
BPTF	0.273511151988963
RGS17	0.273051276155438
CNTN4	0.272706369280294
SPIRE1	0.272476431363532
ZNF148	0.272361462405151
TMEM163	0.272131524488388
RORA	0.271786617613244
ENOSF1	0.271556679696482
KPNA1	0.270981834904576
PLCL2	0.270521959071051
PDLIM5	0.27040699011267
TNS3	0.270292021154288
ATG7	0.269602207404001
APBB2	0.269257300528857
GPM6A	0.268452517820189
PSMD1	0.26764773511152
INVS	0.267532766153139
ETNK1	0.267532766153139
TBL1X	0.267187859277995
DGKB	0.267072890319614
FAM172A	0.266613014486089
GAD2	0.26580823177742
AVL9	0.265693262819039
MAPK8	0.265118418027133
UNC5D	0.265003449068751
SLCO5A1	0.265003449068751
ITCH	0.264428604276845
SGMS1	0.263623821568177
AFF1	0.263163945734652
PAPSS2	0.263163945734652
SMCHD1	0.262934007817889
GRIA4	0.262819038859508
DDX5	0.262819038859508
GNAQ	0.262589100942745
PRUNE2	0.26212922510922
ANKRD6	0.262014256150839
TBCA	0.261899287192458
DIP2B	0.261899287192458
TENT2	0.261554380317314
PPM1L	0.261439411358933
WWOX	0.261439411358933
SGIP1	0.260519659691883
UMAD1	0.260404690733502
SDCCAG8	0.260174752816739
MAP2K4	0.259829845941596
KCNJ6	0.259025063232927
COP1	0.258910094274546
PHACTR2	0.258450218441021
TTC8	0.25833524948264
ACYP2	0.258220280524258
STAT3	0.258220280524258
ELP4	0.258105311565877
MAP4K5	0.257760404690734
MEIS1	0.257645435732352
FMN1	0.257185559898827
ACAP2	0.256380777190159
KMT2A	0.256265808231777
IARS	0.256150839273396
PHF21A	0.256150839273396
UBE3A	0.255805932398252
STK33	0.25557599448149
KIF21A	0.255461025523109
IFT88	0.255461025523109
MED13L	0.255346056564728
SLC36A4	0.255001149689584
FNIP2	0.254886180731203
NBAS	0.254771211772821
ATP9B	0.254426304897678
TENM3	0.25373649114739
VPS13A	0.25373649114739
NCOA2	0.253391584272247
PLEKHA1	0.253391584272247
USP47	0.253046677397103
PKD2	0.252701770521959
PTPN3	0.252701770521959
GBF1	0.252701770521959
MAML2	0.252356863646815
PCCA	0.252126925730053
RAB11A	0.251667049896528
NLK	0.251092205104622
SGCE	0.250977236146241
TRMT11	0.250862267187859
DLG1	0.250517360312716
XRN1	0.250287422395953
RCOR3	0.249942515520809
GBE1	0.249597608645666
TSC22D1	0.249597608645666
NEK1	0.247758105311566
CD99	0.247528167394803
TMEM117	0.246723384686135
GLS	0.246378477810991
PLOD2	0.246033570935847
VEZT	0.245228788227179
SIPA1L2	0.244998850310416
KIAA0319	0.244653943435272
SEMA6D	0.244538974476891
RBM25	0.24442400551851
PKN2	0.244309036560129
JPX	0.244194067601748
PCNX2	0.24350425385146
VAT1L	0.243159346976316
AC118549.1	0.242354564267648
TMEM178B	0.242009657392504
NPAS3	0.241549781558979
LINC01473	0.241089905725454
KIF13A	0.241089905725454
TRIP12	0.240515060933548
TMEM165	0.240400091975167
ATP9A	0.240170154058404
PBX3	0.239710278224879
LINC01004	0.239020464474592
REEP3	0.238790526557829
CPNE4	0.238560588641067
AGAP1	0.237870774890779
MICU2	0.237870774890779
CTNNA2	0.237525868015636
DENND5B	0.237525868015636
PPP2R2A	0.236721085306967
TUT4	0.236491147390205
HIVEP3	0.236261209473442
DACH1	0.236261209473442
ME1	0.235916302598298
ZNF91	0.23511151988963
ANKRD11	0.234766613014486
MIB1	0.234536675097724
CHST9	0.23419176822258
DDX24	0.233846861347436
ARFGEF1	0.233731892389055
CTNND2	0.233616923430674
POU2F1	0.233386985513911
KIAA1328	0.23327201655553
SLC6A6	0.233157047597149
ZNF516	0.233157047597149
OLA1	0.233042078638768
SAMD12	0.233042078638768
LONP2	0.23235226488848
SORL1	0.232237295930099
TASP1	0.231547482179811
CDK8	0.231317544263049
ACBD6	0.231087606346287
SIPA1L3	0.230167854679237
DNM3	0.230052885720855
ABHD3	0.229937916762474
CAPN7	0.229363071970568
ABHD2	0.228903196137043
HIPK2	0.228213382386756
LCOR	0.228098413428374
RNF111	0.227523568636468
RAB28	0.227293630719706
RAPH1	0.227178661761324
SCD5	0.227178661761324
APP	0.227178661761324
BMP5	0.226718785927799
RAP1B	0.226143941135893
ASCC3	0.225224189468843
ANKH	0.224994251552081
RABGAP1	0.224994251552081
GLG1	0.224649344676937
WSB1	0.224649344676937
PICALM	0.224304437801794
TEAD1	0.223154748217981
ATR	0.222924810301219
FOXJ3	0.222809841342837
CREB5	0.222809841342837
PDE3A	0.222694872384456
GCLM	0.222234996550931
SUCLG2	0.222234996550931
PRKCA	0.221890089675788
SUPT3H	0.221660151759025
NAV2	0.220970338008738
ELMO1	0.220855369050356
CMTM8	0.220625431133594
PSPC1	0.220625431133594
PCM1	0.220510462175213
SLC8A1	0.22028052425845
UBE2E2	0.22028052425845
MLLT10	0.219820648424925
FAR1	0.219590710508163
MARK3	0.2193607725914
RHOBTB3	0.219245803633019
ZFAND6	0.219245803633019
FRY	0.218555989882732
SEPTIN2	0.218211083007588
RSRC1	0.217866176132444
RNF130	0.216601517590251
APPL2	0.216601517590251
CRY1	0.216141641756726
PTPRJ	0.215106921131295
BTAF1	0.214762014256151
LINC01876	0.214417107381007
LRRTM3	0.213957231547482
CCSER2	0.213497355713957
BRWD1	0.213267417797195
KMT2E	0.213152448838814
PKIB	0.213037479880432
LUC7L3	0.213037479880432
PACRG	0.212692573005289
ATP6V1A	0.212347666130145
CPEB3	0.212347666130145
RANBP2	0.212117728213382
AC002460.2	0.211772821338239
MBP	0.211772821338239
EXOC2	0.211657852379857
DAAM1	0.211542883421476
PHIP	0.211427914463095
LINC02197	0.21096803862957
MAPK14	0.210278224879283
SNX9	0.210278224879283
TRIM44	0.210163255920901
MARCH1	0.209703380087376
CLASP1	0.209588411128995
MTSS1	0.209473442170614
CUX1	0.209243504253851
SRSF10	0.20912853529547
RNF13	0.209013566337089
MNAT1	0.208668659461945
ZNF721	0.208553690503564
SNAP91	0.208438721545183
RABEP1	0.208093814670039
PRKCE	0.207863876753277
LRMDA	0.207863876753277
CLIP4	0.207748907794895
TBC1D8	0.207748907794895
HERC2	0.207174063002989
BBX	0.206944125086227
SMC5	0.206484249252702
ZZEF1	0.205909404460796
HELZ	0.205449528627271
TTTY14	0.204989652793746
HLCS	0.204299839043458
LRCH3	0.204069901126696
MYO9A	0.203610025293171
EDIL3	0.20349505633479
PJA2	0.20349505633479
TTC7B	0.203265118418027
AGO3	0.203035180501265
H2AFY	0.203035180501265
ATP6V0A1	0.202805242584502
ZNF407	0.202805242584502
ZNF644	0.20257530466774
RNF216	0.20257530466774
ITPR2	0.202230397792596
DNAJC1	0.202000459875834
FNBP4	0.201540584042309
MIA2	0.200850770292021
DHX36	0.20073580133364
MYO6	0.20073580133364
NFAT5	0.20073580133364
EPB41L5	0.200505863416877
LPGAT1	0.200160956541734
USO1	0.200160956541734
VMP1	0.200160956541734
MICAL3	0.19981604966659
TMEM131	0.199471142791446
NDFIP1	0.198666360082778
PDE8A	0.198666360082778
AP3B1	0.198551391124396
ANKIB1	0.198551391124396
SNAP25-AS1	0.198091515290871
ATG10	0.197861577374109
AC068051.1	0.196826856748678
RDX	0.196826856748678
YTHDC2	0.196711887790297
ZNF609	0.195562198206484
VWDE	0.195447229248103
WDPCP	0.195332260289722
PPA2	0.195332260289722
USP15	0.195102322372959
THOC2	0.194872384456197
RAB2A	0.194642446539434
PAUPAR	0.194642446539434
SESTD1	0.194412508622672
RC3H1	0.194297539664291
PDE10A	0.193837663830766
RAB3GAP2	0.193722694872384
MAN1A2	0.193492756955622
LYPLAL1	0.193147850080478
CUL3	0.193147850080478
RAB7A	0.192917912163716
SLC7A2	0.192687974246953
OTUD7A	0.192687974246953
UBAC2	0.192113129455047
SYNJ2	0.191883191538285
IMMP1L	0.191538284663141
ABI2	0.19142331570476
LINC01619	0.19142331570476
LINC00571	0.19142331570476
PUM1	0.191308346746378
TTLL7	0.190963439871235
AFDN	0.190963439871235
AGTPBP1	0.190618532996091
RAB1A	0.190388595079329
MFSD4B	0.190388595079329
CBFA2T2	0.190273626120947
TMCC1	0.190158657162566
SREBF2	0.189928719245804
RCAN2	0.189698781329041
VOPP1	0.18958381237066
TAX1BP1	0.189468843412279
TXNRD1	0.189468843412279
SEC24B	0.189123936537135
GDAP1	0.189123936537135
SETD2	0.189008967578754
CDK13	0.189008967578754
LMCD1-AS1	0.188434122786848
TM9SF3	0.188204184870085
APCDD1L-DT	0.188089215911704
ATM	0.187859277994941
ZFHX3	0.187629340078179
FOXN3	0.187399402161416
LPIN1	0.187284433203035
KIF1A	0.187169464244654
GRIK2	0.187054495286273
NT5C2	0.187054495286273
DMXL1	0.186594619452748
ZSWIM6	0.186479650494367
PARM1	0.186134743619223
SHPRH	0.186134743619223
NEMF	0.186134743619223
NEDD4L	0.186134743619223
PPIG	0.18590480570246
AL139383.1	0.185674867785698
RASAL2	0.185444929868935
SNX14	0.185444929868935
NEGR1	0.185214991952173
G6PC2	0.185100022993792
RAB3GAP1	0.184870085077029
SGK3	0.184755116118648
NR3C2	0.184410209243504
HNRNPA2B1	0.184410209243504
CELF1	0.184065302368361
GRAMD2B	0.183605426534836
PTPN4	0.183490457576454
MED13	0.183375488618073
TJP1	0.182915612784548
ITSN2	0.182570705909404
NCAM1	0.182340767992642
FRYL	0.182225799034261
RFX2	0.181880892159117
ROCK1	0.181650954242355
SCGN	0.181535985283973
FBXO11	0.181421016325592
TLK1	0.181421016325592
LMNTD1	0.181421016325592
KAT6A	0.18119107840883
SPATA13	0.18119107840883
MARCH7	0.181076109450448
KLHL29	0.180846171533686
SH3GL2	0.180731202575305
AIG1	0.180616233616923
DNAJC6	0.180156357783398
METTL15	0.179926419866636
EPB41L3	0.179696481949874
JAK1	0.179581512991492
NDUFAF2	0.179581512991492
AC092691.1	0.17935157507473
GARS-DT	0.17935157507473
COBLL1	0.179236606116349
DNAH7	0.179236606116349
PNISR	0.178776730282824
VTI1A	0.178776730282824
TBCK	0.17843182340768
BBS9	0.17843182340768
ARHGEF12	0.17843182340768
PHC3	0.177627040699011
SLC25A13	0.177397102782249
RAB12	0.177167164865486
KDM2A	0.177052195907105
OSBPL8	0.176937226948724
STAU2	0.176822257990343
WDR7	0.176707289031961
MCPH1	0.176247413198436
PREPL	0.175902506323293
GRK3	0.17567256840653
PIR	0.17567256840653
NMNAT2	0.175327661531387
ZFR	0.175212692573005
SMURF1	0.175212692573005
VWA8	0.175212692573005
SOX5	0.175097723614624
PNPLA8	0.174867785697862
IL6R	0.17475281673948
CAPZA1	0.174637847781099
GNB1	0.174522878822718
FAM120B	0.174522878822718
R3HDM1	0.174407909864337
PHF14	0.174292940905955
NOVA1	0.173603127155668
COG5	0.173258220280524
KCNH7	0.173143251322143
BTRC	0.173143251322143
PDS5B	0.173143251322143
TRPC1	0.173028282363762
TTC37	0.172913313405381
ARID2	0.172568406530237
MCC	0.172338468613474
WDR33	0.172223499655093
SLC20A2	0.172108530696712
BICD1	0.172108530696712
TRIM9	0.172108530696712
PDE8B	0.171993561738331
LRRFIP1	0.171648654863187
ZDHHC14	0.171648654863187
KIAA0232	0.171303747988043
PPP4R3B	0.171188779029662
GTF2I	0.170843872154518
SRP54	0.170728903196137
DENND4C	0.170613934237756
SLC39A11	0.170613934237756
CERS6	0.170498965279375
BCAS3	0.170498965279375
OPA1	0.170383996320993
MICU3	0.170383996320993
CHD7	0.170383996320993
DOCK1	0.170269027362612
IDS	0.170269027362612
C11orf58	0.169809151529087
NUBPL	0.169694182570706
TMEM108	0.169464244653943
NME7	0.169234306737181
RALGPS1	0.169234306737181
EDARADD	0.169004368820418
FBXW11	0.168774430903656
SPG7	0.168659461945275
ADGRV1	0.168429524028512
RNF115	0.168314555070131
LINC01725	0.16819958611175
UBE4B	0.167969648194987
ATP6V1H	0.167854679236606
CMSS1	0.167739710278225
REPS1	0.167739710278225
RABGEF1	0.167739710278225
PDS5A	0.167394803403081
UBR1	0.1672798344447
AL390957.1	0.166934927569556
AAK1	0.166934927569556
AC104123.1	0.166934927569556
LRRC8B	0.166819958611175
ZNF33A	0.166819958611175
AMBRA1	0.166819958611175
YAF2	0.166819958611175
AC008014.1	0.166819958611175
ETFDH	0.166704989652794
TBC1D32	0.166704989652794
RIC3	0.165785237985744
GDA	0.1654403311106
RALYL	0.165325362152219
NRG3	0.165325362152219
NSRP1	0.165325362152219
CPLANE1	0.165095424235456
NFX1	0.164980455277075
PHC2	0.164865486318694
GRB10	0.164865486318694
MAP2K5	0.164865486318694
CNOT4	0.16452057944355
MYT1L	0.164405610485169
VPS13D	0.164175672568407
NPEPPS	0.164175672568407
RETREG1	0.163945734651644
SEC63	0.163945734651644
ARHGAP32	0.163945734651644
CEP112	0.163715796734882
PIBF1	0.163485858818119
DICER1	0.163485858818119
LMBR1	0.163025982984594
NAALADL2	0.16268107610945
GPR158	0.16268107610945
UBE3D	0.162566107151069
HS2ST1	0.162221200275925
NAP1L1	0.161876293400782
OGA	0.161761324442401
TMEM41B	0.161416417567257
CPSF6	0.161416417567257
ZNF254	0.161186479650494
XKR6	0.160841572775351
ST6GALNAC5	0.160726603816969
ARHGEF7	0.160726603816969
CHM	0.160726603816969
LINC01376	0.160611634858588
MTMR3	0.160266727983444
MIER1	0.160151759025063
MAP4K4	0.160151759025063
GNAO1	0.159576914233157
MTDH	0.159461945274776
PPP1R12A	0.159461945274776
PELI2	0.159461945274776
BMERB1	0.159461945274776
UNC13B	0.159346976316395
HECTD1	0.159232007358013
DYNC2H1	0.159117038399632
NUCKS1	0.159002069441251
SON	0.159002069441251
SAMD5	0.158772131524488
COA1	0.158772131524488
FNBP1L	0.158197286732582
CEP350	0.15796734881582
CNOT2	0.157507472982295
USP3	0.157507472982295
DLEU2	0.157277535065532
NLGN4Y	0.157277535065532
SFPQ	0.15704759714877
RYBP	0.15704759714877
SCG5	0.156357783398482
TNPO1	0.155323062773051
ARHGAP5	0.155323062773051
ELAVL4	0.154978155897908
SPC25	0.154748217981145
SLC30A7	0.154173373189239
EHMT1	0.154058404230858
SPPL3	0.154058404230858
XRCC5	0.153943435272476
UCHL1	0.153828466314095
ABHD18	0.153828466314095
CLIP1	0.153828466314095
CLTC	0.153828466314095
USP24	0.15336859048057
SMAP1	0.15336859048057
TRA2A	0.153138652563808
CASC4	0.153138652563808
PPP3CA	0.153023683605427
ZNF248	0.153023683605427
CHD6	0.153023683605427
USP9X	0.153023683605427
CHN1	0.152793745688664
DZIP3	0.152793745688664
RGL1	0.152678776730283
HNRNPH1	0.152563807771902
LINC01091	0.152103931938377
KIF5C	0.151988962979995
FAM135B	0.151873994021614
KIAA2026	0.151873994021614
RAPGEF2	0.151414118188089
PPM1H	0.151414118188089
KCNMB2-AS1	0.151299149229708
GPI	0.151299149229708
GTF2IRD1	0.151184180271327
PDE3B	0.151069211312946
ATAD2B	0.150724304437802
SOS1	0.150609335479421
ZRANB2	0.150494366521039
FBXO34	0.150264428604277
GNG4	0.150149459645896
BDP1	0.150034490687514
KAT6B	0.149804552770752
KDM6A	0.149459645895608
LMBRD1	0.149344676937227
OSBPL9	0.149229707978846
SENP5	0.149229707978846
SCFD2	0.149114739020464
CTBP2	0.148539894228558
WNK1	0.148539894228558
LINC01098	0.148424925270177
VAPA	0.148309956311796
ICA1L	0.148080018395033
YME1L1	0.148080018395033
KLF12	0.147965049436652
GPATCH2L	0.147965049436652
ERP44	0.147850080478271
GLYR1	0.147620142561508
CENPP	0.147505173603127
HYDIN	0.147505173603127
NDUFV2	0.147390204644746
AC097376.3	0.147160266727983
CEP126	0.147160266727983
ZCCHC14	0.147160266727983
RAB18	0.147045297769602
PTPRK	0.146585421936077
RUNX1T1	0.146585421936077
GLP1R	0.146355484019315
ITGAV	0.146240515060934
RELCH	0.146240515060934
CAMKMT	0.146125546102552
LCORL	0.146125546102552
CDH18	0.146010577144171
UVRAG	0.146010577144171
NSD3	0.145320763393884
RAB10	0.145205794435502
UBE2D2	0.145205794435502
AC096564.1	0.145090825477121
AUH	0.14497585651874
PBRM1	0.144860887560359
POLK	0.144860887560359
TAOK1	0.144860887560359
ANKUB1	0.144745918601977
PPFIA1	0.144745918601977
CCNH	0.144630949643596
CAST	0.144171073810071
BMPR1A	0.14405610485169
DIS3L2	0.143941135893309
CFAP70	0.143826166934928
KCNH1	0.143711197976546
TULP4	0.143596229018165
TASOR2	0.143596229018165
TVP23C	0.143251322143021
NFE2L2	0.143021384226259
ELF1	0.143021384226259
PPM1A	0.142791446309496
TRPM7	0.142791446309496
RNGTT	0.142446539434353
CTNND1	0.142446539434353
VPS53	0.142331570475971
PHKB	0.14221660151759
PCSK2	0.141871694642447
ZNF280D	0.141756725684065
ARFGEF2	0.141641756725684
AL033504.1	0.141526787767303
PLEKHA5	0.141526787767303
COMMD10	0.141411818808922
MIPEP	0.141411818808922
AC008269.1	0.14129684985054
ARRDC3-AS1	0.14129684985054
TRIM33	0.141066911933778
SUCO	0.141066911933778
PPP1CB	0.141066911933778
PARP8	0.141066911933778
LONRF2	0.140951942975397
RBPJ	0.140951942975397
AEBP2	0.140836974017015
CNTNAP5	0.140722005058634
APC	0.140722005058634
RSBN1L	0.140722005058634
RAPGEF6	0.140492067141872
AHCYL2	0.14037709818349
STXBP5-AS1	0.140262129225109
ZMIZ1	0.140147160266728
SGMS2	0.139917222349966
ARGLU1	0.139802253391584
CAPZB	0.139687284433203
STK39	0.139687284433203
C2CD5	0.139687284433203
TOP1	0.139572315474822
GSE1	0.139342377558059
ZNF608	0.139112439641297
FYN	0.138997470682916
CPD	0.138767532766153
YTHDC1	0.138652563807772
SLCO3A1	0.138537594849391
MTHFD1L	0.138422625891009
C12orf40	0.138422625891009
RPH3AL	0.138307656932628
MRTFB	0.138077719015866
MOB1B	0.137732812140722
NECTIN3	0.137272936307197
RYR2	0.137157967348816
MAP4	0.137157967348816
SFMBT1	0.137157967348816
SUCLA2	0.137157967348816
SCAF8	0.137042998390435
TP53BP1	0.136928029432053
RPRD1A	0.136698091515291
EDEM3	0.13658312255691
CALU	0.136008277765003
CCDC18-AS1	0.135893308806622
PARD3B	0.135778339848241
PPP2R5C	0.135778339848241
ATF6	0.13566337088986
WRN	0.13566337088986
EWSR1	0.13566337088986
DIAPH2	0.13566337088986
PHF20L1	0.135433432973097
CTNNA3	0.135433432973097
DNAJB14	0.135318464014716
WDR70	0.135318464014716
SECISBP2	0.135318464014716
NRDC	0.135203495056335
SOS2	0.135088526097954
SLC25A36	0.134858588181191
CARMIL1	0.134858588181191
CSRNP3	0.13474361922281
WDFY2	0.134513681306047
SYNE1	0.134398712347666
PDZRN3	0.134168774430904
ATP11B	0.134168774430904
SOBP	0.134168774430904
AGFG1	0.133249022763854
NCALD	0.133019084847091
UBR2	0.13290411588871
TRPC4AP	0.13290411588871
TAF1	0.13290411588871
TET2	0.132674177971948
ALPK3	0.132674177971948
OLMALINC	0.132559209013566
EML4	0.132444240055185
SLMAP	0.132329271096804
PUM3	0.13198436422166
C20orf194	0.13198436422166
DANT2	0.131869395263279
PDE4B	0.131639457346516
CAMTA1	0.131409519429754
CCNL1	0.131409519429754
SHOC2	0.131294550471373
GATAD2B	0.131179581512991
STK3	0.130949643596229
GGA2	0.130834674637848
MAPRE2	0.130834674637848
PPP1R12B	0.130604736721085
KIAA0319L	0.130489767762704
MPHOSPH8	0.130489767762704
ANKRD10	0.130489767762704
FBXL2	0.130259829845942
ZNF207	0.130259829845942
PPP6R2	0.130259829845942
PLEKHA6	0.130029891929179
CUL5	0.129799954012417
NPLOC4	0.129570016095654
EFR3A	0.12922510922051
PTBP3	0.12922510922051
CHD1	0.129110140262129
TSPAN7	0.128995171303748
EML6	0.128880202345367
NSMAF	0.128880202345367
MACO1	0.128650264428604
CHCHD3	0.128420326511842
SUPT20H	0.128420326511842
RAPGEF1	0.128075419636698
TOM1L2	0.128075419636698
SRBD1	0.127730512761554
TNKS2	0.127730512761554
ZNF10	0.127730512761554
UBE2E3	0.127615543803173
SPIN1	0.127615543803173
AKAP6	0.127500574844792
RASA2	0.127385605886411
ICA1	0.127270636928029
TMEM232	0.127155667969648
SPPL2A	0.127155667969648
DNAH5	0.127040699011267
ANO5	0.126925730052886
FAM214A	0.126925730052886
MTR	0.126810761094504
PPHLN1	0.126695792136123
RNF150	0.126580823177742
SLC35F5	0.126465854219361
PRPF4B	0.12635088526098
TRAPPC12	0.126005978385836
RAB3B	0.125891009427455
CMIP	0.125661071510692
ACSL3	0.125546102552311
SMARCA2	0.12543113359393
SGSM1	0.12543113359393
SNX25	0.125316164635548
TOGARAM1	0.125201195677167
PCNX4	0.125086226718786
KCNK1	0.124971257760405
SLC30A9	0.12451138192688
ABCA1	0.12451138192688
MED27	0.12451138192688
CD2AP	0.124281444010117
UNC13A	0.124166475051736
MRTFA	0.124166475051736
RSF1	0.123706599218211
PPIP5K2	0.123476661301449
TCERG1L	0.123246723384686
SMG6	0.123246723384686
CTNNA1	0.122786847551161
GNA12	0.12267187859278
NRIP1	0.12267187859278
KLHL42	0.122556909634399
ZFC3H1	0.122441940676017
ATP6V1D	0.122326971717636
KIAA1109	0.122212002759255
CDC73	0.122097033800874
SHROOM3	0.122097033800874
MORF4L2	0.121982064842493
EPB41	0.121867095884111
CRTC3	0.12175212692573
PFKFB2	0.121637157967349
SCLT1	0.121637157967349
SEC23A	0.121522189008968
CDC14A	0.121407220050586
ATF2	0.121407220050586
CDC42SE2	0.121407220050586
HUWE1	0.121407220050586
SUSD4	0.121292251092205
ESR1	0.121292251092205
NRF1	0.121177282133824
GRIA2	0.121062313175443
CPQ	0.120947344217061
SIL1	0.120602437341918
STXBP1	0.120602437341918
NAA25	0.120602437341918
HM13	0.120602437341918
FAM219A	0.120487468383536
LMAN1	0.120487468383536
FAM160A1	0.120257530466774
GALK2	0.120257530466774
NUP98	0.120142561508393
C1GALT1	0.120027592550011
SCAF11	0.119682685674868
KIAA1324	0.119337778799724
LINC00882	0.119337778799724
MAP4K3-DT	0.119222809841343
EPC1	0.119222809841343
DNM1L	0.119107840882962
NDUFS1	0.118877902966199
KDM5A	0.118762934007818
ATE1	0.118647965049437
LYST	0.118532996091055
CDC27	0.118532996091055
CUL1	0.118303058174293
KIFAP3	0.118188089215912
JARID2	0.118188089215912
HIBADH	0.118188089215912
MTMR1	0.117958151299149
PDZD2	0.117843182340768
MAGED1	0.117843182340768
ATXN10	0.117728213382387
CSTF3	0.117613244424006
LINC01184	0.117498275465624
ARFGAP3	0.117498275465624
TPP2	0.117383306507243
KLC1	0.117153368590481
SUN1	0.117038399632099
WLS	0.116923430673718
GPBP1	0.116923430673718
PPP3R1	0.116808461715337
GFPT1	0.116463554840193
NT5DC1	0.116463554840193
PAX6	0.116348585881812
LRFN2	0.116118647965049
WTAP	0.116003679006668
WDR17	0.115888710048287
PALM2-AKAP2	0.115888710048287
POGZ	0.115313865256381
PDE4DIP	0.114968958381237
SEM1	0.114968958381237
TBC1D19	0.114853989422856
LSM14A	0.114853989422856
UTRN	0.114624051506093
LINC00630	0.114624051506093
HDLBP	0.114049206714187
ZNF518A	0.113589330880662
HNRNPD	0.113474361922281
ORC3	0.113474361922281
MAPK8IP3	0.113474361922281
RBM33	0.1133593929639
LRIG1	0.113244424005519
SP3	0.113129455047137
BCLAF1	0.113129455047137
TPST1	0.113129455047137
PTPRA	0.113129455047137
RCAN3	0.113014486088756
MFSD14C	0.113014486088756
RPS6KC1	0.112899517130375
MRPS28	0.112899517130375
NKX2-2	0.112784548171994
SEZ6L	0.112784548171994
THADA	0.112669579213612
KLHL2	0.112669579213612
SYBU	0.112669579213612
NAV1	0.112324672338469
GCC2	0.112324672338469
RPAP2	0.112209703380087
KIF26B	0.112209703380087
RHEB	0.112094734421706
TCF4	0.112094734421706
COPB2	0.111979765463325
AC098829.1	0.111864796504944
RAB21	0.111634858588181
DGKD	0.111404920671419
SMG1	0.111404920671419
LINC00907	0.111404920671419
NUP58	0.111289951713037
SPTB	0.111289951713037
CCPG1	0.111289951713037
PLXNA2	0.111060013796275
TERF2IP	0.111060013796275
HTT	0.110945044837894
PRKDC	0.110945044837894
ZNF37A	0.110945044837894
LUC7L	0.110945044837894
ACVR1	0.110830075879513
EEA1	0.110715106921131
FBXW8	0.110715106921131
LINC02340	0.110715106921131
PKP4	0.11060013796275
ST3GAL6	0.110485169004369
SCARB2	0.110485169004369
PDCD6IP	0.110255231087606
CCNY	0.110255231087606
R3HCC1L	0.110255231087606
GNG2	0.110140262129225
NUDCD3	0.110025293170844
ST3GAL3	0.109910324212463
ANKS1B	0.109910324212463
NDFIP2	0.109910324212463
SLC23A2	0.109795355254081
KIAA1211	0.109565417337319
CDK6	0.109450448378938
ME3	0.109450448378938
GLCCI1	0.109335479420556
FAM222B	0.109220510462175
ANKS1A	0.108990572545413
SAMD4A	0.108990572545413
GRIA3	0.108990572545413
DYNC1H1	0.108875603587032
NEK10	0.10876063462865
DCUN1D4	0.10876063462865
SCYL2	0.108645665670269
SMYD3	0.108530696711888
PURA	0.108530696711888
SPG11	0.108530696711888
ANKRD34C-AS1	0.108530696711888
CCDC30	0.108415727753507
PLAGL1	0.108415727753507
NUTM2B-AS1	0.108415727753507
SLC44A5	0.108300758795125
IP6K1	0.108300758795125
KIAA0556	0.108185789836744
TIAM2	0.108070820878363
RNMT	0.108070820878363
PIGN	0.108070820878363
RNF38	0.107955851919982
SETX	0.1078408829616
ENSA	0.107725914003219
PIKFYVE	0.107725914003219
SUMF1	0.107725914003219
NSD1	0.107725914003219
PIAS2	0.107725914003219
FBXW4	0.107381007128075
ZC3H14	0.107381007128075
GOSR1	0.107381007128075
TYW1	0.107266038169694
TGFBR3	0.107036100252932
AP1G1	0.107036100252932
OGT	0.107036100252932
EXOC1	0.10692113129455
STT3B	0.106806162336169
LARP1	0.106806162336169
KCMF1	0.106576224419407
NCKAP5	0.106576224419407
CFDP1	0.106461255461026
URI1	0.106346286502644
USP33	0.106231317544263
SCAMP1	0.106231317544263
NFIC	0.106231317544263
PPM1B	0.106116348585882
BICRAL	0.106116348585882
PSMA1	0.106001379627501
CDRT4	0.105886410669119
SGPP2	0.105771441710738
SNED1	0.105771441710738
PARG	0.105656472752357
PARN	0.105656472752357
ADAM17	0.105541503793976
TMEM150C	0.105196596918832
LMTK2	0.104851690043688
AMPD3	0.104851690043688
DCDC1	0.104851690043688
FARP1	0.104851690043688
MYH10	0.104851690043688
DCAF8	0.104736721085307
RAD50	0.104736721085307
ORC2	0.104391814210163
ALMS1	0.104276845251782
PPP3CB	0.104161876293401
ZSWIM5	0.103931938376638
ZMYND11	0.103931938376638
TRA2B	0.103816969418257
AC008467.1	0.103816969418257
FANCC	0.103816969418257
RBBP6	0.103702000459876
CBLB	0.103587031501495
COG6	0.103012186709588
ZNF462	0.102782248792826
DEUP1	0.102552310876063
DNAJC3	0.102552310876063
CIR1	0.102322372959301
ARMC2	0.102322372959301
GAS2	0.102092435042539
LDLR	0.102092435042539
AP2B1	0.101977466084157
EIF5B	0.101862497125776
SNTG1	0.101747528167395
DCAF10	0.101747528167395
RAD23B	0.101747528167395
PIK3CB	0.101517590250632
RAB11FIP1	0.101517590250632
KDM3B	0.101402621292251
ARID5B	0.101402621292251
TTC19	0.101402621292251
PDE5A	0.10128765233387
COPB1	0.101057714417107
PTS	0.101057714417107
COPA	0.100942745458726
ANKRD13C	0.100827776500345
CTDSPL	0.100827776500345
PPL	0.100827776500345
USP14	0.100712807541964
BAZ1B	0.100482869625201
NUTM2A-AS1	0.100482869625201
MIR7-3HG	0.100482869625201
ABCD3	0.10036790066682
FUT8	0.10036790066682
MYO1B	0.100137962750057
AKAP13	0.100137962750057
USP48	0.099908024833295
ZFYVE9	0.099908024833295
PCDH17	0.099908024833295
TMEM63C	0.099908024833295
SRRM1	0.0996780869165325
BRD4	0.0996780869165325
HDAC8	0.0996780869165325
KLHL20	0.0995631179581513
KANSL1L	0.0995631179581513
JAKMIP2	0.0995631179581513
DZIP1	0.0995631179581513
ACACB	0.0994481489997701
PWRN1	0.0993331800413888
FOXK2	0.0993331800413888
APTX	0.0992182110830076
XKR4	0.0991032421246263
SS18	0.0991032421246263
PIK3C3	0.0991032421246263
MIR4435-2HG	0.0988733042078639
CFAP69	0.0988733042078639
TSC22D2	0.0987583352494826
GPC6	0.0986433662911014
SMAD2	0.0986433662911014
RAB6A	0.0985283973327202
RFFL	0.0985283973327202
VRK2	0.0984134283743389
SEC22A	0.0984134283743389
NAA35	0.0982984594159577
RNF145	0.0981834904575765
YARS	0.0980685214991952
ZNF718	0.0980685214991952
GOLPH3	0.0980685214991952
UBQLN1	0.097953552540814
CCAR1	0.097953552540814
GNAI1	0.0977236146240515
SLTM	0.0976086456656703
ZNF652	0.097493676707289
GAB2	0.0972637387905266
ADAR	0.0971487698321453
TENT5A	0.0971487698321453
TMEM200A	0.0971487698321453
STX1A	0.0971487698321453
ZKSCAN1	0.0971487698321453
RFX6	0.0970338008737641
TACC1	0.0970338008737641
RFX7	0.0969188319153828
RHOQ	0.0968038629570016
KRIT1	0.0968038629570016
RLF	0.0965739250402391
PPP3CC	0.0965739250402391
TBC1D15	0.0965739250402391
EIF2AK3	0.0964589560818579
RARS2	0.0964589560818579
SPATA7	0.0964589560818579
ABCA10	0.0964589560818579
R3HDM2	0.0963439871234767
NCOR2	0.0963439871234767
GALNT11	0.0962290181650954
PPP2R5E	0.0961140492067142
TSHZ1	0.0961140492067142
STX12	0.095999080248333
ANXA7	0.095999080248333
ZXDC	0.0957691423315705
ARMC9	0.0956541733731892
PDSS2	0.0956541733731892
FGGY	0.0954242354564268
SF1	0.0953092664980455
NBEAL1	0.0951942975396643
BOD1L1	0.0951942975396643
WDR26	0.0949643596229018
RPRD2	0.0948493906645206
HMBOX1	0.0946194527477581
IQCH	0.0946194527477581
HDGFL3	0.0946194527477581
PCMTD1	0.0945044837893769
LDLRAD3	0.0945044837893769
ZDHHC17	0.0945044837893769
ARL8B	0.0942745458726144
MTREX	0.0942745458726144
CCNC	0.0941595769142332
SYT16	0.0941595769142332
RSRC2	0.0940446079558519
GAPVD1	0.0939296389974707
AHCTF1	0.0936997010807082
ENOX1	0.0936997010807082
ABL2	0.0934697631639457
NFKB1	0.0934697631639457
USP6NL	0.0934697631639457
ETV6	0.0934697631639457
PACSIN2	0.0934697631639457
COMMD1	0.0932398252471833
SPATA6L	0.0932398252471833
MAPKAP1	0.0932398252471833
CENPC	0.093124856288802
GSPT1	0.093124856288802
DTNB	0.0930098873304208
UHRF1BP1L	0.0930098873304208
MPP5	0.0930098873304208
NAA15	0.0928949183720395
EIF4E	0.0927799494136583
PSMD14	0.0926649804552771
PEX5L	0.0925500114968958
RASA1	0.0925500114968958
RAB3IP	0.0925500114968958
PCBP1-AS1	0.0924350425385146
FAM171B	0.0923200735801334
GTDC1	0.0922051046217521
EXT1	0.0922051046217521
PPP4R3A	0.0922051046217521
ARMC8	0.0920901356633709
TCERG1	0.0920901356633709
DPYSL2	0.0920901356633709
TRPS1	0.0920901356633709
AL049828.1	0.0919751667049896
ZMYM4	0.0918601977466084
VWC2L	0.0918601977466084
THSD7A	0.0917452287882272
TANGO2	0.0917452287882272
AP3S2	0.0914003219130835
PBX1	0.0912853529547022
CACUL1	0.0912853529547022
STAG2	0.0912853529547022
CMC1	0.0910554150379398
FHIT	0.0910554150379398
INHBA	0.0910554150379398
TFG	0.0909404460795585
WDR20	0.0908254771211773
AC021231.1	0.0908254771211773
PDCD4	0.090710508162796
GOLGA8B	0.090710508162796
PRMT2	0.090710508162796
PGM3	0.0905955392044148
FSD1L	0.0905955392044148
TRAPPC8	0.0905955392044148
SPATA17	0.0904805702460336
REV1	0.0904805702460336
TASOR	0.0903656012876523
TMF1	0.0902506323292711
VLDLR-AS1	0.0902506323292711
ESRRG	0.0899057254541274
UBE2B	0.0899057254541274
DDHD1	0.0899057254541274
TBC1D9	0.0897907564957462
RIC1	0.0897907564957462
RASSF8	0.0897907564957462
CDK12	0.0897907564957462
FAM168B	0.0896757875373649
ATP2C1	0.0896757875373649
RHOBTB1	0.0896757875373649
DCAF5	0.0896757875373649
TMEM181	0.0895608185789837
VPS50	0.0895608185789837
LINC00535	0.0895608185789837
DENND1A	0.0894458496206024
ZMYND8	0.0893308806622212
RAD51B	0.08921591170384
L3MBTL4	0.08921591170384
FSTL4	0.0891009427454587
PDE7B	0.0891009427454587
QKI	0.0891009427454587
ATAD1	0.0891009427454587
SLC7A1	0.0891009427454587
EPC2	0.088756035870315
KLHL5	0.088756035870315
NCOA3	0.088756035870315
CD46	0.0886410669119338
AGPAT5	0.0886410669119338
FIP1L1	0.0885260979535525
PALLD	0.0885260979535525
SPECC1L	0.0885260979535525
AHCYL1	0.0884111289951713
PPP2CB	0.0884111289951713
PER2	0.0882961600367901
MPDZ	0.0881811910784088
NEXMIF	0.0881811910784088
MDM4	0.0880662221200276
HULC	0.0879512531616464
AP000829.1	0.0879512531616464
C3orf35	0.0878362842032651
RAF1	0.0877213152448839
HMGB1	0.0877213152448839
ZDHHC2	0.0874913773281214
AC073475.1	0.0873764083697402
EEPD1	0.0873764083697402
WAPL	0.0872614394113589
CBR4	0.0871464704529777
ITGB1	0.0871464704529777
CBFB	0.0871464704529777
FARSB	0.0870315014945965
SMIM14	0.0870315014945965
ERCC6L2	0.0870315014945965
ROCK2	0.0869165325362152
YLPM1	0.0869165325362152
NAPG	0.0869165325362152
SPTBN1	0.086801563577834
WDR19	0.086801563577834
RNF180	0.0866865946194527
UIMC1	0.0866865946194527
USP25	0.0866865946194527
ZDHHC20	0.0865716256610715
STARD13	0.0865716256610715
THRAP3	0.0864566567026903
PSMD11	0.0864566567026903
CWF19L2	0.0862267187859278
AC079160.1	0.0861117498275466
ARHGAP24	0.0861117498275466
CEP83	0.0861117498275466
MAP3K7	0.0859967808691653
GCNT1	0.0859967808691653
SPEN	0.0858818119107841
DYNC2LI1	0.0858818119107841
PHYHIPL	0.0858818119107841
DHX9	0.0857668429524028
SMARCC1	0.0857668429524028
FOXO3	0.0857668429524028
ARMH3	0.0857668429524028
ODF2L	0.0855369050356404
XPO1	0.0855369050356404
EIF2S2	0.0855369050356404
SLC25A46	0.0854219360772591
RTCB	0.0854219360772591
NEK7	0.0853069671188779
BACH1	0.0853069671188779
FAM49B	0.0851919981604967
AUTS2	0.0850770292021154
WDR60	0.0849620602437342
PAWR	0.0849620602437342
GPR137B	0.0848470912853529
EPN2	0.0848470912853529
IQSEC1	0.0847321223269717
YWHAZ	0.0847321223269717
LRRC8D	0.0846171533685905
DMXL2	0.0846171533685905
NEO1	0.0846171533685905
RAP2C-AS1	0.0846171533685905
CAB39	0.0845021844102092
HDAC4	0.084387215451828
TDRD3	0.0841572775350655
FUBP1	0.0840423085766843
USP32	0.0840423085766843
FBXL4	0.0839273396183031
AC007319.1	0.0836974017015406
TSTD3	0.0836974017015406
GRIN2A	0.0836974017015406
EFCAB2	0.0835824327431594
ACSL1	0.0835824327431594
SNRNP70	0.0835824327431594
RREB1	0.0834674637847781
UBL3	0.0834674637847781
VPS8	0.0833524948263969
SELENOF	0.0832375258680156
KIDINS220	0.0832375258680156
RNF169	0.0832375258680156
TLK2	0.0832375258680156
LIMS1	0.0830075879512532
WDR37	0.0830075879512532
DNAI1	0.0828926189928719
FUBP3	0.0828926189928719
SRPK1	0.0827776500344907
HSPA5	0.0827776500344907
SFMBT2	0.0827776500344907
METTL16	0.0827776500344907
UBR4	0.0826626810761095
MICU1	0.0826626810761095
SNX4	0.0825477121177282
SMURF2	0.0825477121177282
HIF1A	0.082432743159347
RAB5A	0.0823177742009657
DCP1A	0.0823177742009657
PRKCH	0.0823177742009657
NPTN	0.0823177742009657
CCNT2	0.0822028052425845
PRKRIP1	0.0822028052425845
SPAG1	0.081972867325822
ANO10	0.0817429294090596
G3BP2	0.0817429294090596
TNNI3K	0.0816279604506783
FAM13B	0.0816279604506783
ENTPD1-AS1	0.0813980225339158
CNNM2	0.0813980225339158
KCND3	0.0812830535755346
NOP58	0.0812830535755346
LHFPL4	0.0812830535755346
TOP2B	0.0812830535755346
NEK11	0.0812830535755346
HOMER1	0.0812830535755346
TIAM1	0.0812830535755346
AGO2	0.0811680846171534
CASD1	0.0810531156587721
TMEM38B	0.0810531156587721
SEMA5A	0.0809381467003909
TTC1	0.0808231777420097
SH3GLB1	0.0807082087836284
LARP4	0.0807082087836284
CDC42BPB	0.0807082087836284
OCIAD1	0.0805932398252472
AL513166.1	0.0804782708668659
AL359232.1	0.0804782708668659
PIP5K1A	0.0803633019084847
CCDC66	0.0802483329501035
ICE1	0.0802483329501035
NSD2	0.0801333639917222
SLX4IP	0.0801333639917222
KIF16B	0.0801333639917222
UBA6	0.080018395033341
FLNB	0.0799034260749598
LARP4B	0.0799034260749598
EIF3A	0.0799034260749598
CCDC84	0.0799034260749598
KPNA3	0.0799034260749598
LRPPRC	0.0797884571165785
DYNC1I2	0.0797884571165785
TTN-AS1	0.0797884571165785
TRRAP	0.0797884571165785
ZCCHC2	0.0797884571165785
SHLD2	0.0794435502414348
WWC1	0.0792136123246723
PCBP2	0.0792136123246723
RNF213	0.0792136123246723
IFT74	0.0789836744079099
CLCN3	0.0788687054495286
EFHC1	0.0788687054495286
MAP3K4	0.0788687054495286
TMEM196	0.0788687054495286
B4GALT6	0.0788687054495286
POLA1	0.0788687054495286
PSMB7	0.0787537364911474
USP16	0.0787537364911474
NDUFS4	0.0785237985743849
PMM2	0.0785237985743849
FUS	0.0785237985743849
PPME1	0.0784088296160037
ATP2A2	0.0782938606576224
TCF20	0.0782938606576224
AL133325.3	0.0781788916992412
EP300	0.0781788916992412
SLC25A26	0.07806392274086
KANTR	0.0779489537824787
CARS	0.0778339848240975
PSMD12	0.0778339848240975
U2SURP	0.0777190158657163
GABPB1-AS1	0.0777190158657163
SUPT6H	0.0777190158657163
PHACTR4	0.077604046907335
ESYT2	0.077604046907335
LRRIQ1	0.077604046907335
SFSWAP	0.077604046907335
GNA13	0.077604046907335
TCEA1	0.0773741089905726
BTBD10	0.0773741089905726
VAV3	0.0772591400321913
GMDS	0.0772591400321913
RC3H2	0.0772591400321913
SLC22A15	0.0769142331570476
SESN1	0.0769142331570476
ZNF655	0.0769142331570476
ANK3	0.0769142331570476
XPO4	0.0769142331570476
AQR	0.0767992641986664
AC104041.1	0.0767992641986664
ADAM10	0.0766842952402851
EFL1	0.0766842952402851
TNRC6C	0.0766842952402851
NPC1	0.0766842952402851
ASXL1	0.0766842952402851
DHX57	0.0765693262819039
SMAD4	0.0765693262819039
LCLAT1	0.0764543573235227
STIM2	0.0764543573235227
LRRC1	0.0764543573235227
USP8	0.0764543573235227
ORC4	0.0763393883651414
MAGI3	0.0762244194067602
PTPRN	0.0762244194067602
SEPTIN7	0.0761094504483789
TARSL2	0.0761094504483789
SUZ12	0.0761094504483789
ADNP	0.0759944814899977
AKNAD1	0.0758795125316165
LUCAT1	0.0758795125316165
INPP4A	0.0757645435732352
WASHC4	0.0757645435732352
BICDL1	0.0757645435732352
DSCAML1	0.075649574614854
ATP2B1	0.075649574614854
ANKRD44	0.0755346056564728
SF3B1	0.0754196366980915
DNHD1	0.0754196366980915
TXNL1	0.0754196366980915
INPP4B	0.0753046677397103
MTA3	0.075189698781329
RBM5	0.075189698781329
TBC1D23	0.075189698781329
CASC2	0.0750747298229478
CNOT1	0.0750747298229478
TMEM39A	0.0749597608645666
TNFRSF21	0.0749597608645666
ENPP2	0.0749597608645666
RRAS2	0.0749597608645666
DCAF6	0.0748447919061853
MNX1	0.0748447919061853
CERT1	0.0747298229478041
IQGAP1	0.0747298229478041
FARP2	0.0746148539894229
MANBA	0.0746148539894229
URGCP	0.0746148539894229
SUGP2	0.0746148539894229
KPNA6	0.0742699471142791
UBE2R2	0.0742699471142791
SUSD6	0.0742699471142791
WDR59	0.0742699471142791
MYH14	0.0742699471142791
PDK3	0.0742699471142791
AC006369.1	0.0741549781558979
DCDC2	0.0741549781558979
TAF2	0.0741549781558979
NUMB	0.0741549781558979
ATG2B	0.0741549781558979
CTDSPL2	0.0741549781558979
CSNK1G1	0.0741549781558979
DLGAP4	0.0740400091975167
CSPP1	0.0739250402391354
WWP1	0.0739250402391354
DOCK9	0.0739250402391354
SEL1L	0.0739250402391354
ZNF506	0.0739250402391354
YIPF4	0.0738100712807542
KLHL24	0.0738100712807542
MIPOL1	0.0738100712807542
SRRM2	0.0738100712807542
ZSCAN16-AS1	0.073695102322373
DOCK4	0.073695102322373
OXR1	0.073695102322373
MSH3	0.0735801333639917
ZNRF2	0.0735801333639917
COX7A2L	0.0734651644056105
FBXL5	0.0734651644056105
TBK1	0.0734651644056105
PSEN1	0.0733501954472292
MTX2	0.0731202575304668
PWRN4	0.0731202575304668
AAGAB	0.0731202575304668
MIR29B2CHG	0.0730052885720855
NOL10	0.0730052885720855
CLNS1A	0.0730052885720855
ITM2B	0.0730052885720855
RNF19A	0.0728903196137043
NDUFA10	0.0727753506553231
PAPOLA	0.0727753506553231
AF165147.1	0.0726603816969418
IQCB1	0.0725454127385606
SPATA5	0.0724304437801793
WASHC3	0.0724304437801793
DAP3	0.0723154748217981
GALNT7	0.0723154748217981
C6orf62	0.0723154748217981
XPO7	0.0723154748217981
SUSD1	0.0723154748217981
MAPK1IP1L	0.0723154748217981
SYNRG	0.0723154748217981
AKAP8L	0.0723154748217981
ATP8A1	0.0722005058634169
STX8	0.0722005058634169
DNAH6	0.0720855369050356
LEKR1	0.0720855369050356
KIF13B	0.0720855369050356
NSUN6	0.0720855369050356
SLC38A6	0.0720855369050356
TEX9	0.0720855369050356
HNRNPM	0.0720855369050356
UBAP1	0.0719705679466544
YWHAE	0.0719705679466544
G3BP1	0.0718555989882732
ATP2A3	0.0718555989882732
UBN2	0.0717406300298919
AC053527.2	0.0716256610715107
LARP1B	0.0716256610715107
PILRB	0.0716256610715107
EXOC6	0.0715106921131295
CDON	0.0715106921131295
AQP4-AS1	0.0715106921131295
NUP54	0.0713957231547482
DHX32	0.0713957231547482
PTPN2	0.0713957231547482
FRMPD4	0.0713957231547482
FRS2	0.071280754196367
AF117829.1	0.0711657852379857
TTBK2	0.0711657852379857
NUFIP2	0.0711657852379857
CYB5R4	0.0710508162796045
CSNK2A1	0.0710508162796045
SFXN5	0.0709358473212233
HSP90B1	0.0709358473212233
CDC42EP3	0.070820878362842
STAT5B	0.070820878362842
ARHGEF9	0.070820878362842
EYA3	0.0707059094044608
CYLD	0.0707059094044608
HEATR5B	0.0705909404460796
CLINT1	0.0705909404460796
FAF2	0.0705909404460796
STXBP4	0.0705909404460796
TSHZ3	0.0705909404460796
UGDH	0.0704759714876983
ANAPC10	0.0704759714876983
ARMCX4	0.0704759714876983
KATNBL1	0.0703610025293171
ARFIP1	0.0702460335709359
RARS	0.0702460335709359
CNKSR3	0.0702460335709359
AC016831.7	0.0702460335709359
CEP57	0.0702460335709359
ABAT	0.0702460335709359
SPTBN4	0.0702460335709359
GSTO2	0.0701310646125546
PRDM2	0.0700160956541734
DNMT3A	0.0700160956541734
SENP7	0.0700160956541734
IGSF11	0.0700160956541734
HSP90AA1	0.0700160956541734
SGO1-AS1	0.0699011266957921
FXR1	0.0699011266957921
ZDHHC21	0.0699011266957921
SLC44A1	0.0699011266957921
CAMSAP2	0.0697861577374109
RAP1GDS1	0.0697861577374109
ACAD11	0.0696711887790297
ODR4	0.069326281903886
TRAF3IP2-AS1	0.069326281903886
VPS37A	0.069326281903886
PAXBP1	0.069326281903886
ZC3H12C	0.0692113129455047
LINC02315	0.0692113129455047
LINC00662	0.0692113129455047
ZNF451-AS1	0.068866406070361
MT-ATP6	0.068866406070361
MAN1C1	0.0687514371119798
KLHDC10	0.0687514371119798
CFAP43	0.0687514371119798
TRIM5	0.0687514371119798
PTPN11	0.0687514371119798
SYNJ1	0.0687514371119798
DGCR2	0.0687514371119798
HOOK3	0.0686364681535985
ACTR2	0.0685214991952173
HIBCH	0.0685214991952173
SECISBP2L	0.0684065302368361
CLOCK	0.0682915612784548
CDC14B	0.0682915612784548
KCNQ1OT1	0.0682915612784548
LINC01578	0.0682915612784548
CREBBP	0.0682915612784548
RIN2	0.0682915612784548
NCOA6	0.0682915612784548
PRPF40A	0.0681765923200736
FAM169A	0.0681765923200736
RPRD1B	0.0681765923200736
WDR78	0.0680616233616923
PKIA	0.0680616233616923
FCHSD2	0.0680616233616923
ACBD3	0.0679466544033111
SESN3	0.0679466544033111
BMPR2	0.0678316854449299
MEGF9	0.0678316854449299
KIAA0355	0.0678316854449299
PPP2R5A	0.0677167164865486
STX18	0.0677167164865486
UBAP2	0.0677167164865486
MYO19	0.0677167164865486
HERC3	0.0676017475281674
TAB2	0.0676017475281674
XIAP	0.0676017475281674
CRMP1	0.0674867785697862
ETV1	0.0674867785697862
PDZD8	0.0674867785697862
VCP	0.0673718096114049
RB1	0.0673718096114049
KPNA4	0.0672568406530237
TANK	0.0671418716946424
ELP2	0.0671418716946424
FAM168A	0.0670269027362612
ALG13	0.0670269027362612
FOXN2	0.06691193377788
AFTPH	0.06691193377788
SLC25A12	0.06691193377788
TFDP2	0.0667969648194987
WASL	0.0667969648194987
VPS39	0.0667969648194987
SARS	0.0666819958611175
ZBTB43	0.0666819958611175
ARID4A	0.0666819958611175
SEC62	0.0665670269027363
PCSK1	0.0665670269027363
DNAJC12	0.0665670269027363
TTLL5	0.0665670269027363
MAATS1	0.066452057944355
NTN1	0.066452057944355
ILKAP	0.0663370889859738
SKP1	0.0663370889859738
MIR2052HG	0.0663370889859738
FTH1	0.0663370889859738
SLC41A2	0.0663370889859738
ARPP19	0.0663370889859738
RNF149	0.0662221200275925
VPS41	0.0662221200275925
MCU	0.0662221200275925
TBRG1	0.0662221200275925
HOOK2	0.0662221200275925
ZNRF3	0.0662221200275925
HSPA9	0.0659921821108301
TMEM161B-AS1	0.0658772131524488
CMTM4	0.0658772131524488
DCAF7	0.0658772131524488
SAMD4B	0.0658772131524488
FAM149A	0.0657622441940676
UFL1	0.0657622441940676
[truncated: 14,237 more rows]

## Sheet: delta_scRNAseq
Column1	Column2
gene	percent_UMIabove3
SST	0.987915407854985
MT-CO1	0.95166163141994
MT-ND1	0.936555891238671
MT-ND4	0.936555891238671
MT-CO2	0.933534743202417
MT-ATP6	0.933534743202417
FTL	0.930513595166163
GNAS	0.930513595166163
MT-CO3	0.930513595166163
MT-CYB	0.930513595166163
MT-ND2	0.915407854984894
FTH1	0.91238670694864
MT-ND3	0.891238670694864
SQSTM1	0.870090634441088
EEF1A1	0.861027190332326
CPE	0.851963746223565
TPD52	0.836858006042296
RPL41	0.836858006042296
HSP90AA1	0.827794561933535
SCG5	0.827794561933535
RPLP1	0.824773413897281
SEC11C	0.824773413897281
CHGB	0.824773413897281
RPL37A	0.821752265861027
RPL13	0.821752265861027
HSP90AB1	0.818731117824773
RPS3	0.818731117824773
RPL17	0.818731117824773
RPL11	0.81570996978852
RPL5	0.812688821752266
RPS24	0.812688821752266
RTN4	0.806646525679758
B2M	0.806646525679758
PCSK1N	0.806646525679758
RPS27	0.803625377643505
CD63	0.803625377643505
RPS8	0.800604229607251
RPL6	0.800604229607251
INS	0.797583081570997
RPS2	0.797583081570997
RPS3A	0.794561933534743
MAP1B	0.794561933534743
RPL21	0.794561933534743
TPT1	0.794561933534743
TTR	0.794561933534743
RPS28	0.794561933534743
DSTN	0.794561933534743
RPS27A	0.791540785498489
GOLGA4	0.791540785498489
RPS12	0.791540785498489
RPL30	0.791540785498489
RPS25	0.791540785498489
EIF1	0.791540785498489
ACTG1	0.791540785498489
RPL3	0.791540785498489
RPL32	0.788519637462236
RPL15	0.788519637462236
RPL9	0.788519637462236
RPL8	0.788519637462236
RPS6	0.788519637462236
RPL19	0.788519637462236
RPL34	0.785498489425982
MEIS2	0.785498489425982
RPS15	0.785498489425982
RPL35A	0.782477341389728
RPL37	0.782477341389728
RPL24	0.779456193353474
RPS29	0.779456193353474
RPS4X	0.779456193353474
MT-ND5	0.779456193353474
RPS18	0.776435045317221
MTRNR2L12	0.773413897280967
RPS14	0.773413897280967
RPL12	0.773413897280967
RPL7A	0.773413897280967
RPL36	0.773413897280967
RPL28	0.773413897280967
GAPDH	0.770392749244713
YWHAE	0.770392749244713
RPL26	0.770392749244713
RPLP2	0.767371601208459
RPL38	0.767371601208459
RPS19	0.767371601208459
CLU	0.764350453172205
RBP4	0.764350453172205
FAU	0.764350453172205
HSP90B1	0.764350453172205
ATP5F1E	0.764350453172205
RPL39	0.764350453172205
RPL22	0.761329305135952
RPS7	0.761329305135952
RPL14	0.761329305135952
ACTB	0.761329305135952
RPS15A	0.761329305135952
TTC3	0.761329305135952
RPL18A	0.758308157099698
RPS23	0.755287009063444
RPS13	0.755287009063444
H3F3B	0.755287009063444
RPLP0	0.749244712990937
RPL23A	0.749244712990937
RPL18	0.749244712990937
RPL13A	0.749244712990937
SSR4	0.749244712990937
RPL10	0.749244712990937
PTMA	0.746223564954683
RPL29	0.746223564954683
RPL35	0.746223564954683
NACA	0.746223564954683
RPL23	0.746223564954683
RPS21	0.743202416918429
RACK1	0.740181268882175
DST	0.740181268882175
BEX1	0.740181268882175
TBCA	0.737160120845921
RPL27A	0.737160120845921
CALM1	0.737160120845921
RPS9	0.734138972809668
RPS5	0.734138972809668
RPSA	0.731117824773414
RNASEK	0.731117824773414
RPS16	0.731117824773414
HINT1	0.72809667673716
RPL7	0.72809667673716
SEC62	0.725075528700906
COX7C	0.725075528700906
RPL10A	0.725075528700906
RPS11	0.725075528700906
ZBTB20	0.722054380664653
MORF4L1	0.722054380664653
MYL6	0.719033232628399
SRP14	0.719033232628399
RPL27	0.719033232628399
UBA52	0.719033232628399
CALM2	0.716012084592145
CADPS	0.716012084592145
RAB2A	0.716012084592145
TXN	0.716012084592145
EIF4G3	0.712990936555891
RPL31	0.712990936555891
COX7A2	0.712990936555891
UBC	0.712990936555891
PPIB	0.709969788519637
MIF	0.709969788519637
H3F3A	0.70392749244713
PCLO	0.70392749244713
RPS20	0.70392749244713
PSAP	0.70392749244713
GAD2	0.700906344410876
ATP5MG	0.700906344410876
PEBP1	0.700906344410876
S100A6	0.697885196374622
SCGN	0.697885196374622
UQCRB	0.697885196374622
COX8A	0.697885196374622
RPS26	0.697885196374622
KTN1	0.697885196374622
GABARAP	0.697885196374622
CCNI	0.694864048338369
PDIA3	0.694864048338369
SERF2	0.694864048338369
APP	0.694864048338369
ATP6V1G1	0.691842900302115
CST3	0.691842900302115
RPL36A	0.691842900302115
CHCHD2	0.688821752265861
FNDC3A	0.688821752265861
MAP2	0.685800604229607
NPM1	0.685800604229607
COX6C	0.685800604229607
RPL36AL	0.685800604229607
RPS17	0.685800604229607
SON	0.685800604229607
EEF1B2	0.682779456193353
TMA7	0.682779456193353
JMJD1C	0.682779456193353
TMBIM6	0.682779456193353
ITM2B	0.682779456193353
DAD1	0.682779456193353
DDX5	0.682779456193353
AHI1	0.6797583081571
ITGB1	0.6797583081571
GABRB3	0.6797583081571
IDS	0.6797583081571
CYSTM1	0.676737160120846
CANX	0.676737160120846
COX4I1	0.676737160120846
EEF2	0.676737160120846
UBL5	0.676737160120846
PTPRN	0.673716012084592
UCHL1	0.673716012084592
OAZ1	0.673716012084592
SKP1	0.670694864048338
SEC61G	0.670694864048338
RIMS2	0.670694864048338
PFDN5	0.670694864048338
GPX4	0.670694864048338
FTX	0.670694864048338
ATP6V0E1	0.667673716012085
TMEM258	0.667673716012085
SCG3	0.667673716012085
COX6B1	0.667673716012085
YBX1	0.664652567975831
ATP5MD	0.664652567975831
COX17	0.661631419939577
TOMM7	0.661631419939577
HNRNPC	0.661631419939577
CHD9	0.661631419939577
ATP6V0B	0.658610271903323
ALCAM	0.658610271903323
MAP7	0.658610271903323
MAGI2	0.658610271903323
SEC61B	0.658610271903323
ATP6V0C	0.658610271903323
UQCRQ	0.655589123867069
PKIB	0.655589123867069
PABPC1	0.655589123867069
EEF1G	0.655589123867069
BTF3	0.652567975830816
KCNB2	0.652567975830816
NEAT1	0.649546827794562
EID1	0.649546827794562
ELOB	0.649546827794562
CSTB	0.649546827794562
ST13	0.649546827794562
SDK1	0.646525679758308
UQCR11	0.646525679758308
PPDPF	0.646525679758308
TUSC3	0.643504531722054
ATP5MC2	0.643504531722054
RPL4	0.643504531722054
KRT10	0.643504531722054
PARK7	0.640483383685801
RERE	0.640483383685801
NCL	0.640483383685801
ATP5MPL	0.640483383685801
NDUFA13	0.640483383685801
CD99	0.640483383685801
EPCAM	0.637462235649547
SNHG29	0.637462235649547
UQCR10	0.637462235649547
NDUFS5	0.634441087613293
RHOBTB3	0.634441087613293
SPCS2	0.634441087613293
VPS13C	0.634441087613293
CIRBP	0.634441087613293
PRRC2C	0.631419939577039
NUCKS1	0.631419939577039
ARFGEF3	0.631419939577039
CLTA	0.631419939577039
COX6A1	0.631419939577039
ATP6V1D	0.631419939577039
PAK3	0.631419939577039
AKAP9	0.628398791540785
TUBA1B	0.628398791540785
ZFAND3	0.625377643504532
N4BP2L2	0.625377643504532
SPINT2	0.625377643504532
TIMP1	0.625377643504532
UBXN4	0.622356495468278
SUB1	0.622356495468278
LRFN5	0.622356495468278
CFDP1	0.622356495468278
PSMA7	0.622356495468278
ANXA5	0.619335347432024
HSPA5	0.61631419939577
SVIP	0.61631419939577
TMSB4X	0.61631419939577
RPS4Y1	0.61631419939577
CSDE1	0.613293051359517
SPAG16	0.613293051359517
C11orf58	0.613293051359517
HMGB1	0.613293051359517
SOD1	0.613293051359517
TMEM59	0.610271903323263
CASR	0.610271903323263
ATP5ME	0.610271903323263
PAM	0.610271903323263
HLA-A	0.610271903323263
NAP1L1	0.610271903323263
GABARAPL2	0.610271903323263
BEX2	0.610271903323263
NDUFA1	0.610271903323263
HSPE1	0.607250755287009
SELENOK	0.607250755287009
NDUFB4	0.607250755287009
PPA1	0.607250755287009
SUMO2	0.607250755287009
SARAF	0.604229607250755
CFL1	0.604229607250755
NDUFC2	0.604229607250755
NBEA	0.604229607250755
HMGN2	0.601208459214502
KRTCAP2	0.601208459214502
SNHG6	0.601208459214502
PTGES3	0.601208459214502
SAP18	0.601208459214502
ANKRD12	0.601208459214502
EIF2S2	0.601208459214502
XRCC5	0.598187311178248
PJA2	0.598187311178248
CADM1	0.598187311178248
COMMD6	0.598187311178248
RBM39	0.598187311178248
COX7B	0.598187311178248
NDUFB2	0.595166163141994
SLIRP	0.595166163141994
PCP4	0.595166163141994
SET	0.59214501510574
TRMT112	0.59214501510574
TERF2IP	0.59214501510574
ASH1L	0.589123867069486
TBC1D5	0.589123867069486
RPS10	0.589123867069486
ARPC3	0.589123867069486
PSMD8	0.589123867069486
MACF1	0.586102719033233
OST4	0.586102719033233
NME2	0.586102719033233
JUND	0.586102719033233
SNRPG	0.583081570996979
C4orf48	0.583081570996979
NDFIP1	0.583081570996979
ZNF292	0.583081570996979
SLC3A2	0.583081570996979
TMED10	0.583081570996979
DDX24	0.583081570996979
DDX17	0.583081570996979
AGBL4	0.580060422960725
KIF1A	0.580060422960725
FNDC3B	0.580060422960725
ELL2	0.580060422960725
CPEB4	0.580060422960725
SEM1	0.580060422960725
PRDX5	0.580060422960725
TMEM132D	0.580060422960725
POMP	0.580060422960725
ATP5PF	0.580060422960725
SNU13	0.580060422960725
ATP5IF1	0.577039274924471
HSPD1	0.577039274924471
POLR2L	0.577039274924471
NOL4	0.577039274924471
SH3GLB1	0.574018126888218
UBE2D3	0.574018126888218
PEG10	0.574018126888218
HMGN1	0.574018126888218
GUK1	0.570996978851964
PPIA	0.570996978851964
PTPRN2	0.570996978851964
EDF1	0.570996978851964
PRDX1	0.56797583081571
PDIA6	0.56797583081571
FBXW7	0.56797583081571
MTDH	0.56797583081571
ENO1	0.564954682779456
SPCS1	0.564954682779456
PSMB1	0.564954682779456
HNRNPA2B1	0.564954682779456
CACNA2D1	0.564954682779456
SIK3	0.564954682779456
BMERB1	0.564954682779456
MICOS10	0.561933534743202
SERBP1	0.561933534743202
MRPL33	0.561933534743202
CFAP36	0.561933534743202
ATP5MC3	0.561933534743202
SEC31A	0.561933534743202
NDUFC1	0.561933534743202
FNIP1	0.561933534743202
VAMP2	0.561933534743202
STXBP5L	0.558912386706949
RUFY3	0.558912386706949
SCARB2	0.558912386706949
SRRM2	0.558912386706949
SLC25A6	0.558912386706949
ATRX	0.558912386706949
PATJ	0.555891238670695
COX5B	0.555891238670695
ARPC2	0.555891238670695
RHOA	0.555891238670695
BRI3	0.555891238670695
NDUFB8	0.555891238670695
CACNA1C	0.555891238670695
CAST	0.552870090634441
CLIC1	0.552870090634441
HDAC9	0.552870090634441
NPAS3	0.552870090634441
GPHN	0.552870090634441
NRDC	0.549848942598187
SPTBN1	0.549848942598187
EIF4A2	0.549848942598187
TUBB	0.549848942598187
YWHAZ	0.549848942598187
EIF3H	0.549848942598187
SLC2A13	0.549848942598187
PRDX2	0.549848942598187
COPE	0.549848942598187
ERO1B	0.546827794561934
BIRC6	0.546827794561934
USP34	0.546827794561934
KMT2C	0.546827794561934
STAU2	0.546827794561934
STAT3	0.546827794561934
MYL12B	0.546827794561934
LMAN1	0.546827794561934
RPS19BP1	0.546827794561934
UQCRH	0.54380664652568
GMDS-DT	0.54380664652568
KCNMA1	0.54380664652568
TUBA1A	0.54380664652568
UBB	0.54380664652568
MT-ND4L	0.54380664652568
DYNC1I2	0.540785498489426
TCEAL4	0.540785498489426
EIF5B	0.537764350453172
SEPTIN7	0.537764350453172
RHEB	0.537764350453172
GSTP1	0.537764350453172
XBP1	0.537764350453172
SSR3	0.534743202416918
ACAP2	0.534743202416918
HADH	0.534743202416918
SAMD5	0.534743202416918
TCEA1	0.534743202416918
MBP	0.534743202416918
CALR	0.534743202416918
DYNLRB1	0.534743202416918
BEX4	0.534743202416918
SARS	0.531722054380665
CUTA	0.531722054380665
EIF4G2	0.531722054380665
NUCB2	0.531722054380665
RAB11A	0.531722054380665
HSBP1	0.531722054380665
PAFAH1B1	0.531722054380665
PFN1	0.531722054380665
NDUFV2	0.531722054380665
PFDN2	0.528700906344411
PSMD14	0.528700906344411
RAB7A	0.528700906344411
DYNLL1	0.528700906344411
RPS27L	0.528700906344411
VMP1	0.528700906344411
C18orf32	0.528700906344411
ROMO1	0.528700906344411
YWHAB	0.528700906344411
TNRC6B	0.528700906344411
CSNK1A1	0.525679758308157
NDUFB1	0.525679758308157
CLTC	0.525679758308157
SNAP25	0.525679758308157
OCIAD1	0.522658610271903
SNHG8	0.522658610271903
LAMTOR4	0.522658610271903
NEBL	0.522658610271903
SRSF11	0.51963746223565
MBD5	0.51963746223565
MAGI1	0.51963746223565
CACNB2	0.51963746223565
ADK	0.51963746223565
TMBIM4	0.51963746223565
NPC2	0.51963746223565
RABAC1	0.51963746223565
DNAJC8	0.516616314199396
GNG5	0.516616314199396
ANAPC16	0.516616314199396
SHTN1	0.516616314199396
CHURC1	0.516616314199396
SNHG14	0.516616314199396
PREPL	0.513595166163142
GCG	0.513595166163142
ANKRD17	0.513595166163142
ASPH	0.513595166163142
KIF5B	0.513595166163142
NEDD8	0.513595166163142
PLD3	0.513595166163142
NUDC	0.510574018126888
PDE4DIP	0.510574018126888
RABGAP1L	0.510574018126888
HDLBP	0.510574018126888
NIPBL	0.510574018126888
UQCC2	0.510574018126888
GPC6	0.510574018126888
ARF1	0.507552870090634
FOXP1	0.507552870090634
TENM3	0.507552870090634
AFF4	0.507552870090634
ATP5MF	0.507552870090634
CUX1	0.507552870090634
EIF4B	0.507552870090634
DPH6	0.507552870090634
NDUFAB1	0.507552870090634
VAPA	0.507552870090634
DTNA	0.507552870090634
C19orf53	0.507552870090634
ATP6V1E1	0.507552870090634
FBXW11	0.504531722054381
NOL7	0.504531722054381
R3HDM2	0.504531722054381
TSC22D1	0.504531722054381
HNRNPM	0.504531722054381
YWHAQ	0.501510574018127
IMMP2L	0.501510574018127
SND1	0.501510574018127
PTK2	0.501510574018127
TMOD1	0.501510574018127
LAMTOR1	0.501510574018127
ERH	0.501510574018127
PPIG	0.498489425981873
KCTD8	0.498489425981873
CCSER1	0.498489425981873
ANKHD1	0.498489425981873
LRMDA	0.498489425981873
ERC1	0.498489425981873
RAN	0.498489425981873
SNRPN	0.498489425981873
TNRC6A	0.498489425981873
ATP5F1D	0.498489425981873
SNRPD2	0.498489425981873
CHMP2A	0.498489425981873
AC118549.1	0.495468277945619
UBE2K	0.495468277945619
TAX1BP1	0.495468277945619
TPI1	0.495468277945619
RORA	0.495468277945619
EIF4A1	0.495468277945619
NSRP1	0.495468277945619
MRPL20	0.492447129909366
XPR1	0.492447129909366
PPP1CB	0.492447129909366
GFPT1	0.492447129909366
BRK1	0.492447129909366
NDUFS6	0.492447129909366
ATP6V1F	0.492447129909366
NDUFB9	0.492447129909366
TRPM3	0.492447129909366
ANXA7	0.492447129909366
MRPL51	0.492447129909366
ARHGAP5	0.492447129909366
JAK1	0.489425981873112
ZNF638	0.489425981873112
CACNA1D	0.489425981873112
LRBA	0.489425981873112
NCAM1	0.489425981873112
TCF25	0.489425981873112
SNRPD1	0.489425981873112
TTC28	0.489425981873112
GNB1	0.486404833836858
SSR2	0.486404833836858
COX7A2L	0.486404833836858
NRXN1	0.486404833836858
SEC24D	0.486404833836858
HIST1H4C	0.486404833836858
SSBP1	0.486404833836858
PDCD5	0.486404833836858
SMDT1	0.486404833836858
MORF4L2	0.486404833836858
CDC42	0.483383685800604
TMCO1	0.483383685800604
CMTM8	0.483383685800604
TKT	0.483383685800604
LPP	0.483383685800604
OSTC	0.483383685800604
ISL1	0.483383685800604
RGS17	0.483383685800604
HNRNPK	0.483383685800604
EIF3A	0.483383685800604
COPZ1	0.483383685800604
SLC25A3	0.483383685800604
DNAJC3	0.483383685800604
SRRM1	0.48036253776435
GOLGB1	0.48036253776435
MKLN1	0.48036253776435
PCM1	0.48036253776435
KRT8	0.48036253776435
HNRNPA1	0.48036253776435
COX5A	0.48036253776435
EIF3K	0.48036253776435
DPM3	0.477341389728097
ATP1B1	0.477341389728097
HNRNPU	0.477341389728097
KIF21A	0.477341389728097
CHGA	0.477341389728097
PDXDC1	0.477341389728097
WWOX	0.477341389728097
RAD23A	0.477341389728097
PRMT2	0.477341389728097
BEX3	0.477341389728097
ARPC5	0.474320241691843
GCC2	0.474320241691843
EFNA5	0.474320241691843
REEP5	0.474320241691843
TMEM14B	0.474320241691843
DEK	0.474320241691843
REV3L	0.474320241691843
ZKSCAN1	0.474320241691843
EIF3E	0.474320241691843
RSRC2	0.474320241691843
BPTF	0.474320241691843
MZT2B	0.471299093655589
SCG2	0.471299093655589
CNBP	0.471299093655589
SERP1	0.471299093655589
EML5	0.471299093655589
TSPAN3	0.471299093655589
SPIRE1	0.471299093655589
COPS9	0.468277945619335
MRFAP1	0.468277945619335
PRELID1	0.468277945619335
TOX	0.468277945619335
TRAPPC9	0.468277945619335
ZCCHC7	0.468277945619335
PSMA1	0.468277945619335
PAPOLA	0.468277945619335
MTRNR2L1	0.468277945619335
AP2B1	0.468277945619335
TRIR	0.468277945619335
SDF2L1	0.468277945619335
MAML3	0.465256797583082
MAP9	0.465256797583082
BTBD9	0.465256797583082
HMGCLL1	0.465256797583082
PHF3	0.465256797583082
PHPT1	0.465256797583082
MYO3A	0.465256797583082
ANKRD11	0.465256797583082
MICOS13	0.465256797583082
TCEAL2	0.465256797583082
MT-ATP8	0.465256797583082
EPRS	0.462235649546828
MARK1	0.462235649546828
RGS7	0.462235649546828
OLA1	0.462235649546828
STAG1	0.462235649546828
SIL1	0.462235649546828
PERP	0.462235649546828
C7orf50	0.462235649546828
PSMA2	0.462235649546828
RBIS	0.462235649546828
NCOR1	0.462235649546828
LINC00511	0.462235649546828
DYRK1A	0.462235649546828
HNRNPR	0.459214501510574
PUM1	0.459214501510574
TTC37	0.459214501510574
DSP	0.459214501510574
TM9SF3	0.459214501510574
COPB1	0.459214501510574
PKM	0.459214501510574
SEC11A	0.459214501510574
LAPTM4A	0.45619335347432
BAZ2B	0.45619335347432
LRRFIP1	0.45619335347432
PSIP1	0.45619335347432
GOLGA2	0.45619335347432
WAC	0.45619335347432
MPHOSPH8	0.45619335347432
SEZ6L2	0.45619335347432
CACNA1A	0.45619335347432
RBX1	0.45619335347432
LAMTOR5	0.453172205438066
MYO6	0.453172205438066
EXOC4	0.453172205438066
HS6ST3	0.453172205438066
ARPP19	0.453172205438066
WDR83OS	0.453172205438066
KDELR1	0.453172205438066
PCSK2	0.453172205438066
KHDRBS1	0.450151057401813
RAB10	0.450151057401813
XPO1	0.450151057401813
H2AFZ	0.450151057401813
NDUFAF2	0.450151057401813
SSBP2	0.450151057401813
PCSK1	0.450151057401813
LINC00271	0.450151057401813
DNAJA1	0.450151057401813
NOP10	0.450151057401813
ATXN10	0.450151057401813
TCEAL3	0.450151057401813
CAPZB	0.447129909365559
FAF1	0.447129909365559
JTB	0.447129909365559
RBM6	0.447129909365559
RNF7	0.447129909365559
VDAC1	0.447129909365559
SENP6	0.447129909365559
SNX3	0.447129909365559
SRPK2	0.447129909365559
SPIDR	0.447129909365559
SAMD12	0.447129909365559
COX14	0.447129909365559
THRAP3	0.444108761329305
NCKAP1	0.444108761329305
KCNMB2	0.444108761329305
CYCS	0.444108761329305
SBF2	0.444108761329305
SYNE2	0.444108761329305
FTO	0.444108761329305
CIAO2B	0.444108761329305
ATP5PD	0.444108761329305
SYT14	0.441087613293051
CAMK2D	0.441087613293051
UBE2D2	0.441087613293051
SNHG5	0.441087613293051
THSD7A	0.441087613293051
NSMCE2	0.441087613293051
SF3B2	0.441087613293051
IFI27L2	0.441087613293051
KANSL1	0.441087613293051
PITPNC1	0.441087613293051
ARFGAP3	0.441087613293051
MT-ND6	0.441087613293051
SRP9	0.438066465256798
SLC35F3	0.438066465256798
ERBB4	0.438066465256798
SEPTIN2	0.438066465256798
EIF1B	0.438066465256798
HNRNPD	0.438066465256798
SSR1	0.438066465256798
NDUFA5	0.438066465256798
ASAH1	0.438066465256798
AOPEP	0.438066465256798
HERC4	0.438066465256798
C12orf57	0.438066465256798
TCF12	0.438066465256798
MEF2A	0.438066465256798
TXNL4A	0.438066465256798
MYDGF	0.438066465256798
MACROD2	0.438066465256798
NFE2L2	0.435045317220544
DYNLT1	0.435045317220544
TOMM5	0.435045317220544
MRPL57	0.435045317220544
CASC4	0.435045317220544
TMEM208	0.435045317220544
RBBP4	0.43202416918429
ZRANB2	0.43202416918429
NENF	0.43202416918429
AKT3	0.43202416918429
RAB1A	0.43202416918429
AAK1	0.43202416918429
PRPF4B	0.43202416918429
RALYL	0.43202416918429
EEF1D	0.43202416918429
CD59	0.43202416918429
RDX	0.43202416918429
SLTM	0.43202416918429
DENND4A	0.43202416918429
TNFRSF12A	0.43202416918429
GPATCH8	0.43202416918429
TXNL1	0.43202416918429
NDUFA7	0.43202416918429
ATP9A	0.43202416918429
TPM3	0.429003021148036
SNRPE	0.429003021148036
ACTR2	0.429003021148036
PCMT1	0.429003021148036
RAD23B	0.429003021148036
TEAD1	0.429003021148036
SNRPF	0.429003021148036
PSMB5	0.429003021148036
RTN1	0.429003021148036
SAT1	0.429003021148036
SLC25A5	0.429003021148036
C1orf43	0.425981873111782
MGST3	0.425981873111782
DNAH14	0.425981873111782
TOMM20	0.425981873111782
SMARCA5	0.425981873111782
UBE2B	0.425981873111782
ARL3	0.425981873111782
TXNRD1	0.425981873111782
COX16	0.425981873111782
HOOK2	0.425981873111782
ACTN4	0.425981873111782
PTPRA	0.425981873111782
BTG3	0.425981873111782
METTL5	0.422960725075529
MBNL1	0.422960725075529
G3BP2	0.422960725075529
NR3C1	0.422960725075529
NCOA7	0.422960725075529
GHITM	0.422960725075529
EIF3J	0.422960725075529
STUB1	0.422960725075529
ATP5MC1	0.422960725075529
NDUFA11	0.422960725075529
PACSIN2	0.422960725075529
BABAM2	0.419939577039275
EXOC6B	0.419939577039275
PSMD1	0.419939577039275
LCORL	0.419939577039275
PALLD	0.419939577039275
PDAP1	0.419939577039275
VDAC2	0.419939577039275
RPS6KA3	0.419939577039275
SCMH1	0.416918429003021
ENSA	0.416918429003021
H2AFY	0.416918429003021
CCT6A	0.416918429003021
SCAF11	0.416918429003021
TMED2	0.416918429003021
PTPRM	0.416918429003021
ZFAS1	0.416918429003021
LINC01473	0.413897280966767
PNISR	0.413897280966767
RWDD1	0.413897280966767
SAMD3	0.413897280966767
AL033504.1	0.413897280966767
RAC1	0.413897280966767
TMEM106B	0.413897280966767
PPP1R9A	0.413897280966767
ELOC	0.413897280966767
RAP1B	0.413897280966767
FAM177A1	0.413897280966767
DYNC1H1	0.413897280966767
RAP1GAP2	0.413897280966767
NF1	0.413897280966767
GADD45GIP1	0.413897280966767
NDUFB7	0.413897280966767
RBMX	0.413897280966767
EHBP1	0.410876132930514
SSB	0.410876132930514
ARF4	0.410876132930514
MTCH1	0.410876132930514
MPP6	0.410876132930514
DPP6	0.410876132930514
PTPN3	0.410876132930514
PRRC2B	0.410876132930514
SELENOH	0.410876132930514
METAP2	0.410876132930514
SCFD1	0.410876132930514
TRAPPC5	0.410876132930514
XRCC6	0.410876132930514
NDUFB3	0.40785498489426
NUDT9	0.40785498489426
HLA-C	0.40785498489426
TOMM6	0.40785498489426
SEC63	0.40785498489426
ZFAND5	0.40785498489426
STRAP	0.40785498489426
ERP29	0.40785498489426
MYCBP2	0.40785498489426
RALGAPA1	0.40785498489426
RTRAF	0.40785498489426
SCAPER	0.40785498489426
WDR45B	0.40785498489426
ABHD3	0.40785498489426
SELENOW	0.40785498489426
RBM8A	0.404833836858006
UBR3	0.404833836858006
FER	0.404833836858006
GNPDA1	0.404833836858006
ENY2	0.404833836858006
MRPL41	0.404833836858006
ARID5B	0.404833836858006
EXOC6	0.404833836858006
APLP2	0.404833836858006
DIP2B	0.404833836858006
ARL6IP4	0.404833836858006
SRP54	0.404833836858006
SIPA1L1	0.404833836858006
RABEP1	0.404833836858006
LUC7L3	0.404833836858006
MIR7-3HG	0.404833836858006
HP1BP3	0.401812688821752
ACBD3	0.401812688821752
CHMP3	0.401812688821752
CMSS1	0.401812688821752
TRIO	0.401812688821752
NSA2	0.401812688821752
ZNF706	0.401812688821752
FAM49B	0.401812688821752
MICU1	0.401812688821752
CHD2	0.401812688821752
ANAPC11	0.401812688821752
NCOA1	0.398791540785498
CISD2	0.398791540785498
RAB11FIP1	0.398791540785498
PRKDC	0.398791540785498
POLR2K	0.398791540785498
ASAP1	0.398791540785498
DDX21	0.398791540785498
PCBP2	0.398791540785498
CNPY2	0.398791540785498
MBNL2	0.398791540785498
AURKAIP1	0.395770392749245
TUT4	0.395770392749245
GCLM	0.395770392749245
MPC2	0.395770392749245
DLG1	0.395770392749245
RAD50	0.395770392749245
LARP1	0.395770392749245
KMT2E	0.395770392749245
NRCAM	0.395770392749245
CTSL	0.395770392749245
PARD3	0.395770392749245
USP47	0.395770392749245
CELF1	0.395770392749245
SRSF9	0.395770392749245
MIB1	0.395770392749245
PRKACB	0.392749244712991
CCT4	0.392749244712991
BZW1	0.392749244712991
MAP3K13	0.392749244712991
SLC25A4	0.392749244712991
ATXN1	0.392749244712991
FLOT1	0.392749244712991
FAM135A	0.392749244712991
CDK14	0.392749244712991
FIS1	0.392749244712991
BNIP3	0.392749244712991
ELF1	0.392749244712991
ITFG1	0.392749244712991
MYO1D	0.392749244712991
MSI2	0.392749244712991
MEIS1	0.389728096676737
DGUOK	0.389728096676737
ATP6V1A	0.389728096676737
AC097376.3	0.389728096676737
FAM172A	0.389728096676737
LARS	0.389728096676737
SLC7A2	0.389728096676737
DPYSL2	0.389728096676737
CPNE3	0.389728096676737
DNAJC1	0.389728096676737
DNAJC12	0.389728096676737
PNN	0.389728096676737
SCAND1	0.389728096676737
PKN2	0.386706948640483
SDCCAG8	0.386706948640483
AGAP1	0.386706948640483
C3orf14	0.386706948640483
USO1	0.386706948640483
AFF1	0.386706948640483
FBXL17	0.386706948640483
SERINC1	0.386706948640483
LUC7L2	0.386706948640483
UBE3A	0.386706948640483
DNAJC7	0.386706948640483
UNC13A	0.386706948640483
SIPA1L3	0.386706948640483
RBFOX2	0.386706948640483
MAN1A2	0.38368580060423
LRPPRC	0.38368580060423
ERLEC1	0.38368580060423
SETD5	0.38368580060423
TMCC1	0.38368580060423
SMAP1	0.38368580060423
RFX6	0.38368580060423
PRKN	0.38368580060423
SBDS	0.38368580060423
PHTF2	0.38368580060423
VCP	0.38368580060423
PBX3	0.38368580060423
ATP5F1C	0.38368580060423
HNRNPH3	0.38368580060423
SMC3	0.38368580060423
ZCRB1	0.38368580060423
MICU2	0.38368580060423
PSMC1	0.38368580060423
NDUFB10	0.38368580060423
PSMD7	0.38368580060423
EIF5A	0.38368580060423
BEX5	0.38368580060423
THOC2	0.38368580060423
AP3B1	0.380664652567976
ZNHIT1	0.380664652567976
ZNF483	0.380664652567976
RAB14	0.380664652567976
PCGF5	0.380664652567976
TTC17	0.380664652567976
HECTD1	0.380664652567976
ATP6V0A1	0.380664652567976
RALGAPA2	0.380664652567976
PSMB2	0.377643504531722
CCT3	0.377643504531722
CEBPZ	0.377643504531722
FBXO11	0.377643504531722
HNRNPA3	0.377643504531722
SETD2	0.377643504531722
PBRM1	0.377643504531722
ZNF148	0.377643504531722
COPB2	0.377643504531722
FXR1	0.377643504531722
CAPZA2	0.377643504531722
UBE2H	0.377643504531722
HIPK2	0.377643504531722
UBE3C	0.377643504531722
PDZD8	0.377643504531722
PSMA6	0.377643504531722
PIAS1	0.377643504531722
ZFHX3	0.377643504531722
TXNDC17	0.377643504531722
TAF15	0.377643504531722
SPAG9	0.377643504531722
TOP1	0.377643504531722
CCT8	0.377643504531722
YWHAH	0.377643504531722
MEAF6	0.374622356495468
SELENOF	0.374622356495468
KIDINS220	0.374622356495468
ZC3H15	0.374622356495468
GIGYF2	0.374622356495468
BBX	0.374622356495468
PDS5A	0.374622356495468
AUTS2	0.374622356495468
GTF2I	0.374622356495468
PRXL2A	0.374622356495468
TRIM44	0.374622356495468
NPTN	0.374622356495468
GLG1	0.374622356495468
EIF1AX	0.374622356495468
ACYP2	0.371601208459215
ZFR	0.371601208459215
SMIM29	0.371601208459215
PHIP	0.371601208459215
ARPC1A	0.371601208459215
REEP3	0.371601208459215
TALDO1	0.371601208459215
SLC36A4	0.371601208459215
TRIP11	0.371601208459215
GTF2A2	0.371601208459215
SSH2	0.371601208459215
HM13	0.371601208459215
NDUFV3	0.371601208459215
SELENOM	0.371601208459215
QDPR	0.368580060422961
DAP	0.368580060422961
CCNH	0.368580060422961
HSPA9	0.368580060422961
IBTK	0.368580060422961
RRAGD	0.368580060422961
ARID1B	0.368580060422961
YME1L1	0.368580060422961
NAA38	0.368580060422961
LSM7	0.368580060422961
PET100	0.368580060422961
ST6GALNAC5	0.365558912386707
SF3B1	0.365558912386707
WDFY3	0.365558912386707
PAIP2	0.365558912386707
H2AFV	0.365558912386707
BRAF	0.365558912386707
VPS13B	0.365558912386707
AQP3	0.365558912386707
C11orf49	0.365558912386707
PPP6R3	0.365558912386707
UGGT2	0.365558912386707
ARIH1	0.365558912386707
ODC1	0.362537764350453
TBL1XR1	0.362537764350453
PSMD2	0.362537764350453
SCD5	0.362537764350453
STMP1	0.362537764350453
WNK1	0.362537764350453
NDUFA12	0.362537764350453
TJP1	0.362537764350453
NGRN	0.362537764350453
NMT1	0.362537764350453
PRKAR1A	0.362537764350453
SLC39A11	0.362537764350453
LSM14A	0.362537764350453
PRDX4	0.362537764350453
TMEM163	0.359516616314199
TMF1	0.359516616314199
LIMCH1	0.359516616314199
FXYD2	0.359516616314199
DENR	0.359516616314199
AKAP13	0.359516616314199
ARL6IP1	0.359516616314199
ABCA5	0.359516616314199
NARS	0.359516616314199
TPM4	0.359516616314199
CBFA2T2	0.359516616314199
ATP1A1	0.356495468277946
CD46	0.356495468277946
CDC42BPA	0.356495468277946
MDH1	0.356495468277946
NEUROD1	0.356495468277946
LSAMP	0.356495468277946
CDC42SE2	0.356495468277946
CDKAL1	0.356495468277946
HSPB1	0.356495468277946
CHCHD3	0.356495468277946
MRPS33	0.356495468277946
ANP32B	0.356495468277946
RSF1	0.356495468277946
CNTN1	0.356495468277946
MON2	0.356495468277946
EEA1	0.356495468277946
ARL1	0.356495468277946
DACH1	0.356495468277946
ARHGAP44	0.356495468277946
TLE5	0.356495468277946
TSHZ2	0.356495468277946
TPR	0.353474320241692
CAMKMT	0.353474320241692
PCBP1	0.353474320241692
DHX36	0.353474320241692
NLGN1	0.353474320241692
SCOC	0.353474320241692
ASCC3	0.353474320241692
MDH2	0.353474320241692
ARFGEF1	0.353474320241692
MDK	0.353474320241692
ARL2	0.353474320241692
PRR13	0.353474320241692
ISCU	0.353474320241692
MED13L	0.353474320241692
PCCA	0.353474320241692
WSB1	0.353474320241692
TANC2	0.353474320241692
MYL12A	0.353474320241692
SMIM26	0.353474320241692
UBE2V1	0.353474320241692
AP1S2	0.353474320241692
XIAP	0.353474320241692
CEP350	0.350453172205438
CERS6	0.350453172205438
ABI2	0.350453172205438
HNRNPDL	0.350453172205438
NEU1	0.350453172205438
MAN1A1	0.350453172205438
MPC1	0.350453172205438
JAZF1	0.350453172205438
NSD3	0.350453172205438
VEZT	0.350453172205438
RBM25	0.350453172205438
ATP6V0D1	0.350453172205438
PSMB3	0.350453172205438
ROCK1	0.350453172205438
SPECC1L	0.350453172205438
NDUFB11	0.350453172205438
S100A11	0.347432024169184
KCNT2	0.347432024169184
DBI	0.347432024169184
SPATS2L	0.347432024169184
PCNP	0.347432024169184
UGDH	0.347432024169184
GPBP1	0.347432024169184
ABCF1	0.347432024169184
AKAP12	0.347432024169184
TNKS	0.347432024169184
TUBB4B	0.347432024169184
CAMK1D	0.347432024169184
PCBD1	0.347432024169184
CNTN5	0.347432024169184
ZMYM2	0.347432024169184
UCHL3	0.347432024169184
[truncated: 11,949 more rows]

## Sheet: delta_snRNAseq
Column1	Column2
[truncated: 12,140 more rows]

[truncated: 10 more sheets: ductal_scRNAseq, ductal_snRNAseq, endothelial_snRNAseq, endothelial_scRNAseq, gamma_scRNAseq, gamma_snRNAseq, immune_scRNAseq, immune_snRNAseq, stellate_scRNAseq, stellate_snRNAseq]
