# Supplementary material for: Evaluating cell-specific gene expression using single-cell and single-nuclei RNA-sequencing data from human pancreatic islets of the same donors
Source: Sci Rep. 2025 Oct 16;15:36133. doi: 10.1038/s41598-025-21595-1 (PMC12533216; doi:10.1038/s41598-025-21595-1)
Supplement: Supplementary file 6 — Supplementary Information 6. [file 41598_2025_21595_MOESM6_ESM.xlsx]

## Sheet: scRNA-seq
	p_val	avg_log2FC	pct.1	pct.2	p_val_adj	cluster
INS	0	4.25131808240128	0.987	0.507	0	beta
ZNF385D	0	4.31355271992019	0.547	0.117	0	beta
IAPP	0	4.31357940625508	0.798	0.369	0	beta
HADH	0	2.93234464576963	0.634	0.263	0	beta
MEG3	0	2.37525153399882	0.581	0.252	0	beta
UCHL1	0	1.93680854673552	0.701	0.448	0	beta
PKIB	1.85538106219627e-304	1.77479436035822	0.552	0.23	5.36798848914625e-300	beta
FXYD2	2.35910729277166e-203	2.53124982652979	0.622	0.406	6.82536921944696e-199	beta
HDAC9	1.94419786530226e-200	1.4572909140049	0.512	0.25	5.62495326389251e-196	beta
ERO1B	9.43652203922216e-98	1.28322164591344	0.664	0.633	2.73017455638776e-93	beta
SCGN	1.52019330705826e-97	1.1728250833202	0.678	0.542	4.39822327598096e-93	beta
GAD2	3.86363652849286e-70	1.09545219548053	0.608	0.497	1.11782732042355e-65	beta
PPP1R1A	1.15804609170023e-69	1.30605520302974	0.552	0.442	3.3504589525071e-65	beta
HSPA5	5.43433965781217e-59	1.39284409301385	0.791	0.843	1.57226314979822e-54	beta
HSP90B1	1.44076807960014e-55	1.26334894540222	0.813	0.876	4.16843020789911e-51	beta
HERPUD1	1.81419914713902e-55	1.75814104233701	0.671	0.659	5.24884097250262e-51	beta
DDIT3	3.10024715102983e-25	1.24215378490469	0.547	0.504	8.96963505735949e-21	beta
MANF	2.0334200732105e-06	1.17849098994236	0.588	0.654	0.0588309095581263	beta
CTRB2	0	8.45200039987937	0.969	0.053	0	acinar
PRSS1	0	7.92425274767781	0.919	0.04	0	acinar
CTRB1	0	8.17802007539008	0.896	0.027	0	acinar
CELA3A	0	7.65028484931872	0.85	0.039	0	acinar
PLA2G1B	0	7.87811812856161	0.831	0.035	0	acinar
CTRC	0	7.71423695254158	0.777	0.015	0	acinar
CPA2	0	8.24969764964773	0.738	0.009	0	acinar
CPA1	0	8.22513386038523	0.742	0.014	0	acinar
CPB1	0	7.56457833012366	0.746	0.021	0	acinar
SYCN	0	8.09326045217833	0.662	0.009	0	acinar
CELA3B	0	7.86345644093247	0.631	0.012	0	acinar
CLPS	0	7.90187287490043	0.642	0.024	0	acinar
GSTA2	0	7.66537721199493	0.612	0.015	0	acinar
PNLIP	0	7.70404435614373	0.588	0.015	0	acinar
KLK1	0	7.70824469733656	0.55	0.004	0	acinar
PNLIPRP1	0	7.14924196104485	0.546	0.005	0	acinar
CEL	0	7.92807842817878	0.512	0.011	0	acinar
ANPEP	0	6.73838425859528	0.5	0.016	0	acinar
BCAT1	0	5.16423573494695	0.512	0.029	0	acinar
SERPINA3	3.0194499186382e-290	7.29955230871543	0.831	0.056	8.73587250460404e-286	acinar
GSTA1	3.88673388215926e-284	6.30701958917351	0.696	0.06	1.12450984678632e-279	acinar
REG1B	3.30796647713836e-266	7.63592482951589	0.892	0.069	9.57060861165672e-262	acinar
PRSS2	3.78158601526127e-250	8.38222401978969	0.965	0.058	1.09408846593539e-245	acinar
SPINK1	1.61102205704317e-219	6.35182929532403	0.973	0.205	4.66100901543729e-215	acinar
REG1A	2.80738651111418e-216	7.90685316174939	0.981	0.117	8.12233065395555e-212	acinar
AKR1C3	2.17241180639427e-190	4.07637134270673	0.754	0.139	6.28522183825991e-186	acinar
AKR1C2	6.42397653557552e-187	5.1920240608997	0.581	0.072	1.85858489127271e-182	acinar
CD24	9.06583739444385e-171	4.41456710901466	0.9	0.281	2.6229280749605e-166	acinar
IL32	7.36909936211954e-152	4.3736241035708	0.665	0.117	2.13202782744843e-147	acinar
AKR1C1	3.62410159191806e-144	4.13484236734867	0.75	0.178	1.04852507257373e-139	acinar
MGST1	2.52724084719093e-141	2.64586758659863	0.715	0.136	7.3118132190928e-137	acinar
SDC4	2.71203869256089e-128	4.43277309529493	0.581	0.109	7.84647034531716e-124	acinar
KRT7	8.70616101406643e-112	2.75629445370781	0.565	0.075	2.5188665045897e-107	acinar
GATM	3.55529122328711e-107	4.99504826517582	0.5	0.101	1.02861685672143e-102	acinar
CD44	1.2650194419984e-105	2.99905273384283	0.812	0.326	3.65995424958977e-101	acinar
EEF1A1	1.97821955237696e-89	1.58454782992493	0.992	0.972	5.72338480893702e-85	acinar
RPL10	5.81415036165807e-82	1.75701686846901	0.962	0.916	1.68214998263491e-77	acinar
REG3A	3.13223976878732e-81	8.72084559992416	0.55	0.038	9.06219609905548e-77	acinar
RPS6	5.28964490920167e-76	1.41065652309568	0.954	0.933	1.53040006513023e-71	acinar
RPLP0	4.13239214780657e-69	1.52045959503934	0.946	0.903	1.1955836962034e-64	acinar
RPL13	9.27296909985746e-69	1.1636707026383	0.962	0.947	2.68285541997076e-64	acinar
RPL18A	5.04662462394882e-68	1.63685013721012	0.9	0.901	1.46008943620087e-63	acinar
RPS12	7.95522425736681e-66	1.39707555031041	0.946	0.943	2.30160548214136e-61	acinar
ZFP36L1	2.05787278577544e-64	2.94025626244439	0.631	0.258	5.9538375438055e-60	acinar
RACK1	3.78629484147133e-62	1.25720471637089	0.927	0.879	1.09545082353448e-57	acinar
TPT1	5.09672402326378e-60	1.45433781584906	0.973	0.954	1.47458419441068e-55	acinar
RPL29	5.24633245095308e-60	1.38167912723316	0.935	0.892	1.51786890470975e-55	acinar
PRSS3	1.16722167889306e-59	4.07544911993626	0.504	0.158	3.3770057613734e-55	acinar
RPL13A	1.27408137691624e-59	1.27450181310218	0.954	0.926	3.68617223969407e-55	acinar
TMSB4X	2.11475410661379e-59	1.87040722786255	0.927	0.796	6.118406581255e-55	acinar
RPS2	4.25271705891422e-59	1.0973248175135	0.965	0.939	1.23039609948506e-54	acinar
RPL36	1.76659949470902e-57	1.20066387954534	0.912	0.919	5.11112565809214e-53	acinar
RPL14	3.38856074312413e-57	1.22452869967478	0.938	0.915	9.80378394200672e-53	acinar
SOD2	1.56821650086402e-56	1.86200450651229	0.862	0.659	4.53716398029979e-52	acinar
GDF15	1.81802280693519e-54	2.23791306256977	0.635	0.254	5.25990358502489e-50	acinar
RPS18	8.54992251592398e-54	1.11613204759483	0.962	0.942	2.47366358230712e-49	acinar
RPL35	3.72611196429332e-53	1.11916622565444	0.935	0.897	1.07803871350934e-48	acinar
EEF2	1.12926594162748e-50	1.67049561696487	0.862	0.832	3.26719222231661e-46	acinar
RPL36A	1.21141621138138e-50	1.37567121422167	0.912	0.855	3.50486938276862e-46	acinar
RPLP2	1.34698745157923e-50	1.00508947134433	0.938	0.91	3.89710409490901e-46	acinar
FTH1	1.33192057394326e-48	1.20431814575306	1	0.983	3.85351260453263e-44	acinar
RPL7	1.35637239082988e-48	1.23464114250753	0.9	0.887	3.92425660114899e-44	acinar
YBX3	2.94452164075045e-47	1.8838387105667	0.535	0.184	8.51909001101921e-43	acinar
RPS16	1.06167851691097e-45	1.02515288683836	0.892	0.889	3.07164828512682e-41	acinar
RPL27A	2.63658675898349e-44	1.08559431515417	0.9	0.893	7.62817281109105e-40	acinar
KRT8	2.77162683088268e-42	1.84105075871631	0.769	0.611	8.01887074710976e-38	acinar
RPSA	3.09584641520288e-42	1.15566769463252	0.885	0.873	8.95690284846497e-38	acinar
RPL31	3.52385684256524e-42	1.13118945773741	0.908	0.861	1.01952226169097e-37	acinar
RPL4	6.63726292459912e-42	1.12559478875081	0.877	0.833	1.92029290934502e-37	acinar
EEF1B2	3.43982559142317e-41	1.45195653854777	0.838	0.816	9.95210340110553e-37	acinar
RPL23	3.78278995390726e-41	1.06104301969445	0.95	0.88	1.09443678946445e-36	acinar
EEF1D	4.91299882961944e-41	1.6456808295391	0.781	0.757	1.4214288213855e-36	acinar
RPS5	2.58440950989936e-40	1.09351833021364	0.873	0.868	7.47721359404082e-36	acinar
ACTG1	4.4511579305059e-39	1.39816505152178	0.946	0.884	1.28780901245397e-34	acinar
RPL12	6.2258052071446e-39	1.13661344710743	0.912	0.921	1.80124996253107e-34	acinar
TKT	1.76176108627572e-38	1.71534457571819	0.788	0.682	5.0971271748129e-34	acinar
RPS20	2.74635388806178e-38	1.07320008334428	0.888	0.889	7.94575106894035e-34	acinar
C15orf48	1.30763837932196e-37	3.70100173138269	0.588	0.356	3.7832593590543e-33	acinar
KRT18	6.74798043498879e-36	2.22314458757976	0.688	0.503	1.95232569945096e-31	acinar
SAT1	3.74757241403494e-35	1.77038178315267	0.769	0.701	1.08424765082859e-30	acinar
TM4SF1	2.46290177394874e-33	1.34428404586132	0.596	0.282	7.12566741238848e-29	acinar
HSPB1	5.16892007658701e-33	1.55871660796243	0.719	0.529	1.49547195655815e-28	acinar
RPS17	4.31382119898604e-32	1.08210535268987	0.869	0.848	1.24807474929064e-27	acinar
IMPA2	1.45673054779986e-31	2.76456256353262	0.519	0.27	4.21461282089455e-27	acinar
GAS5	2.29094460433683e-30	1.53195875580453	0.788	0.71	6.62816092926733e-26	acinar
UGDH	7.73168280427574e-27	1.89487512427932	0.727	0.6	2.23693046893306e-22	acinar
SERPINB1	1.30131683379888e-26	2.29606086103414	0.592	0.436	3.76496986354693e-22	acinar
CYB5A	3.10071795732581e-25	2.34281664121147	0.608	0.461	8.97099719413503e-21	acinar
HNRNPA1	4.71589438363182e-25	1.50481429497549	0.769	0.732	1.36440256307236e-20	acinar
PABPC1	9.35206971883057e-25	1.17209155124544	0.8	0.814	2.70574081105206e-20	acinar
NOP53	1.16681840959207e-22	1.72693846094764	0.646	0.593	3.37583902263178e-18	acinar
PTGR1	2.54641154483512e-22	2.74657233656646	0.615	0.495	7.36727788151696e-18	acinar
S100A11	1.9027997998663e-21	1.47605950664156	0.727	0.653	5.50518038097319e-17	acinar
SNHG5	4.12049932200356e-21	1.27404840156435	0.754	0.768	1.19214286384207e-16	acinar
LDHB	4.72117274090321e-21	1.74000078079818	0.577	0.383	1.36592969739812e-16	acinar
ELF3	1.11684595180633e-20	1.66043291397643	0.565	0.37	3.23125870776609e-16	acinar
SERINC2	8.93162704745748e-20	1.58386692278455	0.527	0.328	2.5840983373704e-15	acinar
MT2A	1.10777975616795e-19	2.24742587080556	0.615	0.386	3.2050283905451e-15	acinar
POLD4	1.95808079336353e-19	2.18961442447644	0.515	0.349	5.66511935135937e-15	acinar
TPM1	2.16548867326824e-19	2.02300096504791	0.631	0.558	6.26519182949966e-15	acinar
GSTP1	9.25227231038383e-17	1.22048522329047	0.688	0.635	2.67686742484025e-12	acinar
P4HB	1.21257856679692e-16	1.3757348979836	0.692	0.699	3.50823230945684e-12	acinar
LDHA	1.8098250267776e-16	1.56286816220038	0.642	0.474	5.23618576747294e-12	acinar
ANXA4	3.79349539949627e-11	1.88939825815267	0.562	0.507	1.09753408898226e-06	acinar
FAM162A	1.5022650272057e-10	1.39983544975896	0.577	0.518	4.34635317671154e-06	acinar
MARCKS	2.75087456367145e-10	1.38189076091469	0.596	0.565	7.95883028761423e-06	acinar
PABPC4	1.48020747680581e-09	1.96134452097379	0.55	0.522	4.28253627189456e-05	acinar
SLC25A5	4.29762763251531e-09	1.00215741740428	0.662	0.673	0.000124338962663933	acinar
PNRC1	3.38949355384282e-07	1.19557135330859	0.538	0.537	0.00980648274997805	acinar
IMPDH2	5.70655330290332e-07	1.68789888808178	0.512	0.504	0.0165102000159599	acinar
CLDN7	2.68266888829309e-06	1.00126714980427	0.554	0.503	0.0776149762760956	acinar
EIF4EBP1	3.07332495212719e-06	1.17944210452901	0.508	0.476	0.0889174375149439	acinar
CD151	2.72560555265999e-05	1.30030287311449	0.504	0.485	0.788572198495589	acinar
TRAM1	0.000384919017217925	1.02865136317719	0.562	0.625	1	acinar
TAF1D	0.00117343981990709	1.26434585418955	0.577	0.646	1	acinar
CTSD	0.00258999647544453	1.01960114694701	0.546	0.583	1	acinar
ERO1A	0.00267612761627483	1.10278435117016	0.504	0.545	1	acinar
GC	0	2.35809010407742	0.883	0.138	0	alpha
IRX2	0	3.72822111321856	0.772	0.058	0	alpha
F10	0	2.52619321321123	0.788	0.082	0	alpha
TMEM176B	0	2.69721259544154	0.862	0.187	0	alpha
FSTL5	0	3.11518299970735	0.758	0.087	0	alpha
TMEM176A	0	2.69711656543353	0.822	0.152	0	alpha
GPC6	0	2.85379350964403	0.858	0.19	0	alpha
C5orf38	0	3.56342781668151	0.699	0.051	0	alpha
MMP16	0	3.63095479128064	0.734	0.091	0	alpha
PPP2R2B	0	4.25143865828	0.711	0.074	0	alpha
SMOC1	0	2.67720229461917	0.752	0.129	0	alpha
PTPRT	0	4.59329404352323	0.676	0.059	0	alpha
RGS4	0	3.28901501261387	0.746	0.137	0	alpha
SAMD5	0	2.54381449357616	0.818	0.21	0	alpha
TMEM236	0	4.07299762614747	0.646	0.05	0	alpha
GRIA3	0	2.69122852907036	0.841	0.247	0	alpha
FABP5	0	1.17668003068233	0.825	0.235	0	alpha
AL591501.1	0	4.13123888125666	0.642	0.052	0	alpha
SNTG1	0	3.0720489691297	0.724	0.137	0	alpha
AJ009632.2	0	4.24376101476568	0.625	0.038	0	alpha
RNF144A	0	2.70294937221332	0.718	0.136	0	alpha
TM4SF4	0	3.13386063962072	0.723	0.147	0	alpha
KCNJ6	0	2.70831114145789	0.835	0.26	0	alpha
SSX2IP	0	2.46881748143337	0.785	0.227	0	alpha
SLC7A14	0	3.13813001063955	0.637	0.08	0	alpha
MUC13	0	3.13713345965033	0.659	0.106	0	alpha
DSCAM	0	2.18640633675421	0.696	0.145	0	alpha
SLC35F4	0	2.6793310503032	0.656	0.11	0	alpha
GALNT13	0	3.06589205091372	0.657	0.112	0	alpha
ARX	0	3.46684466467728	0.58	0.035	0	alpha
SPOCK3	0	3.19197889273431	0.585	0.041	0	alpha
NCAM1	0	2.21528503997953	0.826	0.283	0	alpha
KCNJ3	0	3.12676716614922	0.601	0.065	0	alpha
SLC35F3	0	1.98338112024092	0.843	0.308	0	alpha
AL033504.1	0	2.47378197104568	0.676	0.146	0	alpha
TMEM178B	0	2.81283038576644	0.815	0.285	0	alpha
SEMA3E	0	2.362709926202	0.637	0.109	0	alpha
MTMR7	0	2.3874241936567	0.811	0.283	0	alpha
PCSK2	0	2.64349195327177	0.885	0.361	0	alpha
SLC7A2	0	3.09297411203573	0.931	0.415	0	alpha
CACNB2	0	2.89190505220921	0.889	0.373	0	alpha
CNTN1	0	2.19662566378608	0.82	0.305	0	alpha
PDE3B	0	2.53112144373692	0.756	0.242	0	alpha
POU6F2	0	3.32537374009324	0.556	0.044	0	alpha
KLHL41	0	3.42859850174427	0.596	0.085	0	alpha
GPX3	0	1.74514400402736	0.83	0.319	0	alpha
CRYBA2	0	2.62365214849188	0.709	0.199	0	alpha
FAP	0	3.11967077045139	0.624	0.115	0	alpha
PALLD	0	2.87557332011192	0.941	0.433	0	alpha
SMIM24	0	1.9178890073128	0.64	0.132	0	alpha
APOH	0	1.86026107291961	0.558	0.056	0	alpha
SERPINE2	0	1.65967975672588	0.682	0.185	0	alpha
MRC1	0	4.16875572466454	0.541	0.048	0	alpha
LOXL4	0	3.96768410134633	0.544	0.052	0	alpha
TOX3	0	2.12110303413965	0.658	0.166	0	alpha
RGS7	0	2.1846870380989	0.904	0.413	0	alpha
DAPK2	0	2.02525970152013	0.683	0.192	0	alpha
RFX6	0	2.61129483140668	0.723	0.232	0	alpha
FGF12	0	2.0114095088569	0.682	0.193	0	alpha
DACH1	0	2.31231429317262	0.777	0.288	0	alpha
HECW2	0	2.12621587319697	0.615	0.126	0	alpha
SH3GL2	0	1.69875166899203	0.818	0.33	0	alpha
PAX6	0	1.81652112465128	0.811	0.324	0	alpha
HS6ST3	0	2.43089529179175	0.931	0.444	0	alpha
KCND3	0	2.33214288597977	0.65	0.163	0	alpha
KCTD12	0	2.76613953794216	0.634	0.147	0	alpha
ENPP2	0	2.06824856713822	0.715	0.23	0	alpha
DMD	0	3.22683501298571	0.596	0.112	0	alpha
NPNT	0	2.91795074026112	0.562	0.079	0	alpha
MYO10	0	1.55531581650951	0.775	0.293	0	alpha
RTN1	0	1.96419565624585	0.804	0.322	0	alpha
USP25	0	2.11021334088473	0.843	0.363	0	alpha
USH1C	0	1.88520457292018	0.635	0.156	0	alpha
STXBP6	0	1.84168852261767	0.624	0.145	0	alpha
TOX	0	1.82135182371841	0.785	0.307	0	alpha
BTBD11	0	3.11340647982892	0.548	0.073	0	alpha
TMEM132D	0	1.55472823418641	0.801	0.326	0	alpha
DPP4	0	3.18201071920011	0.515	0.042	0	alpha
PAK3	0	1.90899144104876	0.898	0.425	0	alpha
RGS17	0	1.55470373987387	0.836	0.364	0	alpha
SH3RF1	0	1.30940942488756	0.782	0.311	0	alpha
UNC13A	0	1.23866368114202	0.784	0.313	0	alpha
PLCE1	0	3.74801379632637	0.585	0.114	0	alpha
NRXN1	0	1.85772684892742	0.817	0.347	0	alpha
TMEM163	0	2.30971443353748	0.762	0.294	0	alpha
DPP6	0	1.61513419403227	0.881	0.413	0	alpha
CPNE8	0	1.39988358360902	0.739	0.271	0	alpha
WWC1	0	1.80978962794798	0.659	0.194	0	alpha
MYO3A	0	1.72043316352847	0.798	0.333	0	alpha
KCNMB2	0	2.19919945439161	0.848	0.383	0	alpha
ROR1	0	1.83564363061911	0.794	0.33	0	alpha
ITPR1	0	1.7129806100912	0.662	0.198	0	alpha
ALDH1A1	0	2.77764185615622	0.888	0.424	0	alpha
KIAA1324	0	1.44294395008334	0.812	0.349	0	alpha
VGF	0	2.8689190628937	0.955	0.493	0	alpha
SLC38A4	0	2.73816395575229	0.572	0.11	0	alpha
PDZD2	0	2.00771772513023	0.761	0.3	0	alpha
HACD1	0	2.40284258309041	0.569	0.108	0	alpha
QPCT	0	1.28529426071051	0.78	0.32	0	alpha
AC006369.1	0	2.65483389945738	0.642	0.183	0	alpha
GNG4	0	1.20663444694211	0.798	0.341	0	alpha
RCAN2	0	1.65541243341861	0.803	0.348	0	alpha
RBM47	0	1.14108070181803	0.791	0.336	0	alpha
ASXL3	0	2.599499811467	0.596	0.141	0	alpha
RIMS2	0	1.6450761862977	0.89	0.436	0	alpha
SLC22A17	0	1.55475939604771	0.736	0.282	0	alpha
PAPPA2	0	2.5837953818583	0.544	0.091	0	alpha
CACNA1C	0	1.72608332364377	0.861	0.408	0	alpha
SPATS2L	0	1.02440853976455	0.831	0.378	0	alpha
CEP126	0	1.94022056503659	0.691	0.238	0	alpha
XKR4	0	2.28233967963149	0.597	0.145	0	alpha
ARFGEF3	0	2.1250139622558	0.913	0.462	0	alpha
RIMBP2	0	1.58844449445248	0.747	0.296	0	alpha
HMGCLL1	0	1.36784311313191	0.765	0.317	0	alpha
EDIL3	0	2.17858258588995	0.729	0.282	0	alpha
ATP9A	0	1.33706869118615	0.827	0.38	0	alpha
MARK1	0	1.55845447420649	0.805	0.359	0	alpha
MDK	0	1.17313579893726	0.719	0.273	0	alpha
APLP1	0	1.35048254890901	0.703	0.257	0	alpha
HPS1	0	1.60266518015686	0.713	0.268	0	alpha
PTPRN2	0	1.2009789614934	0.915	0.471	0	alpha
NPAS3	0	1.69125955766154	0.764	0.32	0	alpha
SYT7	0	1.28505668086442	0.722	0.278	0	alpha
GABRB3	0	1.51381726008744	0.801	0.358	0	alpha
RAB3C	0	1.41726569595759	0.727	0.284	0	alpha
PDK3	0	1.84358209908067	0.717	0.274	0	alpha
SNAP91	0	1.43571108116023	0.718	0.276	0	alpha
CPLX2	0	1.5257572710362	0.678	0.238	0	alpha
SYP	0	1.1312609509401	0.769	0.329	0	alpha
ST18	0	1.67798090554479	0.72	0.282	0	alpha
PPP1R9A	0	1.41934480366968	0.791	0.354	0	alpha
GCH1	0	1.83531805166771	0.749	0.312	0	alpha
NOL4	0	1.83538970775928	0.764	0.327	0	alpha
AUTS2	0	1.70974928958478	0.719	0.283	0	alpha
CADPS	0	1.00445353531511	0.868	0.433	0	alpha
SERPINA1	0	1.40040978837283	0.574	0.139	0	alpha
MOB1B	0	1.90851069542547	0.841	0.409	0	alpha
MYH10	0	1.78162443617857	0.775	0.343	0	alpha
C1orf21	0	1.58532190132983	0.538	0.107	0	alpha
PDE4D	0	1.81029790254661	0.885	0.455	0	alpha
GRIK2	0	1.56696178501611	0.668	0.239	0	alpha
STMN2	0	1.29082565471371	0.686	0.257	0	alpha
LRP11	0	1.40598370861075	0.759	0.33	0	alpha
SEZ6L2	0	1.39648016808027	0.858	0.43	0	alpha
A1CF	0	2.03712396751419	0.581	0.153	0	alpha
QDPR	0	1.55446921474905	0.787	0.36	0	alpha
TBL1X	0	1.85766515259076	0.804	0.377	0	alpha
CNNM1	0	2.20815865609535	0.558	0.132	0	alpha
MAP7	0	1.58169756231464	0.891	0.465	0	alpha
NEBL	0	1.55864811925004	0.845	0.419	0	alpha
SSTR2	0	2.02039786152984	0.605	0.179	0	alpha
KCNB2	0	1.54799790284643	0.776	0.351	0	alpha
P4HTM	0	1.49296167409409	0.757	0.332	0	alpha
SNAP25	0	1.06768297929652	0.821	0.396	0	alpha
NOVA1	0	1.48839570880624	0.684	0.26	0	alpha
CERS6	0	1.55088903522343	0.805	0.382	0	alpha
RAP1GAP2	0	1.42807839111923	0.857	0.434	0	alpha
PTP4A3	0	2.02102692257166	0.548	0.126	0	alpha
SMARCA1	0	1.64830718790173	0.77	0.348	0	alpha
CNKSR3	0	1.78071693865327	0.682	0.261	0	alpha
ABLIM1	0	1.39732947899707	0.801	0.38	0	alpha
SOX5	0	1.59562947491495	0.687	0.266	0	alpha
UNC79	0	1.17037270477344	0.728	0.307	0	alpha
TSPAN2	0	1.67778157277219	0.651	0.232	0	alpha
ARHGEF28	0	1.14819927088332	0.665	0.246	0	alpha
SCG3	0	1.01443387661778	0.9	0.481	0	alpha
RAB3B	0	1.40546330846435	0.78	0.362	0	alpha
IGFBP2	0	2.1370026209437	0.553	0.136	0	alpha
ZDHHC14	0	2.1608177096938	0.766	0.349	0	alpha
SNTG2	0	1.97556371524752	0.551	0.135	0	alpha
FAM135B	0	2.61706743498562	0.55	0.134	0	alpha
LIMCH1	0	1.35509472766987	0.861	0.446	0	alpha
FXYD5	0	1.51999808782682	0.671	0.257	0	alpha
ASPHD1	0	1.22029770901636	0.731	0.317	0	alpha
SPC25	0	1.41786032335002	0.668	0.255	0	alpha
SDK1	0	1.35229624658114	0.844	0.431	0	alpha
CHGA	0	1.69750556575123	0.937	0.525	0	alpha
MAMLD1	0	2.34049439579456	0.525	0.113	0	alpha
TTC39A	0	1.35254015153781	0.669	0.258	0	alpha
IL6R	0	1.38283807718056	0.74	0.329	0	alpha
COX10-AS1	0	2.17978016525893	0.63	0.22	0	alpha
SCAMP5	0	1.25917943553583	0.695	0.285	0	alpha
PTPRN	0	1.10658721256458	0.921	0.512	0	alpha
CNTN4	0	1.53645549972456	0.732	0.323	0	alpha
PCDH17	0	1.13599950267688	0.718	0.31	0	alpha
GNAO1	0	1.33758728486192	0.666	0.259	0	alpha
MCU	0	1.80291234277619	0.742	0.335	0	alpha
ALPK3	0	1.38110067057772	0.731	0.324	0	alpha
LCLAT1	0	1.34153706686719	0.659	0.253	0	alpha
LRRTM4	0	2.13508728606143	0.653	0.247	0	alpha
ISL1	0	1.50894845569739	0.667	0.262	0	alpha
IFI6	0	1.05942948589039	0.765	0.362	0	alpha
TMEM54	0	1.33496694086752	0.661	0.258	0	alpha
KIF5C	0	1.01605603947619	0.735	0.332	0	alpha
MACROD2	0	1.58229120402151	0.83	0.427	0	alpha
DSP	0	1.29061562426567	0.848	0.446	0	alpha
FAM110B	0	1.58043463638877	0.577	0.175	0	alpha
DTNA	0	1.19010108251109	0.806	0.405	0	alpha
RCAN3	0	1.1686587982597	0.743	0.343	0	alpha
PVR	0	1.32521486278665	0.698	0.3	0	alpha
MPP6	0	1.27460425026731	0.823	0.426	0	alpha
FLNB	0	1.16102775288892	0.771	0.375	0	alpha
SLC39A11	0	1.29786713704884	0.756	0.36	0	alpha
CACNA1A	0	1.68585021381424	0.762	0.366	0	alpha
EMC10	0	1.43252527146025	0.867	0.471	0	alpha
SCRN1	0	1.1827190342322	0.687	0.292	0	alpha
VPS41	0	1.30260985674028	0.856	0.461	0	alpha
OSBPL6	0	1.75123040674946	0.541	0.148	0	alpha
TMED8	0	1.33453405809178	0.672	0.279	0	alpha
AP1S2	0	1.60745299345299	0.781	0.388	0	alpha
DOP1B	0	1.59807344792147	0.579	0.186	0	alpha
SCG2	0	1.51286862220981	0.876	0.484	0	alpha
EPB41L4B	0	1.2912595904079	0.577	0.186	0	alpha
ABLIM2	0	2.07324264346803	0.523	0.134	0	alpha
AL022068.1	0	1.57145233487098	0.635	0.246	0	alpha
VLDLR	0	1.773688430702	0.605	0.216	0	alpha
PHTF2	0	1.48611853892601	0.83	0.442	0	alpha
TRAK1	0	1.37447598525487	0.8	0.413	0	alpha
DNM1	0	1.37518000880787	0.659	0.272	0	alpha
TBC1D9	0	1.26463392378845	0.713	0.326	0	alpha
SORBS2	0	1.27751910680104	0.762	0.376	0	alpha
SSBP2	0	1.57577874401967	0.885	0.499	0	alpha
MYEF2	0	1.02991007658026	0.766	0.38	0	alpha
NFASC	0	1.1373791878451	0.642	0.257	0	alpha
ABHD18	0	1.26916678313553	0.766	0.381	0	alpha
MBOAT2	0	1.72704737917643	0.585	0.2	0	alpha
NEURL1	0	1.50657120457657	0.579	0.194	0	alpha
KCNK3	0	1.06427459800073	0.628	0.244	0	alpha
PRKD1	0	1.97343487161738	0.53	0.146	0	alpha
NLGN1	0	1.67996549974787	0.666	0.283	0	alpha
LPGAT1	0	1.52977351010021	0.835	0.452	0	alpha
FOXA2	0	1.06483915938893	0.693	0.31	0	alpha
SGPP2	0	1.26114357120982	0.664	0.282	0	alpha
FAM153CP	0	1.68567925636427	0.58	0.199	0	alpha
PAPSS2	0	1.54934460253673	0.83	0.449	0	alpha
PARM1	0	1.11888371508362	0.751	0.371	0	alpha
PLIN3	0	1.25066936607309	0.581	0.201	0	alpha
CAMK2B	0	1.41579456994112	0.556	0.178	0	alpha
SMPD1	0	1.35172589074693	0.664	0.286	0	alpha
TMX4	0	1.06171554358425	0.807	0.429	0	alpha
CAMK2D	0	1.35206682462562	0.885	0.507	0	alpha
SPATA7	0	1.39219701223907	0.645	0.267	0	alpha
MAPK10	0	1.40631260646926	0.697	0.319	0	alpha
MAN1A1	0	1.34956659160098	0.843	0.465	0	alpha
DOCK3	0	1.06856804451783	0.67	0.293	0	alpha
ANKH	0	1.20738461034898	0.784	0.407	0	alpha
RFX2	0	1.60622331657817	0.677	0.3	0	alpha
KCNMB2-AS1	0	1.46656999085202	0.637	0.26	0	alpha
TRAPPC9	0	1.29049667778447	0.858	0.481	0	alpha
RAB27A	0	1.23831115834318	0.655	0.279	0	alpha
SLC36A4	0	1.11558161020779	0.828	0.452	0	alpha
CRMP1	0	1.01142556560287	0.671	0.297	0	alpha
STARD13	0	1.39603203243139	0.67	0.296	0	alpha
RUNDC3A	0	1.37411325539653	0.556	0.182	0	alpha
CHST9	0	1.65588582022307	0.627	0.253	0	alpha
TNS3	0	1.36113727107487	0.738	0.365	0	alpha
PEMT	0	1.76745438247074	0.747	0.374	0	alpha
GGA2	0	1.34744558268617	0.809	0.437	0	alpha
GDAP1	0	1.25332383025576	0.717	0.345	0	alpha
APH1B	0	1.21253363654206	0.647	0.275	0	alpha
PLP2	0	1.02891313136675	0.758	0.386	0	alpha
SIPA1L3	0	1.64156465770785	0.839	0.468	0	alpha
PTPN13	0	1.31182607627638	0.576	0.206	0	alpha
CDK6	0	1.68468006095217	0.702	0.333	0	alpha
PRKCE	0	1.74356340665907	0.806	0.438	0	alpha
CD320	0	1.00155766622152	0.672	0.304	0	alpha
SLC40A1	0	1.40152283135159	0.58	0.212	0	alpha
HIGD1A	0	1.12420049807176	0.759	0.391	0	alpha
ABCB1	0	1.1204075045378	0.599	0.231	0	alpha
MSI2	0	1.23616881340159	0.825	0.457	0	alpha
PAFAH1B3	0	1.43737539865693	0.557	0.19	0	alpha
TMEM9	0	1.27856700525974	0.646	0.279	0	alpha
NR3C2	0	1.22203006934797	0.687	0.321	0	alpha
BMERB1	0	1.27709899285638	0.883	0.517	0	alpha
AGAP1	0	1.44745121839648	0.854	0.489	0	alpha
AC104123.1	0	2.3493147959627	0.587	0.222	0	alpha
ASAH1	0	1.2359840487956	0.865	0.5	0	alpha
CMTM4	0	1.1077647796002	0.677	0.313	0	alpha
MAGI2	0	1.20821675032675	0.91	0.546	0	alpha
BICDL1	0	1.32202839441018	0.572	0.209	0	alpha
TP53I13	0	1.37973492708817	0.62	0.257	0	alpha
SPTBN4	0	1.20145349281641	0.599	0.236	0	alpha
CBX6	0	1.08208807965288	0.777	0.415	0	alpha
PRKAA2	0	1.73476861668024	0.582	0.22	0	alpha
RAB11FIP1	0	1.62124441139812	0.85	0.488	0	alpha
OCRL	0	1.54528857959869	0.555	0.194	0	alpha
ATP6AP1	0	1.04853152638632	0.785	0.424	0	alpha
HS2ST1	0	1.35837813414421	0.734	0.373	0	alpha
SEZ6L	0	1.6259679462135	0.512	0.151	0	alpha
RPS6KA3	0	1.68336355781314	0.893	0.532	0	alpha
JAZF1	0	1.04438003125134	0.782	0.422	0	alpha
TMEM164	0	1.6376186898804	0.533	0.173	0	alpha
RAB3GAP2	0	1.69327757933451	0.847	0.487	0	alpha
MAPK8IP2	0	1.52389165973776	0.531	0.171	0	alpha
CHID1	0	1.06105731204675	0.673	0.314	0	alpha
PIGT	0	1.26975448915388	0.669	0.31	0	alpha
CPNE3	0	1.47640438232633	0.859	0.5	0	alpha
WDR59	0	1.2305623420113	0.698	0.339	0	alpha
CD99L2	0	1.50520889631937	0.555	0.197	0	alpha
ATP1B1	0	1.18002303653448	0.872	0.514	0	alpha
NME4	0	1.20006502877126	0.597	0.239	0	alpha
PPT1	0	1.02571572642676	0.753	0.396	0	alpha
PRKAG2	0	1.64131168551861	0.686	0.33	0	alpha
ZNRF1	0	1.57654844081245	0.572	0.216	0	alpha
DZIP3	0	1.20222450172594	0.652	0.297	0	alpha
PDK4	0	2.5325247354446	0.762	0.407	0	alpha
GUCY1B1	0	1.20710733649733	0.633	0.278	0	alpha
BACE1	0	1.3785493058235	0.6	0.245	0	alpha
NBEA	0	1.0460905714424	0.857	0.502	0	alpha
ELL2	0	1.91198918503923	0.934	0.58	0	alpha
SMARCA2	0	1.33577050394632	0.79	0.436	0	alpha
COTL1	0	1.71526107450721	0.548	0.194	0	alpha
SSH2	0	1.15327460842544	0.853	0.499	0	alpha
PDS5B	0	1.08358750488594	0.818	0.464	0	alpha
GCNT1	0	1.47416598542691	0.597	0.244	0	alpha
ARNT2	0	1.66220749625212	0.52	0.167	0	alpha
PLD3	0	1.08023563094246	0.881	0.528	0	alpha
COX10	0	1.59593788071576	0.56	0.208	0	alpha
ZNF516	0	1.28042582068313	0.681	0.329	0	alpha
CHGB	0	2.02029301065814	0.953	0.602	0	alpha
CTSZ	0	1.49211890500525	0.711	0.361	0	alpha
CHCHD10	0	1.20503846296219	0.776	0.427	0	alpha
WWOX	0	1.40210900494686	0.839	0.49	0	alpha
ATP2B1	0	1.04320166038533	0.812	0.465	0	alpha
CSRNP3	0	1.58319765061722	0.581	0.234	0	alpha
TUSC3	0	1.03277071983287	0.921	0.575	0	alpha
WFS1	0	1.3998452232362	0.606	0.26	0	alpha
FNIP2	0	1.46531505875264	0.857	0.511	0	alpha
ELP4	0	1.09640015715165	0.791	0.448	0	alpha
SPINT2	0	1.18697015684243	0.933	0.594	0	alpha
GLS	0	1.94816732520016	0.929	0.591	0	alpha
LPP	0	1.18437894067692	0.916	0.582	0	alpha
FBXW7	0	1.42146089314164	0.847	0.513	0	alpha
RUFY3	0	1.11646969697262	0.874	0.541	0	alpha
CLU	0	1.95715086557437	0.959	0.627	0	alpha
MICU1	0	1.09366030210979	0.863	0.534	0	alpha
H2AFJ	0	1.02929993846256	0.81	0.485	0	alpha
CD46	0	1.04375279354515	0.887	0.562	0	alpha
LRPAP1	0	1.04740719741505	0.851	0.528	0	alpha
LRRFIP1	0	1.13300426276536	0.914	0.595	0	alpha
TTC28	0	1.19279411569776	0.843	0.524	0	alpha
VPS13C	0	1.06561171086246	0.896	0.585	0	alpha
SCARB2	0	1.04739639928104	0.897	0.594	0	alpha
SIK3	0	1.17068349660057	0.881	0.58	0	alpha
CD164	0	1.22326401263644	0.893	0.596	0	alpha
NAA20	0	1.0630271391131	0.869	0.573	0	alpha
PAM	0	1.6524456505467	0.954	0.66	0	alpha
GCG	0	2.47956712674547	0.995	0.707	0	alpha
ERP29	0	1.04032315239594	0.894	0.61	0	alpha
FNDC3A	0	1.19556987799286	0.929	0.652	0	alpha
SCG5	0	1.05696929677001	0.973	0.706	0	alpha
CPE	0	1.31568179773243	0.975	0.722	0	alpha
TTR	0	2.34854907813355	0.997	0.752	0	alpha
FAM135A	5.22355029609426e-308	1.23047445726483	0.808	0.474	1.51127757166599e-303	alpha
GRAMD2B	5.32007812816747e-308	1.1234075541731	0.686	0.329	1.53920500404141e-303	alpha
STK33	6.97224544583085e-308	1.14940459604942	0.658	0.294	2.01721005238778e-303	alpha
MCRIP2	1.15127689300172e-307	1.09335553672195	0.657	0.298	3.33087430683259e-303	alpha
CAMK2G	7.96162579115121e-307	1.91085295152281	0.542	0.214	2.30345757389587e-302	alpha
TRNP1	3.29338830070563e-305	1.30793241940813	0.534	0.196	9.52843103160152e-301	alpha
PLCXD3	2.66580912294632e-304	1.10557980386592	0.737	0.355	7.7127189545083e-300	alpha
FSD1L	7.54910494713846e-304	1.24047398235951	0.611	0.257	2.1841070433061e-299	alpha
KIAA1958	1.88084669125585e-303	1.16600477931409	0.67	0.32	5.44166564714142e-299	alpha
LHFPL4	1.00407353562107e-300	1.38069513360293	0.542	0.202	2.90498555325889e-296	alpha
BEX3	1.84399932396444e-299	1.13373322065944	0.836	0.485	5.33505884409391e-295	alpha
RADX	5.04839855183846e-299	1.46109510743443	0.505	0.179	1.4606026690179e-294	alpha
SCMH1	5.93052187067148e-299	1.06907791182344	0.765	0.405	1.71581858762267e-294	alpha
PBX3	8.80396254365825e-299	1.18904825022508	0.72	0.377	2.5471624431312e-294	alpha
VLDLR-AS1	3.92299424193305e-298	1.70668126814826	0.597	0.254	1.13500069407607e-293	alpha
KLHL23	8.90518909686766e-297	1.25424185399955	0.586	0.243	2.57644930950575e-292	alpha
SLC39A1	2.31415268360889e-296	1.02029720893371	0.741	0.39	6.69530654421725e-292	alpha
VWA5A	7.67396684409293e-293	1.12755517493854	0.555	0.216	2.22023208733297e-288	alpha
OGT	3.18568675885547e-292	1.09219735879022	0.749	0.403	9.21682893072063e-288	alpha
GFOD2	2.91065419308477e-291	1.23037601368549	0.62	0.283	8.42110471143287e-287	alpha
ICA1L	3.88573600197739e-291	1.1625840923005	0.595	0.249	1.1242211400921e-286	alpha
CD47	1.38997054754057e-290	1.21306055785173	0.752	0.428	4.02146278814439e-286	alpha
JAKMIP2	2.82481271732453e-289	1.58743463087477	0.525	0.199	8.17274815376334e-285	alpha
BMPR1A	6.58754394975167e-289	1.05891177385079	0.693	0.333	1.90590821554215e-284	alpha
ZNF608	6.72953807481871e-289	1.27994967411642	0.622	0.279	1.94698995580655e-284	alpha
CBR4	9.93492166368837e-287	1.08739472168672	0.755	0.427	2.87437153573832e-282	alpha
TMEM65	7.46296102439549e-284	1.15396228183075	0.755	0.426	2.1591838835781e-279	alpha
FOXN3	1.33804954289838e-283	1.07835782317777	0.759	0.408	3.87124493751361e-279	alpha
TMOD1	5.25801496553257e-282	1.08285115752397	0.78	0.416	1.52124888982788e-277	alpha
DIAPH2	2.35926946028746e-281	1.0976678995759	0.784	0.438	6.82583840250368e-277	alpha
CLIP4	2.8494066553056e-281	1.04432526917166	0.716	0.372	8.24390333513015e-277	alpha
DPH6	1.58172519099432e-280	1.04858203654551	0.773	0.425	4.57624732258477e-276	alpha
ETFDH	7.16680333706373e-280	1.10473398025427	0.695	0.367	2.07349954147928e-275	alpha
NELFCD	9.97462049876844e-279	1.15540389973476	0.678	0.344	2.88585720270368e-274	alpha
CTSA	1.36998389864132e-278	1.00069983010453	0.633	0.292	3.96363741554905e-274	alpha
HIVEP3	1.64728157927669e-275	1.18510834106145	0.666	0.335	4.76591506516333e-271	alpha
SLC7A8	2.81303476353023e-275	1.81414506375791	0.622	0.308	8.13867217784566e-271	alpha
HSD17B14	8.01923535955104e-275	1.02184275528409	0.61	0.268	2.32012517422531e-270	alpha
RPH3AL	1.44160472078915e-274	1.09640994539761	0.656	0.317	4.17085077818718e-270	alpha
SRBD1	1.2127546170215e-273	1.00712877083618	0.765	0.439	3.5087416579666e-269	alpha
GLB1	1.38995275710967e-269	1.03583384172088	0.653	0.323	4.02141131686969e-265	alpha
MARVELD2	1.59923326218966e-269	1.10265985598649	0.575	0.249	4.62690167416712e-265	alpha
NNT	4.12260087721142e-269	1.08669517484401	0.603	0.28	1.19275088579481e-264	alpha
DMXL2	5.99627261881158e-269	1.01158895119897	0.608	0.278	1.73484159407457e-264	alpha
TCAIM	4.46478468027557e-265	1.05213358946353	0.663	0.335	1.29175150369733e-260	alpha
OGFOD3	6.32448229534339e-263	1.16095092126869	0.505	0.197	1.82979921768875e-258	alpha
GRK3	2.23061169671832e-261	1.1977213934781	0.653	0.325	6.45360576094545e-257	alpha
FBXL2	5.0012448157627e-261	1.25410592754924	0.612	0.285	1.44696015009646e-256	alpha
COBL	2.57083648870015e-260	1.0338809228389	0.503	0.185	7.43794412910726e-256	alpha
FHL1	8.20026913519227e-259	1.05241613280079	0.524	0.211	2.37250186619383e-254	alpha
TMEM192	1.61274615804669e-258	1.06339418697113	0.599	0.278	4.66599718446069e-254	alpha
MTSS1	4.31883328995403e-258	1.01105892516816	0.707	0.363	1.2495248474495e-253	alpha
STK39	6.12546329507627e-257	1.19967813613379	0.656	0.319	1.77221904053147e-252	alpha
NHLRC2	4.57279686007119e-256	1.02535636962046	0.614	0.293	1.3230015875558e-251	alpha
MARCH8	5.6275198707872e-254	1.1195001059848	0.575	0.261	1.62815404901615e-249	alpha
EFNA5	2.92783850536297e-252	1.22722020583689	0.685	0.352	8.47082236371613e-248	alpha
CEP85L	4.29421672676435e-251	1.15203818100081	0.606	0.278	1.24240278338746e-246	alpha
SLC15A4	4.87467619860056e-250	1.06487576378756	0.57	0.25	1.41034131777911e-245	alpha
RALGPS2	5.95012980432638e-250	1.07194270216696	0.559	0.24	1.72149155498771e-245	alpha
PRKN	2.24753948694738e-248	1.25037324428153	0.692	0.375	6.50258124363616e-244	alpha
DTNB	3.24335134200303e-248	1.1450266497752	0.591	0.276	9.38366410268316e-244	alpha
N4BP2	6.61325478300923e-247	1.03049441683405	0.56	0.242	1.91334687382023e-242	alpha
NLGN4Y	4.33067928145337e-245	1.16095321249115	0.578	0.259	1.25295212971009e-240	alpha
CBR3-AS1	3.18827741290656e-244	1.02460977669833	0.553	0.232	9.22432421102127e-240	alpha
SLC30A8	2.46771090572667e-242	1.1900471044067	0.658	0.331	7.1395811924484e-238	alpha
NEUROD1	9.12253563518734e-241	1.00511534955199	0.641	0.292	2.6393320099724e-236	alpha
FBXO17	6.16952058371181e-239	1.20827241506461	0.532	0.231	1.7849656952795e-234	alpha
AL139260.1	5.46136787456151e-236	1.2168329522424	0.597	0.288	1.58008295346814e-231	alpha
MIPEP	2.16833562207131e-234	1.42991185755676	0.516	0.222	6.27342862177671e-230	alpha
MICAL3	4.10453819177275e-234	1.25773709723012	0.681	0.374	1.18752498964369e-229	alpha
ULK4	8.23623884205883e-234	1.06089658269561	0.629	0.312	2.38290862178446e-229	alpha
EXTL3	1.1084544969645e-232	1.08849522661924	0.634	0.32	3.20698055061769e-228	alpha
SIMC1	5.82179473540178e-230	1.22013891492667	0.518	0.222	1.68436165284644e-225	alpha
PTPRD	5.43190611994858e-228	1.60777733102148	0.526	0.229	1.57155907862352e-223	alpha
PPP1R3E	1.227742677904e-227	1.16711098306351	0.521	0.227	3.55210511571186e-223	alpha
VMA21	1.34405742747958e-224	1.09714957227593	0.679	0.383	3.88862694918391e-220	alpha
STXBP4	7.39511158696332e-216	1.12182734739007	0.529	0.241	2.13955368434023e-211	alpha
RNF150	9.17596200815056e-214	1.36782625465296	0.506	0.222	2.65478932819812e-209	alpha
MEIS1	1.51687805563017e-213	1.14754185070337	0.627	0.327	4.38863159054921e-209	alpha
PITPNM2	5.74399641223104e-210	1.05349142688196	0.53	0.238	1.66185304198669e-205	alpha
ANO10	5.08077564474602e-208	1.02616850221514	0.75	0.463	1.46997000953792e-203	alpha
ARHGAP1	9.00081288734346e-208	1.03137610789817	0.549	0.271	2.60411518456621e-203	alpha
CITED2	1.73509750785137e-206	1.10911932432888	0.528	0.247	5.01998410971559e-202	alpha
PEG10	9.85920515248046e-205	1.3750698667561	0.762	0.45	2.85246523471565e-200	alpha
IRS2	2.33303622373809e-204	1.08407874648533	0.668	0.385	6.74994040251905e-200	alpha
LMCD1	8.81616455038933e-203	1.55813358141552	0.534	0.233	2.55069272771864e-198	alpha
MBNL2	8.50605596645954e-202	1.08591642567652	0.747	0.471	2.46097211221607e-197	alpha
PDE10A	1.75813217963013e-191	1.73778967549749	0.571	0.314	5.0866280221059e-187	alpha
LINGO2	1.31230944759627e-190	1.09435436255676	0.575	0.282	3.79677369378554e-186	alpha
AGK	8.40125485193912e-180	1.0646498384841	0.504	0.245	2.43065105376303e-175	alpha
CUL4B	4.44767449245855e-178	1.07913842598226	0.502	0.245	1.28680118415811e-173	alpha
ROBO2	2.59427651350081e-174	1.11561747695893	0.572	0.299	7.50576080886054e-170	alpha
PARD3B	1.8055187897913e-169	1.00059007232201	0.565	0.303	5.22372696262418e-165	alpha
BACH2	4.02663758792396e-112	1.12479612190749	0.5	0.287	1.16498678693816e-107	alpha
KRT19	0	6.90499204289186	0.785	0.043	0	ductal
ANXA3	0	5.72064686210188	0.765	0.044	0	ductal
KRT71	0	5.30672220026476	0.75	0.031	0	ductal
LGALS3	0	3.90914686043781	0.844	0.141	0	ductal
MET	0	4.72271591801807	0.744	0.057	0	ductal
LCN2	0	6.19575066915505	0.715	0.033	0	ductal
MYOF	0	4.585973987042	0.778	0.102	0	ductal
S100A14	0	7.51873333854826	0.676	0.005	0	ductal
TINAGL1	0	5.2629211775388	0.728	0.062	0	ductal
EPS8	0	3.66240606929324	0.807	0.162	0	ductal
LAMB3	0	5.7944426035997	0.678	0.037	0	ductal
SDCBP2	0	4.98534330118292	0.693	0.065	0	ductal
TMC5	0	5.65920981384378	0.664	0.046	0	ductal
KLF5	0	4.84964088987436	0.659	0.053	0	ductal
TACSTD2	0	5.26286248036975	0.644	0.039	0	ductal
PRSS8	0	5.82501204051757	0.618	0.014	0	ductal
TGFA	0	5.64267683049582	0.623	0.02	0	ductal
RASEF	0	4.76336593772574	0.62	0.024	0	ductal
LGALS4	0	6.97397398188106	0.611	0.017	0	ductal
SLPI	0	7.55035446783039	0.603	0.009	0	ductal
ABCC3	0	4.98649978575891	0.63	0.045	0	ductal
CLDN1	0	5.64038990252487	0.599	0.016	0	ductal
EGFR	0	3.53026871551493	0.645	0.064	0	ductal
SMAD3	0	3.76989342367465	0.743	0.162	0	ductal
CAV2	0	3.95761037128792	0.642	0.068	0	ductal
RHPN2	0	4.94195860112629	0.636	0.064	0	ductal
YBX31	0	2.06544678357606	0.721	0.149	0	ductal
MGST11	0	3.74456699241829	0.676	0.106	0	ductal
S100A16	0	3.11113651912101	0.686	0.122	0	ductal
GULP1	0	3.20588564806675	0.834	0.272	0	ductal
PMEPA1	0	3.1820196751322	0.708	0.147	0	ductal
TFPI	0	2.68634800969147	0.732	0.172	0	ductal
OSMR	0	3.45815102883726	0.638	0.085	0	ductal
YAP1	0	3.39476949145324	0.638	0.085	0	ductal
SVIL	0	2.93167395457262	0.748	0.199	0	ductal
C19orf33	0	7.17041104560276	0.557	0.011	0	ductal
CXADR	0	3.70030884352515	0.691	0.146	0	ductal
CLDN4	0	3.94157046732458	0.756	0.216	0	ductal
AKR1C31	0	3.76497712322257	0.65	0.112	0	ductal
AHNAK	0	2.36866026219462	0.704	0.168	0	ductal
FHL2	0	3.63256742154337	0.597	0.062	0	ductal
LAMC2	0	4.56109383022354	0.635	0.107	0	ductal
CD241	0	3.17659891471196	0.783	0.255	0	ductal
SERINC21	0	3.44624844770593	0.816	0.292	0	ductal
LITAF	0	2.52533972687579	0.676	0.152	0	ductal
SFN	0	6.62394998550292	0.529	0.007	0	ductal
AREG	0	6.32524737340425	0.538	0.018	0	ductal
RHOD	0	3.85127703389328	0.587	0.071	0	ductal
MAP3K20	0	2.73716924299312	0.625	0.115	0	ductal
AKR1C11	0	2.91739495971372	0.662	0.152	0	ductal
UGCG	0	3.11940497540796	0.824	0.317	0	ductal
KIAA1522	0	3.22073028045436	0.632	0.128	0	ductal
SEL1L3	0	3.60747107361901	0.635	0.134	0	ductal
NFIB	0	2.17962089376794	0.608	0.108	0	ductal
INAVA	0	5.12453476122868	0.524	0.025	0	ductal
SLC38A1	0	2.8235403609094	0.607	0.108	0	ductal
THSD4	0	3.66146533692514	0.599	0.101	0	ductal
ADGRF1	0	7.31521732467309	0.503	0.006	0	ductal
MUC20	0	4.71926089507367	0.573	0.079	0	ductal
MMP7	0	5.97005043857102	0.508	0.017	0	ductal
CYP3A5	0	3.83796480439212	0.568	0.078	0	ductal
SDC41	0	2.76092984638525	0.571	0.082	0	ductal
DOCK5	0	3.92764109208798	0.578	0.09	0	ductal
PLPP2	0	4.90314454172332	0.505	0.017	0	ductal
ITGA3	0	3.66411763173879	0.691	0.204	0	ductal
NTN4	0	4.15906901417654	0.529	0.043	0	ductal
PTPN14	0	3.22729541947249	0.55	0.071	0	ductal
LIPH	0	4.00053125587706	0.562	0.083	0	ductal
LMO7	0	3.73045226430858	0.805	0.326	0	ductal
PLAUR	0	3.00191376676934	0.585	0.106	0	ductal
PHLDA2	0	2.98465586731289	0.573	0.097	0	ductal
BIRC3	0	2.93440320057051	0.572	0.106	0	ductal
GPRC5A	0	4.58511614804992	0.505	0.041	0	ductal
ITGA6	0	2.86022256103738	0.533	0.071	0	ductal
SLC44A4	0	3.91256068879111	0.522	0.06	0	ductal
FA2H	0	4.64870453268794	0.516	0.057	0	ductal
CXCL16	0	3.32341456715098	0.564	0.105	0	ductal
TMEM265	0	3.76484825014521	0.516	0.072	0	ductal
S100A10	9.43063321601272e-303	3.28337567034687	0.859	0.417	2.7284708020568e-298	ductal
PARD6B	9.54226885997069e-298	3.21447076092436	0.69	0.213	2.76076922656672e-293	ductal
PTPRK	1.10588052603993e-294	2.97174773390281	0.777	0.262	3.19953353793871e-290	ductal
ITGA2	1.73998658345997e-294	3.0218407003924	0.669	0.166	5.03412918326638e-290	ductal
IL321	4.25074891910546e-285	2.64164927073089	0.557	0.094	1.22982667727559e-280	ductal
BACE2	2.35775422681385e-283	2.25806747165518	0.826	0.284	6.82145452901782e-279	ductal
ANXA2	2.3069415538234e-281	2.47699923850381	0.926	0.694	6.67444330352186e-277	ductal
TM4SF11	3.84501454789343e-278	2.36890534673976	0.774	0.249	1.11243960899653e-273	ductal
ANXA41	1.57465312418949e-274	3.08536574314234	0.859	0.479	4.55578641890503e-270	ductal
ST14	4.03031102087196e-271	3.11027704647627	0.685	0.234	1.16604958455867e-266	ductal
UACA	5.7725221474503e-271	1.84351461655943	0.552	0.109	1.67010610770032e-266	ductal
EHF	1.92527817803428e-270	2.98257683474113	0.559	0.128	5.57021482468878e-266	ductal
MYO1E	3.04649499615453e-268	2.32152234417579	0.763	0.262	8.81411932287428e-264	ductal
S100A6	1.17241243044644e-263	4.3697162207803	0.908	0.655	3.39202364376763e-259	ductal
SEMA6A	1.67285011031762e-259	3.60215846329806	0.589	0.156	4.83988993917095e-255	ductal
RHOC	2.27198713843337e-259	2.31047049079663	0.732	0.241	6.57331318891544e-255	ductal
IGF2BP2	2.01642568855766e-252	2.33771533664076	0.592	0.146	5.83392280213503e-248	ductal
CCND1	8.10452395929363e-251	2.37995612118819	0.641	0.183	2.34480087190283e-246	ductal
MAL2	2.43900117276348e-250	2.82479140145088	0.809	0.449	7.0565181930393e-246	ductal
CYBA	4.84480998232152e-249	2.45701953193605	0.609	0.152	1.40170042408526e-244	ductal
OCLN	1.16228135536497e-247	2.53770418570506	0.678	0.222	3.36271241734193e-243	ductal
CASP4	7.57643601708354e-244	2.29486442160798	0.649	0.195	2.19201446846261e-239	ductal
TSPO	1.44027868640061e-243	2.86497816368558	0.657	0.223	4.16701429549426e-239	ductal
TGIF1	1.38637645734163e-241	1.98414416026903	0.532	0.111	4.01106436638082e-237	ductal
LINC00472	4.9364857658013e-237	3.15699628021603	0.501	0.11	1.42822406176163e-232	ductal
MACC1	2.03594890024145e-236	2.96077793570806	0.581	0.155	5.89040735817856e-232	ductal
ARHGAP42	6.86460544739632e-236	3.09262753686729	0.515	0.122	1.9860676480407e-231	ductal
CDCP1	7.53635187261145e-234	2.56050224003821	0.72	0.284	2.18041732378394e-229	ductal
ASAP2	2.93441010797165e-233	2.40648190187838	0.597	0.164	8.48983532438357e-229	ductal
TANC1	1.30693438839882e-230	2.37203361942953	0.574	0.149	3.78122257251545e-226	ductal
ATP8B1	4.85567390923018e-230	2.73458334912052	0.665	0.234	1.40484357541847e-225	ductal
S100A111	1.80714905294403e-229	2.77825228519649	0.865	0.637	5.22844363997767e-225	ductal
CAPN2	4.15986359998511e-229	2.12984264707284	0.827	0.461	1.20353173674769e-224	ductal
ZFP36L11	2.49043389402835e-222	2.27247310207764	0.691	0.231	7.20532334220281e-218	ductal
ANO6	1.17127795251694e-221	2.10939403065918	0.679	0.213	3.388741372222e-217	ductal
DSG2	2.79714419241128e-220	2.55311106698364	0.711	0.313	8.09269757748432e-216	ductal
SH3BP4	3.82924636167555e-219	2.77809722797118	0.516	0.128	1.10787755735997e-214	ductal
MGLL	2.54241369298922e-218	2.8524661236807	0.597	0.189	7.35571129655641e-214	ductal
MYO5B	1.03883147638176e-217	2.37522339450999	0.778	0.357	3.00554722746771e-213	ductal
SHROOM3	1.16850516279194e-217	3.69206246560729	0.666	0.26	3.38071913698965e-213	ductal
KRT181	1.05500959241499e-216	3.35293827161607	0.796	0.483	3.05235375277505e-212	ductal
BICC1	1.15901421423453e-215	2.92161974826219	0.502	0.115	3.35325992462334e-211	ductal
SPINT1	5.92548172399254e-214	2.57712027178689	0.69	0.291	1.71436037238552e-209	ductal
ALDH3A2	1.61482315876696e-209	2.84251282062239	0.61	0.208	4.67200636294457e-205	ductal
ACTN4	7.51385733181248e-207	1.77992134314332	0.891	0.662	2.17390920323999e-202	ductal
RUNX1	3.67089867826499e-206	1.47282544045747	0.589	0.152	1.06206440559563e-201	ductal
YWHAZ	1.85592374545819e-204	1.51152234003844	0.917	0.752	5.36955858035964e-200	ductal
ELF31	5.36809857236015e-204	2.40709635267206	0.76	0.343	1.55309827895524e-199	ductal
RBPMS	1.51380133392506e-201	1.96841802506783	0.669	0.218	4.37973001931198e-197	ductal
BAIAP2L1	2.68760733255027e-201	2.46661233245028	0.662	0.262	7.77578553453444e-197	ductal
GALNT3	6.20279029727869e-201	2.39803411490715	0.712	0.34	1.79459128880867e-196	ductal
KRT81	9.83406317790406e-193	2.77889712537305	0.819	0.598	2.8451911586312e-188	ductal
TNFRSF10B	1.08103181356344e-192	2.01993767200752	0.53	0.145	3.12764124300175e-188	ductal
CD9	1.88873753402655e-192	1.08643096227811	0.637	0.188	5.4644954334456e-188	ductal
AHR	2.65468344686643e-189	1.64237867834374	0.665	0.225	7.68053014847396e-185	ductal
PLEC	7.30880316330218e-189	2.64172168391819	0.578	0.193	2.11458293120659e-184	ductal
GDF151	4.64020803738151e-185	2.57932364556286	0.643	0.232	1.34250498937522e-180	ductal
SRGAP1	1.26480004795254e-184	2.24696990547454	0.658	0.254	3.65931949873629e-180	ductal
AFDN	2.63762311222942e-184	2.11426705155364	0.832	0.552	7.63117118830217e-180	ductal
FAM160A1	1.86938386884664e-183	2.69173646097821	0.559	0.178	5.40850140934709e-179	ductal
ZNF83	1.89926780862842e-183	2.48436983812018	0.817	0.497	5.49496162392374e-179	ductal
JUP	2.54883802553579e-183	2.30151519681471	0.636	0.245	7.37429817548016e-179	ductal
USP53	1.17986197016832e-182	2.22502113141413	0.723	0.343	3.41357665209097e-178	ductal
FLNA	2.04583485095146e-182	2.18285508862928	0.608	0.194	5.91900939077277e-178	ductal
ANKRD36C	3.50887738458231e-182	4.10708956451131	0.616	0.251	1.01518840490735e-177	ductal
HMGA1	7.60248526767597e-181	2.59171430106737	0.735	0.39	2.19955103764401e-176	ductal
EZR	6.02411496912593e-180	1.92529038027139	0.826	0.512	1.74289694286751e-175	ductal
PARD3	6.31642054764019e-180	2.47945338528522	0.826	0.511	1.82746679284326e-175	ductal
LIMA1	1.47423194217672e-178	2.31673736019673	0.736	0.389	4.26524785510568e-174	ductal
MVP	3.38100381795897e-178	2.13051944048419	0.673	0.292	9.7819202461189e-174	ductal
TPM11	1.63705571374548e-176	2.22079007802426	0.806	0.539	4.73632959100841e-172	ductal
CAST	6.27010209917682e-175	1.43160544785193	0.891	0.722	1.81406593933384e-170	ductal
CDH1	1.95696686969234e-172	1.98058126813961	0.764	0.42	5.66189654739387e-168	ductal
SEPTIN9	2.52793619194178e-172	1.86457687143077	0.656	0.252	7.31382499052596e-168	ductal
CD441	2.67717433089819e-172	1.8610005168239	0.728	0.305	7.74560077415465e-168	ductal
GSTP11	4.91759370344665e-171	2.11098859651941	0.817	0.621	1.42275821028119e-166	ductal
NIBAN2	9.15972073828663e-171	2.48216123611948	0.621	0.241	2.65009040400109e-166	ductal
NCEH1	4.85184689907735e-169	3.14749961654513	0.592	0.231	1.40373634484106e-164	ductal
ADAM9	3.93212529640175e-168	1.98137853284884	0.73	0.383	1.13764249075495e-163	ductal
MYL12A	1.62020284324751e-167	1.83883611709782	0.845	0.659	4.6875708660837e-163	ductal
PTGR11	1.87179961458292e-166	2.19380326512843	0.775	0.475	5.41549064491131e-162	ductal
TES	4.46021636255215e-166	1.93569277102595	0.735	0.407	1.29042979801359e-161	ductal
SLC25A37	1.64668904426753e-165	1.98218970877175	0.621	0.24	4.76420074287483e-161	ductal
SERINC5	7.49303909591432e-165	2.48288652066624	0.575	0.204	2.16788607122993e-160	ductal
F11R	1.84007504382529e-164	2.04661386194174	0.676	0.331	5.32370511679534e-160	ductal
REST	1.95355902779165e-162	1.65805995418286	0.555	0.175	5.65203697920681e-158	ductal
ISG20	7.58827307445699e-162	2.80394820079468	0.51	0.158	2.19543916590189e-157	ductal
TMBIM1	4.01547018132782e-161	2.46751647707873	0.679	0.331	1.16175583286176e-156	ductal
DDAH1	4.49943658746135e-160	2.28784563097366	0.571	0.209	1.30177699348432e-155	ductal
TXNIP	4.25667500859295e-159	2.49944293111968	0.555	0.195	1.23154121348611e-154	ductal
EXT1	7.77442870750015e-159	2.2599913895796	0.77	0.417	2.24929771365394e-154	ductal
CLDN71	4.34987202649689e-157	2.2726526019723	0.749	0.484	1.25850497470608e-152	ductal
CD59	1.30921028502171e-156	1.86445786990892	0.869	0.682	3.7878071966248e-152	ductal
OXR1	1.70913130346933e-156	2.22632597458402	0.656	0.287	4.94485868719746e-152	ductal
TMSB4X1	1.7657657024114e-155	1.71662315279955	0.9	0.791	5.10871333021666e-151	ductal
KLF3	3.31222807242713e-154	2.00425122847446	0.686	0.338	9.58293825914617e-150	ductal
SOX4	1.18605474179421e-152	2.13237848414688	0.628	0.234	3.43149357895902e-148	ductal
TJP2	4.78936613296399e-152	2.19462031193003	0.664	0.288	1.38565940958914e-147	ductal
LINC00342	3.80499324689424e-151	4.35627069510424	0.594	0.262	1.10086064619144e-146	ductal
SPATS2L1	7.67700081785009e-151	1.6603427900214	0.821	0.485	2.22110987662039e-146	ductal
TXNRD1	6.66180673036549e-150	1.47954138680633	0.914	0.716	1.92739392322934e-145	ductal
RAB9A	2.30029573773571e-149	1.7980766403247	0.685	0.354	6.65521562841697e-145	ductal
TNIP1	3.89394499767436e-148	2.01643810708382	0.677	0.327	1.12659616672715e-143	ductal
SERPINB11	4.47352535829262e-148	2.43769958892108	0.709	0.417	1.29428035666122e-143	ductal
CTNND1	5.20132253246697e-148	1.82806845081642	0.806	0.541	1.50484663509334e-143	ductal
VAMP8	2.40039945050463e-147	1.98988386345149	0.728	0.46	6.9448356902e-143	ductal
MYO6	4.72224479981425e-146	1.86661000127813	0.835	0.585	1.36623986548226e-141	ductal
ERO1A1	6.43203668476744e-146	1.99465673511289	0.788	0.524	1.86091685363691e-141	ductal
C3orf52	1.10215562277455e-145	2.26134179366619	0.512	0.172	3.18875664781133e-141	ductal
SAT11	6.98332384388678e-144	2.0230576484875	0.882	0.688	2.02041525451332e-139	ductal
KIAA1217	6.27721988151858e-140	1.11457761655717	0.653	0.276	1.81612525612096e-135	ductal
ERGIC1	1.42271296537942e-139	1.95595887888285	0.643	0.323	4.11619315143574e-135	ductal
FAT1	8.08783973465648e-137	1.33444551189634	0.522	0.179	2.33997379203081e-132	ductal
HES1	2.29032972078268e-136	1.69878322574451	0.539	0.189	6.62638194816846e-132	ductal
DUSP5	2.29916474840668e-136	2.15594046907999	0.572	0.229	6.65194345009021e-132	ductal
WWC11	2.67374250247286e-136	1.78975069686468	0.66	0.303	7.73567180815447e-132	ductal
PLXNB2	3.19475876766117e-135	2.12839731499483	0.582	0.256	9.2430760665973e-131	ductal
POLD41	5.79344454503322e-135	2.00353094676756	0.646	0.328	1.67615937576901e-130	ductal
TMEM45B	3.25547635149816e-134	2.1123751204235	0.506	0.171	9.41874418015446e-130	ductal
CFLAR	8.21355072250655e-134	1.77737066917481	0.709	0.395	2.3763444950356e-129	ductal
PTP4A2	1.75703784893726e-133	1.53471522170444	0.774	0.54	5.08346190454529e-129	ductal
CRIM1	2.42846034012893e-132	1.60239513113247	0.632	0.267	7.02602145606102e-128	ductal
MYL12B	2.75160986271185e-132	1.45762703651087	0.866	0.751	7.96095765479793e-128	ductal
STK17A	7.05053472589853e-132	1.58890089153408	0.677	0.33	2.03986070689696e-127	ductal
SP100	5.03839060208755e-131	1.54698039834656	0.712	0.371	1.45770716899597e-126	ductal
PFKP	8.3588967928041e-131	1.79791230278487	0.687	0.365	2.41839602009408e-126	ductal
ERRFI1	9.41053909171924e-131	1.54949076621262	0.687	0.336	2.72265717001621e-126	ductal
GOLM1	2.11756851448774e-130	2.08327362241505	0.632	0.322	6.12654922611592e-126	ductal
TIMP2	3.72689290482605e-130	1.98660796328582	0.63	0.301	1.07826465522427e-125	ductal
B4GALT5	5.00866211126857e-130	1.97783006023942	0.652	0.329	1.44910612203222e-125	ductal
SH3RF11	3.17467883785841e-129	1.80725805363896	0.758	0.423	9.18498081369196e-125	ductal
BCL10	7.83933002832784e-129	1.87670796464053	0.624	0.302	2.26807496379581e-124	ductal
PARP4	8.70128429373331e-128	1.97966224294823	0.637	0.326	2.51745557186292e-123	ductal
RBM471	4.53098746945751e-127	1.79920609647937	0.761	0.445	1.31090529466345e-122	ductal
ARHGAP26	7.58762077219521e-127	2.01501652579295	0.622	0.282	2.19525044181152e-122	ductal
NDUFA4	7.10166437741095e-126	1.7117625144181	0.775	0.623	2.05465353767253e-121	ductal
IER2	1.61189003255696e-125	1.31521841548611	0.671	0.333	4.66352024219381e-121	ductal
JPT1	1.72258081945714e-125	2.13096372591235	0.72	0.474	4.98377082685341e-121	ductal
MARCKSL1	3.42066984387674e-125	1.38254475521595	0.603	0.248	9.89668199230418e-121	ductal
CD2AP	3.25090944944311e-124	1.38704617370188	0.807	0.585	9.4055312191288e-120	ductal
SHB	4.61424341415829e-122	2.06772949321223	0.525	0.211	1.33499290458428e-117	ductal
ETS2	1.37785055733501e-121	1.25261304079708	0.578	0.224	3.98639723248165e-117	ductal
BCL2L1	1.65751993442599e-121	2.10609503126542	0.65	0.368	4.79553667428127e-117	ductal
ATP11A	8.78913930468885e-121	1.94384539328652	0.568	0.245	2.54287378363258e-116	ductal
DUSP1	1.37743346999228e-120	1.88819425258709	0.506	0.189	3.98519051538166e-116	ductal
OXSR1	2.03606193366725e-120	1.84775961691031	0.692	0.41	5.89073438648609e-116	ductal
TCF7L2	3.42508864829611e-118	2.28533515202631	0.632	0.331	9.90946647725031e-114	ductal
ANXA11	1.25454176478683e-116	1.37148299902232	0.799	0.574	3.62964023388125e-112	ductal
AKAP13	4.9413552459826e-116	1.52920437128464	0.807	0.541	1.42963289976769e-111	ductal
VPS37B	1.62527425295747e-115	1.77907682663033	0.629	0.317	4.70224346865657e-111	ductal
SLFN5	3.551026519446e-115	1.5582565972009	0.575	0.25	1.02738299260612e-110	ductal
NCK2	1.59110679206707e-114	2.038937874113	0.52	0.215	4.60339017080844e-110	ductal
NDRG1	2.80356678710979e-114	2.08653885092404	0.643	0.31	8.11127942846605e-110	ductal
SMURF1	4.10019345651275e-114	1.93447191212995	0.723	0.455	1.18626797083827e-109	ductal
ABHD2	1.53818675992079e-113	1.79600670708997	0.725	0.463	4.45028193380282e-109	ductal
WWC2	1.51379481079069e-112	1.77028258319544	0.572	0.242	4.37971114657963e-108	ductal
MTUS1	5.87371617860198e-112	1.97843116290047	0.653	0.342	1.69938356479313e-107	ductal
LDHA1	1.02546440113333e-111	1.5437293282058	0.758	0.454	2.96687360535894e-107	ductal
MIR4435-2HG	2.89063248094876e-111	1.14722979693393	0.656	0.301	8.36317789388094e-107	ductal
CD55	3.01575488201842e-111	1.70227749332582	0.781	0.521	8.72518202465571e-107	ductal
CNN3	9.77017150587475e-111	1.67659610329839	0.569	0.251	2.82670602007968e-106	ductal
RAB10	9.79049629746774e-110	1.03604531789915	0.877	0.706	2.83258638878337e-105	ductal
KLF6	1.20784124191644e-109	1.49956727583014	0.721	0.405	3.49452628111266e-105	ductal
STAT6	1.82236111263824e-109	1.80475383608431	0.512	0.211	5.27245517108496e-105	ductal
TXN	2.86516576366035e-109	1.47692647813769	0.875	0.816	8.28949758742214e-105	ductal
QSOX1	1.2350368001532e-108	2.06069002420425	0.575	0.281	3.57320847020324e-104	ductal
PRDX1	3.38702455848154e-107	1.41084762765797	0.82	0.736	9.79933945259878e-103	ductal
DDIT4	1.21882100195973e-105	1.42779077766238	0.595	0.275	3.5262929228699e-101	ductal
SLC9A3R2	1.39981958192431e-105	1.64299842124733	0.537	0.24	4.04995801442341e-101	ductal
FOXO3	1.6075466060615e-105	1.69147276289034	0.728	0.462	4.65095384065715e-101	ductal
EPS8L2	3.76667817914034e-105	1.84477827208975	0.546	0.257	1.08977533078888e-100	ductal
ITGB1	4.2895739582356e-105	1.14964928075803	0.909	0.77	1.24105953759672e-100	ductal
MGAT5	3.177014865073e-104	2.04039617013434	0.667	0.379	9.1917394076292e-100	ductal
ARHGAP21	4.67525807908438e-104	1.57396494549917	0.657	0.369	1.35264566744069e-99	ductal
PAWR	2.33119263914309e-103	1.53676847725348	0.74	0.496	6.74460654356878e-99	ductal
TMSB10	2.67513691315034e-103	1.32873000186751	0.86	0.77	7.73970611712656e-99	ductal
MGAT4B	5.67065723368457e-103	1.98556142582325	0.581	0.305	1.64063455084962e-98	ductal
BLVRB	1.75101661519673e-102	1.69687486172628	0.705	0.476	5.06604127108718e-98	ductal
PFKFB3	2.46066136048454e-102	1.80808799172466	0.595	0.291	7.11918544815387e-98	ductal
TNFRSF12A	2.60435700068011e-102	1.45421985273466	0.762	0.521	7.5349256743677e-98	ductal
TRAF4	4.40855831977897e-102	1.69848333182443	0.509	0.222	1.27548409307845e-97	ductal
AP1S3	4.85236137738639e-102	2.08000597613559	0.541	0.252	1.40388519370543e-97	ductal
SH3BGRL3	4.59774746283399e-101	1.65557854550038	0.778	0.622	1.33022029594713e-96	ductal
NQO1	5.51618535033846e-101	1.66211618143726	0.54	0.233	1.59594274555992e-96	ductal
CD1511	7.10990273924884e-101	1.59100776787454	0.701	0.467	2.05703706051947e-96	ductal
LSR	1.6365463961872e-100	1.60606243197619	0.614	0.332	4.7348560334488e-96	ductal
MYH14	1.76400457072981e-100	1.62328293796151	0.669	0.397	5.1036180240355e-96	ductal
ARPC1A	6.28007936318899e-100	1.15187959398861	0.784	0.604	1.81695256135784e-95	ductal
HLA-C	1.30974113096208e-98	1.27840417005347	0.806	0.698	3.78934304009948e-94	ductal
IFNGR2	3.22452917831457e-98	1.68663125414083	0.611	0.346	9.32920781869972e-94	ductal
TMEM106B	5.79605545751618e-98	1.42851218333854	0.757	0.546	1.67691476496858e-93	ductal
SPTBN1	7.77204168434092e-98	1.06365725527309	0.799	0.584	2.24860710011351e-93	ductal
TUBA1C	8.29599977025629e-98	1.42153438291946	0.728	0.456	2.40019865353055e-93	ductal
AP1M2	1.34245712422526e-97	1.69899062901643	0.509	0.231	3.88399695180851e-93	ductal
ITPR3	1.28509648666815e-96	1.50623837164119	0.562	0.277	3.71804115522828e-92	ductal
CLMN	2.44282368287871e-96	2.08631548223394	0.527	0.241	7.06757747930468e-92	ductal
B4GALT1	3.0679276594789e-96	1.46596401034031	0.525	0.232	8.87612830440436e-92	ductal
PIP4K2A	5.1111944172531e-96	1.63900714669411	0.508	0.214	1.47877076879967e-91	ductal
NEAT11	3.60731468135955e-95	1.37696571864254	0.916	0.763	1.04366828361094e-90	ductal
TIPARP	6.70771313628029e-95	1.49433754325642	0.652	0.36	1.94067556458861e-90	ductal
PPP1R14B	1.04914404761058e-94	1.76131759208317	0.649	0.387	3.03538355854693e-90	ductal
MTAP	1.08978354443221e-94	1.57171896477481	0.644	0.368	3.15296175075126e-90	ductal
CTTNBP2NL	1.97279845299127e-94	1.62363184334409	0.561	0.27	5.70770048419433e-90	ductal
TMOD3	1.23808935583015e-93	1.22078481795604	0.772	0.555	3.5820401242878e-89	ductal
TPM4	3.3413346422783e-93	1.38821954788423	0.805	0.614	9.66714938703959e-89	ductal
PTTG1IP	1.12339251138048e-92	1.27530961914228	0.748	0.566	3.25019921392601e-88	ductal
NFKBIZ	1.31336341336104e-92	1.64357603671835	0.595	0.295	3.79982302753616e-88	ductal
CTTN	4.45294775398713e-92	1.276868137734	0.727	0.481	1.28832684418356e-87	ductal
MYH9	1.48294008994482e-91	1.23960602258122	0.784	0.541	4.29044226822837e-87	ductal
ADI1	1.74879378754855e-91	1.73881442064802	0.531	0.261	5.05961018613545e-87	ductal
PRKCA	3.08081490920929e-90	1.98320713601866	0.648	0.386	8.9134136953243e-86	ductal
RAB25	4.25749398293433e-90	1.81249421331625	0.509	0.245	1.23177815914256e-85	ductal
INSIG2	6.14859682257026e-90	1.57048061079652	0.594	0.328	1.77891203270603e-85	ductal
PAK1	2.40799961139503e-89	1.49759857245747	0.65	0.387	6.96682447568809e-85	ductal
GNG12	9.18157164035622e-89	1.26705812466413	0.698	0.45	2.65641230698786e-84	ductal
PKP4	2.02145939217861e-87	1.58254217088625	0.634	0.368	5.84848631345117e-83	ductal
ACAA1	2.32655838804825e-87	1.70156619787745	0.574	0.329	6.73119872830119e-83	ductal
CD68	3.17378817558422e-87	1.41314668363736	0.51	0.234	9.18240394960027e-83	ductal
SH3D19	1.41556804530141e-86	1.53573407319339	0.7	0.443	4.09552146866605e-82	ductal
HLA-B	1.50386960997757e-86	1.23814731518649	0.828	0.662	4.35099555558711e-82	ductal
MYO5C	3.05620560867661e-86	1.66996254798801	0.511	0.245	8.84221406702316e-82	ductal
RRBP1	5.4823486013286e-86	1.19563273785962	0.778	0.592	1.58615309733639e-81	ductal
RER1	6.83702705763827e-86	1.1726570055079	0.715	0.502	1.9780886683159e-81	ductal
PKN2	1.04469206479427e-85	1.29237282821159	0.793	0.604	3.02250308186279e-81	ductal
BEND7	2.56231122112304e-85	1.78521060091387	0.565	0.311	7.41327882495318e-81	ductal
JOSD1	2.61208009458788e-85	1.38640071359486	0.618	0.366	7.55727012966164e-81	ductal
PERP	4.39553548693153e-85	1.36561888167921	0.813	0.644	1.27171632707903e-80	ductal
YPEL3	8.18042305722048e-85	1.64923307852968	0.523	0.255	2.36675999891503e-80	ductal
CTSD1	9.56258991170233e-85	1.78057488532073	0.734	0.569	2.76664851325372e-80	ductal
PNPLA2	1.05041160962611e-84	1.561202853154	0.565	0.299	3.03905086897026e-80	ductal
SLMAP	1.21752769749244e-84	1.47378179609774	0.732	0.519	3.52255113438512e-80	ductal
ERBIN	1.99343166085163e-84	1.21112209586608	0.722	0.465	5.76739648117593e-80	ductal
STK38	3.25933392347446e-82	1.61385735193162	0.586	0.333	9.4299049073963e-78	ductal
IMPA21	4.32145726120664e-82	1.6347155652293	0.531	0.255	1.2502840148123e-77	ductal
CHD2	8.33224749439959e-82	1.18104559119427	0.827	0.635	2.41068584507969e-77	ductal
PATJ	2.15531091656377e-81	1.32803329770186	0.796	0.575	6.23574554380229e-77	ductal
ITGB5	3.18322089705074e-81	1.65726809336875	0.536	0.263	9.2096946993472e-77	ductal
TRIM25	1.31848209853258e-80	1.44049743360629	0.511	0.251	3.81463240747445e-76	ductal
SPTAN1	1.85398172110591e-80	1.18580078244145	0.678	0.435	5.36393991550363e-76	ductal
ZSWIM6	2.55691964047067e-80	1.22071412230378	0.718	0.471	7.39767990380974e-76	ductal
SQOR	3.33692410217931e-80	1.61943267171474	0.502	0.238	9.65438881242518e-76	ductal
MAP2K3	3.44388404998804e-80	1.60531920759792	0.547	0.284	9.96384533342538e-76	ductal
RAB5IF	5.24956992545147e-80	1.18669551706181	0.716	0.547	1.51880557083162e-75	ductal
RESF1	2.30178109514267e-79	1.84455937679307	0.56	0.293	6.65951306446677e-75	ductal
VMP1	3.3755651378268e-79	1.05135226671098	0.839	0.666	9.7661850567605e-75	ductal
MYO1C	1.34523966039811e-78	1.27325511999015	0.574	0.319	3.89204738546382e-74	ductal
PTPRF	2.16871812313137e-78	1.80014711692839	0.525	0.282	6.27453527384368e-74	ductal
KIF13B	1.91133782386454e-77	1.50253990388214	0.662	0.422	5.52988259200488e-73	ductal
TMEM50A	4.7209414884957e-77	1.07128488548823	0.739	0.581	1.36586279145158e-72	ductal
FAM102A	5.0930434093152e-77	1.37462721304648	0.65	0.412	1.47351931918307e-72	ductal
WLS	7.51740622126763e-77	1.05458662905238	0.663	0.376	2.17493596793715e-72	ductal
TNFRSF21	1.88593462115306e-76	1.48862277130906	0.648	0.405	5.45638604592004e-72	ductal
PLS1	3.20357428599666e-76	1.86020356929843	0.587	0.358	9.26858112424553e-72	ductal
MAP3K13	4.92373974359006e-76	1.29501861256817	0.757	0.566	1.42453638261548e-71	ductal
MLLT3	5.01851484623178e-76	1.70492849803324	0.567	0.309	1.45195671531178e-71	ductal
PLEKHA7	1.50899041888093e-75	1.79367498163787	0.544	0.292	4.36581107990629e-71	ductal
RIOK3	1.89662735887937e-75	1.21696387804821	0.736	0.551	5.48732227470981e-71	ductal
PDXK	3.48939509679781e-75	1.00582877500199	0.748	0.564	1.00955178940554e-70	ductal
CEMIP2	4.84270848519321e-75	1.20159937791819	0.576	0.302	1.4010924189361e-70	ductal
CDYL	6.22643517751915e-75	1.17302945097889	0.694	0.458	1.80143222555984e-70	ductal
TUBB4B	6.71721675133122e-75	1.12115387190561	0.761	0.603	1.94342515049515e-70	ductal
HEBP2	3.58001979579908e-74	1.24492788148318	0.735	0.58	1.03577132732059e-69	ductal
VGLL4	4.58659492379305e-74	1.12434051881126	0.666	0.422	1.3269936433518e-69	ductal
SYPL1	7.06142399584357e-74	1.07288360498592	0.687	0.484	2.04301119047746e-69	ductal
OCIAD21	1.48100829579302e-73	1.29862895168065	0.677	0.494	4.28485320138837e-69	ductal
AUP1	1.85693929409761e-73	1.09622252398235	0.653	0.418	5.3724967656832e-69	ductal
STK391	8.83693502560355e-73	1.4312035987163	0.643	0.399	2.55670204160762e-68	ductal
STK24	1.06571547591543e-72	1.27816811914487	0.636	0.418	3.08332801491853e-68	ductal
DIAPH1	1.90708696240065e-72	1.14933214459918	0.716	0.52	5.51758399961755e-68	ductal
FCHO2	2.89625708416543e-72	1.28551304089264	0.595	0.334	8.37945099590743e-68	ductal
RNF149	5.0828630077462e-72	1.1202376805691	0.714	0.503	1.47057392540113e-67	ductal
SMIM22	8.75613720051904e-72	1.50214021551553	0.574	0.331	2.53332561485417e-67	ductal
HECTD1	1.44846798735977e-71	1.28724851275493	0.798	0.626	4.19070758102929e-67	ductal
ATP2B4	1.4814428383728e-71	1.52078988841249	0.587	0.337	4.28611041998019e-67	ductal
SYNGR2	1.59120363439666e-71	1.5428328406608	0.561	0.344	4.60367035503641e-67	ductal
IL10RB	1.88295085916295e-71	1.22621064485399	0.587	0.352	5.44775342573025e-67	ductal
CHMP2B	2.33851162947184e-71	1.08660151159338	0.732	0.578	6.76578184638792e-67	ductal
LPP1	2.8754311788861e-71	1.18875825134742	0.844	0.667	8.31919748675326e-67	ductal
GRB10	3.93241693962171e-71	1.60640732138389	0.547	0.303	1.13772686897135e-66	ductal
ETV6	5.02055292362376e-71	1.43657417899743	0.639	0.389	1.45254637186283e-66	ductal
BACH1	6.88781118755819e-71	1.37120674956392	0.729	0.519	1.99278153278434e-66	ductal
CBR1	8.38001756491541e-71	1.31783813580629	0.581	0.345	2.42450668188133e-66	ductal
CLINT1	1.76477131962476e-70	1.010357037213	0.769	0.608	5.10583638193836e-66	ductal
CRB3	1.049132777818e-69	1.48460756905221	0.515	0.276	3.03535095278303e-65	ductal
FGD4	3.74822600158366e-69	1.54198717482737	0.657	0.434	1.08443674677818e-64	ductal
NBL1	1.01631400786576e-68	1.2603873955004	0.503	0.248	2.94039968755723e-64	ductal
TJP1	1.67461605656146e-68	1.03125085560955	0.789	0.609	4.84499917484363e-64	ductal
CARHSP1	3.84699995572918e-68	1.37199801821764	0.651	0.455	1.11301402719157e-63	ductal
MPRIP	6.5193178614687e-68	1.34542398427334	0.618	0.387	1.88616904368012e-63	ductal
FLII	8.97084638103986e-68	1.2316430509005	0.581	0.358	2.59544527496245e-63	ductal
TMEM51	1.7413186922552e-67	1.50115548222103	0.523	0.281	5.03798324043275e-63	ductal
ATF3	4.23857294835771e-67	1.43557987216207	0.575	0.302	1.22630392541885e-62	ductal
IFNAR1	4.92502577091468e-67	1.04492436618491	0.669	0.473	1.42490845604103e-62	ductal
ATP1B11	5.50501108250274e-67	1.08066126035003	0.807	0.603	1.59270980638969e-62	ductal
SLC9A3R1	1.12823747973003e-66	1.43816365323309	0.588	0.362	3.26421667635493e-62	ductal
GALNT7	2.17259563032555e-66	1.43623458183249	0.536	0.295	6.28575367765787e-62	ductal
KNOP1	3.98552946991504e-66	1.39643336812462	0.585	0.368	1.15309338623582e-61	ductal
SMS	4.20935962976604e-66	1.16087246040197	0.697	0.529	1.21785192808391e-61	ductal
CHP1	4.73490496991598e-66	1.07781480662688	0.599	0.381	1.36990270589609e-61	ductal
SYNE2	7.85488631371788e-66	1.14968862899571	0.646	0.385	2.27257570828486e-61	ductal
TMEM123	8.22299476254192e-66	1.34285046678354	0.608	0.403	2.37907684469863e-61	ductal
STX7	1.3004483633197e-65	1.08678715666372	0.631	0.404	3.76245720475656e-61	ductal
VASP	2.33777455403663e-65	1.11780966066993	0.568	0.32	6.76364933973878e-61	ductal
C12orf49	2.35389554464793e-65	1.58359632421252	0.511	0.286	6.8102905897754e-61	ductal
PAX8-AS1	3.51665317658189e-65	1.53735117006048	0.576	0.354	1.01743809704867e-60	ductal
RALGPS21	6.63670198788894e-65	1.47481256925016	0.557	0.315	1.92013061913603e-60	ductal
TUT7	9.34391538285011e-65	1.2021750460193	0.645	0.433	2.70338159856619e-60	ductal
LINC00511	1.60465629849386e-64	1.61563668628729	0.665	0.446	4.64259160280243e-60	ductal
ATP1A1	1.63664711381088e-64	1.10146436732653	0.761	0.609	4.73514742967763e-60	ductal
HIF1A	1.94104401271898e-64	1.14173920609268	0.783	0.638	5.61582853759854e-60	ductal
RMND5A	3.09218069696322e-64	1.38332267979647	0.536	0.303	8.946297192454e-60	ductal
PFN1	5.57331288661895e-64	1.01894710546055	0.792	0.717	1.61247088435659e-59	ductal
ACADVL	9.59214905408532e-64	1.24796121770342	0.648	0.431	2.77520056432796e-59	ductal
LLGL2	4.36988806698219e-63	1.09365625741482	0.679	0.469	1.26429601553929e-58	ductal
CPT1A	5.73035100339146e-63	1.33794316242578	0.575	0.352	1.65790515230122e-58	ductal
TAOK3	7.62116279899702e-63	1.05105564232146	0.736	0.541	2.20495482100582e-58	ductal
DAZAP1	1.19658641810936e-62	1.10984521058055	0.567	0.334	3.461963824874e-58	ductal
ALDH2	1.70733585839843e-62	1.68670945271561	0.508	0.291	4.93966410551833e-58	ductal
PRELID1	5.7416191560598e-62	1.0588673800108	0.762	0.68	1.66116525423122e-57	ductal
NPEPPS	9.55410391735522e-62	1.18788615146285	0.733	0.583	2.76419334536921e-57	ductal
GCLC	1.99531541204514e-61	1.19837484704713	0.657	0.441	5.77284655012899e-57	ductal
CAPN1	2.40092925780823e-61	1.29418686290022	0.561	0.357	6.94636852869076e-57	ductal
MGST3	2.46479306654942e-61	1.17868579472043	0.763	0.643	7.1311393001408e-57	ductal
HDGF	1.14193179905503e-59	1.25076637638236	0.55	0.346	3.30383708102601e-55	ductal
FARP1	3.38778542136975e-59	1.38283914578211	0.637	0.443	9.80154078110695e-55	ductal
NT5C2	8.46851817515527e-59	1.45080749599261	0.68	0.505	2.45011167843592e-54	ductal
LASP1	1.46694045373434e-58	1.10596646137752	0.526	0.298	4.2441521207442e-54	ductal
CLTB	3.07177349229467e-58	1.20413502512322	0.7	0.564	8.88725506790693e-54	ductal
PDLIM5	4.04574858981754e-58	1.19462145455882	0.771	0.588	1.17051598200601e-53	ductal
ZDHHC3	1.25652835960735e-57	1.18218347351159	0.511	0.286	3.635387850016e-53	ductal
DHRS7B	1.33315423119641e-57	1.14866371914389	0.555	0.329	3.85708182169744e-53	ductal
EIF4EBP2	1.4355965518726e-57	1.11808625811464	0.578	0.37	4.1534679438778e-53	ductal
ECH1	1.76447148831948e-57	1.2048871582597	0.648	0.47	5.10496891000592e-53	ductal
FEZ2	2.46463039182518e-57	1.02480967194752	0.581	0.369	7.13066864962862e-53	ductal
PGK1	4.51662804899413e-57	1.09530692380965	0.772	0.65	1.30675082713498e-52	ductal
ADAM10	4.66230027153782e-57	1.08285643718662	0.705	0.51	1.34889671456132e-52	ductal
STAMBP	5.27149252017275e-57	1.17104335816141	0.597	0.389	1.52514821593638e-52	ductal
TOR1AIP2	8.77716279361862e-57	1.04998583891925	0.678	0.503	2.53940873944974e-52	ductal
SEPTIN10	9.46068601965086e-57	1.04694544357592	0.62	0.404	2.73716567920539e-52	ductal
NPAS2	1.08847693631622e-56	1.42394667133121	0.54	0.312	3.14918147215008e-52	ductal
USP3	1.51075737103794e-56	1.0346668470254	0.716	0.522	4.37092322588696e-52	ductal
RAB32	2.79750471429768e-56	1.2114307354532	0.539	0.334	8.09374063940605e-52	ductal
HIBADH	3.66262790062593e-56	1.43498556650444	0.611	0.4	1.05967150420909e-51	ductal
PLSCR1	4.1031186567078e-56	1.27440169276017	0.55	0.345	1.1871142897587e-51	ductal
ABI1	6.3388283743459e-56	1.1865278002419	0.644	0.447	1.83394982526575e-51	ductal
NDFIP2	1.01424735814628e-55	1.0507900984686	0.634	0.427	2.93442045658883e-51	ductal
LUCAT1	2.87961115461958e-55	1.30872036375651	0.55	0.311	8.33129099254538e-51	ductal
C11orf54	3.73076066003831e-55	1.24170504646415	0.569	0.376	1.07938367416228e-50	ductal
SAV1	5.30812073690844e-55	1.0964611693717	0.52	0.302	1.53574549160235e-50	ductal
CYB5A1	5.93279592564521e-55	1.41481576480712	0.613	0.452	1.71647651720767e-50	ductal
ESRRA	6.78435860668485e-55	1.10944337111769	0.569	0.379	1.96285063208606e-50	ductal
NECTIN2	1.23632154042152e-54	1.15552301163114	0.581	0.372	3.57692548074755e-50	ductal
LRP10	1.72959834417064e-54	1.0775861159717	0.613	0.429	5.00407392935449e-50	ductal
SNAP23	2.2660509833986e-54	1.0807520166614	0.53	0.31	6.55613870516882e-50	ductal
KATNBL1	2.62973542039992e-54	1.11520497944193	0.712	0.541	7.60835051830105e-50	ductal
GMDS	4.00292196914138e-54	1.4285155617896	0.657	0.466	1.15812538411198e-49	ductal
APRT	5.15049554493919e-54	1.05294458992163	0.672	0.518	1.49014137106181e-49	ductal
PPDPF	7.69199428645038e-54	1.12818143937348	0.807	0.72	2.22544778695582e-49	ductal
TBL1XR1	1.04930092567625e-52	1.01512745388342	0.725	0.556	3.03583743816653e-48	ductal
PLEKHM1	5.4888349684359e-52	1.43247521657677	0.512	0.295	1.58802973306787e-47	ductal
NEK7	1.17697249497755e-51	1.28791436301574	0.649	0.454	3.40521682246906e-47	ductal
NEDD4L	2.42779817921073e-51	1.1152667802889	0.723	0.513	7.02410569209248e-47	ductal
PSMB8	2.59987869173027e-51	1.28195233717147	0.518	0.318	7.52196903091401e-47	ductal
TLE1	5.91272143939285e-51	1.04457588845563	0.561	0.358	1.71066856684514e-46	ductal
IFNAR2	3.19581262329181e-50	1.3214467288869	0.547	0.354	9.24612508170788e-46	ductal
PLEKHA5	4.17864999657632e-50	1.37184537039695	0.592	0.391	1.20896701700946e-45	ductal
ZNF562	5.05178263581701e-50	1.14951847522089	0.545	0.341	1.46158175219458e-45	ductal
SSNA1	8.7931433571832e-50	1.12194888763902	0.635	0.478	2.54403223610024e-45	ductal
ENAH	2.19444734684981e-49	1.20399645967456	0.527	0.327	6.34897506390588e-45	ductal
TMEM87B	2.19597048558558e-49	1.13436234052362	0.557	0.357	6.3533818088962e-45	ductal
CAB39	3.4365343474824e-49	1.10558893868244	0.637	0.45	9.94258117413609e-45	ductal
LYPLA1	3.45865732552394e-49	1.07737658298101	0.597	0.421	1.00065873742059e-44	ductal
MRPL52	4.15311064262702e-49	1.06128556232004	0.669	0.545	1.20157797112485e-44	ductal
OGA	6.71174302116332e-49	1.0647259302605	0.719	0.537	1.94184149088297e-44	ductal
OFD1	7.26142753928509e-49	1.14127800960837	0.592	0.394	2.10087621566596e-44	ductal
LINC01578	3.46046855520021e-48	1.10214328234827	0.604	0.409	1.00118276239052e-43	ductal
CORO1C	4.86181847759424e-48	1.26487923318842	0.54	0.33	1.40662132193756e-43	ductal
STRN	8.06220757694493e-48	1.15723451935539	0.572	0.376	2.33255789616171e-43	ductal
SLC20A2	4.73720079757248e-47	1.28734027985939	0.674	0.508	1.37056693475367e-42	ductal
BROX	6.36455229979651e-47	1.07353154742171	0.562	0.377	1.84139227137713e-42	ductal
PPP1R11	8.06451280841356e-47	1.04248908399514	0.555	0.368	2.33322484573021e-42	ductal
LURAP1L	8.456549945068e-47	1.06834658480433	0.594	0.391	2.44664903010707e-42	ductal
WWP1	1.46891633783346e-46	1.12597187146623	0.63	0.449	4.24986874861978e-42	ductal
PPP4R1	6.04025522669299e-46	1.13505737202091	0.553	0.358	1.74756664218682e-41	ductal
GIPC1	1.48961421057562e-45	1.14368078796176	0.588	0.415	4.30975183403739e-41	ductal
ARHGAP12	2.04607728270175e-45	1.05322114429316	0.652	0.486	5.91971079431271e-41	ductal
MARVELD21	6.1490043199018e-45	1.09535707927516	0.527	0.329	1.77902992983399e-40	ductal
RNF213	7.01967505020606e-45	1.02233919677286	0.68	0.522	2.03093238552562e-40	ductal
NFKBIA	1.05621135517863e-44	1.18844431938682	0.627	0.415	3.05583069280282e-40	ductal
RASAL2	2.18106961037798e-44	1.07229380534245	0.72	0.535	6.31027059674556e-40	ductal
PLEKHA6	2.20901649365975e-44	1.18092013797333	0.515	0.325	6.39112651945637e-40	ductal
TM2D2	2.88261757980879e-44	1.1650352177991	0.516	0.327	8.33998918190278e-40	ductal
CNDP2	7.80880858604756e-44	1.06394969498919	0.558	0.383	2.25924450011528e-39	ductal
ATP11B	8.48944916799222e-43	1.16927884279612	0.599	0.427	2.45616743328351e-38	ductal
OTUD7B	3.71979870850433e-42	1.03778491075711	0.565	0.367	1.07621216234447e-37	ductal
GPCPD1	5.73870490782995e-42	1.26199195872293	0.586	0.395	1.66032210393336e-37	ductal
FBXO34	6.22942556513353e-42	1.07249901942582	0.642	0.476	1.80229740450443e-37	ductal
STAM	8.88450827436817e-41	1.05768211957862	0.55	0.369	2.5704659339402e-36	ductal
AFF1	2.68120816973721e-40	1.1763884261422	0.711	0.559	7.7572714766837e-36	ductal
RFFL	2.73056701724453e-39	1.20868737334363	0.512	0.333	7.90007649429188e-35	ductal
MRPS6	2.97278213045548e-39	1.04666216095951	0.599	0.446	8.6008532598338e-35	ductal
ZBTB44	3.78126657243651e-39	1.22736544816371	0.502	0.32	1.09399604473733e-34	ductal
DRAP1	2.14440037333101e-38	1.00479498950913	0.688	0.587	6.20417916012128e-34	ductal
TAPBP	2.34666912990007e-38	1.06946489826971	0.594	0.439	6.78938312662688e-34	ductal
PTPRM	9.79442658332104e-38	1.08501633054991	0.673	0.499	2.83372349908644e-33	ductal
RASA2	1.00295222844629e-37	1.23063425215632	0.617	0.463	2.90174138734081e-33	ductal
AGPAT3	1.99184472526365e-37	1.05406059052329	0.553	0.383	5.76280515913279e-33	ductal
FAM162A1	2.79784040938606e-37	1.01265902522497	0.631	0.51	8.09471187243575e-33	ductal
SPATA13	1.38520824233428e-36	1.11747892685159	0.536	0.355	4.00768448672153e-32	ductal
FHIT	2.13377631776425e-36	1.35765475566678	0.543	0.361	6.17344164255552e-32	ductal
TMEM541	5.43845944151142e-36	1.17367420762125	0.533	0.363	1.57345508561809e-31	ductal
DAPK1	1.80182402650848e-35	1.24588234840557	0.618	0.459	5.21303727349434e-31	ductal
PSME2	4.55460956708736e-35	1.01137597428021	0.616	0.476	1.31773963994972e-30	ductal
FDFT1	1.03592560313134e-34	1.12769326234461	0.583	0.432	2.99713995497959e-30	ductal
TXNDC17	3.43690207026983e-34	1.04750812878026	0.666	0.585	9.94364506970467e-30	ductal
HIST1H1C	3.7384657103054e-32	1.12366646253381	0.615	0.461	1.08161289930556e-27	ductal
CAMKMT	1.4330391446027e-31	1.00567594999209	0.643	0.476	4.14606885316454e-27	ductal
CHKA	1.73816548984789e-30	1.08280729602859	0.568	0.419	5.02886039522792e-26	ductal
CDC14B	1.87232214605983e-30	1.13250839274461	0.539	0.38	5.4170024329803e-26	ductal
MAML2	3.93490785374341e-30	1.14068613899895	0.525	0.365	1.13844754024504e-25	ductal
COBLL1	2.38972149680778e-29	1.2383222604698	0.581	0.435	6.91394223456427e-25	ductal
BHLHE40	2.65582763811266e-29	1.02440158042992	0.52	0.363	7.68384052258754e-25	ductal
ARHGAP32	3.48420599656881e-20	1.0283565655675	0.522	0.405	1.00805047892729e-15	ductal
LINC01482	0	5.87539196344471	0.703	0.051	0	alpha+beta
AL163541.1	0	6.13714288238785	0.672	0.034	0	alpha+beta
DNAH2	0	6.52220093975683	0.65	0.023	0	alpha+beta
EGLN3	0	5.30318184432296	0.748	0.129	0	alpha+beta
NUP210L	0	4.37403069897652	0.733	0.12	0	alpha+beta
AP000446.1	0	5.28738221585026	0.708	0.099	0	alpha+beta
TULP2	0	4.78332269672686	0.615	0.04	0	alpha+beta
SNX31	0	5.39580204546198	0.58	0.025	0	alpha+beta
PDE4C	0	5.67061664968551	0.588	0.039	0	alpha+beta
AC092422.1	0	6.60122961303587	0.557	0.028	0	alpha+beta
THRB-AS1	0	7.64737240703007	0.54	0.016	0	alpha+beta
TRHDE	0	6.66376994186533	0.54	0.016	0	alpha+beta
AC012178.1	0	6.16141873965894	0.545	0.029	0	alpha+beta
TMPRSS9	0	5.71320057893323	0.547	0.033	0	alpha+beta
AC078923.1	0	4.58083392289871	0.54	0.047	0	alpha+beta
AC112206.2	0	6.57970358757012	0.522	0.032	0	alpha+beta
TPH2	0	5.63959152041366	0.507	0.019	0	alpha+beta
CGAS	6.53037339924157e-281	4.82339592529282	0.512	0.057	1.88936763186857e-276	alpha+beta
DHDH	2.81656860423813e-265	4.66966349052757	0.542	0.069	8.14889628578177e-261	alpha+beta
AC005355.1	1.2415635592959e-259	4.24500857940984	0.583	0.082	3.59209168975489e-255	alpha+beta
LHFPL3	6.64428408048536e-254	5.32835265251383	0.565	0.08	1.92232427016602e-249	alpha+beta
LINC01619	7.42199854410604e-233	3.55873223818089	0.912	0.305	2.14733261878076e-228	alpha+beta
AL138828.1	1.52593284234661e-232	4.50345286447792	0.605	0.101	4.41482889947721e-228	alpha+beta
ROR2	1.24014627130676e-231	5.27323824580217	0.5	0.067	3.5879911921447e-227	alpha+beta
DAB1	2.16553479595475e-213	6.65164444236696	0.713	0.177	6.26532527165627e-209	alpha+beta
RFLNA	7.56275671768266e-213	4.5018058396594	0.535	0.084	2.18805677355995e-208	alpha+beta
DNAH12	5.23084672689862e-203	4.35840341649898	0.625	0.13	1.51338857502631e-198	alpha+beta
IGF2BP21	1.25486394576625e-199	3.60005357538689	0.69	0.161	3.6305723678909e-195	alpha+beta
FRMD4A	1.53776668307689e-197	4.21988323422947	0.635	0.131	4.44906656747805e-193	alpha+beta
AC079921.1	2.60599932437006e-194	4.40066241402595	0.585	0.117	7.53967724526747e-190	alpha+beta
DLG2	6.11669151993678e-176	3.34246904582817	0.89	0.418	1.76968119054811e-171	alpha+beta
SPOCK1	5.03683870872351e-169	3.64276916278503	0.598	0.134	1.45725817520789e-164	alpha+beta
SCARB1	1.24517716334562e-163	4.61443343493054	0.625	0.167	3.60254656899156e-159	alpha+beta
LINC00535	2.01760360127961e-157	4.48661727576101	0.623	0.169	5.83733073922218e-153	alpha+beta
KHDC1	1.94841567724607e-156	4.52030520048444	0.512	0.109	5.63715623740834e-152	alpha+beta
LINC02245	1.95517600925203e-151	4.07010685507935	0.632	0.184	5.65671522996797e-147	alpha+beta
LINC02542	6.43081766466509e-149	4.56366042134197	0.58	0.15	1.8605641667409e-144	alpha+beta
AC023509.6	1.00081383049847e-144	4.61910763195374	0.632	0.196	2.89555457439817e-140	alpha+beta
OOEP	6.6959050484608e-137	3.82801123833752	0.58	0.165	1.93725924862068e-132	alpha+beta
RASGEF1B	1.37902815302215e-135	3.4802262622786	0.743	0.292	3.98980425232369e-131	alpha+beta
FRMD3	1.77524068939885e-132	3.41031477659821	0.51	0.119	5.13612636256875e-128	alpha+beta
SGO1-AS1	3.4082947693879e-132	3.59505865755436	0.662	0.219	9.86087842679307e-128	alpha+beta
GNG7	1.64357154060175e-129	4.98231524132189	0.675	0.254	4.75518118126899e-125	alpha+beta
AC107223.1	2.48892044672155e-127	4.17000490536589	0.55	0.15	7.2009446364548e-123	alpha+beta
LEKR1	2.52848147084561e-127	4.00457020592543	0.547	0.15	7.31540259145053e-123	alpha+beta
LINC01588	6.12346026039963e-120	4.2965993567136	0.535	0.15	1.77163952253882e-115	alpha+beta
ANKRD42	5.04123804908193e-116	3.44293018072805	0.568	0.177	1.45853099236038e-111	alpha+beta
GNG12-AS1	1.12930266665036e-115	4.40006485466321	0.56	0.173	3.26729847515283e-111	alpha+beta
CNBD2	1.20148259380776e-112	3.30582119311941	0.522	0.146	3.47612944040462e-108	alpha+beta
RUNX11	9.80111400476903e-102	2.89448184698843	0.555	0.171	2.83565830385978e-97	alpha+beta
PCSK1N	7.83991954402822e-101	1.74113300667384	0.922	0.73	2.26824552247824e-96	alpha+beta
SCG51	2.39029779095287e-96	1.78036735158465	0.932	0.779	6.91560956878485e-92	alpha+beta
AC002463.1	1.2787284136579e-95	4.23054673164657	0.555	0.202	3.69961704639502e-91	alpha+beta
LINC01004	1.0342280783469e-94	2.52855721341977	0.792	0.475	2.99222867627326e-90	alpha+beta
MANBA	4.98143413326147e-94	2.97334696281189	0.695	0.34	1.44122852343521e-89	alpha+beta
POLG2	4.10554575903302e-83	2.82798294367264	0.585	0.248	1.18781649900343e-78	alpha+beta
MYO16	7.35042154435121e-83	3.87799516221583	0.5	0.173	2.12662396121169e-78	alpha+beta
MAP7D2	3.24231161457271e-82	3.05240528424651	0.545	0.208	9.38065596328176e-78	alpha+beta
SRGAP3	8.91321157525823e-82	3.20444698231099	0.618	0.285	2.57877037295371e-77	alpha+beta
RAPGEF6	2.00803937653544e-79	2.96739621463316	0.74	0.497	5.80965952419232e-75	alpha+beta
CST3	1.51265737902568e-76	1.47942753381522	0.892	0.794	4.3764203289971e-72	alpha+beta
NXN	1.49118601392019e-74	2.61013023769398	0.55	0.226	4.3142993754739e-70	alpha+beta
MTRNR2L12	7.71240189253007e-71	1.21360534425024	0.91	0.724	2.2313521155468e-66	alpha+beta
CHGA1	3.15535154481732e-68	1.97912506372267	0.875	0.637	9.12906308946546e-64	alpha+beta
KIAA0319	2.20068659549472e-65	2.50011866739024	0.63	0.326	6.36702645808532e-61	alpha+beta
TTR1	2.5509896855069e-65	2.0673233894598	0.965	0.819	7.38052335810855e-61	alpha+beta
CDKL1	3.75313801545897e-63	3.06805138877505	0.565	0.276	1.08585789063259e-58	alpha+beta
DNM3	3.50180197250344e-61	2.74881628270653	0.583	0.297	1.0131413466847e-56	alpha+beta
GC1	3.58751805276918e-60	2.38155857005452	0.627	0.346	1.03794072302718e-55	alpha+beta
ITSN1	1.31767045486715e-59	2.91287864407198	0.603	0.344	3.81228416002165e-55	alpha+beta
TENT5A	5.18049464023347e-58	3.16507994425495	0.693	0.491	1.49882070931235e-53	alpha+beta
THRB	7.49710118268741e-58	2.57681759006061	0.627	0.338	2.16906131417512e-53	alpha+beta
ASB3	7.73485134856624e-58	2.66382445013783	0.72	0.563	2.23784719216719e-53	alpha+beta
TRPM3	6.07121539270386e-57	2.06039006336286	0.608	0.282	1.75652403741708e-52	alpha+beta
TEX2	8.89434662840093e-57	3.28247687355055	0.522	0.256	2.57331236652896e-52	alpha+beta
TTC33	3.24503070487904e-56	3.16925278993874	0.59	0.356	9.38852283535604e-52	alpha+beta
TTC281	3.63916406143594e-55	1.98365110350841	0.79	0.611	1.05288294625464e-50	alpha+beta
LURAP1L-AS1	1.02348477394373e-54	3.04030073700675	0.525	0.249	2.96114614797401e-50	alpha+beta
ADAMTSL4-AS1	4.10332885316802e-54	2.15633797246002	0.51	0.229	1.18717510379857e-49	alpha+beta
SCAI	1.08949602061362e-53	3.94069751013641	0.517	0.266	3.15212988683932e-49	alpha+beta
PTPRN21	1.51553851344691e-53	2.98745230986308	0.833	0.592	4.38475602710461e-49	alpha+beta
SSR4	1.82376082254204e-53	1.24037325942248	0.892	0.835	5.27650481177862e-49	alpha+beta
MAGI21	8.80763268204734e-53	2.03436940113804	0.825	0.646	2.54822428756994e-48	alpha+beta
SH3KBP1	1.85779058279192e-52	2.44041045381516	0.598	0.326	5.3749597141336e-48	alpha+beta
GCG1	1.92052618502782e-52	2.04356413461269	0.89	0.787	5.5564663585225e-48	alpha+beta
PLEKHA61	1.05183578601603e-50	2.21406185203993	0.583	0.33	3.04317129610159e-46	alpha+beta
C9orf16	7.7424637799449e-50	2.02130861862446	0.693	0.507	2.24004962081366e-45	alpha+beta
HCG17	6.7561601145055e-49	2.93267475067883	0.54	0.305	1.95469224432873e-44	alpha+beta
GNAI1	1.58683252520635e-48	3.29845877184314	0.698	0.548	4.591023861927e-44	alpha+beta
SMOC11	4.74770904334189e-47	1.72162668002588	0.585	0.301	1.37360718041968e-42	alpha+beta
TRIM69	6.10140619512023e-47	2.49212589049346	0.52	0.284	1.76525884037218e-42	alpha+beta
CEMIP21	2.22043756451755e-45	2.1796458876256	0.56	0.314	6.42416996166217e-41	alpha+beta
ZNF831	1.07070595038692e-44	2.71182698080864	0.675	0.516	3.09776645565944e-40	alpha+beta
SPINT21	1.67046269572513e-44	1.30530034072683	0.833	0.688	4.83298267127194e-40	alpha+beta
DCDC2	2.77055329617988e-44	2.78835385247238	0.525	0.298	8.01576479650762e-40	alpha+beta
MYSM1	4.6928409848984e-44	2.84324568224274	0.615	0.43	1.3577327537508e-39	alpha+beta
AL049828.1	5.83990468366497e-44	2.38967964998982	0.613	0.395	1.68960122307795e-39	alpha+beta
CD99	4.16361924458082e-43	1.29335258665854	0.88	0.808	1.20461831984212e-38	alpha+beta
CREB5	6.26744908904047e-43	2.08190292039894	0.588	0.334	1.81329837044119e-38	alpha+beta
SMIM8	3.65921000907574e-42	3.10936223387282	0.515	0.3	1.05868263982579e-37	alpha+beta
CLU1	8.24548194793054e-42	1.28888958904314	0.863	0.719	2.38558283717526e-37	alpha+beta
FRMD5	1.96714264838928e-41	1.72046566500883	0.505	0.244	5.69133711031987e-37	alpha+beta
MTRNR2L8	2.81099529569793e-41	1.46756765544913	0.627	0.399	8.13277158951325e-37	alpha+beta
F101	2.53655583222306e-39	2.00060732637507	0.515	0.281	7.33876333378776e-35	alpha+beta
FNIP1	8.10759167527042e-35	1.42133241512821	0.818	0.69	2.34568842348924e-30	alpha+beta
VPS53	2.04262266164879e-34	1.61679976570671	0.7	0.58	5.90971588468227e-30	alpha+beta
PCBP1-AS1	6.56954298540714e-34	2.13721479888811	0.507	0.309	1.90070017653799e-29	alpha+beta
WIPF2	8.80540587306225e-34	2.35292358534545	0.627	0.499	2.54758002719437e-29	alpha+beta
NUCB1	2.28219773110475e-33	1.39712981424738	0.675	0.507	6.60285447563226e-29	alpha+beta
SNAP25-AS1	1.5885634326477e-32	2.51308756546455	0.512	0.316	4.59603172333632e-28	alpha+beta
R3HDM2	8.91890481540766e-32	1.87444981935703	0.7	0.62	2.58041754119375e-27	alpha+beta
IFI61	1.22709653216329e-31	1.5426877326564	0.655	0.474	3.55023568685482e-27	alpha+beta
MARK3	9.67235451256568e-31	1.56955030144347	0.735	0.622	2.7984056075755e-26	alpha+beta
RALGPS1	8.10206568022911e-30	2.07927449507152	0.54	0.374	2.34408964260389e-25	alpha+beta
SLC35F31	2.09210583926474e-29	1.83240871292601	0.652	0.457	6.05288061416076e-25	alpha+beta
NENF	6.46745615277752e-29	1.24749072870008	0.735	0.634	1.87116441412159e-24	alpha+beta
ABR	1.18926548419137e-28	1.60325753396755	0.585	0.442	3.44078289886247e-24	alpha+beta
MDK1	6.84352760144683e-28	1.50462871246013	0.573	0.397	1.9799694056506e-23	alpha+beta
GDA	2.4174291065738e-27	1.47794763017041	0.51	0.313	6.99410589113933e-23	alpha+beta
INTS6	3.15736142257378e-26	2.50044491221725	0.537	0.401	9.13487806779046e-22	alpha+beta
RPRD2	4.84025073935241e-26	1.90154782034513	0.605	0.493	1.40038134390944e-21	alpha+beta
MRNIP	2.46352044495512e-25	1.79464316458947	0.517	0.354	7.12745735134414e-21	alpha+beta
NPDC1	1.4015693261681e-24	1.19768945981231	0.623	0.498	4.05502037446954e-20	alpha+beta
MRTFA	5.05846710375958e-23	1.49563211771245	0.647	0.523	1.46351570245972e-18	alpha+beta
RNF130	6.02813203982268e-23	1.39985535769421	0.667	0.587	1.7440591617615e-18	alpha+beta
PHF20	4.33314321016981e-22	1.39325179892617	0.65	0.57	1.25366499356633e-17	alpha+beta
DPP7	7.81649011418099e-22	1.43437890051019	0.62	0.53	2.26146691983485e-17	alpha+beta
NR1D2	1.36041304996501e-21	1.27524082291964	0.573	0.447	3.93594703615876e-17	alpha+beta
CDK14	4.52538469799594e-21	2.1220623327381	0.585	0.498	1.30928430082419e-16	alpha+beta
ALOX12-AS1	1.37548931642491e-20	1.97826700302058	0.51	0.388	3.97956569028054e-16	alpha+beta
QPCT1	4.5090149681732e-19	1.0641636925231	0.583	0.45	1.30454821059187e-14	alpha+beta
SH3D191	6.36500043298361e-19	1.3964838867508	0.59	0.458	1.84152192527082e-14	alpha+beta
CACNA1A1	5.64658442620315e-18	1.12350262958665	0.608	0.478	1.63366980618909e-13	alpha+beta
POLR2A	1.58685030581208e-17	1.48443711575757	0.593	0.53	4.59107530477552e-13	alpha+beta
RAD51B	2.13196430073039e-17	1.86662610134566	0.565	0.446	6.16819911487316e-13	alpha+beta
MARS	2.26131587473876e-17	1.45663038996091	0.535	0.446	6.54243908879417e-13	alpha+beta
ARMCX4	6.16769448666798e-17	1.61760856315891	0.507	0.4	1.78443736888278e-12	alpha+beta
KCNQ1OT1	3.21255924214994e-16	1.60544685212732	0.52	0.41	9.2945763993882e-12	alpha+beta
DYM	6.29733797552445e-15	1.42787111287242	0.637	0.589	1.82194582307874e-10	alpha+beta
SMIM12	2.96446717812855e-14	1.82836568483356	0.507	0.446	8.57679643976153e-10	alpha+beta
MMP24OS	3.59027133165128e-14	1.29949592759644	0.603	0.568	1.03873730167335e-09	alpha+beta
NRCAM	4.03002272594072e-14	1.26578552766715	0.608	0.518	1.16596617506917e-09	alpha+beta
AUH	6.16630634290838e-13	1.71314290780955	0.522	0.45	1.78403575113025e-08	alpha+beta
TBC1D15	1.54748287703119e-12	1.11926029500943	0.583	0.516	4.47717745982665e-08	alpha+beta
WDPCP	1.95687969783225e-12	1.69583085055875	0.505	0.437	5.66164434176826e-08	alpha+beta
SPTLC1	2.03296484226228e-12	1.80769406051985	0.545	0.524	5.88177388163324e-08	alpha+beta
RUFY1	4.05160373739819e-12	1.4064331428874	0.532	0.477	1.17220999330404e-07	alpha+beta
RALY	1.00799645410374e-10	1.14827555584393	0.585	0.547	2.91633534101295e-06	alpha+beta
UBAP2	1.19389625301246e-10	1.18083194102145	0.562	0.51	3.45418063921566e-06	alpha+beta
TNRC6B	5.55806546203561e-09	1.28681331077388	0.705	0.705	0.000160805949947614	alpha+beta
SYT14	6.86043130698172e-09	1.4980024105156	0.537	0.501	0.000198485998573595	alpha+beta
MAST4	1.24448538715708e-08	1.44125407840821	0.525	0.494	0.000360054512212288	alpha+beta
ACYP2	1.98438418699903e-07	1.3613128064604	0.55	0.554	0.00574122032982559	alpha+beta
THUMPD3-AS1	2.33320770665086e-07	1.13712401612008	0.535	0.537	0.00675043653688226	alpha+beta
GATAD2B	1.0236270803211e-06	1.10329527754519	0.505	0.491	0.02961557868785	alpha+beta
IARS	5.35361104305937e-06	1.08512047555643	0.58	0.58	0.154890674697794	alpha+beta
C6orf89	9.91089602349786e-06	1.22026632855634	0.507	0.526	0.28674204375184	alpha+beta
SNX14	4.63040406103125e-05	1.51553094381193	0.54	0.577	1	alpha+beta
CTNNA1	4.73871161853066e-05	2.21694539724672	0.637	0.681	1	alpha+beta
CAMK2D1	5.95228282382852e-05	1.014520303083	0.615	0.618	1	alpha+beta
MYO9A	9.36317668909005e-05	1.20593940200343	0.505	0.526	1	alpha+beta
SIL1	0.00426557800551512	1.22332743599912	0.603	0.647	1	alpha+beta
AP3D1	0.00625300592206381	1.81038123366449	0.527	0.562	1	alpha+beta
LRFN5	0	5.92215610227815	0.813	0.055	0	delta
KCNT2	0	4.93581815900116	0.574	0.041	0	delta
DPYSL3	1.04212865150435e-218	3.60207849512702	0.592	0.081	3.01508661453238e-214	delta
ERBB4	3.50976941132041e-218	4.77024820011145	0.571	0.079	1.01544648608322e-213	delta
SST	3.90615558527356e-185	6.36222429541195	0.997	0.727	1.13012893393135e-180	delta
ADGRL2	3.4312499725119e-154	2.62140920729904	0.659	0.139	9.92729242047143e-150	delta
RBP4	8.14328989076141e-153	4.46824740471768	0.882	0.273	2.35601663119509e-148	delta
SLC38A11	2.77345402142611e-149	2.08142981274238	0.644	0.131	8.02415717479003e-145	delta
KCTD8	6.40904281139216e-149	3.84312073829966	0.707	0.181	1.85426426619198e-144	delta
THSD7A	1.02716275646207e-142	3.52599359866049	0.64	0.144	2.97178728699605e-138	delta
CASR	4.79619622721379e-138	2.65352356485545	0.795	0.239	1.38763549245749e-133	delta
PKIB1	7.56297473098884e-129	2.24638617288036	0.87	0.342	2.18811984916969e-124	delta
RALYL	1.57379408882339e-117	2.97717326040075	0.659	0.185	4.55330105778382e-113	delta
CAMK1D	1.38408565497479e-112	2.91139597280212	0.583	0.148	4.00443661697306e-108	delta
PCP4	3.01331586186668e-102	2.4500640353261	0.789	0.328	8.71812545155267e-98	delta
TENM3	1.12648227029766e-101	2.75129606105511	0.761	0.295	3.25913850442519e-97	delta
BHLHE41	2.33086605630065e-99	2.42001451799123	0.634	0.195	6.74366167408903e-95	delta
LEPR	2.74561350202164e-97	2.81453467718377	0.61	0.188	7.94360898404901e-93	delta
PSIP1	8.29754637457605e-90	1.81069335326733	0.795	0.39	2.40064611709234e-85	delta
SCD5	5.47212164247095e-87	1.97016685141581	0.701	0.252	1.5831942335997e-82	delta
GABRB31	8.66673913006236e-84	1.83305635940737	0.885	0.476	2.50746096510964e-79	delta
PCSK1	3.56942721258322e-83	1.88102676351218	0.74	0.29	1.03270668114458e-78	delta
TPD52	3.13913856577585e-82	1.44788343843611	0.958	0.655	9.08215569850269e-78	delta
EHF1	2.57724466788453e-80	1.9019709334834	0.526	0.15	7.45648427312354e-76	delta
ETV1	1.1616744802185e-74	2.11148547234035	0.595	0.213	3.36095660616817e-70	delta
TSHZ2	2.09905905176109e-73	1.96819035013663	0.631	0.221	6.07299764855517e-69	delta
ST6GALNAC5	6.81471490300596e-71	2.82086500212674	0.544	0.183	1.97163331573768e-66	delta
AQP3	1.51688226883092e-70	2.67794080831857	0.577	0.205	4.3886437801816e-66	delta
HDAC91	3.22387536668813e-69	2.04070055349265	0.77	0.342	9.3273162109021e-65	delta
NDRG4	6.5124553086221e-68	2.48944796874478	0.523	0.179	1.88418356989054e-63	delta
CACNA2D1	5.66243177249343e-66	2.28010547965495	0.785	0.421	1.6382547604178e-61	delta
SEC11C	2.35599506125327e-65	1.36408648991775	0.924	0.76	6.81636491121795e-61	delta
GAD21	2.43993383430034e-64	1.36986019674755	0.885	0.531	7.05921656939774e-60	delta
PCLO	1.01932098980914e-63	1.58320689607259	0.903	0.546	2.94909948771579e-59	delta
RHOBTB3	5.53734918169435e-62	1.30366550490532	0.849	0.535	1.60206586524781e-57	delta
NCOA7	4.86714349032562e-61	1.63245956079044	0.767	0.405	1.40816195462101e-56	delta
ISL11	1.8597655732621e-59	1.83532030086071	0.728	0.37	5.38067375656192e-55	delta
TRPM31	4.25235507086854e-59	1.46613336566581	0.68	0.282	1.23029136910369e-54	delta
CADM1	8.04613958492806e-59	1.78275311628433	0.822	0.508	2.32790910471139e-54	delta
AKAP12	1.57783212212512e-58	1.00202765328709	0.653	0.259	4.5649838957324e-54	delta
CA8	1.4586350663968e-57	2.44685645923921	0.508	0.185	4.22012297409924e-53	delta
ACSL1	3.90617227738314e-57	1.82408724973562	0.656	0.323	1.13013376329249e-52	delta
STXBP5L	4.12753496820639e-56	1.94778647812301	0.764	0.432	1.19417841700147e-51	delta
ADGRV1	2.87493597718483e-52	1.64399996529425	0.634	0.297	8.31776476919116e-48	delta
STAU2	4.13780462705175e-52	1.81699573935873	0.801	0.507	1.19714963469861e-47	delta
CTNND2	1.03388619930935e-50	2.24380756393928	0.586	0.252	2.99123955184182e-46	delta
NOL41	1.11745841826431e-49	1.51805734855796	0.807	0.444	3.2330306957223e-45	delta
KCNB21	2.85774519982398e-49	2.08237390417969	0.813	0.465	8.26802841213075e-45	delta
MCC	2.1154732467937e-48	1.94553869238918	0.58	0.254	6.12048719762354e-44	delta
MAP1B	3.61386770138192e-48	1.35368479844429	0.909	0.7	1.04556420336382e-43	delta
MTRNR2L1	7.03170611697814e-48	1.31359847077122	0.749	0.392	2.03441321376411e-43	delta
CELF4	2.92151785894155e-47	1.43398891301131	0.653	0.321	8.45253546948969e-43	delta
CADPS1	6.85414502494941e-47	1.59323396872577	0.864	0.551	1.98304123861836e-42	delta
ARHGAP44	7.31338986003151e-47	1.80773580068827	0.665	0.353	2.11590995430431e-42	delta
SAMD51	7.64351568491071e-45	1.44367248719573	0.74	0.377	2.21142195795837e-40	delta
FILIP1L	9.75902334859443e-45	1.7017368234591	0.622	0.302	2.82348063521534e-40	delta
DUSP26	1.71696015349947e-44	1.20763066883128	0.628	0.302	4.96750911610468e-40	delta
EXOC6	5.93379882223412e-44	1.63829688873509	0.701	0.405	1.71676667524878e-39	delta
CNTN5	1.03521938840557e-43	2.16844072841729	0.535	0.228	2.99509673453499e-39	delta
PDLIM4	1.14856163096689e-43	1.45472261345298	0.535	0.227	3.32301851071342e-39	delta
LRMDA	2.38181762488821e-43	1.48613209937813	0.713	0.382	6.89107475232658e-39	delta
RBBP8	3.15882540709495e-43	1.54400648661199	0.647	0.35	9.13911366780712e-39	delta
AGBL4	1.02895060779835e-42	1.87499615315751	0.758	0.456	2.97695989848219e-38	delta
SDK11	1.08745171282967e-42	1.77232067733359	0.84	0.543	3.1462152955588e-38	delta
HMGCLL11	3.00387682519894e-42	1.38871211170697	0.773	0.438	8.69081643066558e-38	delta
KIF1A	3.60689969347818e-42	1.15751321871051	0.858	0.538	1.04354821931711e-37	delta
DSCAML1	7.83294220558277e-42	1.5154794305588	0.55	0.251	2.26622683891921e-37	delta
MAP9	1.04392560200479e-41	1.14598886998864	0.764	0.491	3.02028555172025e-37	delta
SYNE21	1.42619090138486e-41	1.17379935450575	0.737	0.395	4.12625551588667e-37	delta
EYS	5.50602673642461e-41	2.69617171508284	0.526	0.235	1.59300365538237e-36	delta
TMEM132D1	8.1297734034772e-41	1.64657260233837	0.776	0.456	2.35210604109402e-36	delta
PRSS23	1.11187961800115e-40	1.12487037503089	0.659	0.327	3.21689011080092e-36	delta
SORL1	2.93161293564252e-40	1.57622969439734	0.544	0.256	8.48174254540094e-36	delta
AL033504.11	4.13505775996224e-40	1.69017178291358	0.607	0.292	1.19635491111228e-35	delta
MEIS2	7.85829405514251e-39	1.30477831220576	0.906	0.691	2.27356163603383e-34	delta
STRADB	1.68712467850025e-38	2.02577471230226	0.523	0.251	4.88118911983693e-34	delta
LINC00271	8.92850282619658e-37	1.42715759868401	0.71	0.42	2.58319443767519e-32	delta
MAP71	2.52751399064397e-35	1.19375587661211	0.882	0.581	7.31260347773112e-31	delta
LONRF2	1.41675260189111e-34	1.52457812978184	0.604	0.346	4.09894862779135e-30	delta
ELAVL4	4.55450921066548e-34	1.12435398399224	0.568	0.29	1.31771060482974e-29	delta
NPAS31	9.06698947007316e-34	1.44859828485931	0.722	0.442	2.62326139348157e-29	delta
LINC005111	1.2674799764038e-33	1.23778656084257	0.743	0.454	3.66707306773148e-29	delta
RGS171	1.33691776608532e-33	1.14121632554836	0.77	0.494	3.86797048083803e-29	delta
TOX1	1.67655785133569e-33	1.17344840240531	0.758	0.438	4.85061717548443e-29	delta
PARP8	4.80075750597806e-32	1.33205641956642	0.586	0.313	1.38895516162957e-27	delta
ABCA5	6.1654437721185e-32	1.05806010044376	0.746	0.473	1.78378619214933e-27	delta
VWA5A1	1.19652084356428e-31	1.20291534022348	0.574	0.307	3.46177410460016e-27	delta
DNAH14	2.76665864078256e-31	1.26760219845318	0.722	0.447	8.0044967795121e-27	delta
NR0B1	9.12592710058197e-31	1.01360178720894	0.559	0.276	2.64031322874038e-26	delta
PEG101	1.10322972832743e-30	1.50681814308079	0.789	0.534	3.19186424999691e-26	delta
LCORL	3.47228450921106e-30	1.0977806245911	0.761	0.511	1.00460135420494e-25	delta
ZNF6081	5.56811820510711e-30	1.33940069146444	0.637	0.372	1.61096795910159e-25	delta
MEIS11	1.31975044478223e-29	1.24562204097155	0.662	0.408	3.81830198684395e-25	delta
FBXO16	1.56615456214705e-29	1.36275218845755	0.574	0.315	4.53119837920384e-25	delta
FMN2	6.45043217762764e-29	1.22925572508261	0.616	0.352	1.86623903763123e-24	delta
NCAM11	2.20193723540135e-28	1.00404376655923	0.716	0.433	6.37064480946318e-24	delta
AC118549.1	4.21960160128837e-28	1.18851136937518	0.801	0.589	1.22081513528475e-23	delta
SPAG16	1.02255238131959e-27	1.27191095629879	0.861	0.608	2.95844854963383e-23	delta
MDK2	1.87938578564591e-27	1.00644915374409	0.647	0.396	5.43743895503074e-23	delta
SAMD3	4.87040950291036e-27	1.15109204669943	0.61	0.354	1.40910687738203e-22	delta
TLE11	1.14642623768455e-26	1.0303268111557	0.607	0.366	3.31684039086893e-22	delta
ICA1L1	1.7104895252519e-26	1.2269775594918	0.589	0.343	4.94878829445881e-22	delta
SPTBN41	2.03486247637009e-26	1.19395385815096	0.586	0.335	5.88726411663394e-22	delta
UNC80	2.27675907536084e-26	1.1780481226778	0.541	0.298	6.587119356834e-22	delta
EFNA51	3.58778033839944e-26	1.17530524665466	0.683	0.443	1.03801660750573e-21	delta
RAB12	6.31842474899472e-26	1.17068009368293	0.625	0.384	1.82804664837915e-21	delta
PCBP3	9.01005911456614e-26	1.19206351031913	0.535	0.303	2.60679030302628e-21	delta
DPH61	1.61271960578891e-25	1.1349984254664	0.74	0.521	4.66592036346848e-21	delta
FGF121	3.23403712282912e-25	1.02784852126042	0.586	0.329	9.35671620376922e-21	delta
PRKACB	3.31700903051673e-25	1.02109245453	0.695	0.476	9.59677052709102e-21	delta
LINC01184	4.28112116385753e-25	1.13022800079574	0.628	0.393	1.23861397512726e-20	delta
NLGN4Y1	8.70093213454924e-25	1.34942937131592	0.592	0.346	2.51735368516779e-20	delta
ME1	1.23454029817413e-24	1.21260007340002	0.517	0.287	3.5717719906774e-20	delta
NBEA1	1.29710449007953e-24	1.05882708102529	0.795	0.6	3.75278271069811e-20	delta
FBXW71	1.46275899858563e-24	1.16797470232101	0.819	0.605	4.23205433470795e-20	delta
ME3	2.0255689754701e-24	1.34593154321352	0.511	0.285	5.8603761598301e-20	delta
LSAMP	2.26892421167422e-24	1.86860906972203	0.547	0.317	6.56445152921585e-20	delta
MARK11	2.59785601318142e-24	1.02622988839942	0.731	0.483	7.51611701733649e-20	delta
CTDSPL	9.1017437512258e-24	1.10871817781505	0.592	0.36	2.63331650210465e-19	delta
SNAP911	1.3645762638348e-23	1.14099720060529	0.653	0.398	3.94799204652683e-19	delta
GMDS-DT	1.94983028082532e-23	1.0956572717323	0.749	0.537	5.64124896848382e-19	delta
THRB1	2.58883515999241e-23	1.31525890736425	0.568	0.341	7.49001788489004e-19	delta
SETBP1	4.31292098135047e-23	1.05894836255429	0.637	0.398	1.24781429832432e-18	delta
NAV3	5.63542522577532e-23	1.43616503209399	0.502	0.271	1.63044122632132e-18	delta
CYB5R4	2.72243674265802e-22	1.07992357095865	0.668	0.472	7.87655398385818e-18	delta
TTLL7	1.37436352377549e-21	1.01719227023407	0.604	0.385	3.97630854698725e-17	delta
AC023424.3	3.55360994544277e-21	1.68379688074868	0.505	0.31	1.0281304294155e-16	delta
SIPA1L2	5.2271100279355e-21	1.03477054764007	0.619	0.396	1.5123074732823e-16	delta
SAMD12	4.5824938707501e-20	1.00305827925222	0.677	0.476	1.32580712668542e-15	delta
DYNC2LI1	1.10837860239376e-19	1.08799907488976	0.613	0.411	3.20676097244563e-15	delta
KIF16B	3.45570872162495e-19	1.09866381686508	0.577	0.387	9.9980564734053e-15	delta
CCSER1	7.53016320280124e-19	1.02462366191173	0.716	0.503	2.17862681783445e-14	delta
NALCN	5.45254680075568e-18	1.09616879610747	0.514	0.308	1.57753084039463e-13	delta
MCTP2	6.19625979910735e-18	1.09879930266694	0.529	0.327	1.79270188507774e-13	delta
FAM155A	3.19967640239698e-17	1.14560453072631	0.529	0.319	9.25730376741494e-13	delta
ZDHHC21	5.06697755597617e-17	1.18116073386167	0.556	0.376	1.46597794649503e-12	delta
SOBP	7.87401885877782e-17	1.03047252925243	0.544	0.352	2.2781111362216e-12	delta
MRTFB	2.41336768583908e-16	1.01577990462879	0.647	0.47	6.98235538866964e-12	delta
CUX1	4.55067098564174e-16	1.22139534797524	0.737	0.587	1.31660012956587e-11	delta
RORA	9.57462550507773e-16	1.05615048436763	0.743	0.572	2.77013065112909e-11	delta
FOXP2	4.14307339150298e-15	1.02778342512783	0.517	0.331	1.19867399362964e-10	delta
LPIN1	7.77311376456172e-15	1.25883406116143	0.559	0.412	2.248917274363e-10	delta
LUCAT11	1.44420787860811e-14	1.33076229821778	0.502	0.324	4.17838223438898e-10	delta
SMC6	1.78466049358189e-14	1.02043646087011	0.538	0.369	5.16337974003112e-10	delta
TOM1L2	5.17941200229305e-14	1.05655641272913	0.553	0.406	1.49850748050343e-09	delta
EML5	1.38485223634857e-13	1.06007440910537	0.683	0.499	4.00665449020367e-09	delta
DISP1	2.82638454517372e-13	1.0292649891744	0.535	0.368	8.1772957660966e-09	delta
EXTL31	1.00306317783645e-12	1.08120735632262	0.556	0.408	2.90206238611641e-08	delta
UBE3D	3.22830924577618e-12	1.12241574739063	0.502	0.343	9.34014430987965e-08	delta
COL6A2	0	6.4535977918586	0.891	0.046	0	stellate
BGN	0	6.22711160357894	0.797	0.012	0	stellate
LGALS1	0	3.9737921272209	0.856	0.089	0	stellate
C11orf96	0	5.73050687011361	0.735	0.018	0	stellate
MFGE8	0	4.81508162677216	0.762	0.049	0	stellate
BASP1	0	4.3808808545371	0.754	0.05	0	stellate
RND3	0	4.67868566099837	0.827	0.126	0	stellate
COL6A1	0	5.83375666409703	0.791	0.096	0	stellate
SPARC	0	3.38265774783074	0.75	0.064	0	stellate
YBX32	0	2.87920216227801	0.814	0.147	0	stellate
TFPI1	0	3.06816461781478	0.83	0.17	0	stellate
PRKG1	0	4.8305236001222	0.788	0.13	0	stellate
MSC-AS1	0	5.6604125610284	0.666	0.018	0	stellate
COL4A2	0	2.82567107492997	0.728	0.085	0	stellate
MSN	0	2.00478337564839	0.834	0.195	0	stellate
LGALS31	0	1.61969055943121	0.789	0.151	0	stellate
COL4A1	0	2.97263402233801	0.736	0.099	0	stellate
CYTOR	0	3.76172851224878	0.852	0.222	0	stellate
ZEB2	0	3.37824249638224	0.655	0.03	0	stellate
TBX3	0	4.88746639628862	0.655	0.03	0	stellate
IFITM3	0	2.95676648608704	0.74	0.126	0	stellate
TUBB6	0	2.49605519569977	0.754	0.14	0	stellate
FOSL1	0	3.67654736374875	0.702	0.095	0	stellate
TPM2	0	5.87430329945131	0.632	0.026	0	stellate
RUNX12	0	2.87231550464838	0.745	0.144	0	stellate
EDNRB	0	4.89285671170941	0.62	0.024	0	stellate
DCN	0	5.90438505906726	0.602	0.012	0	stellate
CDH11	0	7.63406929394127	0.594	0.005	0	stellate
EMP1	0	2.37131836972363	0.68	0.096	0	stellate
IFI16	0	2.70694207688381	0.675	0.096	0	stellate
CALD1	0	3.65059326173059	0.827	0.248	0	stellate
GNG11	0	2.5196710694274	0.657	0.082	0	stellate
COL1A2	0	7.08294573538455	0.583	0.012	0	stellate
PRRX1	0	6.8873718000886	0.576	0.006	0	stellate
C1R	0	5.84231699073343	0.594	0.024	0	stellate
LHFPL2	0	3.62183501775512	0.704	0.137	0	stellate
COL18A1	0	3.53732951060419	0.64	0.079	0	stellate
VASN	0	5.60846098532921	0.585	0.031	0	stellate
TIMP3	0	3.81534446011843	0.615	0.063	0	stellate
NOTCH2	0	3.94078724077355	0.612	0.062	0	stellate
EMP3	0	3.38144573174624	0.704	0.155	0	stellate
LHFPL6	0	3.68640971527712	0.62	0.072	0	stellate
NRP2	0	2.65046760867636	0.697	0.149	0	stellate
MAP3K201	0	2.56772841270238	0.664	0.117	0	stellate
C1S	0	4.23556727769941	0.666	0.126	0	stellate
PHLDA1	0	3.15014469479226	0.663	0.123	0	stellate
MICAL2	0	4.18734839709428	0.611	0.075	0	stellate
NUPR1	0	2.22903899905597	0.606	0.072	0	stellate
RCN3	0	4.97119140401337	0.57	0.036	0	stellate
GYPC	0	3.26759025269679	0.59	0.057	0	stellate
ITPRIP	0	3.08143403847693	0.597	0.066	0	stellate
EGFR1	0	2.86590640942069	0.598	0.073	0	stellate
SERPING1	0	3.69232095647431	0.577	0.054	0	stellate
FGF2	0	5.18453209572625	0.557	0.037	0	stellate
CAVIN1	0	2.42134636176352	0.611	0.092	0	stellate
LUM	0	6.03415041026779	0.525	0.007	0	stellate
PMP22	0	4.08949502252004	0.544	0.032	0	stellate
MSC	0	5.5986838102309	0.52	0.011	0	stellate
SERPINF1	0	5.96386591407406	0.524	0.015	0	stellate
TFPI2	0	4.95208833216261	0.575	0.068	0	stellate
FAM126A	0	2.88177417810332	0.646	0.14	0	stellate
MMP2	0	4.58980538721513	0.536	0.032	0	stellate
SPHK1	0	3.11647580584817	0.642	0.138	0	stellate
SMIM3	0	5.05186104400133	0.524	0.022	0	stellate
ADAMTS12	0	6.78767204208638	0.515	0.016	0	stellate
GFPT2	0	4.68091918661949	0.527	0.028	0	stellate
FRMD6	0	3.55752762383131	0.559	0.063	0	stellate
PID1	0	4.86086356787309	0.564	0.069	0	stellate
RAB34	0	4.51106557944632	0.525	0.032	0	stellate
EBF1	0	3.74462593964485	0.54	0.048	0	stellate
FN1	0	6.03561243146167	0.538	0.047	0	stellate
PHLDA21	0	2.65788206833424	0.59	0.099	0	stellate
TGIF11	0	2.73681319655894	0.598	0.109	0	stellate
SLC16A1	0	3.59629602779503	0.532	0.047	0	stellate
PVT1	0	4.6309312860578	0.518	0.033	0	stellate
FHL21	0	2.90121493517633	0.55	0.07	0	stellate
MYC	0	3.39160852444643	0.547	0.067	0	stellate
FKBP10	0	4.73289639899194	0.515	0.035	0	stellate
ANXA1	0	2.44407015708083	0.55	0.071	0	stellate
SPON2	0	5.36463829029677	0.531	0.054	0	stellate
SPARCL1	0	3.07522207541192	0.54	0.064	0	stellate
DAB2	0	1.95794390159865	0.562	0.088	0	stellate
RASA3	0	3.36478929617073	0.516	0.049	0	stellate
KITLG	0	3.07018106268678	0.524	0.059	0	stellate
NID1	0	3.6794027466728	0.505	0.043	0	stellate
ZFPM2	0	3.09117295072909	0.547	0.085	0	stellate
BST2	0	3.03719904071189	0.52	0.059	0	stellate
FBXL7	0	2.24486383621028	0.523	0.063	0	stellate
PAG1	0	4.28884224375035	0.52	0.063	0	stellate
MSRB3	0	3.11319072883531	0.503	0.049	0	stellate
IGFBP4	0	2.97374328820576	0.512	0.073	0	stellate
SLC1A5	0	2.81959751208946	0.512	0.077	0	stellate
FSTL1	2.21935515577138e-300	2.66097038568047	0.528	0.085	6.42103833667774e-296	stellate
SERPINE1	1.36816870996797e-296	2.81436652030061	0.58	0.079	3.95838571167932e-292	stellate
EIF4A1	8.89299700986162e-296	2.33794562121872	0.948	0.739	2.57292189489316e-291	stellate
IL1R1	1.51389916496951e-293	2.96067208135541	0.744	0.223	4.3800130640898e-289	stellate
DDR2	3.07565712046642e-292	3.45635080246381	0.508	0.085	8.89849118093346e-288	stellate
HK1	4.42875920413193e-288	2.42689165718824	0.649	0.146	1.28132861293945e-283	stellate
SELENOM	4.50899408398246e-288	2.72338986354994	0.854	0.384	1.30454216837781e-283	stellate
YAP11	1.43534063779075e-286	2.37854215905597	0.546	0.097	4.1527275332562e-282	stellate
PALM2-AKAP2	2.93288378696854e-286	3.12069695098846	0.86	0.434	8.48541937245737e-282	stellate
LTBP4	7.379530270714e-281	3.30213295763643	0.507	0.091	2.13504569792298e-276	stellate
GSTO1	1.16402361222504e-280	2.97518250535682	0.889	0.544	3.36775311488948e-276	stellate
IGFBP7	6.75599201451885e-280	3.57488082235493	0.902	0.501	1.95464360964059e-275	stellate
RBMS1	1.94202295319897e-266	2.60508354224108	0.668	0.176	5.61866080819525e-262	stellate
ANXA5	1.37127487805479e-264	2.12459111003919	0.945	0.771	3.96737247718812e-260	stellate
EPS81	1.25934072221412e-262	1.90321355376053	0.696	0.176	3.64352457750988e-258	stellate
S100A13	1.3300372486612e-255	2.73108198909843	0.606	0.142	3.84806376782657e-251	stellate
LITAF1	2.216198432482e-254	2.2651194493037	0.642	0.159	6.41190530485693e-250	stellate
LDHB1	5.22209752240435e-250	2.31165932976934	0.83	0.355	1.51085725518203e-245	stellate
MIR4435-2HG1	4.75586319081617e-248	3.12533740333306	0.767	0.296	1.37596633836693e-243	stellate
PLAUR1	9.34153769176804e-244	2.54789810837167	0.545	0.113	2.70269368498233e-239	stellate
CEBPB	2.28394522689494e-243	2.68322180709675	0.762	0.287	6.60791033045243e-239	stellate
PTPRG	1.95728252497828e-239	2.2898787105978	0.638	0.166	5.66280980126715e-235	stellate
ATP1B3	1.46017590708819e-236	2.45900740746914	0.858	0.512	4.22458093438755e-232	stellate
SLC2A3	1.22685427182509e-235	1.68046527597313	0.528	0.107	3.54953477924435e-231	stellate
MT2A1	3.06166898290739e-232	3.06663727079621	0.85	0.357	8.85802070134765e-228	stellate
CSGALNACT2	1.35498347022304e-230	2.54046980827951	0.788	0.369	3.92023817604931e-226	stellate
GEM	7.27780752531848e-229	2.76281093487063	0.821	0.375	2.10561527322514e-224	stellate
RAB31	2.47037055458293e-227	2.74614309166766	0.705	0.255	7.14727608851934e-223	stellate
AKAP121	2.48480099840379e-222	2.8072293478482	0.694	0.239	7.18902624858184e-218	stellate
SRGAP11	6.08628648803309e-222	2.77876419419666	0.706	0.254	1.76088440671773e-217	stellate
PRDX11	7.64098644530426e-222	1.74220921025034	0.944	0.728	2.21069019835543e-217	stellate
CLIC4	9.03112569968303e-222	1.34945503192213	0.691	0.195	2.61288528743229e-217	stellate
PLIN2	3.80236791358812e-221	2.96390644703925	0.73	0.278	1.10010108475931e-216	stellate
CD442	6.34910451505604e-221	2.37247068185303	0.774	0.305	1.83692291829601e-216	stellate
VIM	3.39077184724174e-220	2.1361506102046	0.939	0.432	9.81018110843979e-216	stellate
RAN	2.01215955518924e-218	2.04054849052078	0.917	0.718	5.82158002507351e-214	stellate
LIMS1	1.85333084706052e-214	2.55020592896403	0.822	0.466	5.36205680671551e-210	stellate
FERMT2	1.67449625892008e-212	2.22111443915796	0.798	0.398	4.84465257630759e-208	stellate
FAT11	1.95070382729635e-212	3.53847984852363	0.599	0.177	5.64377631313381e-208	stellate
FLNA1	6.46911936947434e-212	2.05677934034844	0.667	0.193	1.87164561597632e-207	stellate
SPRY2	3.38927654331712e-210	2.85227592776936	0.507	0.121	9.80585489512509e-206	stellate
EIF5A	4.95667306408467e-210	2.00519096225862	0.889	0.658	1.43406465090098e-205	stellate
ANO61	6.30065683739423e-210	2.09888613501681	0.681	0.217	1.8229060361949e-205	stellate
YBX1	3.35118025132669e-208	1.49424236213523	0.945	0.792	9.69563470313838e-204	stellate
EVA1B	7.7529743963154e-208	2.73384585357967	0.594	0.174	2.24309055234197e-203	stellate
PTMA	5.28221200022552e-202	1.3459108069095	0.977	0.866	1.52824957590525e-197	stellate
ARHGEF2	1.12307866322775e-198	2.44432429591708	0.501	0.119	3.24929118845053e-194	stellate
S100A112	1.48071469007966e-196	1.40824181523519	0.932	0.634	4.28400374133848e-192	stellate
ELK3	3.01517823933761e-194	1.65616113820455	0.541	0.128	8.72351368205157e-190	stellate
CXCL8	1.49387442726823e-193	4.59574575702687	0.697	0.245	4.32207749297245e-189	stellate
BICC11	2.83538673600826e-193	2.32231100387311	0.507	0.118	8.20334090461908e-189	stellate
NCL	3.28251355801895e-192	1.64716768583214	0.921	0.761	9.49696822606042e-188	stellate
CHSY1	2.49134169063556e-189	2.62135564414586	0.567	0.17	7.20794977934682e-185	stellate
PARVA	3.16329651270875e-189	2.35221771060058	0.719	0.319	9.15204947056896e-185	stellate
SEPTIN91	3.36186823930694e-188	2.54579269341429	0.676	0.254	9.72655718996285e-184	stellate
REST1	4.16871363221672e-184	1.82469391700457	0.598	0.176	1.20609222807294e-179	stellate
HNRNPAB	6.20003337326388e-181	2.02754948631359	0.834	0.555	1.79379365555271e-176	stellate
LMO4	7.55373391273032e-180	2.39042070716201	0.616	0.212	2.18544629563114e-175	stellate
NPM1	1.21719070665432e-179	1.37957449978647	0.977	0.847	3.52157615249228e-175	stellate
PMEPA11	1.46235138932135e-179	1.46003726180265	0.597	0.16	4.23087503958453e-175	stellate
DDX21	2.67898594868461e-177	1.90732824519625	0.878	0.66	7.75084214673431e-173	stellate
NOP16	6.7318666709061e-176	2.4122890779921	0.609	0.217	1.94766366522655e-171	stellate
TUBA1C1	5.26226160599079e-175	1.89049980978611	0.818	0.452	1.52247752784526e-170	stellate
PEA15	8.78353507978813e-175	2.18017385898328	0.733	0.339	2.5412523692843e-170	stellate
TMSB101	8.32530596551231e-172	1.69812468435018	0.954	0.763	2.40867752194202e-167	stellate
CTSL	1.40271553481167e-170	2.32492898595237	0.847	0.596	4.05833658531713e-166	stellate
POLE4	6.10624470014509e-170	2.32490325296545	0.541	0.162	1.76665871664598e-165	stellate
MYO9B	1.64544572920547e-168	2.05210754415177	0.661	0.267	4.76060358373727e-164	stellate
RAI14	3.41580012069013e-168	2.13384244577738	0.623	0.226	9.88259290918067e-164	stellate
TUBB4B1	8.83409106870461e-168	2.23105837223405	0.874	0.596	2.55587922799762e-163	stellate
TIMP1	1.6311139618625e-167	4.67979920458606	0.917	0.734	4.7191389144606e-163	stellate
CCT2	4.48485042153026e-166	1.73533469472231	0.836	0.582	1.29755692395714e-161	stellate
CALU	2.11944387889382e-164	1.93228090831044	0.821	0.591	6.13197503041559e-160	stellate
RHOC1	2.37359581203706e-163	1.84506970873078	0.689	0.248	6.86728740338563e-159	stellate
ETS1	2.39840533933575e-162	1.56171834292714	0.754	0.357	6.9390663277662e-158	stellate
LRRC59	7.54028784719296e-162	2.13919741659556	0.758	0.441	2.18155607994987e-157	stellate
BTF3	1.36845100697066e-161	1.15163147277131	0.93	0.79	3.95920245336752e-157	stellate
PRDX6	2.68015976872279e-161	1.54724262194275	0.866	0.616	7.75423824286879e-157	stellate
POMP	7.68236615481051e-161	1.33377335104667	0.915	0.738	2.22266217590978e-156	stellate
HMOX1	1.54601876388125e-160	3.61087761491957	0.553	0.179	4.47294148766124e-156	stellate
SERTAD1	4.97562480029773e-158	2.0061741684528	0.687	0.287	1.43954776722214e-153	stellate
EPB41L2	5.03092443326284e-157	1.85590806404877	0.619	0.226	1.45554705703161e-152	stellate
ITGA1	5.2684475067728e-157	2.47769742934236	0.563	0.186	1.52426723265951e-152	stellate
AHR1	8.74627224712489e-155	1.95057296584399	0.628	0.231	2.53047148653817e-150	stellate
RNF24	2.63753427535333e-154	2.1554959040713	0.623	0.239	7.63091416545224e-150	stellate
MIR22HG	3.50938084045698e-154	1.98002800503394	0.627	0.239	1.01533406476101e-149	stellate
ST3GAL1	5.90724622944882e-154	2.42644824207854	0.624	0.249	1.70908447910413e-149	stellate
AC016831.7	3.32448466437596e-153	2.76876771667542	0.636	0.266	9.61839903097253e-149	stellate
H3F3B	2.328360323696e-152	1.39409977546973	0.964	0.853	6.73641208851726e-148	stellate
PPFIBP1	1.85698004707656e-151	2.20900614539698	0.62	0.248	5.37261467220189e-147	stellate
TGFB1	2.11032830383628e-151	2.46223044914591	0.544	0.182	6.10560184865912e-147	stellate
TXN1	1.38112007019069e-150	1.75321564525188	0.934	0.812	3.99585658707569e-146	stellate
CREG1	2.3198500422972e-150	2.4081645776913	0.67	0.32	6.71179014237427e-146	stellate
EXT11	4.51313447673948e-150	2.11582859426279	0.763	0.42	1.30574006681027e-145	stellate
RBPMS1	4.7889763257515e-150	1.57757132622814	0.631	0.225	1.38554663056642e-145	stellate
PPP1R15A	1.02168323707731e-149	1.95235040349935	0.858	0.566	2.95593394151209e-145	stellate
CCND11	1.85934958585644e-149	3.04155604638068	0.571	0.192	5.37947022179984e-145	stellate
PNP	2.59569440882704e-149	1.82353519986402	0.636	0.243	7.5098630636184e-145	stellate
RASSF8	1.169299210868e-147	2.14305767094034	0.629	0.257	3.3830164768833e-143	stellate
PKM	1.24993700951089e-147	1.69848037609802	0.893	0.687	3.61631775591689e-143	stellate
PTPN12	5.66567621286324e-147	1.85529851989391	0.739	0.393	1.63919344190559e-142	stellate
ZFP36L12	2.03340855783342e-146	1.54983772369522	0.636	0.239	5.88305763952365e-142	stellate
CHST11	1.18697754519204e-145	1.9440681183836	0.546	0.176	3.43416343374962e-141	stellate
CBLB	4.45661220496883e-143	2.74781053808433	0.731	0.435	1.28938704314158e-138	stellate
LARGE1	6.65371514612659e-143	2.12492422693878	0.733	0.369	1.92505286607735e-138	stellate
SNRPB	9.2726037977154e-141	1.45316538950468	0.843	0.615	2.68274973075502e-136	stellate
ID3	5.16704788921177e-140	3.08296530052737	0.51	0.145	1.49493029530675e-135	stellate
ENO1	7.48192854248885e-140	1.46059226569372	0.923	0.751	2.16467156591287e-135	stellate
PEAK1	1.01059405049944e-138	1.96532912421572	0.728	0.378	2.92385070690499e-134	stellate
SRSF2	5.31147082715756e-138	1.7494807355517	0.723	0.384	1.53671473971323e-133	stellate
DCBLD2	2.57727458151949e-136	2.25201269642588	0.605	0.26	7.45657081925219e-132	stellate
UGCG1	4.2041541513096e-136	1.66454930069012	0.692	0.331	1.21634587905689e-131	stellate
NME2	6.88655068505411e-136	1.28855417514656	0.922	0.773	1.99241684419985e-131	stellate
CNN31	5.75898198773213e-134	1.912069027559	0.618	0.251	1.66618866869066e-129	stellate
IER3	4.58300010551041e-133	2.21954533494461	0.856	0.536	1.32595359052627e-128	stellate
SAT12	5.46731508127142e-133	1.67960352366207	0.884	0.69	1.58180359931345e-128	stellate
PSMB7	2.34276649400544e-132	1.47182355888387	0.815	0.611	6.77809202045653e-128	stellate
ITPRIPL2	3.99479410037788e-132	2.3834906601976	0.542	0.208	1.15577382912133e-127	stellate
FUS	1.63054628747455e-131	1.57711486067366	0.83	0.601	4.71749651892137e-127	stellate
EPAS1	1.00436280449044e-130	1.93316080068417	0.697	0.361	2.90582246595173e-126	stellate
SERBP1	1.12620783333878e-130	1.18895111692882	0.88	0.73	3.25834450341577e-126	stellate
INHBA	1.41449124594791e-130	3.31656527936648	0.691	0.354	4.09240607277648e-126	stellate
MARCKSL11	5.83062631709012e-130	1.73561360167878	0.628	0.249	1.68691680606051e-125	stellate
LDHA2	3.13846935819284e-129	1.86542677838443	0.836	0.451	9.08021954712352e-125	stellate
PSMA7	4.42340379447588e-129	1.10472713406471	0.918	0.763	1.27977918581776e-124	stellate
TOP1	2.31593214111112e-128	1.32608634920444	0.873	0.685	6.70045487066269e-124	stellate
SNX9	2.76580162816712e-128	2.03062645497383	0.84	0.634	8.0020172706131e-124	stellate
RCN1	3.38992626869488e-128	1.77345792316894	0.743	0.468	9.80773468058802e-124	stellate
AL078604.4	4.20595084623418e-128	3.50468047554926	0.528	0.203	1.21686569883247e-123	stellate
EIF3I	4.8041615749907e-128	1.47260882421321	0.811	0.6	1.38994002687631e-123	stellate
SPRED1	1.26124877529664e-127	1.59696879074516	0.551	0.2	3.64904495668825e-123	stellate
TLN1	1.53201487534442e-126	1.58740170126296	0.806	0.59	4.43242543734648e-122	stellate
GAPDH	1.01590705963592e-125	1.42670414965568	0.969	0.891	2.93922230493864e-121	stellate
PPIA	1.18286592392803e-125	1.17915959849077	0.923	0.763	3.42226769110857e-121	stellate
LINC00513	2.59615275227213e-124	2.11850750446441	0.609	0.268	7.51118914287373e-120	stellate
HNRNPK	4.85067188384973e-124	1.04367548915861	0.897	0.718	1.40339638943541e-119	stellate
NIFK	9.0976605411213e-124	1.90452813402323	0.727	0.452	2.63213514775721e-119	stellate
RABGEF1	2.55364546799099e-123	2.22846674923615	0.801	0.604	7.38820706799155e-119	stellate
ACSL4	5.27497090420563e-122	2.12468904522449	0.689	0.378	1.52615458200477e-117	stellate
SPSB1	5.87230899809849e-122	1.75573699818801	0.541	0.197	1.69897643932985e-117	stellate
BAG3	8.36157690359787e-122	1.96063895148636	0.616	0.271	2.41917142974894e-117	stellate
PFN11	9.09399432186104e-122	1.52108726136785	0.892	0.71	2.63107443720084e-117	stellate
SOX41	1.13601368893065e-121	1.19523948849253	0.618	0.238	3.28671480481415e-117	stellate
MCL1	1.15083971018927e-121	1.56262894562748	0.756	0.46	3.3296094495196e-117	stellate
NASP	1.69472432417317e-121	1.64336046517868	0.719	0.411	4.9031764146978e-117	stellate
GTPBP4	8.91185834197134e-121	1.7154492119174	0.745	0.478	2.57837885549915e-116	stellate
AHNAK1	7.78757560255547e-120	1.4892437992487	0.542	0.184	2.25310137333135e-115	stellate
MAFF	2.58133450770419e-119	2.03008817622556	0.531	0.196	7.46831699768976e-115	stellate
SEPTIN11	3.24720168919738e-119	1.79931831586168	0.73	0.45	9.39480392718586e-115	stellate
TSHZ21	6.81941375700742e-119	2.39778976555473	0.551	0.21	1.97299278817739e-114	stellate
ETS21	2.42180351112656e-118	1.19322963184661	0.594	0.226	7.00676191839136e-114	stellate
NOP56	4.84816970522094e-118	1.76789775844545	0.745	0.47	1.40267245911452e-113	stellate
RAB7A	5.1317131626318e-118	1.36985846611582	0.87	0.734	1.48470725221263e-113	stellate
PSMC4	5.57960830424583e-118	1.61742590350405	0.761	0.506	1.6142922745844e-113	stellate
UBE2E2	8.10643381494769e-118	1.89337777411223	0.692	0.379	2.34535343134066e-113	stellate
ETF1	1.86076386509519e-117	1.50276020584257	0.78	0.521	5.3835620144934e-113	stellate
RSL1D1	2.33057305015597e-117	1.45882629472611	0.809	0.607	6.74281394871124e-113	stellate
EIF4A3	2.8409556709087e-117	1.67324436629036	0.744	0.449	8.21945294707305e-113	stellate
KDM6B	6.40197047662293e-117	2.08224121296103	0.658	0.337	1.85221809829655e-112	stellate
HIP1	9.70179171126889e-117	1.80971400643684	0.549	0.211	2.80692237790431e-112	stellate
MPZL1	1.34009294463511e-116	2.01434357596963	0.688	0.408	3.87715690741831e-112	stellate
STOM	1.77298977144679e-116	1.4641526416039	0.506	0.174	5.12961400674986e-112	stellate
CFL1	2.32298657714005e-116	1.12014205130087	0.918	0.763	6.72086476498158e-112	stellate
MRTO4	2.72968095794052e-116	1.98558692361623	0.628	0.319	7.89751294751351e-112	stellate
JARID2	7.21444270490459e-116	2.80742083316132	0.64	0.359	2.087282563383e-111	stellate
RBM8A	9.03885325323413e-116	1.28992809052951	0.832	0.633	2.6151210232257e-111	stellate
SRSF3	1.15860632812915e-115	1.39221569643132	0.839	0.601	3.35207982854327e-111	stellate
ELOC	1.20099124790868e-115	1.19820644775505	0.862	0.66	3.4747078784494e-111	stellate
VCP	1.72381082020556e-115	1.48058464364098	0.823	0.649	4.98732946501872e-111	stellate
EIF5	4.35817015438026e-115	1.43379086145172	0.854	0.671	1.2609057890653e-110	stellate
BZW2	2.97671081336071e-114	1.96737502130176	0.549	0.228	8.6122197252152e-110	stellate
STK17A1	9.03970300460112e-114	1.43164655193575	0.676	0.333	2.6153668732912e-109	stellate
SFPQ	1.7302171125267e-113	1.54576276046123	0.832	0.613	5.00586414996226e-109	stellate
GNPNAT1	2.18268899943857e-113	1.74289962461223	0.546	0.233	6.31495581317566e-109	stellate
PPAN	8.75249903004922e-113	1.99259815472377	0.518	0.203	2.53227301937384e-108	stellate
CD591	1.3281740341611e-111	1.4340234948157	0.861	0.685	3.84267311563489e-107	stellate
CNBP	1.35549837081388e-111	1.08567666662101	0.882	0.7	3.92172788643872e-107	stellate
GLA	5.14170073163907e-111	1.82392892621808	0.525	0.21	1.48759685567782e-106	stellate
GPATCH4	6.18693022193009e-111	1.94660473364432	0.612	0.311	1.79000265180881e-106	stellate
RAP1B	1.68688766164656e-110	1.07583718177434	0.87	0.683	4.88050338267582e-106	stellate
DDX3Y	2.11954307983125e-110	1.52764231796182	0.726	0.443	6.13226203856777e-106	stellate
SUB1	3.11133789775099e-110	1.01967817137243	0.892	0.746	9.00172280577315e-106	stellate
PPIB	6.11430016191679e-110	1.21501279298068	0.888	0.751	1.76898932284577e-105	stellate
BACH11	7.28830228818898e-110	1.68524308008548	0.766	0.518	2.10865161801883e-105	stellate
SDCBP	9.21450474538809e-110	1.36070603375178	0.827	0.61	2.66594051293568e-105	stellate
NIP7	5.03984926155539e-109	1.9814404934154	0.538	0.231	1.45812918835321e-104	stellate
PSMD8	1.3046381722895e-108	1.14273709301531	0.87	0.725	3.77457916006797e-104	stellate
DYRK3	1.91514128656159e-108	1.80538972048708	0.581	0.262	5.54088677028001e-104	stellate
DEGS1	1.39617912841424e-107	1.54109576892814	0.714	0.441	4.03942545432807e-103	stellate
PSMA4	1.07190832513922e-106	1.40106552650764	0.759	0.533	3.10124516629279e-102	stellate
LYAR	1.83147051085869e-106	1.89123143718351	0.562	0.253	5.29881048201636e-102	stellate
PDE3A	2.06045983465049e-106	2.89724848040991	0.502	0.201	5.9613223936108e-102	stellate
SF3B6	4.56391130973541e-106	1.24956984969	0.822	0.646	1.32043082013265e-101	stellate
PDLIM41	5.00722995437987e-106	2.28202284494552	0.519	0.215	1.44869177040118e-101	stellate
EIF1AX	6.86257225108924e-106	1.26143493224057	0.852	0.677	1.98547940368514e-101	stellate
YWHAB	1.23016433962213e-105	1.04003990524917	0.86	0.675	3.55911146739475e-101	stellate
BAZ1A	3.48313019432316e-105	1.51946835087114	0.72	0.417	1.00773922782158e-100	stellate
ARF4	5.13359895972409e-105	1.13144471950163	0.863	0.698	1.48525285102737e-100	stellate
TPI1	6.04019132062915e-105	1.34693693508322	0.913	0.718	1.74754815288442e-100	stellate
ARID5B	7.96044667469311e-105	1.66682784114552	0.763	0.475	2.30311643192221e-100	stellate
ADRM1	1.18879099119713e-104	1.51289221286304	0.772	0.525	3.43941009573153e-100	stellate
CD276	1.34668723699584e-104	1.97579503193777	0.567	0.272	3.89623551407636e-100	stellate
PSMD2	2.33955715206199e-104	1.29561437593125	0.808	0.624	6.76880675234576e-100	stellate
RECQL	2.91692364037496e-104	1.66157879530885	0.65	0.365	8.43924347633283e-100	stellate
NQO11	9.50542941025078e-104	1.93973811720832	0.559	0.234	2.75011083697376e-99	stellate
ABL2	3.53608547945628e-103	1.95123709913415	0.715	0.458	1.02306025091629e-98	stellate
CCT5	3.89283948413971e-103	1.31780467409835	0.792	0.589	1.1262763195513e-98	stellate
PNO1	1.31975664139755e-102	1.88892678210891	0.658	0.392	3.81831991489138e-98	stellate
SEC61G	2.11338118046026e-102	1.01183771000383	0.896	0.771	6.11443443130763e-98	stellate
DDX39B	2.40196437712875e-102	1.22238314270956	0.749	0.488	6.94936333590889e-98	stellate
PGAM1	2.40323378731738e-102	1.50376949980097	0.759	0.55	6.95303599346664e-98	stellate
LAP3	1.30280049233728e-101	1.63749655620787	0.615	0.308	3.76926238443021e-97	stellate
CCT6A	1.37682323691696e-101	1.22692995684872	0.826	0.651	3.98342498904814e-97	stellate
DIMT1	2.00204709537979e-101	1.62668738296109	0.588	0.288	5.79232265635279e-97	stellate
ATP13A3	4.00256222501282e-101	1.7689627085881	0.776	0.569	1.15802130294071e-96	stellate
ILF2	4.54910387163473e-101	1.22305037144405	0.808	0.59	1.31614673214136e-96	stellate
NFKBIA1	2.66066307348555e-100	1.37929899017522	0.727	0.409	7.69783040420839e-96	stellate
NFE2L2	6.92074673442937e-100	1.13578964410377	0.823	0.675	2.00231044520511e-95	stellate
MARCKS1	1.72453621874747e-99	1.63336762778208	0.775	0.551	4.98942818808017e-95	stellate
ATP5F1B	1.9305643581755e-98	1.01201177430261	0.852	0.659	5.58550880107337e-94	stellate
HSPA9	5.82423076816298e-98	1.36375792864946	0.843	0.692	1.68506644584491e-93	stellate
UBC	2.1777017863056e-97	1.09228728996267	0.956	0.863	6.30052680813937e-93	stellate
ARPC2	3.33953076742875e-97	1.16270326217553	0.9	0.741	9.66193041632486e-93	stellate
PFDN2	3.90405627931753e-97	1.03132914786315	0.856	0.705	1.12952156273215e-92	stellate
PSMA5	3.96663950542437e-97	1.32053732776174	0.788	0.616	1.14762814170938e-92	stellate
SLC4A7	4.71144685577251e-97	1.53861827796792	0.685	0.406	1.3631158043121e-92	stellate
TOMM5	5.74047016459771e-97	1.16916985557869	0.834	0.643	1.66083282802141e-92	stellate
RCL1	1.06698569465845e-96	1.71842214048103	0.534	0.234	3.08700301178584e-92	stellate
UPP1	1.29705116068141e-96	1.72854412251043	0.597	0.29	3.75262841808344e-92	stellate
TGFBR1	6.74800877132738e-96	1.49002580586992	0.503	0.205	1.95233389772044e-91	stellate
DDX18	1.00177271454314e-95	1.42723767173899	0.763	0.587	2.8983288177162e-91	stellate
SAR1A	2.08265711657518e-95	1.22168312091521	0.761	0.537	6.02554356967531e-91	stellate
LARP6	3.65104981972354e-95	1.77567776261396	0.563	0.272	1.05632173384242e-90	stellate
LAPTM4A	4.00850425354071e-95	1.17337338212744	0.845	0.709	1.1597404506344e-90	stellate
KDELR2	4.48182731846387e-95	1.25733650327388	0.796	0.611	1.29668227977797e-90	stellate
UBE2S	5.34889362913286e-95	1.69695433913896	0.701	0.434	1.54754190478072e-90	stellate
SYNCRIP	5.27330230922976e-94	1.16550123528497	0.779	0.571	1.52567182410635e-89	stellate
PSMD12	6.69771687436722e-94	1.23692351674079	0.804	0.617	1.93778344609192e-89	stellate
MAPKAPK2	1.33029447190841e-93	1.46712945080652	0.687	0.43	3.84880796612541e-89	stellate
BNIP2	1.44175242694713e-93	1.23414542371254	0.648	0.348	4.17127812164345e-89	stellate
DENND5A	1.51318906252515e-93	1.56958717719205	0.657	0.37	4.37795859569775e-89	stellate
MTDH	1.6947624160976e-93	1.07403840598119	0.844	0.717	4.90328662225357e-89	stellate
WIPI1	2.19074381838313e-93	2.03000525993231	0.559	0.279	6.33826001534608e-89	stellate
CSNK1E	2.56692590529565e-93	1.39310727617635	0.697	0.445	7.42663002920139e-89	stellate
EIF2S1	1.2723183436856e-92	1.30813593821911	0.749	0.537	3.68107143195119e-88	stellate
TLE4	1.06718202213193e-91	1.48302247763061	0.54	0.237	3.08757102643209e-87	stellate
NDUFA41	2.17769257895194e-91	1.11199857504567	0.811	0.622	6.30050016942374e-87	stellate
PELO	5.63705483451645e-91	1.66376095374632	0.637	0.377	1.6309127047223e-86	stellate
PRPF38B	5.86723478585107e-91	1.31282836875299	0.728	0.498	1.69750836824243e-86	stellate
ITPR2	6.71515805041479e-91	1.6267656028349	0.586	0.289	1.94282952714601e-86	stellate
SELENOS	1.0918141220472e-90	1.38717001143221	0.784	0.599	3.15883661790697e-86	stellate
TXNRD11	3.84200931485522e-90	1.24226516788148	0.875	0.721	1.11157013497391e-85	stellate
SOD21	6.35503197491811e-90	2.06702177148241	0.823	0.652	1.83863785098331e-85	stellate
ANKRD10	6.89683875985608e-90	1.94392272576794	0.701	0.461	1.99539339000156e-85	stellate
GRPEL1	9.56114217053542e-90	1.44234353623488	0.674	0.407	2.76622965277931e-85	stellate
DCAF13	1.41570890275315e-89	1.45548155463555	0.696	0.447	4.0959289974454e-85	stellate
TIMM17A	1.58356645309329e-89	1.34971833714307	0.713	0.478	4.58157446208951e-85	stellate
RELB	1.71019577238042e-89	1.77932920849137	0.516	0.226	4.94793840865103e-85	stellate
IKBIP	9.21507887954218e-89	1.87887269521118	0.586	0.321	2.66610662142914e-84	stellate
DDX39A	9.94913205497405e-89	1.37535542283026	0.667	0.391	2.87848288614509e-84	stellate
MYO1E1	1.26220311586531e-88	1.04783119370674	0.609	0.277	3.65180605482153e-84	stellate
MTPN	1.30856676908196e-88	1.03697943269156	0.785	0.587	3.78594537630791e-84	stellate
AIFM2	1.31722786444768e-88	1.81359644919047	0.553	0.275	3.81100365742002e-84	stellate
NBL11	1.3506256596242e-88	2.00226116140246	0.538	0.247	3.90763015842475e-84	stellate
SNRPD1	1.89008035721871e-88	1.30485099565534	0.795	0.633	5.46838048950517e-84	stellate
ZSWIM61	4.70342311457991e-88	1.32541494593268	0.752	0.47	1.36079437551026e-83	stellate
MAP2K31	6.12263699623644e-88	1.61514427517184	0.581	0.284	1.77140133575113e-83	stellate
CCT3	7.80428828583926e-88	1.06286777622267	0.809	0.655	2.25793668685902e-83	stellate
WDR43	1.0302101828015e-87	1.34392754978138	0.732	0.521	2.9806041008813e-83	stellate
RBM25	1.10035490761268e-87	1.1080095071186	0.806	0.61	3.18354681870501e-83	stellate
PA2G4	1.46283074816672e-87	1.29451132713632	0.787	0.615	4.23226192059594e-83	stellate
DSE	2.12911573514194e-87	1.39248131822711	0.554	0.261	6.15995764491267e-83	stellate
IER21	2.40592621195532e-87	1.1782171499255	0.649	0.337	6.96082571642914e-83	stellate
EBNA1BP2	9.06723911955133e-87	1.59891250591387	0.693	0.472	2.62333362206859e-82	stellate
NOLC1	1.35343382564923e-86	1.57065604898362	0.638	0.384	3.91575474436834e-82	stellate
IL6ST	1.43153651298634e-86	1.17266251655017	0.766	0.557	4.14172143937208e-82	stellate
GSTP12	5.31484286547833e-86	1.00012852414503	0.879	0.618	1.53769033784019e-81	stellate
GNL2	2.02214664586651e-85	1.53564263609635	0.658	0.413	5.85047467582099e-81	stellate
TFAM	2.55257545197445e-85	1.41030218863441	0.645	0.373	7.38511129765246e-81	stellate
EIF3M	3.67011622852249e-85	1.10259563754182	0.78	0.59	1.06183802723613e-80	stellate
HSPA8	5.06305554977414e-85	1.45905973286466	0.834	0.638	1.46484323166066e-80	stellate
ABCF1	6.73672759816923e-85	1.108170915572	0.81	0.611	1.94907002870232e-80	stellate
TSR1	7.9487064939151e-85	1.59704228689336	0.572	0.306	2.29971976281952e-80	stellate
EIF4H	1.56143282814967e-84	1.12999357151344	0.797	0.6	4.51753745840261e-80	stellate
UFM1	1.58179859048746e-84	1.25819657512452	0.789	0.628	4.57645968199832e-80	stellate
ZEB1	2.03946634713304e-84	1.35588947378456	0.745	0.511	5.90058403552532e-80	stellate
POLE3	3.02906736687341e-84	1.51986726409858	0.599	0.333	8.76369770583816e-80	stellate
KHDRBS3	5.79066324262181e-84	1.68995581037297	0.614	0.338	1.67535468935534e-79	stellate
TMED5	1.32093197518545e-83	1.39450165083951	0.711	0.474	3.82172039060655e-79	stellate
TMEM50A1	1.73823709646901e-83	1.12809808434913	0.771	0.58	5.02906756750415e-79	stellate
UAP1	2.48925337527337e-83	1.85846911201455	0.598	0.339	7.20190786534092e-79	stellate
IRF1	3.57214720401918e-83	1.78996284284953	0.581	0.281	1.03349362906683e-78	stellate
PSMD3	4.27266191559388e-83	1.36355733265296	0.693	0.462	1.23616654541962e-78	stellate
LUZP1	6.23943194035075e-83	1.08234284752822	0.61	0.307	1.80519244898228e-78	stellate
OAT	7.72290734750588e-83	1.21542144492468	0.704	0.453	2.2343915537804e-78	stellate
COPS8	2.13688854367381e-82	1.25217159998595	0.648	0.391	6.18244593455706e-78	stellate
PITPNB	2.27358500438759e-82	1.24091938211712	0.736	0.524	6.57793613469418e-78	stellate
SLC7A11	2.8768150409205e-82	2.04101040033172	0.515	0.238	8.32320127639118e-78	stellate
MYH91	5.9547461810905e-82	1.31150128959917	0.783	0.543	1.7228271651131e-77	stellate
NR3C1	3.69342817928974e-81	1.27500333701491	0.802	0.62	1.06858264083211e-76	stellate
SFT2D1	3.96635672877559e-81	1.31334662008763	0.651	0.393	1.14754632876935e-76	stellate
GTF2B	4.11786393692348e-81	1.30268030995806	0.681	0.429	1.1913803942307e-76	stellate
CYCS	6.07216840303638e-81	1.04001573981942	0.841	0.671	1.75679976236649e-76	stellate
ACOT9	8.13549263299713e-81	1.4704493461062	0.518	0.24	2.35376072857873e-76	stellate
LAMC1	9.11860942222466e-81	1.4901304405762	0.616	0.344	2.63819607803804e-76	stellate
PTRH2	9.96623285846863e-81	1.32684714467665	0.701	0.472	2.88343049061215e-76	stellate
STIP1	1.09520384935339e-80	1.15664330494064	0.741	0.54	3.16864377694923e-76	stellate
CUL1	1.39156712745535e-80	1.27472058227383	0.719	0.485	4.02608201315381e-76	stellate
ARHGDIA	2.47067858894288e-80	1.08674117754811	0.769	0.545	7.14816729352954e-76	stellate
PSMC1	2.61611081956852e-80	1.10803995388127	0.8	0.635	7.56893182317564e-76	stellate
ABCC1	2.68861161761341e-80	1.99837746658278	0.52	0.259	7.77869113207911e-76	stellate
MRPL32	4.41375089483222e-80	1.41996144169241	0.638	0.4	1.27698640889286e-75	stellate
HNRNPH1	1.35769113333035e-79	1.01105501650233	0.761	0.516	3.92807198695136e-75	stellate
LGMN	1.60837055725054e-79	1.45168988005126	0.605	0.337	4.65333769623726e-75	stellate
CREB51	2.0001801493987e-79	1.64978448614847	0.615	0.323	5.78692120824033e-75	stellate
PSMD13	2.0736516594024e-79	1.16925975787898	0.736	0.521	5.99948898098304e-75	stellate
TMEM165	2.52924915762284e-79	1.26556335241355	0.783	0.619	7.3176236628344e-75	stellate
TANK	2.61393836105671e-79	1.15185853634283	0.723	0.509	7.56264646620927e-75	stellate
KPNA4	2.62802392760938e-79	1.15948919118215	0.772	0.566	7.60339882735945e-75	stellate
TEX10	2.66137852421283e-79	1.54369235590125	0.519	0.245	7.69990034625257e-75	stellate
NAA50	3.51587436054551e-79	1.23971108715509	0.733	0.534	1.01721276999303e-74	stellate
MAP1B1	8.59663677454051e-79	1.1355447992649	0.869	0.694	2.48717895161006e-74	stellate
ACO1	1.49883874615077e-78	1.61926993755706	0.581	0.332	4.3364402603634e-74	stellate
DRAP11	1.68328206286825e-78	1.17930860149783	0.778	0.581	4.87007166429041e-74	stellate
G3BP1	4.53409750266645e-78	1.01028020086033	0.757	0.569	1.31180508947146e-73	stellate
B4GALT11	4.62320833628862e-78	1.43176196698815	0.512	0.236	1.33758663585502e-73	stellate
ASAP1	6.89321897161935e-78	1.04531928935469	0.824	0.633	1.99434611286891e-73	stellate
RB1CC1	7.19788634504055e-78	1.11783680174233	0.766	0.554	2.08249247734713e-73	stellate
SRSF7	1.18649090090385e-77	1.2228657389525	0.759	0.562	3.43275547449503e-73	stellate
SNRPB2	1.664011123169e-77	1.06346703846999	0.77	0.6	4.81431698155256e-73	stellate
CMSS1	2.61010261226224e-77	1.72512952496778	0.689	0.485	7.55154887779711e-73	stellate
SP1001	4.05601843997393e-77	1.2891739946931	0.638	0.38	1.17348725505326e-72	stellate
GSTM3	4.56158815174809e-77	1.78820218984744	0.57	0.315	1.31975868406376e-72	stellate
RBM3	4.696601881543e-77	1.43329621782308	0.731	0.522	1.35882085636802e-72	stellate
NFKBIB	5.28143954674234e-77	1.43498671357864	0.555	0.288	1.52802608966349e-72	stellate
RPL22L1	5.80562748715696e-77	1.31121783092077	0.72	0.481	1.67968414458425e-72	stellate
LAMB1	1.37881637653684e-76	1.84556292265444	0.533	0.266	3.98919154059639e-72	stellate
LYRM4	1.54895405655957e-76	1.66120499148118	0.508	0.245	4.48143387643816e-72	stellate
FAM241A	2.19452435990192e-76	1.64905611706388	0.524	0.242	6.34919787806822e-72	stellate
TRMT10C	3.86029399633896e-76	1.41131021149202	0.618	0.371	1.11686025902079e-71	stellate
C1QBP	5.11328031818316e-76	1.22177217385558	0.757	0.575	1.47937426165675e-71	stellate
TXNDC5	1.20916521213528e-75	1.36369812009096	0.598	0.349	3.49835679174978e-71	stellate
SRP72	1.24896232058775e-75	1.17226164722912	0.749	0.585	3.61349778592447e-71	stellate
SRPRB	2.30669281873224e-75	1.50829872026801	0.633	0.409	6.67372366315612e-71	stellate
DLC1	5.39988880811728e-75	1.61389623423544	0.507	0.225	1.56229582996449e-70	stellate
NOC3L	1.1101437139202e-74	1.51109432691637	0.598	0.356	3.21186779311392e-70	stellate
RUSC2	1.72312452448242e-74	1.45729760808697	0.566	0.302	4.98534387423253e-70	stellate
PUF60	2.26707573153502e-74	1.21077562882501	0.687	0.449	6.55910350647713e-70	stellate
EIF3J	2.94843132819436e-74	1.19145856160093	0.8	0.64	8.53040151873194e-70	stellate
RUVBL1	3.04315438380789e-74	1.23754153542927	0.657	0.416	8.80445426323297e-70	stellate
RPN2	4.23125955655891e-74	1.1217678040631	0.74	0.57	1.22418801490362e-69	stellate
EIF3B	3.68245431512725e-73	1.46687564349957	0.636	0.405	1.06540768245262e-68	stellate
SDC2	5.25297562144872e-73	1.54635759185169	0.624	0.37	1.51979090679754e-68	stellate
SNHG1	5.35798117118484e-73	1.24543394307619	0.528	0.255	1.5501711124472e-68	stellate
ZNFX1	1.93249450224794e-72	1.40435480802987	0.54	0.281	5.59109309390375e-68	stellate
IFRD1	3.21092561472085e-72	1.04269552181125	0.739	0.494	9.28984998851037e-68	stellate
SRM	3.28288975960131e-72	1.83447670884518	0.551	0.302	9.4980566524785e-68	stellate
UBE2N	4.91517060809032e-72	1.05240973649719	0.743	0.541	1.42205716033269e-67	stellate
UTP11	6.07551642331067e-72	1.19528530228742	0.641	0.405	1.75776841159224e-67	stellate
AKR1B1	7.83654903154029e-72	2.18077566740925	0.54	0.305	2.26727036580524e-67	stellate
FGFR1	1.25944018826961e-71	1.51700759418154	0.754	0.534	3.64381235270163e-67	stellate
PTBP1	1.55147368977849e-71	1.09737467145168	0.674	0.437	4.48872367926713e-67	stellate
UBE2D1	2.33089791585546e-71	1.0450287710483	0.627	0.372	6.74375385015302e-67	stellate
NOP10	2.69283055632076e-71	1.01344408190621	0.818	0.669	7.79089736554722e-67	stellate
MAP1LC3B	3.29484272424539e-71	1.03150428993759	0.856	0.683	9.53263896978675e-67	stellate
CDKN1A	4.00205338294534e-71	1.29595271977133	0.662	0.391	1.15787408475375e-66	stellate
PSMD11	1.48634500685235e-70	1.076610925728	0.774	0.616	4.30029337382523e-66	stellate
PAICS	1.76001090177935e-70	1.39541878044633	0.62	0.383	5.09206354102802e-66	stellate
OSER1	2.19568951834623e-70	1.21745197811121	0.659	0.397	6.35256891447931e-66	stellate
POLR3D	2.75390586226112e-70	1.48038330034623	0.571	0.329	7.96760044069387e-66	stellate
UFD1	3.24583491504812e-70	1.07943581487089	0.706	0.507	9.39084957621723e-66	stellate
TRPS1	3.54164782561703e-70	1.97169098591708	0.506	0.263	1.02466954890752e-65	stellate
LTV1	4.13151449565112e-70	1.42331440326131	0.589	0.348	1.19532977388178e-65	stellate
CHD1	4.51381721230222e-70	1.2547795439764	0.701	0.482	1.30593759586328e-65	stellate
NOB1	4.53236105546478e-70	1.42817127900979	0.502	0.255	1.31130270056707e-65	stellate
SNHG16	4.5371560280552e-70	1.00378587139195	0.752	0.543	1.31268998203693e-65	stellate
NME1	5.99364835412783e-70	1.484131423159	0.661	0.445	1.73408234181626e-65	stellate
UBE2Z	7.58746154615e-70	1.18173553575217	0.658	0.425	2.19520437453212e-65	stellate
EIF3D	7.81861310744771e-70	1.01790933161929	0.772	0.603	2.26208114424677e-65	stellate
GNG121	1.24437469704595e-69	1.05511122278294	0.687	0.453	3.60022487349335e-65	stellate
SNRPA1	2.53902435008687e-69	1.2143379146281	0.678	0.454	7.34590524967134e-65	stellate
WWC21	3.99424762625817e-69	1.01791929098797	0.534	0.247	1.15561572322901e-64	stellate
C8orf33	5.72555242893668e-69	1.54571153500678	0.653	0.43	1.65651682873996e-64	stellate
AP2S1	1.31202546464777e-68	1.52584352400789	0.757	0.597	3.79595207431892e-64	stellate
NFKB1	2.23417051167476e-68	1.28931121369883	0.637	0.388	6.46390212437742e-64	stellate
ERCC1	3.43214664357526e-68	1.27810973851888	0.629	0.407	9.92988666919195e-64	stellate
FAM210A	5.57524098753779e-68	1.39414351981064	0.533	0.28	1.61302872251443e-63	stellate
POLR2H	9.45961917805699e-68	1.24587968249075	0.659	0.461	2.73685702059545e-63	stellate
ARHGAP10	1.72594787582876e-67	1.33298746891468	0.56	0.301	4.99351239434777e-63	stellate
SRRT	7.56273034029248e-67	1.22767480637583	0.581	0.341	2.18804914205342e-62	stellate
MRPS61	9.13852148580768e-67	1.36067403409655	0.666	0.442	2.64395703627388e-62	stellate
SH3GL1	5.7769396444995e-66	1.33315642844764	0.559	0.321	1.6713841779466e-61	stellate
TUT71	8.22609774284438e-66	1.1577952139611	0.653	0.434	2.37997459895974e-61	stellate
IPO7	1.07224805105646e-65	1.08535451537442	0.75	0.592	3.10222806131654e-61	stellate
TFG	1.41251027188232e-65	1.00175046936309	0.761	0.603	4.08667471860992e-61	stellate
EIF4G1	1.74361758222551e-65	1.03567172930967	0.737	0.567	5.04463438889484e-61	stellate
NOP58	1.99264880281619e-65	1.05966729618978	0.741	0.55	5.76513151630781e-61	stellate
CAPN21	2.09518779836672e-65	1.04597233275969	0.689	0.475	6.06179733823459e-61	stellate
ERVK3-1	2.36306432474485e-65	1.31357295482637	0.622	0.403	6.8368177043518e-61	stellate
SNHG15	2.81596808987411e-65	1.57562740454224	0.538	0.291	8.14715887762376e-61	stellate
PSMB3	3.15509600341954e-65	1.00989829094218	0.778	0.62	9.1283237570934e-61	stellate
PFKFB31	4.86658513491832e-65	1.37009670058564	0.546	0.297	1.40800041123457e-60	stellate
IFRD2	5.54594111479803e-65	1.40073950055379	0.506	0.256	1.60455168333337e-60	stellate
DNTTIP2	7.66775814110188e-65	1.12445939595355	0.72	0.537	2.21843578538359e-60	stellate
YTHDF2	8.71440934139911e-65	1.01128960603854	0.722	0.52	2.52125291065359e-60	stellate
MED10	1.41592128853056e-64	1.28093459190866	0.642	0.399	4.0965434719766e-60	stellate
PRMT1	1.48504659680398e-64	1.06347719751171	0.727	0.541	4.29653681387327e-60	stellate
STK3	1.55045091888789e-64	1.07670478668791	0.741	0.53	4.48576459852643e-60	stellate
DKC1	1.97565772071075e-64	1.34292687009596	0.618	0.396	5.71597291756034e-60	stellate
GALNT2	2.10921745511418e-64	1.24111913797284	0.594	0.349	6.10238794113636e-60	stellate
WTAP	2.60370594969819e-64	1.04355496886104	0.758	0.553	7.53304205366681e-60	stellate
STAG1	3.14519195882235e-64	1.09623732748263	0.805	0.649	9.09966937526484e-60	stellate
KDSR	3.96457281644e-64	1.19036368435056	0.638	0.419	1.14703020725242e-59	stellate
P4HB1	8.85534540986248e-64	1.03336695487137	0.804	0.691	2.56202853398141e-59	stellate
SPAG9	1.09713505357165e-63	1.13606540571333	0.822	0.693	3.1742311369935e-59	stellate
MLF2	1.13903563728271e-63	1.10245831845003	0.736	0.553	3.29545790578632e-59	stellate
ADH5	1.33640256147502e-63	1.38546287059837	0.619	0.42	3.86647989085952e-59	stellate
COQ10B	1.73261270466802e-63	1.10438620523354	0.683	0.493	5.01279507714551e-59	stellate
KPNA2	4.83452096900023e-63	1.41111375835429	0.59	0.349	1.39872360675115e-58	stellate
GOLT1B	7.83464314930912e-63	1.22872892607803	0.655	0.453	2.26671895595812e-58	stellate
MAT2A	1.07079341495002e-62	1.14111896610482	0.598	0.348	3.09801950813339e-58	stellate
TAF13	1.45624526655132e-62	1.26511968772102	0.567	0.331	4.21320880518628e-58	stellate
ODC1	1.5316610280955e-62	1.42263895518088	0.731	0.574	4.43140168648591e-58	stellate
FILIP1L1	1.81516069202159e-62	1.39761905055429	0.547	0.294	5.25162291415686e-58	stellate
UTP6	2.47773114296675e-62	1.13918446825681	0.622	0.395	7.1685717428314e-58	stellate
RPF2	3.70478850426939e-62	1.29475954839127	0.683	0.479	1.07186941005522e-57	stellate
ETFA	4.82545868268743e-62	1.02569349224857	0.714	0.533	1.39610170607513e-57	stellate
NDUFAF4	5.36703350873049e-62	1.36646003851635	0.567	0.34	1.55279013474591e-57	stellate
ATG101	5.49187845266859e-62	1.16333853647232	0.636	0.416	1.58891027392608e-57	stellate
MTHFD2	6.5245369255344e-62	1.04249161716653	0.572	0.303	1.88767902329561e-57	stellate
MSANTD3	8.93038529272227e-62	1.30115831394283	0.624	0.404	2.58373907289041e-57	stellate
PAK1IP1	1.04496933662715e-61	1.55685864434526	0.559	0.334	3.02330528472967e-57	stellate
CHIC2	3.27057187888715e-61	1.14441076476313	0.646	0.436	9.46241855999629e-57	stellate
PSMD1	7.11572996150101e-61	1.0204073077359	0.756	0.631	2.05872299246147e-56	stellate
CREB3L2	2.22446454276417e-60	1.27858800241569	0.671	0.484	6.4358208151253e-56	stellate
H2AFZ	4.20551959601426e-60	1.12577362632102	0.856	0.716	1.21674092951885e-55	stellate
GAR1	8.08370766005449e-60	1.4232353005238	0.538	0.316	2.33877830020697e-55	stellate
TOMM40	8.43143099821924e-60	1.55293233831047	0.541	0.33	2.43938161640479e-55	stellate
GADD45B	1.20116236772441e-59	1.97805864150774	0.512	0.267	3.47520296230027e-55	stellate
UHRF1BP1L	1.52580095919121e-59	1.0909218349344	0.627	0.408	4.414447335132e-55	stellate
DDX54	1.57182833739871e-59	1.31465699378148	0.542	0.311	4.54761374576196e-55	stellate
ITGB1BP1	2.0164068981188e-59	1.30608387150817	0.607	0.396	5.8338684376373e-55	stellate
MORC3	3.03386587702958e-59	1.04767018716121	0.671	0.474	8.77758075542199e-55	stellate
ZBTB38	3.1959411458034e-59	1.5954808696862	0.64	0.48	9.24649692303839e-55	stellate
MAML21	5.1228188270066e-59	1.827781078253	0.583	0.362	1.48213394302955e-54	stellate
ABCE1	7.37622026896327e-59	1.10853680533176	0.684	0.519	2.13408804821645e-54	stellate
PUM3	8.45670804524961e-59	1.21705129223933	0.737	0.594	2.44669477165162e-54	stellate
VCL	1.3891161646003e-58	1.15156500512261	0.657	0.455	4.01899088742157e-54	stellate
EIF6	1.40536839928183e-58	1.01337985682734	0.72	0.539	4.06601185280218e-54	stellate
POLD2	1.50453243044889e-58	1.24893171707546	0.598	0.386	4.35291322777472e-54	stellate
SEC22B	1.69183597078299e-58	1.12503989820413	0.7	0.523	4.89481983066935e-54	stellate
SEC13	1.7621020622226e-58	1.02088933338922	0.688	0.507	5.09811368642244e-54	stellate
KDM7A	1.80800900162505e-58	1.70901267679455	0.547	0.328	5.2309316435016e-54	stellate
DNAJC2	2.20670932957804e-58	1.16130548433066	0.646	0.439	6.38445143233519e-54	stellate
PSMD9	5.49054159259739e-58	1.0887328693879	0.676	0.496	1.58852349357028e-53	stellate
SRFBP1	9.39950984951707e-58	1.1350215792316	0.645	0.44	2.71946618966228e-53	stellate
ADI11	1.2417399628899e-57	1.32739921494956	0.502	0.266	3.59260206063306e-53	stellate
NTMT1	1.40317129720418e-57	1.02138174006765	0.625	0.423	4.05965519707115e-53	stellate
PSMD14	1.53691559098213e-57	1.05381095792299	0.772	0.637	4.44660418782949e-53	stellate
DESI2	1.94194670763056e-57	1.0658357332884	0.625	0.404	5.61844021451675e-53	stellate
PUS7	8.86338212976131e-57	1.34241740415889	0.525	0.291	2.56435371778254e-52	stellate
SNRNP40	1.45650035015711e-56	1.16443154823343	0.629	0.427	4.21394681307454e-52	stellate
SEC61A1	1.80028708638477e-56	1.12313653949074	0.685	0.523	5.20859059832841e-52	stellate
IPO5	2.13987887349798e-56	1.20248058078956	0.644	0.445	6.19109755680437e-52	stellate
IMP4	3.08476444955493e-56	1.21401203786384	0.619	0.41	8.92484050545233e-52	stellate
SRSF6	3.1702936456298e-56	1.02691848013559	0.536	0.301	9.17229357553613e-52	stellate
PDCD11	3.57987559320094e-56	1.33509205017914	0.529	0.308	1.0357296066249e-51	stellate
PSMC2	4.1049399452415e-56	1.02383612710193	0.683	0.504	1.18764122495727e-51	stellate
ECHDC1	7.13659413375884e-56	1.1246083437916	0.633	0.441	2.06475941477911e-51	stellate
CALR	7.88878286330642e-56	1.01832537425635	0.853	0.713	2.28238265801181e-51	stellate
JAM3	8.7018511229504e-56	1.12735801738074	0.51	0.276	2.51761956689201e-51	stellate
CDC123	1.7063148880007e-55	1.1304254397274	0.635	0.438	4.93671023396363e-51	stellate
PLEKHM2	7.14764027346446e-55	1.06958348983733	0.605	0.393	2.06795528391874e-50	stellate
NXT1	7.46239649188941e-55	1.22208091440663	0.562	0.344	2.15902055303344e-50	stellate
SKI	1.25278440924206e-54	1.27774757299248	0.505	0.274	3.62455585281912e-50	stellate
AUP11	2.66708304198197e-54	1.11900098070387	0.62	0.423	7.71640465706224e-50	stellate
PGD	3.20831164803748e-54	1.42052414467951	0.551	0.339	9.28228726010203e-50	stellate
UBE2G2	6.80283318267476e-54	1.02106853635423	0.653	0.463	1.96819569641146e-49	stellate
RAB8B	7.45593534166328e-54	1.07408972479121	0.598	0.374	2.15715121305002e-49	stellate
ZPR1	9.75918754993554e-54	1.28029564057631	0.532	0.315	2.82352814194735e-49	stellate
DERL1	1.51193279238129e-53	1.08872270864452	0.622	0.429	4.37432395491756e-49	stellate
SSH1	1.55579733920473e-53	1.53317390595264	0.557	0.376	4.50123286178713e-49	stellate
SNX5	1.81780297509808e-53	1.18808206643132	0.516	0.293	5.25926756755376e-49	stellate
TCERG1	4.45613718384437e-53	1.04878412476031	0.651	0.451	1.28924961002985e-48	stellate
AP2M1	6.86723302398334e-53	1.17213810396568	0.717	0.574	1.98682785849886e-48	stellate
PHF5A	7.63760058792292e-53	1.20171909629763	0.519	0.299	2.20971060209786e-48	stellate
PTGR12	8.0063486392677e-53	1.09351404595774	0.661	0.486	2.31639678831293e-48	stellate
AKIRIN2	1.11854395002621e-52	1.06794915480656	0.622	0.409	3.23617135621584e-48	stellate
CREBBP	1.31643326030872e-52	1.02401942168638	0.685	0.491	3.80870470872518e-48	stellate
DCUN1D5	1.956025770302e-52	1.06153060847362	0.609	0.416	5.65917375863775e-48	stellate
PNPLA8	2.25585580241295e-52	1.15693953306356	0.718	0.561	6.52664200754115e-48	stellate
HIVEP2	2.40436880481639e-52	1.2530207885655	0.704	0.511	6.95631982609477e-48	stellate
HM13	2.65286727059518e-52	1.04699892284859	0.746	0.63	7.67527558728599e-48	stellate
SCYL1	2.94143644038879e-52	1.31389910503926	0.544	0.327	8.51016390933284e-48	stellate
GART	3.92014521741993e-52	1.2155339217953	0.567	0.365	1.13417641430393e-47	stellate
TNFRSF12A1	5.71025545261771e-52	1.06674982051809	0.741	0.525	1.65209110755135e-47	stellate
UBE2E1	8.40187454060645e-52	1.11408930709731	0.64	0.443	2.43083034208826e-47	stellate
SKIL	3.48389741354023e-51	1.01027023117076	0.606	0.409	1.00796119968546e-46	stellate
SUPT6H	3.65266316606521e-51	1.00879059147189	0.662	0.479	1.05678850720599e-46	stellate
ZNF622	1.01749251959046e-50	1.06944209767271	0.625	0.426	2.94380935767913e-46	stellate
PGM3	1.9054929868626e-50	1.19724513981011	0.68	0.511	5.51297230959088e-46	stellate
PPP1CA	2.25684504447574e-50	1.14524607212299	0.616	0.411	6.5295040826772e-46	stellate
BRIX1	2.59294658147392e-50	1.19480134903696	0.588	0.393	7.50191304952034e-46	stellate
AATF	4.02714886091455e-50	1.15495368747316	0.658	0.475	1.1651347084398e-45	stellate
TRIO	4.74522024300904e-50	1.07428604504419	0.767	0.619	1.37288712070738e-45	stellate
RANBP1	5.01140129477151e-50	1.15587656732472	0.651	0.481	1.44989862260329e-45	stellate
NCBP2	5.46635878677952e-50	1.07467045191531	0.663	0.479	1.58152692419105e-45	stellate
PNRC11	9.20056879539517e-50	1.09639114961998	0.705	0.525	2.66190856388373e-45	stellate
RBM28	1.01414209675693e-49	1.076491106492	0.605	0.404	2.93411591433716e-45	stellate
OSBPL8	1.41359247575771e-49	1.1947619292156	0.753	0.608	4.0898057508622e-45	stellate
NPC1	3.55390561536161e-49	1.13246743317686	0.616	0.409	1.02821597263642e-44	stellate
DDX49	6.77950969559702e-49	1.09900160204974	0.508	0.296	1.96144774513013e-44	stellate
[truncated: 1,908 more rows]

## Sheet: snRNA-seq
Gene	p_val	avg_log2FC	pct.1	pct.2	p_val_adj	cluster
ZNF385D	0	5.79498246139364	0.912	0.048	0	beta
TRPM3	0	3.06183511250044	0.821	0.128	0	beta
NRG1	0	2.66102620276355	0.812	0.131	0	beta
CASR	0	3.14609921289103	0.819	0.152	0	beta
MEG3	0	1.32223811479815	0.882	0.242	0	beta
HDAC9	0	2.59594684708463	0.911	0.305	0	beta
PPM1E	0	3.51356979760028	0.706	0.105	0	beta
DOCK10	0	3.98170254689744	0.662	0.062	0	beta
MEG8	0	1.80592774856478	0.779	0.196	0	beta
INS	0	3.07448584147892	0.614	0.055	0	beta
HADH	0	3.69636038839216	0.64	0.104	0	beta
ROBO2	0	3.05518656759141	0.672	0.143	0	beta
MTUS2	0	2.1193104975782	0.833	0.306	0	beta
DACH2	0	3.75108359220511	0.577	0.057	0	beta
PLCB4	0	2.36018991137341	0.776	0.26	0	beta
SLC6A6	0	2.83483483806955	0.634	0.129	0	beta
ROBO1	0	2.88596448818546	0.623	0.119	0	beta
LDLRAD4	0	1.99912988052182	0.697	0.198	0	beta
KIRREL3	0	4.23301058534983	0.538	0.052	0	beta
VAT1L	0	4.30033489457696	0.524	0.039	0	beta
SORL1	0	2.6667081516902	0.613	0.13	0	beta
GLP1R	0	3.62283073012314	0.527	0.055	0	beta
CADM1	0	1.96338662919622	0.864	0.397	0	beta
ERO1B	0	2.9652705918531	0.888	0.426	0	beta
FMN2	0	1.8466867706129	0.721	0.265	0	beta
PLCXD3	0	2.04501219985586	0.677	0.231	0	beta
AGBL4	0	1.1136502041154	0.922	0.478	0	beta
SEMA6D	0	3.39907975366876	0.518	0.077	0	beta
STXBP5L	0	1.43215244507833	0.846	0.407	0	beta
KCTD8	0	2.006564386507	0.534	0.098	0	beta
HMGCLL1	0	1.51050787982978	0.738	0.304	0	beta
FAM155A	0	1.45838237916837	0.681	0.249	0	beta
ATRNL1	0	1.70815929676766	0.797	0.367	0	beta
NFASC	0	1.69255340219369	0.716	0.286	0	beta
ABCC8	0	2.42524974551829	0.619	0.189	0	beta
SAMD3	0	1.69751102832056	0.706	0.277	0	beta
MCTP2	0	1.77234971634513	0.763	0.345	0	beta
SYT14	0	1.25631653417919	0.813	0.397	0	beta
CADPS	0	1.02488192540801	0.878	0.463	0	beta
SLC4A10	0	1.52505030959903	0.686	0.273	0	beta
KCNMA1	0	1.43198150069035	0.852	0.442	0	beta
PRUNE2	0	2.65421751013676	0.586	0.18	0	beta
DPP6	0	1.06863017215144	0.823	0.418	0	beta
DOCK3	0	1.25257778806286	0.71	0.307	0	beta
DYNC1I1	0	1.28193912668856	0.792	0.391	0	beta
CNTN5	0	1.76888948027419	0.577	0.177	0	beta
VWDE	0	2.20867545159535	0.556	0.159	0	beta
SIPA1L2	0	2.1263978603633	0.586	0.191	0	beta
SLC2A13	0	1.96843421408557	0.916	0.522	0	beta
TSHZ2	0	2.07667786977629	0.571	0.179	0	beta
SPAG16	0	1.41527647136278	0.893	0.503	0	beta
CACNA2D1	0	1.46676199940345	0.66	0.27	0	beta
KCNB2	0	1.47886534894734	0.647	0.261	0	beta
SLCO5A1	0	1.9192905563206	0.573	0.187	0	beta
SLC4A7	0	1.68293211242123	0.685	0.304	0	beta
GRIA4	0	2.25314551371324	0.507	0.126	0	beta
MCF2L2	0	1.73659641403957	0.651	0.271	0	beta
RIMBP2	0	1.50579455709396	0.727	0.349	0	beta
SLC30A8	0	2.47827434306674	0.536	0.161	0	beta
FGF14	0	1.32514966825123	0.663	0.291	0	beta
TBC1D4	0	2.16602039579253	0.567	0.195	0	beta
LINGO2	0	1.62362339157848	0.556	0.186	0	beta
UCHL1	0	1.70557792073061	0.543	0.175	0	beta
NOL4	0	1.26386373507647	0.681	0.319	0	beta
LSAMP	0	1.28909112627373	0.639	0.28	0	beta
PKIB	0	1.67442339406555	0.54	0.187	0	beta
ZNF483	0	1.14256071643858	0.812	0.463	0	beta
AKT3	0	1.18317548147469	0.873	0.525	0	beta
TTC8	0	1.47521767765192	0.652	0.307	0	beta
UNC80	0	1.32804778081914	0.627	0.284	0	beta
NBEA	0	1.25051468896784	0.869	0.526	0	beta
NALCN	0	1.15150625395173	0.682	0.343	0	beta
CD99	0	1.77384165716253	0.62	0.283	0	beta
TMOD1	0	1.16562289245751	0.884	0.548	0	beta
NAV3	0	1.5613347696157	0.554	0.224	0	beta
GAD2	0	1.92350822169743	0.529	0.2	0	beta
DNM3	0	1.2392080695674	0.511	0.183	0	beta
KIF5C	0	1.4818629332483	0.524	0.201	0	beta
MEIS2	0	1.40053338007302	0.952	0.629	0	beta
SCD5	0	1.56471429672394	0.501	0.182	0	beta
FMN1	0	1.94897729106159	0.538	0.22	0	beta
SNX29	0	1.22283700887441	0.775	0.457	0	beta
CCSER1	0	1.09630966670561	0.728	0.411	0	beta
TMEM135	0	1.2924355849647	0.631	0.319	0	beta
ASAP1	0	1.58485890328447	0.896	0.591	0	beta
PTPRD	0	1.84862782055412	0.507	0.204	0	beta
GNAS	0	1.338096718936	0.82	0.522	0	beta
ANKRD6	0	1.58146835283984	0.572	0.279	0	beta
PLCL2	0	1.32546879568737	0.617	0.328	0	beta
TTC3	0	1.03355833273731	0.84	0.552	0	beta
CHST9	0	1.47062053472483	0.514	0.227	0	beta
ME1	0	1.27468058360953	0.566	0.281	0	beta
ARHGAP44	0	1.05730586485531	0.685	0.402	0	beta
ADGRV1	0	1.19138932144968	0.5	0.218	0	beta
SNAP91	0	1.27751831323401	0.502	0.222	0	beta
TPD52	0	1.19549370620585	0.78	0.502	0	beta
PPM1L	0	1.23483449039526	0.556	0.288	0	beta
TTLL7	0	1.09924447628897	0.568	0.3	0	beta
TRIM2	0	1.02683553729575	0.678	0.411	0	beta
PHTF2	0	1.00851907632515	0.722	0.457	0	beta
NMNAT2	0	1.16410225017418	0.513	0.25	0	beta
RAPH1	0	1.2552744567083	0.601	0.34	0	beta
FKBP5	0	1.33539326163286	0.574	0.313	0	beta
ROR1	0	1.04096176993734	0.664	0.406	0	beta
RAB12	0	1.08428065389326	0.599	0.341	0	beta
SNHG14	0	1.29329462850618	0.922	0.676	0	beta
FAM135A	0	1.25521519444916	0.819	0.603	0	beta
MAML3	0	1.25545100516035	0.903	0.691	0	beta
PAPSS2	2.54859000988936e-219	1.22312173691183	0.532	0.319	7.3735806166119e-215	beta
MECOM	0	6.75541573987291	0.793	0.02	0	acinar
CD44	0	4.39709685593266	0.962	0.225	0	acinar
AC007368.1	0	7.5359666993948	0.749	0.012	0	acinar
NIBAN1	0	5.25986820954696	0.776	0.059	0	acinar
ZFP36L1	0	5.03998341640605	0.772	0.084	0	acinar
CHRM3	0	3.15329503600816	0.783	0.135	0	acinar
ZNF704	0	4.18258871330988	0.712	0.07	0	acinar
SLC25A37	0	3.73027849378335	0.732	0.11	0	acinar
TC2N	0	3.87319898488785	0.732	0.116	0	acinar
GULP1	0	2.18336338010772	0.817	0.212	0	acinar
BCAT1	0	6.6075680305381	0.614	0.01	0	acinar
MAP3K5	0	3.4581807336198	0.796	0.193	0	acinar
SNTB1	0	5.73161478697623	0.614	0.026	0	acinar
CATSPERB	0	4.79222122843641	0.66	0.073	0	acinar
TNFAIP8	0	4.33141883623866	0.745	0.158	0	acinar
MAP3K20	0	3.63662317826121	0.653	0.091	0	acinar
MGST1	0	3.40420620999364	0.594	0.048	0	acinar
FAM13A	0	3.38242353069228	0.721	0.186	0	acinar
REG1A	0	7.82486374949559	0.537	0.006	0	acinar
PTPRK	0	2.2633867068605	0.895	0.364	0	acinar
CTRB1	0	7.40359182378744	0.542	0.014	0	acinar
MET	0	2.4398140607559	0.633	0.109	0	acinar
ATP8B1	0	3.08979089424618	0.624	0.11	0	acinar
RASEF	0	3.07196714039587	0.594	0.081	0	acinar
USP53	0	2.56671962309079	0.834	0.327	0	acinar
NFIB	0	2.86997659241831	0.605	0.099	0	acinar
LENG8	0	3.42792036419188	0.774	0.279	0	acinar
WWC2	0	2.66896076391801	0.674	0.182	0	acinar
RAPGEF5	0	2.61363388432603	0.611	0.128	0	acinar
KALRN	0	4.32900311317661	0.526	0.052	0	acinar
PRKD1	0	2.84147789360135	0.633	0.166	0	acinar
RRBP1	0	2.52334449853263	0.73	0.268	0	acinar
SLC16A10	0	3.44017709174951	0.542	0.081	0	acinar
MACC1	0	2.3913914391681	0.648	0.189	0	acinar
SMAD3	0	1.3100112959774	0.692	0.233	0	acinar
CYP3A5	0	2.91760370475473	0.572	0.122	0	acinar
TANC1	0	2.61758132254468	0.563	0.118	0	acinar
ANO6	0	1.95140765870568	0.59	0.148	0	acinar
TRAF5	0	3.59481872947239	0.509	0.072	0	acinar
B3GALNT2	0	2.71322835502433	0.675	0.239	0	acinar
PELI1	0	2.56022409024272	0.606	0.176	0	acinar
SH3RF1	0	1.48617314564084	0.769	0.342	0	acinar
LGR4	0	2.18766704268272	0.678	0.252	0	acinar
RAB11FIP1	0	3.26015373646582	0.814	0.389	0	acinar
INSR	0	2.54281355194114	0.671	0.247	0	acinar
SNHG25	0	2.85121058116467	0.591	0.167	0	acinar
CAMK1D	0	2.35985403945013	0.591	0.174	0	acinar
LIMA1	0	2.50230446565388	0.588	0.174	0	acinar
RASGRP3	0	2.86172805831779	0.512	0.1	0	acinar
PARVA	0	2.54760315186656	0.602	0.191	0	acinar
PARP4	0	1.85627741457863	0.707	0.297	0	acinar
AKAP13	0	1.68447049175437	0.892	0.485	0	acinar
GOLGA8B	0	2.12192077935549	0.829	0.427	0	acinar
MAN2A1	0	1.90835381296361	0.742	0.341	0	acinar
SLC49A4	0	2.30774263476562	0.656	0.257	0	acinar
SLC7A11	0	3.229129049162	0.609	0.212	0	acinar
MYRIP	0	3.16164896051839	0.502	0.108	0	acinar
PPARD	0	2.81390060773717	0.531	0.137	0	acinar
BACE2	0	1.74036233724931	0.658	0.264	0	acinar
EXT1	0	1.48595737218272	0.762	0.369	0	acinar
PPFIBP1	0	2.25374054344646	0.514	0.124	0	acinar
COBLL1	0	2.10504926039755	0.856	0.466	0	acinar
BAIAP2L1	0	1.91537314165052	0.604	0.215	0	acinar
ENAH	0	2.19278520461277	0.601	0.218	0	acinar
LINC00342	0	3.46251568046171	0.652	0.276	0	acinar
THRB	0	1.71043219124979	0.652	0.276	0	acinar
PRKG1	0	1.73974617096469	0.527	0.162	0	acinar
CADPS2	0	2.22661296876131	0.507	0.144	0	acinar
ANKRD36C	0	3.3917481472444	0.695	0.333	0	acinar
LYN	0	1.8266893831828	0.534	0.177	0	acinar
EOGT	0	2.50093834902194	0.527	0.17	0	acinar
SPATA13	0	2.15493740226247	0.841	0.484	0	acinar
MAP3K13	0	2.13988507977744	0.593	0.239	0	acinar
ZSWIM6	0	1.76435395398099	0.899	0.545	0	acinar
FAM160A1	0	1.9407858399572	0.66	0.31	0	acinar
RBM47	0	1.51774073348174	0.747	0.397	0	acinar
FAM107B	0	2.45437258903476	0.595	0.245	0	acinar
DENND1B	0	1.68541115832841	0.658	0.313	0	acinar
ARHGAP10	0	2.01085196124458	0.546	0.203	0	acinar
MLXIP	0	1.77539678477238	0.664	0.323	0	acinar
PBX1	0	2.66411703290999	0.707	0.368	0	acinar
ETV6	0	1.62901572607457	0.816	0.485	0	acinar
STXBP6	0	2.00548946238012	0.508	0.181	0	acinar
PACS1	0	1.76454697008621	0.667	0.343	0	acinar
ARHGAP24	0	2.03974580181142	0.566	0.245	0	acinar
CTNND1	0	1.38606974007269	0.896	0.592	0	acinar
TNS3	0	1.50230680308958	0.874	0.601	0	acinar
NEAT1	0	2.44446168558742	0.999	0.727	0	acinar
VMP1	0	1.79435470801951	0.879	0.617	0	acinar
PHIP	0	1.42217183189414	0.83	0.59	0	acinar
PITPNC1	0	2.03111619665556	0.813	0.589	0	acinar
TMEM165	0	1.23703530191923	0.857	0.644	0	acinar
MGAT5	2.3745184339742e-306	1.78172588781001	0.65	0.321	6.86995673317414e-302	acinar
CYTH1	1.23956479157776e-305	1.56575343239166	0.582	0.24	3.58630885499277e-301	acinar
CEMIP2	1.43764469612671e-302	2.02646443599064	0.644	0.326	4.15939363483379e-298	acinar
GALNT2	1.54043048768361e-299	2.2943338489421	0.624	0.326	4.45677348696621e-295	acinar
KIAA1217	1.08429885903956e-298	1.19371776806187	0.756	0.387	3.13709345897326e-294	acinar
PELI2	4.53969403491824e-298	2.08061763976679	0.7	0.406	1.31342427818254e-293	acinar
USP3	4.5600225953694e-296	1.30150039180515	0.804	0.556	1.31930573729228e-291	acinar
AK3	1.04436044524647e-295	1.98612671199768	0.57	0.263	3.02154364018709e-291	acinar
GAREM1	2.52787055337024e-294	2.01964185264592	0.547	0.226	7.31363508501078e-290	acinar
LRMDA	1.2444351599074e-290	1.30413631505616	0.777	0.446	3.60039980464409e-286	acinar
SRGAP1	2.28670532503473e-290	1.50478541137372	0.611	0.278	6.61589584639048e-286	acinar
MTUS1	6.60228394935323e-290	1.94394667437453	0.571	0.258	1.91017279222688e-285	acinar
MYO10	1.02012809467895e-288	1.12104757291074	0.587	0.231	2.95143460352515e-284	acinar
NFKBIZ	8.78390257905005e-287	1.97682706378326	0.552	0.24	2.54135869417076e-282	acinar
SAT1	9.5656181771804e-285	2.69141133080643	0.535	0.209	2.76752465102183e-280	acinar
CDKAL1	4.64378831113531e-281	1.18124688282594	0.841	0.624	1.34354083417767e-276	acinar
ARHGEF12	2.0705775010951e-274	1.13812792711741	0.835	0.617	5.99059482616834e-270	acinar
ITSN2	4.47662456634973e-274	1.23704804371115	0.823	0.586	1.2951770195363e-269	acinar
SLC38A9	8.73319971263621e-272	1.77577874407622	0.543	0.242	2.52668934085991e-267	acinar
ATP11B	1.68984700129402e-271	1.33146004119589	0.76	0.507	4.88906534414387e-267	acinar
RAPGEF2	1.14308117475455e-261	1.44443428395642	0.769	0.507	3.30716245479986e-257	acinar
EIF5B	7.95014133525305e-261	1.39136718529728	0.734	0.476	2.30013489111541e-256	acinar
LARGE1	6.23338752793074e-252	1.32899882959035	0.675	0.366	1.80344367958092e-247	acinar
TJP1	5.76415620233319e-251	1.26099978925081	0.824	0.608	1.66768567245904e-246	acinar
HOMER2	1.14005722297415e-250	2.02918413694492	0.553	0.269	3.2984135575088e-246	acinar
ELF1	1.98070160134421e-250	1.24641857899878	0.777	0.542	5.73056587300906e-246	acinar
RB1CC1	6.16186055821392e-247	1.03694130903521	0.873	0.687	1.78274949670245e-242	acinar
UMAD1	1.06880914295618e-242	1.2706953883361	0.765	0.514	3.09227861240081e-238	acinar
LRIG1	1.06977945284874e-241	1.86415703761987	0.606	0.331	3.09508591298198e-237	acinar
COG5	8.53081198925055e-241	1.18850222999757	0.76	0.529	2.46813452472997e-236	acinar
MYO6	9.13516037452785e-237	1.13769217165611	0.826	0.622	2.6429845995584e-232	acinar
FTH1	4.28870960257835e-233	2.01022097409789	0.542	0.234	1.24080946221797e-228	acinar
NFIA	2.85289929290696e-232	1.68125726126993	0.529	0.245	8.2540082342384e-228	acinar
ESYT2	1.5298218297034e-230	1.38253524255846	0.633	0.351	4.42608051769787e-226	acinar
CLIP1	7.05089372441103e-228	1.32051094321138	0.759	0.556	2.0399645723466e-223	acinar
GMDS	8.97710410922465e-227	1.40349701563	0.638	0.346	2.59725576088088e-222	acinar
RNF149	1.1627940541363e-226	1.42309687224669	0.671	0.409	3.36419575742716e-222	acinar
GCLC	2.45489972229307e-225	2.90978347999352	0.581	0.324	7.1025158765383e-221	acinar
UBE2H	7.96335947706025e-220	1.14970865205898	0.851	0.681	2.30395916390307e-215	acinar
IL6ST	3.46104994078355e-218	1.32034058652731	0.668	0.402	1.0013509688675e-213	acinar
ADGRA3	2.31576729275513e-217	1.35127002756158	0.553	0.267	6.69997793139914e-213	acinar
TPM1	7.92323366305606e-216	2.25767068576164	0.524	0.25	2.29234996339538e-211	acinar
LNX2	1.35452618069726e-214	1.67088088224568	0.5	0.235	3.91891514599331e-210	acinar
MYO5B	1.83921068369071e-214	1.61091734939011	0.634	0.369	5.32120435005395e-210	acinar
DTWD1	5.66116008744389e-211	1.61068990965408	0.519	0.257	1.63788683649927e-206	acinar
MYH9	1.17022415762683e-210	1.64794040945228	0.58	0.305	3.38569253284593e-206	acinar
PPP2R2D	1.88825134838356e-204	1.66744869609732	0.59	0.336	5.46308880114332e-200	acinar
NAA16	1.83325189242195e-202	1.48904455164136	0.567	0.313	5.30396437515517e-198	acinar
WRN	2.6268350920659e-202	1.17607221518335	0.711	0.476	7.59995928836507e-198	acinar
ARHGEF28	5.97213284410948e-202	1.2666513203369	0.648	0.383	1.72785747445776e-197	acinar
SMARCC1	9.37577563655387e-201	1.14874085108251	0.702	0.463	2.71259940716776e-196	acinar
DDX5	7.42537550886423e-200	1.02453504842576	0.831	0.66	2.1483096422246e-195	acinar
PPP2R3A	8.91204381451358e-200	1.37849529720757	0.579	0.305	2.57843251641507e-195	acinar
CTTN	2.34183293989082e-199	1.18967698311593	0.671	0.407	6.77539106169211e-195	acinar
PAWR	1.58206606265215e-197	1.18742231065971	0.683	0.428	4.57723353246519e-193	acinar
RIC1	3.53524657806707e-195	1.26304146835489	0.649	0.406	1.02281753996637e-190	acinar
PARD3B	7.50573006056641e-195	1.19511454118132	0.669	0.411	2.17155782112307e-190	acinar
UGDH	8.58646424146369e-191	2.13521176955872	0.516	0.279	2.48423583434027e-186	acinar
PABPC1	4.40961230970777e-190	1.2033714997061	0.689	0.448	1.27578903344465e-185	acinar
PCMTD1	1.84937685815017e-188	1.23440869588525	0.664	0.429	5.35061712600008e-184	acinar
EIF3J	7.02006188211496e-185	1.4896876101826	0.548	0.305	2.0310443037335e-180	acinar
TXNRD1	7.127485409131e-185	1.80877478187691	0.732	0.546	2.06212407856978e-180	acinar
PHLPP1	1.68347560200676e-181	1.57944184180918	0.507	0.259	4.87063161172595e-177	acinar
MTR	6.23622590951887e-181	1.19311106671168	0.648	0.415	1.804264880142e-176	acinar
ARHGAP17	8.53526813020901e-179	1.36931943949054	0.551	0.307	2.46942377543207e-174	acinar
L3MBTL4	8.55048519659134e-177	1.22919383018291	0.507	0.245	2.47382637707781e-172	acinar
RAPGEF1	2.75794658296783e-176	1.21960166975896	0.706	0.498	7.97929105384252e-172	acinar
MAGI3	1.63549464916943e-175	1.2942141848345	0.595	0.348	4.731813118977e-171	acinar
RBM25	1.72867490689104e-175	1.0306319540845	0.819	0.669	5.00140224061715e-171	acinar
ABL2	3.03014204705796e-175	1.37196570304587	0.612	0.395	8.7668069705481e-171	acinar
MTAP	9.86307612860863e-168	1.40962140684341	0.521	0.284	2.85358518552905e-163	acinar
DIAPH1	2.06397345689783e-167	1.12348813597146	0.635	0.403	5.97148800549682e-163	acinar
NEDD4L	2.11380322419736e-167	1.41599124973067	0.709	0.495	6.11565548824781e-163	acinar
ICA1	5.03187920040951e-167	1.30420338072529	0.626	0.409	1.45582329026248e-162	acinar
VGLL4	1.97942716698247e-164	1.3316823083871	0.528	0.286	5.72687867951368e-160	acinar
H3F3B	3.69262699323278e-163	2.07185318743516	0.527	0.286	1.06835084168211e-158	acinar
FAM214A	9.23383478776356e-163	1.21927774510224	0.658	0.456	2.67153308079575e-158	acinar
GRB10	3.37145329042001e-161	1.10363970865167	0.683	0.462	9.75428865984316e-157	acinar
GLG1	5.5215901885868e-161	1.06186979820349	0.768	0.608	1.59750647336193e-156	acinar
FGFR1	6.5635653813973e-161	1.3590974066678	0.553	0.312	1.89897073614587e-156	acinar
CCPG1	8.59966992237468e-158	1.17466794598967	0.641	0.432	2.48805650194144e-153	acinar
OGT	2.25444092416771e-157	1.03142681545097	0.693	0.491	6.52254848180202e-153	acinar
SESTD1	3.06096402668793e-155	1.0451371143638	0.735	0.561	8.85598112201351e-151	acinar
INPP4B	3.55207612874206e-155	1.29609376151578	0.507	0.27	1.02768666556765e-150	acinar
SF3B1	5.18248509294728e-154	1.23575119110875	0.637	0.435	1.49939658709151e-149	acinar
RAP1GDS1	4.27518340348305e-153	1.27779055314936	0.536	0.308	1.23689606229572e-148	acinar
CEP192	2.75128269527851e-151	1.31018134396541	0.528	0.305	7.96001109397979e-147	acinar
MTX2	1.3423731008135e-150	1.28365399283069	0.541	0.323	3.8837538552736e-146	acinar
STAM	1.86636416431942e-147	1.38897545021316	0.501	0.279	5.39976480020896e-143	acinar
GTF2E2	7.90977748942697e-146	1.25340356476778	0.567	0.353	2.28845682324101e-141	acinar
CDYL	1.64448923566237e-144	1.147562010783	0.57	0.343	4.75783625661838e-140	acinar
MBD2	5.72523072171825e-141	1.30000089387879	0.508	0.287	1.65642375240752e-136	acinar
NEK7	8.70607560058281e-140	1.06808170842013	0.598	0.385	2.51884179276062e-135	acinar
STAU1	1.06988091713391e-139	1.23312761717097	0.568	0.357	3.09537946945182e-135	acinar
IFRD1	2.66008102933299e-138	1.4287518278477	0.51	0.292	7.69614643406621e-134	acinar
CDH1	1.59610826368578e-133	1.85669947320773	0.526	0.316	4.61786042849569e-129	acinar
MYO5C	3.00150640504013e-132	1.0972108049128	0.555	0.337	8.68395833106211e-128	acinar
TAF1D	7.3242192221178e-132	1.09836677589855	0.619	0.423	2.11904310534312e-127	acinar
TBC1D23	3.71760830564655e-129	1.01127725864945	0.6	0.397	1.07557843498966e-124	acinar
EIF2AK3	1.98792957732727e-128	1.12483569078748	0.555	0.342	5.75147785312325e-124	acinar
ANAPC5	1.07479058184609e-127	1.19723894581239	0.5	0.291	3.10958411139712e-123	acinar
CSNK1D	1.55634625085607e-127	1.02289238656367	0.59	0.381	4.50282097297679e-123	acinar
UBE2E3	4.18547255656572e-127	1.01252427727025	0.641	0.448	1.21094092006559e-122	acinar
IQCB1	8.78464094985804e-127	1.16096953843086	0.563	0.368	2.54157231961293e-122	acinar
SLK	1.11272406124697e-126	1.27062410801742	0.542	0.346	3.21933325399975e-122	acinar
PDCD4	7.25466093650172e-126	1.5377299195237	0.527	0.335	2.09891850214868e-121	acinar
TBRG1	1.17436934328033e-125	1.06712848666662	0.61	0.411	3.39768538397866e-121	acinar
ARHGEF10L	4.57801393581694e-122	1.47363320953666	0.534	0.339	1.32451099191056e-117	acinar
RIOK3	9.5465976642017e-122	1.1584292621266	0.533	0.331	2.76202163620684e-117	acinar
CCDC50	1.7994224252135e-117	1.06822323865395	0.515	0.316	5.20608896062771e-113	acinar
ECHDC2	8.35639506952108e-117	1.07919721776276	0.544	0.349	2.41767222151384e-112	acinar
ATRN	2.03630883583392e-115	1.33887900938694	0.5	0.313	5.89144872383469e-111	acinar
UBE2G2	7.20461947733298e-111	1.13672204299119	0.522	0.336	2.08444050718198e-106	acinar
PSD3	3.44277357863711e-108	1.09655256395526	0.641	0.469	9.9606325177129e-104	acinar
DHX32	2.55624289457619e-105	1.02874697743207	0.55	0.366	7.39572194258783e-101	acinar
HIBADH	3.99294991781969e-105	1.07377190142615	0.526	0.343	1.15524027022359e-100	acinar
POLR2B	2.7871277309302e-102	1.04392794532712	0.527	0.347	8.06371795112727e-98	acinar
UPF2	5.1523601664873e-99	1.00066393834769	0.529	0.349	1.49068084336811e-94	acinar
RNF38	6.34160211509354e-96	1.19938187130924	0.585	0.428	1.83475232393886e-91	acinar
PDZD8	1.1750014242387e-88	1.14347520673897	0.51	0.348	3.39951412060742e-84	acinar
FOXO3	4.08284768520522e-80	1.14195749614421	0.529	0.373	1.18124949228357e-75	acinar
C6orf62	4.94060635050515e-80	1.09916961431022	0.567	0.426	1.42941622932815e-75	acinar
SOD2	1.41449287867104e-75	1.69871538817277	0.505	0.359	4.09241079657106e-71	acinar
SMIM14	4.7787578460722e-73	1.15373372245251	0.505	0.357	1.38259022002561e-68	acinar
SQSTM1	9.01875317100951e-47	1.09548922708233	0.712	0.667	2.60930566743647e-42	acinar
GCG	0	3.86646748602228	0.716	0.031	0	alpha
DSCAM	0	3.05958500939392	0.814	0.176	0	alpha
MMP16	0	4.21111112730759	0.71	0.076	0	alpha
TTR	0	3.47250637277615	0.69	0.083	0	alpha
GPC6	0	2.42835159867153	0.812	0.206	0	alpha
FSTL5	0	3.86303678534924	0.655	0.059	0	alpha
SAMD5	0	2.130705730822	0.844	0.275	0	alpha
PPP2R2B	0	4.36398597875137	0.635	0.067	0	alpha
SLC35F4	0	2.73056484846477	0.728	0.174	0	alpha
AL033504.1	0	2.16867822349007	0.793	0.251	0	alpha
GRIA3	0	2.6600995006978	0.79	0.273	0	alpha
HS6ST3	0	2.59215666310456	0.955	0.441	0	alpha
DMD	0	3.46538526864399	0.649	0.135	0	alpha
MAMLD1	0	2.65537749726914	0.703	0.195	0	alpha
SNTG1	0	2.19671483915273	0.69	0.187	0	alpha
STK32B	0	5.22765062429894	0.512	0.021	0	alpha
SPOCK3	0	5.00160935802819	0.511	0.021	0	alpha
POU6F2	0	3.60480356989447	0.528	0.053	0	alpha
SMOC1	0	3.05337303733176	0.558	0.09	0	alpha
SLC7A2	0	2.70158491401124	0.852	0.397	0	alpha
ZDHHC14	0	2.32916226437512	0.799	0.354	0	alpha
RNF144A	0	2.71329398282835	0.568	0.126	0	alpha
NCAM1	0	2.12115501425639	0.774	0.34	0	alpha
SLC35F3	0	1.92712273836952	0.863	0.43	0	alpha
PALLD	0	2.53113949490596	0.722	0.304	0	alpha
AUTS2	0	2.03707790893434	0.692	0.281	0	alpha
STARD13	0	2.19041789777805	0.773	0.364	0	alpha
CPNE8	0	1.62857711293765	0.623	0.236	0	alpha
RGS7	0	1.76793514137722	0.97	0.597	0	alpha
DAPK2	0	1.80029150636868	0.612	0.241	0	alpha
SNAP25	0	1.52714112361877	0.864	0.493	0	alpha
CACNA1C	0	1.17985962453682	0.923	0.567	0	alpha
PDE3B	0	2.17125292936259	0.639	0.286	0	alpha
RTN1	0	1.42153451075869	0.803	0.453	0	alpha
KCND3	0	1.79511049477703	0.578	0.233	0	alpha
PDE4D	0	1.33247428932154	0.899	0.561	0	alpha
TMEM132D	0	1.18341143688276	0.884	0.547	0	alpha
KCNMB2	0	1.52921373552608	0.788	0.452	0	alpha
PCSK2	0	2.02853695726674	0.627	0.292	0	alpha
ST18	0	1.45329400283486	0.814	0.482	0	alpha
MTMR7	0	1.43694037603302	0.792	0.462	0	alpha
KCNJ6	0	1.37787713641406	0.713	0.384	0	alpha
PTPRN2	0	1.47063607845277	0.909	0.585	0	alpha
SNED1	0	1.6202092933613	0.69	0.367	0	alpha
SAMD4A	0	1.51047279927969	0.771	0.451	0	alpha
FGF12	0	1.99722446135098	0.542	0.224	0	alpha
FAM110B	0	1.81470318056038	0.52	0.209	0	alpha
CNTNAP5	0	1.65100250135205	0.538	0.228	0	alpha
PAK3	0	1.75503728242066	0.888	0.578	0	alpha
HDAC4	0	1.43723315226624	0.652	0.347	0	alpha
NLGN4Y	0	1.7698151532391	0.675	0.37	0	alpha
LRRFIP1	0	1.58201166141233	0.908	0.607	0	alpha
GNAI1	0	1.50685698718804	0.561	0.26	0	alpha
USP25	0	1.47805985124304	0.718	0.422	0	alpha
PAX6	0	2.15140826953594	0.571	0.276	0	alpha
TMEM178B	0	1.43702504855075	0.722	0.429	0	alpha
CACNB2	0	1.73584530682429	0.895	0.61	0	alpha
PPP3CA	0	1.27036980296366	0.72	0.442	0	alpha
PRKCE	0	1.45799651392443	0.833	0.563	0	alpha
WDR59	0	1.64307550041955	0.659	0.393	0	alpha
ELL2	0	1.28704009404519	0.912	0.689	0	alpha
GLS	0	1.47731753235788	0.86	0.653	0	alpha
SSH2	0	1.01764277908359	0.857	0.656	0	alpha
RUFY3	0	1.26917417855834	0.93	0.75	0	alpha
FAM135B	6.4302495611756e-306	1.57048900391653	0.541	0.252	1.86039980303932e-301	alpha
VLDLR-AS1	3.15618348127619e-297	1.55776925244544	0.54	0.258	9.13147004802828e-293	alpha
PDE10A	4.82042284563087e-291	1.91840445888598	0.59	0.333	1.39464473769792e-286	alpha
DACH1	3.15657442278998e-289	1.70415966606806	0.62	0.348	9.13260112001598e-285	alpha
MCU	2.98999352428228e-285	1.40775260248226	0.611	0.334	8.65064926445349e-281	alpha
LRRTM4	1.89371818321866e-283	1.08319938093177	0.714	0.411	5.47890544768824e-279	alpha
MOB1B	1.58422908993105e-277	1.32608110191632	0.646	0.386	4.5834916029885e-273	alpha
WWC1	4.08543131393521e-272	1.30609334001308	0.606	0.323	1.18199698774774e-267	alpha
SDK1	2.06822518391122e-268	1.01559927389576	0.908	0.72	5.98378910209195e-264	alpha
RCAN2	1.85651256891918e-266	1.29147597023968	0.616	0.339	5.37126216439697e-262	alpha
GDAP1	7.33238710662355e-265	1.16630502107697	0.666	0.394	2.12140623768833e-260	alpha
ABLIM1	5.65584640997701e-260	1.048908027255	0.818	0.62	1.63634948333455e-255	alpha
IARS	4.80511953725604e-256	1.11584899731848	0.778	0.555	1.39021718451892e-251	alpha
SH3GL2	9.22310698337909e-255	1.29489368954563	0.591	0.319	2.66842931243124e-250	alpha
DIP2C	3.94223418134625e-250	1.06282235509055	0.885	0.741	1.1405671933471e-245	alpha
DIAPH2	2.25750716450068e-249	1.33895340074912	0.669	0.419	6.53141972833337e-245	alpha
SIPA1L3	9.06283025649701e-247	1.02996608027507	0.759	0.523	2.62205804980972e-242	alpha
GABRB3	4.18470258983273e-241	1.14791622706458	0.685	0.422	1.21071815329041e-236	alpha
RNF150	1.8970912231627e-240	1.95135642640235	0.512	0.272	5.48866432685431e-236	alpha
SOX5	4.10477399696377e-231	1.18422385217594	0.575	0.322	1.18759321280156e-226	alpha
CPE	5.35170893547266e-204	1.0785603773476	0.712	0.476	1.54835642921095e-199	alpha
MICU1	1.77393987768892e-201	1.15858242985748	0.608	0.374	5.13236285412957e-197	alpha
GARS	2.40076648194396e-201	1.3271087226184	0.508	0.273	6.94589758556027e-197	alpha
TENT5A	3.27500887208225e-184	1.08464110896111	0.587	0.351	9.47525566870838e-180	alpha
CARS	2.11657435008534e-182	1.08396944738493	0.598	0.375	6.12367290966692e-178	alpha
MYH10	3.28376969995189e-179	1.07240316196072	0.606	0.4	9.5006024959008e-175	alpha
BICD1	1.09042658755979e-170	1.02435754638625	0.641	0.422	3.15482220312799e-166	alpha
AC104123.1	3.46659778015588e-168	1.90734485781811	0.547	0.357	1.0029560697547e-163	alpha
NAV1	1.57023710235208e-167	1.08860814344852	0.545	0.331	4.54300998452503e-163	alpha
CNKSR3	1.56124822800884e-159	1.25413415688516	0.534	0.327	4.51700337327516e-155	alpha
MTHFD1L	5.75650795427642e-153	1.01285961575915	0.603	0.409	1.66547288133125e-148	alpha
LINC01619	4.11138745406284e-144	1.03615984651402	0.7	0.521	1.18950661820946e-139	alpha
RHOQ	1.77266193739351e-141	1.16637763098323	0.576	0.395	5.1286655172669e-137	alpha
AL139383.1	2.08912383074842e-120	1.08889561452087	0.538	0.358	6.04425306712133e-116	alpha
ABCC3	0	4.8052580459329	0.808	0.061	0	ductal
THSD4	0	5.22893325460793	0.773	0.052	0	ductal
SVIL	0	3.96710138156594	0.906	0.193	0	ductal
SMAD31	0	3.60608999321476	0.902	0.212	0	ductal
MYO1E	0	3.51472141017594	0.778	0.133	0	ductal
ARHGAP26	0	3.71266271226193	0.833	0.203	0	ductal
LAMC2	0	5.24058790204933	0.688	0.059	0	ductal
YAP1	0	3.51059665464519	0.702	0.092	0	ductal
MYOF	0	5.43678097826734	0.634	0.028	0	ductal
PMEPA1	0	6.3771787834326	0.619	0.023	0	ductal
ITGA2	0	3.88756203302181	0.699	0.106	0	ductal
PCSK5	0	3.72127777360268	0.676	0.084	0	ductal
TFPI	0	3.15406423277237	0.693	0.101	0	ductal
MET1	0	2.99947132056272	0.693	0.107	0	ductal
SEPTIN9	0	3.52242661904336	0.684	0.102	0	ductal
OSMR	0	3.6354788455957	0.65	0.083	0	ductal
SHANK2	0	3.98504238207557	0.625	0.064	0	ductal
ADAMTS9	0	7.58380532350415	0.566	0.008	0	ductal
ANXA2	0	2.92827992080381	0.809	0.253	0	ductal
TGFA	0	5.22005875213175	0.582	0.027	0	ductal
DOCK5	0	3.48469542963959	0.626	0.089	0	ductal
CYTOR	0	3.28134157104606	0.623	0.092	0	ductal
SLC28A3	0	7.43202664664041	0.536	0.006	0	ductal
RHPN2	0	4.89775369916147	0.565	0.035	0	ductal
EPS8	0	3.32828829956281	0.645	0.116	0	ductal
BACE21	0	1.68478578414086	0.782	0.254	0	ductal
ANO61	0	2.77470060607435	0.669	0.144	0	ductal
ITGA3	0	4.22132666827755	0.614	0.09	0	ductal
MACC11	0	2.18841702865653	0.706	0.188	0	ductal
CYP3A51	0	2.51263816484474	0.628	0.12	0	ductal
TJP2	0	2.33079623992073	0.714	0.208	0	ductal
UGCG	0	3.5054798242764	0.618	0.113	0	ductal
EXT11	0	2.3237472258642	0.861	0.361	0	ductal
SEL1L3	0	2.61059591916611	0.696	0.197	0	ductal
KIAA12171	0	1.95887769174291	0.873	0.377	0	ductal
ST3GAL1	0	3.20958347668038	0.62	0.13	0	ductal
SAT11	0	2.07071192426304	0.684	0.195	0	ductal
BICC1	0	4.01277892744217	0.549	0.062	0	ductal
SH3RF11	0	1.91956471211016	0.823	0.341	0	ductal
CRIM1	0	2.48288300804792	0.671	0.191	0	ductal
ITGB1-DT	0	3.81009151168407	0.587	0.11	0	ductal
BAIAP2L11	0	2.18815357577703	0.684	0.21	0	ductal
EPB41L4A	0	2.94445111046867	0.572	0.101	0	ductal
NFIB1	0	2.49828998897957	0.579	0.108	0	ductal
PDGFC	0	3.25427103989461	0.536	0.066	0	ductal
WWTR1	0	2.68249510711961	0.663	0.195	0	ductal
CAPN2	0	2.49869672187426	0.718	0.25	0	ductal
PTPRK1	0	1.66393036753438	0.841	0.378	0	ductal
RASEF1	0	2.45469518670793	0.553	0.093	0	ductal
NCEH1	0	3.42077865193131	0.572	0.113	0	ductal
RUNX1	0	2.8095700908342	0.545	0.088	0	ductal
IGF2BP2	0	1.93285886410787	0.69	0.236	0	ductal
RANBP17	0	2.84811382672781	0.562	0.11	0	ductal
CD59	0	2.9362988176029	0.562	0.114	0	ductal
SLC38A1	0	2.58580172683823	0.55	0.103	0	ductal
SPATS2L	0	2.1241890129552	0.659	0.214	0	ductal
ZNF83	0	2.66675537775134	0.763	0.321	0	ductal
ARHGAP8	0	3.33506943783519	0.505	0.063	0	ductal
SLC4A4	0	3.80572293040661	0.516	0.076	0	ductal
RBPMS	0	2.58789862417399	0.624	0.184	0	ductal
RBM471	0	1.99827780406233	0.827	0.391	0	ductal
MIR4435-2HG	0	2.10041730597414	0.68	0.245	0	ductal
TUBB6	0	3.61410064031796	0.5	0.066	0	ductal
FMNL2	0	3.32300690076748	0.551	0.118	0	ductal
ARAP2	0	3.15550864904253	0.503	0.07	0	ductal
MYO5B1	0	2.1063781268119	0.78	0.353	0	ductal
BMPR1B	0	2.77723386153312	0.513	0.089	0	ductal
PTPN12	0	2.17990600024707	0.716	0.292	0	ductal
ADGRA31	0	2.07792367465116	0.675	0.255	0	ductal
PARP41	0	1.86069636960802	0.719	0.301	0	ductal
TANC11	0	2.21802534149035	0.54	0.126	0	ductal
MAP3K201	0	1.69528023455553	0.527	0.113	0	ductal
LIPH	0	3.25797023227885	0.502	0.092	0	ductal
GULP11	0	1.72186382498573	0.648	0.24	0	ductal
DGKH	0	2.45692906355517	0.575	0.168	0	ductal
MGAT51	0	1.80359565084976	0.721	0.316	0	ductal
RAPGEF51	0	2.21333270878318	0.543	0.142	0	ductal
ATP11A	0	2.01721940189038	0.635	0.235	0	ductal
LARGE11	0	1.68853419797212	0.758	0.359	0	ductal
ITGB1	0	2.19538217776939	0.842	0.444	0	ductal
ANXA4	0	2.62408914519509	0.606	0.209	0	ductal
UBC	0	1.90369973372444	0.63	0.233	0	ductal
CFLAR	0	1.9863320646297	0.711	0.324	0	ductal
ARHGEF3	0	1.69573854984897	0.603	0.222	0	ductal
FAM102A	0	2.34555091821622	0.617	0.236	0	ductal
DENND2C	0	2.14918926418805	0.531	0.151	0	ductal
BACH1	0	1.91532719288935	0.781	0.402	0	ductal
FGD6	0	2.50023970017421	0.553	0.176	0	ductal
LMO7	0	2.2441956563256	0.677	0.3	0	ductal
MLLT3	0	2.17819997369808	0.568	0.192	0	ductal
ACTN4	0	1.88246336095206	0.708	0.336	0	ductal
AKAP131	0	1.48028165706116	0.86	0.494	0	ductal
MPRIP	0	1.83770273923088	0.688	0.326	0	ductal
SLCO3A1	0	1.91936400438628	0.635	0.276	0	ductal
KIF13B	0	1.74543917044805	0.728	0.372	0	ductal
LINC003421	0	1.40568752921224	0.636	0.282	0	ductal
PARP14	0	2.48954594077528	0.519	0.167	0	ductal
CTTN1	0	1.49008604623287	0.752	0.4	0	ductal
TMEM51	0	1.95951306803988	0.531	0.181	0	ductal
CTNND11	0	1.89995890436607	0.94	0.59	0	ductal
PKP4	0	1.57072187386574	0.754	0.405	0	ductal
KLF6	0	1.90487546266897	0.5	0.153	0	ductal
EZR	0	2.10452188545878	0.519	0.174	0	ductal
CHKA	0	1.86335295245685	0.65	0.305	0	ductal
ZSWIM61	0	1.54472196719742	0.893	0.55	0	ductal
SMURF1	0	1.81711716854995	0.917	0.58	0	ductal
TXNRD11	0	1.60415558311134	0.846	0.534	0	ductal
DOCK1	0	1.41634064304343	0.857	0.549	0	ductal
VMP11	0	1.33540098645742	0.922	0.615	0	ductal
AFDN	0	1.94832916373249	0.902	0.596	0	ductal
MYO61	0	1.55604926718795	0.918	0.613	0	ductal
PARD3	0	1.63403178528502	0.935	0.651	0	ductal
AGAP1	0	1.38419619239986	0.899	0.647	0	ductal
LPP	0	1.13622212614217	0.947	0.756	0	ductal
RASA2	1.28218499429182e-302	1.56980386498675	0.747	0.428	3.70961762548509e-298	ductal
B4GALT5	1.1611435170224e-295	1.76005675568566	0.63	0.291	3.35942042344922e-291	ductal
ABI1	3.58413529501782e-293	1.57565882118238	0.704	0.373	1.03696202355455e-288	ductal
ERBIN	1.61729117104897e-283	1.50408100190246	0.713	0.384	4.67914681607887e-279	ductal
ANKRD36C1	2.68881975916216e-283	1.36794142254308	0.665	0.341	7.77929332720795e-279	ductal
OXSR1	1.02153053664117e-279	1.96081110855963	0.511	0.199	2.95549214861024e-275	ductal
STK3	7.65590456151494e-279	1.35110172960656	0.767	0.46	2.2150063077375e-274	ductal
ARHGAP21	6.73743583304243e-278	1.62966336399507	0.646	0.319	1.94927493521584e-273	ductal
HIF1A	2.01447885990018e-276	1.87700988059202	0.679	0.37	5.8282902374632e-272	ductal
TANK	1.77285295402217e-275	1.51588910974288	0.681	0.358	5.12921816657694e-271	ductal
VPS37B	3.32778816809415e-272	1.70823988428198	0.558	0.236	9.62795672792999e-268	ductal
LIMA11	7.85387917448072e-272	1.66589034809563	0.514	0.188	2.27228432276076e-267	ductal
SRGAP11	7.2203841307968e-271	1.71339754269728	0.614	0.282	2.08900153672213e-266	ductal
USP531	2.9381070846986e-270	1.27937180559619	0.697	0.35	8.50053141744998e-266	ductal
CAPZA1	1.42959714224282e-267	1.19980376173765	0.828	0.587	4.13611045193694e-263	ductal
PICALM	1.23719452430786e-263	1.15069221672857	0.861	0.644	3.5794511977275e-259	ductal
ARHGAP12	5.05148808091967e-258	1.55557802288526	0.635	0.32	1.46149653157168e-253	ductal
NPEPPS	1.72677706968929e-253	1.23184544734064	0.808	0.562	4.99591141802505e-249	ductal
PRKCA	2.48949884132465e-253	1.62176768063515	0.68	0.371	7.20261804772049e-249	ductal
FARP1	3.28357228369493e-253	1.42911479975313	0.723	0.434	9.50003133118616e-249	ductal
MYH91	3.06903584784064e-249	1.58992322602614	0.622	0.303	8.87933451497254e-245	ductal
WWC21	8.28159103323826e-249	1.33227053508435	0.533	0.206	2.39602991773649e-244	ductal
CEMIP21	9.34655785524396e-247	1.23906536669733	0.664	0.327	2.70414611867918e-242	ductal
SLMAP	2.19531681821959e-243	1.20437707703463	0.778	0.501	6.35149061847291e-239	ductal
CTNNB1	3.18465039353176e-243	1.50436292303609	0.643	0.345	9.21383051856609e-239	ductal
ANK3	1.43844648054077e-240	1.40022865538091	0.589	0.271	4.16171335750054e-236	ductal
ASPH	2.52617319554978e-239	1.42167696316731	0.839	0.643	7.30872428936462e-235	ductal
MYO101	7.63140483428881e-239	1.27359795566908	0.57	0.238	2.20791804665644e-234	ductal
TRIO	2.1215062362713e-230	1.1663308405247	0.907	0.78	6.13794184278013e-226	ductal
SP100	2.19799320734556e-229	1.7523842158376	0.559	0.26	6.35923394749216e-225	ductal
NAMPT	2.14167639274797e-227	1.72264343204837	0.603	0.293	6.19629813949842e-223	ductal
GNG12	2.42401330416894e-225	1.58607279970876	0.519	0.224	7.01315529162159e-221	ductal
RUSC2	9.36217825150929e-225	1.69456595619425	0.519	0.231	2.70866541172667e-220	ductal
LURAP1L	9.8393185019811e-225	1.67174255080115	0.516	0.227	2.84671162899317e-220	ductal
RNF19A	1.12270252960106e-224	1.75315070767472	0.669	0.405	3.2482029586418e-220	ductal
ADAM9	5.1321376377089e-223	1.56421767775073	0.569	0.271	1.48483006134194e-218	ductal
SPTBN1	4.96911748517714e-222	1.38150703698453	0.687	0.395	1.43766507081145e-217	ductal
MAML2	2.36729845656719e-220	1.26635723566317	0.716	0.425	6.8490678945402e-216	ductal
TPM11	1.84448478136249e-218	1.59858264786843	0.533	0.252	5.33646336943796e-214	ductal
L3MBTL41	2.50533401078161e-216	1.64248354035845	0.534	0.244	7.24843235999336e-212	ductal
CAST	4.43060030621254e-213	1.21567181806542	0.771	0.54	1.28186128059341e-208	ductal
PTPRM	4.10535751415907e-208	1.15596467246665	0.842	0.634	1.1877620359965e-203	ductal
LGR41	3.85124731867012e-205	1.64298624053554	0.558	0.272	1.11424287423764e-200	ductal
RNF1491	8.67134205673771e-204	1.09957895919986	0.701	0.408	2.50879268385535e-199	ductal
LAMC1	8.69714390314249e-204	1.5300205542814	0.524	0.245	2.51625767405719e-199	ductal
CD2AP	4.73442859285179e-203	1.11267027463064	0.769	0.516	1.36976488048388e-198	ductal
CCDC501	7.04959473760926e-202	1.37544063025556	0.592	0.308	2.03958874948511e-197	ductal
SIPA1L1	3.50527807357125e-199	1.05806446534868	0.825	0.605	1.01414705224563e-194	ductal
NAALADL2	9.28024739765914e-198	1.62429217715635	0.629	0.37	2.68496117709074e-193	ductal
MYO1B	4.96235770724812e-194	1.55622644458487	0.674	0.429	1.43570933186102e-189	ductal
RASAL2	1.08953534742262e-189	1.35355654946029	0.745	0.503	3.15224366716312e-185	ductal
COBL	6.48941475064261e-185	1.46005850666838	0.535	0.264	1.87751747565592e-180	ductal
TMOD3	7.62833709421156e-185	1.16237644918346	0.664	0.391	2.20703048809729e-180	ductal
LRCH1	8.00445655099731e-185	1.45507950888726	0.543	0.275	2.31584936933454e-180	ductal
SLC41A2	1.68167969670117e-184	1.17834296277872	0.651	0.368	4.86543569849582e-180	ductal
ETV61	4.02545438630269e-184	1.02167716630743	0.755	0.497	1.1646444630451e-179	ductal
DIAPH11	1.02224416110896e-183	1.20411305670763	0.673	0.401	2.95755680692045e-179	ductal
TCF7L2	3.48399560224618e-182	1.45763335963478	0.558	0.288	1.00798960764187e-177	ductal
ADAM10	9.39387543687715e-182	1.24784406069549	0.649	0.39	2.7178360413973e-177	ductal
LMTK2	4.687320577381e-180	1.04058140070576	0.741	0.494	1.35613558944787e-175	ductal
VCL	6.68983406926195e-178	1.4157710772705	0.564	0.299	1.93550279291887e-173	ductal
GMDS1	1.6544588074179e-176	1.15849913710524	0.63	0.35	4.78668022162148e-172	ductal
FCHO2	5.85144368727897e-176	1.36964213304589	0.515	0.255	1.69293968760355e-171	ductal
LINC00511	6.68580670705353e-175	1.00212390113867	0.854	0.63	1.93433759648473e-170	ductal
ABHD3	1.87877570584863e-173	1.17070060954448	0.695	0.44	5.43567387216125e-169	ductal
NUMB	8.70953014148518e-173	1.07640090627044	0.696	0.454	2.51984126053449e-168	ductal
FAM160A11	1.23379396544092e-172	1.05774045376658	0.61	0.321	3.56961270081366e-168	ductal
ANXA11	1.73660858624389e-169	1.39722285542931	0.56	0.304	5.02435596172084e-165	ductal
PAWR1	3.30693590446174e-168	1.0730374004473	0.692	0.43	9.5676269587887e-164	ductal
WWC11	2.06738629271339e-167	1.34659829774442	0.608	0.347	5.98136202207839e-163	ductal
YWHAZ	7.81388228659472e-162	1.14290756869404	0.678	0.436	2.26071242315758e-157	ductal
DDX52	1.02124608707161e-160	1.40089626003963	0.501	0.254	2.95466917911559e-156	ductal
TUT7	1.16289345664445e-160	1.1955666703051	0.617	0.366	3.36448334876372e-156	ductal
CLINT1	9.05108468222294e-160	1.13940143860649	0.637	0.389	2.61865982026074e-155	ductal
GRB101	9.12630716371661e-159	1.31826233502776	0.688	0.463	2.64042318860649e-154	ductal
BTBD7	3.36830799233567e-157	1.24608570159572	0.617	0.375	9.74518868342556e-153	ductal
DHX15	2.13577064686254e-152	1.06039585705677	0.659	0.424	6.17921163550269e-148	ductal
PITPNB	7.80345537517692e-151	1.21166259923312	0.559	0.31	2.25769570914619e-146	ductal
PPP2R3A1	1.02405375503876e-150	1.17487852714714	0.559	0.311	2.96279232407815e-146	ductal
IL6ST1	1.35909098891189e-150	1.05062886112034	0.652	0.407	3.93212204911988e-146	ductal
SPRED2	1.70433837924357e-150	1.27291987585997	0.508	0.259	4.93099179882751e-146	ductal
CYTH11	3.92997983038468e-149	1.09363878375904	0.511	0.253	1.1370217645269e-144	ductal
NPAS2	2.85521493142884e-146	1.33408751483398	0.524	0.283	8.26070783960991e-142	ductal
UBA6	2.86112581703361e-146	1.07066908482773	0.647	0.415	8.27780921384164e-142	ductal
BTBD10	1.09511806637984e-144	1.18878249682242	0.588	0.358	3.16839558965015e-140	ductal
CDYL1	4.83121741529237e-139	1.14692744387644	0.583	0.344	1.39776782259239e-134	ductal
NEK71	2.19000312102987e-138	1.05739203101938	0.62	0.385	6.33611702976363e-134	ductal
MYO5C1	5.30118362223451e-136	1.08598522612067	0.579	0.336	1.53373844558489e-131	ductal
STK24	6.66921665961617e-136	1.18691629488457	0.514	0.28	1.92953776396015e-131	ductal
NPC1	2.22669197597282e-135	1.04876115790875	0.64	0.411	6.44226522488456e-131	ductal
MAP4K4	2.41355757707765e-133	1.15270790727447	0.701	0.5	6.98290478200106e-129	ductal
STK39	4.60477790591066e-132	1.04307848641997	0.687	0.476	1.33225434373807e-127	ductal
TRIM56	8.0409613472062e-132	1.22276536152989	0.517	0.286	2.3264109369737e-127	ductal
FER	2.02096066621252e-131	1.02476237052154	0.793	0.621	5.84704339948605e-127	ductal
PARD3B1	4.65026693076379e-128	1.03900644694109	0.638	0.418	1.34541522840858e-123	ductal
MBD21	8.75214545215083e-128	1.10057537473274	0.523	0.288	2.53217072221628e-123	ductal
DCDC2	6.76096265190263e-126	1.60860665596541	0.529	0.325	1.95608171444847e-121	ductal
SMURF2	2.4053980582566e-124	1.04568916188039	0.605	0.384	6.95929766214799e-120	ductal
PLEKHA5	1.08513788310545e-122	1.06465003807239	0.617	0.395	3.13952092340069e-118	ductal
GCLM	6.4312539922187e-118	1.22380466538219	0.7	0.536	1.86069040502872e-113	ductal
UBE2E1	6.49431767837568e-116	1.03413165938334	0.536	0.317	1.87893599070765e-111	ductal
ATP1B1	4.92919502595133e-112	1.2900041591855	0.542	0.338	1.42611470490824e-107	ductal
TSG101	1.99798814292321e-110	1.06078385997267	0.509	0.294	5.78057929510542e-106	ductal
GATAD2A	3.8312230240887e-110	1.01576206318154	0.521	0.305	1.10844944532934e-105	ductal
ARPC2	2.81916887605099e-109	1.05691693325574	0.543	0.336	8.15641939219072e-105	ductal
KLHL5	3.00401360717363e-105	1.15808619942216	0.519	0.327	8.69121216827476e-101	ductal
CLEC16A	4.96241489138209e-97	1.11194436928664	0.506	0.312	1.43572587637467e-92	ductal
CAMKMT	1.15291139061488e-89	1.02943085889797	0.588	0.408	3.33560323532698e-85	ductal
RNF213	4.23777314235128e-78	1.05380622900987	0.617	0.454	1.22607252554507e-73	ductal
PDE4C	0	4.86487731642443	0.798	0.076	0	alpha+beta
LINC02245	0	4.23622343913668	0.752	0.145	0	alpha+beta
DNAH12	0	4.29359659132906	0.739	0.149	0	alpha+beta
NUP210L	0	4.64953188044432	0.631	0.059	0	alpha+beta
AP000446.1	0	4.09507606575705	0.671	0.118	0	alpha+beta
SGO1-AS1	0	4.45628752713839	0.678	0.129	0	alpha+beta
TPH2	0	5.93158961310192	0.567	0.026	0	alpha+beta
LINC01482	0	5.29970605882285	0.581	0.04	0	alpha+beta
AL138828.1	0	4.038189748804	0.638	0.101	0	alpha+beta
NLRC5	0	4.80469604420029	0.668	0.138	0	alpha+beta
LINC02542	0	4.01595601105053	0.685	0.172	0	alpha+beta
LEKR1	0	3.83452331204529	0.702	0.191	0	alpha+beta
TRHDE	0	5.06343252697833	0.567	0.058	0	alpha+beta
FRMD3	0	3.64494959252553	0.664	0.157	0	alpha+beta
LINC02646	0	5.5177272352418	0.509	0.033	0	alpha+beta
AC012178.1	0	5.35052067513241	0.51	0.038	0	alpha+beta
SOX2-OT	0	4.88352627249433	0.511	0.059	0	alpha+beta
LINC00535	0	3.64352849195977	0.699	0.25	0	alpha+beta
SCAI	0	6.79705166772597	0.597	0.154	0	alpha+beta
KLRD1	0	3.85442188093301	0.511	0.072	0	alpha+beta
AC107223.1	0	4.1623398422191	0.584	0.151	0	alpha+beta
LINC01588	0	3.95927792765508	0.531	0.101	0	alpha+beta
DLG2	0	2.86460661188986	0.92	0.559	0	alpha+beta
MANBA	3.05069927606189e-287	2.68918364401884	0.753	0.316	8.82628314550225e-283	alpha+beta
POLG2	3.14322196756285e-278	3.08999763647312	0.582	0.167	9.09396979655283e-274	alpha+beta
IGF2BP21	7.0094638006028e-258	2.66877929044285	0.7	0.267	2.0279780667904e-253	alpha+beta
AC005355.1	8.82468918254069e-252	2.90990258571194	0.521	0.135	2.55315907429267e-247	alpha+beta
RASGEF1B	5.61652733743052e-249	3.31898883912556	0.681	0.274	1.6249736892654e-244	alpha+beta
TTC33	1.29982191074167e-217	3.44457475221288	0.51	0.158	3.76064475215779e-213	alpha+beta
CCDC138	5.73181694177187e-214	2.89811480279894	0.54	0.175	1.65832927759344e-209	alpha+beta
DNAJC9	1.48046512516739e-179	2.74427412462261	0.551	0.21	4.2832817001343e-175	alpha+beta
R3HDM2	1.86608602745992e-165	3.01022796032257	0.665	0.377	5.39896009464705e-161	alpha+beta
AGPS	1.76643216670381e-142	2.79371068220211	0.606	0.339	5.11064154470747e-138	alpha+beta
LINC016191	8.05711691620693e-135	1.87234354258737	0.788	0.544	2.33108506619699e-130	alpha+beta
AL049828.1	6.5539539375701e-126	3.00219748832171	0.514	0.235	1.89618995321778e-121	alpha+beta
TERF2IP	8.88606122289194e-126	2.0991538417384	0.647	0.382	2.5709152330071e-121	alpha+beta
EFCAB2	3.63502730894131e-124	2.74079462144486	0.558	0.279	1.0516861010229e-119	alpha+beta
TTC28	1.18624505699758e-111	1.73796869231116	0.847	0.766	3.4320441989054e-107	alpha+beta
DNM31	7.56601046599162e-99	2.22366331638974	0.563	0.316	2.18899814802069e-94	alpha+beta
NCALD	2.00487454893866e-95	2.60458961421365	0.503	0.265	5.80050304498933e-91	alpha+beta
RAPGEF6	3.84007285202641e-86	1.9853095993902	0.628	0.462	1.11100987754828e-81	alpha+beta
THRB1	1.54292944181763e-85	2.2765153170242	0.536	0.311	4.46400346106677e-81	alpha+beta
CDK14	1.33263243832089e-84	1.79285464871194	0.712	0.591	3.85557217054999e-80	alpha+beta
CFAP70	1.1527763339148e-77	1.61169902840114	0.576	0.365	3.33521248928229e-73	alpha+beta
ANKUB1	2.69270856118318e-77	2.22334907312588	0.601	0.443	7.79054440921516e-73	alpha+beta
AMPD3	1.64279538780625e-75	1.81629089837144	0.541	0.318	4.75293561600103e-71	alpha+beta
DCDC21	2.62384360142469e-72	1.96369922875478	0.533	0.339	7.59130430764192e-68	alpha+beta
AL390957.1	4.7219043077151e-69	1.97933850472822	0.538	0.346	1.36614135430813e-64	alpha+beta
TENT5A1	7.70493877382736e-69	1.90058135118051	0.579	0.387	2.22919288604373e-64	alpha+beta
HYDIN	3.00515193761396e-68	1.62258264561152	0.541	0.336	8.69450558590471e-64	alpha+beta
NRCAM	2.35012239813083e-62	1.22888151516641	0.777	0.707	6.79937412227211e-58	alpha+beta
LINC01004	1.43778055387243e-60	1.1388124799063	0.713	0.606	4.1597866984637e-56	alpha+beta
CREB5	9.74042461611891e-60	1.87835105267603	0.598	0.412	2.81809964993552e-55	alpha+beta
ASB3	1.70770861095568e-57	1.54830396745469	0.685	0.638	4.94074255321698e-53	alpha+beta
RALGPS1	1.88313499231842e-50	1.78697607912266	0.574	0.467	5.44828615977566e-46	alpha+beta
TBC1D15	6.04211822435946e-47	1.26817972424078	0.589	0.464	1.74810564467168e-42	alpha+beta
ZCCHC14	9.73943466908856e-43	1.28936828955663	0.569	0.431	2.8178132384607e-38	alpha+beta
PNPLA8	2.60902684762755e-36	1.12078744816937	0.588	0.501	7.54843647555602e-32	alpha+beta
KIAA0319	8.89275406132869e-33	1.12594319975739	0.533	0.404	2.57285160502362e-28	alpha+beta
AL022068.1	1.13299637626398e-30	1.78361236964885	0.52	0.426	3.27798511580693e-26	alpha+beta
SNAP25-AS1	1.22658287729271e-29	1.30464855830528	0.519	0.409	3.54874958058327e-25	alpha+beta
AUH	5.27117597149331e-29	1.31358971951789	0.558	0.511	1.52505663207245e-24	alpha+beta
RNF130	1.01568638325035e-14	1.30813304453781	0.551	0.548	2.93858384401991e-10	alpha+beta
VPS53	8.16175646228918e-09	1.33328285399721	0.507	0.56	0.000236135937966951	alpha+beta
ULK4	1.71922230470703e-08	1.03461363527058	0.536	0.543	0.000497405397197838	alpha+beta
SST	0	7.6626085019277	0.892	0.004	0	delta
LRFN5	0	6.22681364539878	0.904	0.036	0	delta
KCNT2	0	5.04160413505262	0.817	0.058	0	delta
ADGRL2	0	3.48373942732641	0.627	0.09	0	delta
DPYSL3	0	3.17000262653651	0.577	0.088	0	delta
ERBB4	0	4.63848959876908	0.544	0.058	0	delta
KCTD81	8.03023933426749e-248	2.53386171137715	0.775	0.271	2.32330884419027e-243	delta
TENM3	2.48917573899415e-236	2.60074970079296	0.816	0.346	7.20168324805787e-232	delta
RALYL	4.37011237274521e-233	2.22133482825283	0.751	0.252	1.26436091168264e-228	delta
THSD7A	1.38662877204908e-194	2.36509160252763	0.597	0.174	4.0117943632924e-190	delta
AL033504.11	2.14029887091634e-189	1.87045578067555	0.803	0.337	6.19231269333515e-185	delta
AC092691.1	6.96355813961008e-186	1.80159798235186	0.615	0.177	2.01469664095199e-181	delta
SAMD51	3.90457064803684e-173	1.74099198504766	0.822	0.366	1.12967037989002e-168	delta
DSCAM1	8.61409452177869e-156	1.21724256175438	0.75	0.279	2.49222982704101e-151	delta
ST6GALNAC5	4.21416912810255e-141	1.84790384344152	0.65	0.251	1.21924341214263e-136	delta
GABRB31	6.71454433665083e-127	1.43235181697311	0.818	0.459	1.94265196747982e-122	delta
TMEM132D1	2.20335813869842e-122	1.18677526759123	0.951	0.598	6.37475576688227e-118	delta
NCOA7	3.19776441921989e-115	1.84032120792296	0.534	0.199	9.25177201768697e-111	delta
EYS	3.55592133103296e-113	2.28238254219522	0.598	0.265	1.02879915949446e-108	delta
CADPS1	4.61045268309602e-113	1.24420031688506	0.928	0.635	1.33389617027334e-108	delta
SDK11	1.69947750132685e-106	1.22092643045294	0.945	0.748	4.91692830683883e-102	delta
MAP1B	3.0502132616349e-104	1.33554895846338	0.811	0.487	8.8248770085621e-100	delta
GPC61	1.40963175505065e-97	1.09466890848723	0.694	0.307	4.07834659371254e-93	delta
SASH1	2.33379671766728e-95	1.59784585130921	0.508	0.197	6.75214066355498e-91	delta
LINC00271	2.75594200799449e-94	1.10256839282181	0.87	0.57	7.97349141752966e-90	delta
SNED11	4.00901985255057e-88	1.37241152009601	0.734	0.417	1.15988962373993e-83	delta
AUTS21	3.42170840884538e-86	1.26852548441428	0.672	0.346	9.89968676847146e-82	delta
KCNB21	1.65917203634754e-84	1.44205756494495	0.725	0.42	4.80031653556069e-80	delta
LDLRAD41	2.32306557751588e-82	1.20453978847297	0.742	0.406	6.72109332886895e-78	delta
MCC	5.15062224710858e-82	1.38725548857552	0.615	0.305	1.49017802853345e-77	delta
EXOC6	1.44195537772362e-79	1.49312020189796	0.623	0.333	4.17186529882998e-75	delta
ADGRV11	7.4830525190168e-77	1.2062426850719	0.643	0.331	2.16499675480194e-72	delta
DSCAML1	2.21403489366686e-76	1.36006640557241	0.511	0.225	6.40564575435697e-72	delta
FGF121	1.1292216390489e-75	1.4172199672121	0.564	0.273	3.26706404609629e-71	delta
SEC11C	8.22734194640085e-74	1.49666258276687	0.522	0.228	2.3803345719327e-69	delta
LINC01091	3.09105834746314e-73	1.38759400314793	0.545	0.255	8.94305001088036e-69	delta
NPAS3	8.51774944446992e-73	1.31177287220126	0.712	0.417	2.46435526927404e-68	delta
CNTN51	2.92952589657936e-70	1.35780018255966	0.653	0.342	8.4757043239834e-66	delta
RORA	3.32075177560348e-68	1.13846245799301	0.801	0.614	9.60759903717598e-64	delta
GAD21	1.17098992248314e-66	1.25778289943916	0.615	0.334	3.38790804372821e-62	delta
LRMDA1	1.0814449302161e-63	1.05320950453491	0.745	0.476	3.12883647210121e-59	delta
AL390957.11	5.18981166445572e-63	1.64610029403763	0.593	0.345	1.50151631076033e-58	delta
HMGCLL11	3.31828309479056e-61	1.01671108405685	0.758	0.485	9.60045664984806e-57	delta
NEGR1	1.15352148775856e-60	1.21325381580799	0.536	0.267	3.33736836838306e-56	delta
UCHL11	1.18506228284572e-60	1.03483714786492	0.626	0.326	3.42862219672923e-56	delta
LCORL	3.76428179600458e-56	1.1433303188973	0.661	0.415	1.08908200922004e-51	delta
PACRG	6.73658029745475e-56	1.2550199871371	0.643	0.375	1.94902741165961e-51	delta
ARMC2	2.26512772750567e-50	1.19554105337512	0.534	0.29	6.5534675412194e-46	delta
RUNX1T1	1.9017387533252e-49	1.14421489275308	0.501	0.257	5.50211056112047e-45	delta
GAS2	6.37524277572559e-44	1.14979008626173	0.5	0.283	1.84448523987293e-39	delta
DNAH7	7.20773450787456e-40	1.14901445005016	0.575	0.349	2.08534174781827e-35	delta
COL4A2	0	7.37090738534348	0.772	0.022	0	stellate
COL6A2	0	9.40477473029933	0.756	0.007	0	stellate
COL4A1	0	7.06488721700461	0.74	0.025	0	stellate
CDH11	0	10.0261262070726	0.659	0.002	0	stellate
ZEB2	0	6.20762731892917	0.634	0.009	0	stellate
ADAMTS12	0	7.23057533119186	0.626	0.021	0	stellate
GLI2	0	9.79840183725166	0.577	0.003	0	stellate
EBF1	0	5.719925650455	0.593	0.024	0	stellate
ZFPM2	0	7.06905004213374	0.569	0.011	0	stellate
EDNRA	0	9.12819789536951	0.545	0.004	0	stellate
RND3	3.65074524436375e-303	5.55290628583729	0.545	0.02	1.05623361409932e-298	stellate
COL6A1	6.33332635389501e-232	6.53714359034681	0.683	0.039	1.8323579807089e-227	stellate
MSC-AS1	1.01618350899019e-180	4.17208309896374	0.715	0.065	2.9400221282104e-176	stellate
FOSL1	9.10306711415004e-145	3.78206641203494	0.675	0.071	2.63369937746589e-140	stellate
AC119674.1	3.38913041535229e-135	4.09561986278852	0.561	0.052	9.80543211769723e-131	stellate
PRKG11	9.42495349599254e-127	5.5417676177444	0.943	0.202	2.72682754546056e-122	stellate
PAG1	1.48165067460699e-115	4.3108596811708	0.504	0.05	4.28671173177294e-111	stellate
FAM126A	1.67612942170179e-115	4.14188574865929	0.569	0.064	4.84937764286763e-111	stellate
RUNX11	3.2655197705131e-114	4.07667015223826	0.797	0.135	9.44780180004851e-110	stellate
CYTOR1	4.32996741638247e-113	4.3377729329056	0.821	0.147	1.25274617290777e-108	stellate
CXCL8	4.5071520580078e-85	6.03231421828755	0.512	0.039	1.30400923342282e-80	stellate
PALM2-AKAP2	2.0419175645742e-79	3.90561451348248	0.829	0.23	5.90767589782607e-75	stellate
TFPI1	6.27539922919277e-75	3.20225360591286	0.756	0.163	1.81559850499005e-70	stellate
MIR4435-2HG1	6.32242608706588e-75	3.70421078463025	0.886	0.29	1.8292043155099e-70	stellate
PTPRG	4.54926688388157e-70	3.75090149451409	0.626	0.122	1.31619389484462e-65	stellate
RBMS1	1.80749381167436e-67	3.83960431455822	0.561	0.102	5.22944109593625e-63	stellate
IGFBP7	1.12072032799556e-65	4.90762987919014	0.691	0.15	3.24246805295675e-61	stellate
LHFPL2	3.22875191312348e-57	2.95278574792046	0.65	0.16	9.34142503504886e-53	stellate
ANO62	7.01072178044901e-54	2.41125998788308	0.732	0.199	2.02834202551951e-49	stellate
LARGE12	2.21878853366029e-53	2.95314943481573	0.886	0.401	6.41939898558596e-49	stellate
SEPTIN91	5.99295575994567e-53	2.7703505532691	0.667	0.164	1.73388196046748e-48	stellate
MSN	1.65115325416665e-51	2.68096315466289	0.561	0.117	4.77711659495496e-47	stellate
SPRED1	7.31621195434334e-51	3.15127876886144	0.585	0.134	2.11672644263062e-46	stellate
RPS19	1.22932949857305e-48	3.8384715547589	0.537	0.075	3.55669610527154e-44	stellate
ATP1B3	5.79468621819731e-48	2.50309200369636	0.715	0.222	1.67651861664885e-43	stellate
RPLP1	1.17720096310398e-47	4.23641615548895	0.602	0.082	3.40587782645243e-43	stellate
MT-ND5	9.44063739874579e-46	3.33778095801536	0.528	0.067	2.73136521220513e-41	stellate
DDX21	1.58526953559179e-45	2.42994218974445	0.821	0.331	4.58650182037417e-41	stellate
RPL26	1.54585832297743e-43	3.79323088124109	0.553	0.091	4.47247730003829e-39	stellate
SRGAP12	2.94923335434017e-43	2.63420307377517	0.772	0.316	8.53272194077697e-39	stellate
PPFIBP11	1.45883911618327e-42	2.73584345566368	0.61	0.169	4.22071333094144e-38	stellate
MT-ND2	1.86753012036666e-42	3.70205647290428	0.667	0.107	5.40313814424482e-38	stellate
MT-ATP6	2.14411190443525e-41	3.41197086741825	0.748	0.143	6.20334456191206e-37	stellate
EPS81	2.24465712812018e-41	2.17014781639265	0.618	0.172	6.49424200307732e-37	stellate
RPL23A	1.53037236547011e-39	3.71687219236344	0.52	0.083	4.42767332777813e-35	stellate
MAP3K202	6.63482986975329e-38	1.83599265243093	0.593	0.157	1.91958897791702e-33	stellate
RABGEF1	1.75381487093591e-36	2.0514213484927	0.902	0.607	5.07413718459178e-32	stellate
EIF4A1	3.10133386229486e-36	2.48997915402662	0.65	0.209	8.97277913039149e-32	stellate
ZEB1	5.91523636222034e-36	2.39066884334996	0.878	0.556	1.71139618431759e-31	stellate
RPS18	2.05233545670002e-35	4.01813935441956	0.528	0.088	5.9378169433245e-31	stellate
CALD1	2.15664441373322e-35	2.94096170172244	0.577	0.18	6.23960361781296e-31	stellate
MT-ND1	2.90829332703965e-35	2.98138450567317	0.634	0.12	8.4142742537911e-31	stellate
JARID2	5.89469719436322e-34	3.6604374952211	0.699	0.348	1.70545379227317e-29	stellate
MT-CO2	1.37584601939401e-32	3.05016090035734	0.642	0.129	3.98059770331075e-28	stellate
MT-ND3	1.48320072283922e-32	3.45574310385809	0.61	0.105	4.29119633131844e-28	stellate
RPLP0	1.68297747706206e-32	2.90727521393233	0.618	0.185	4.86919043663595e-28	stellate
EXT12	1.95859467289452e-32	2.0859067213731	0.821	0.415	5.66660610761843e-28	stellate
RPLP2	1.06526148623938e-31	3.31694404575006	0.569	0.142	3.08201453198776e-27	stellate
CBLB	1.5521645339208e-31	3.108408269762	0.764	0.415	4.49072242953966e-27	stellate
RNF24	2.44885551074343e-31	2.2967348273663	0.528	0.153	7.0850287636829e-27	stellate
RPL10	4.88170697376426e-31	3.73521489578948	0.561	0.134	1.41237546164948e-26	stellate
RPS25	7.22798752216754e-31	3.15864175551245	0.537	0.114	2.09120134991351e-26	stellate
PEAK1	9.15898881268578e-31	2.14312717695112	0.699	0.28	2.64987864328625e-26	stellate
MT-ND4	1.17894624753632e-30	2.93217422618783	0.577	0.108	3.41092728337207e-26	stellate
NPM1	1.61366138845543e-30	2.98950623865575	0.593	0.199	4.66864512907925e-26	stellate
MYO9B	5.35726402636927e-30	2.2550212070684	0.545	0.17	1.54996362810916e-25	stellate
MT-CO3	6.91263545435651e-30	3.18774823199467	0.65	0.137	1.99996368965442e-25	stellate
CSNK1E	1.8938374570434e-29	2.24122705084004	0.642	0.25	5.47925053071795e-25	stellate
MT-CYB	9.91076019478913e-29	3.09155693914812	0.626	0.124	2.86738113955639e-24	stellate
MT-CO1	1.9766482610263e-28	2.94178512871191	0.626	0.119	5.7188387488013e-24	stellate
IER3	2.08605264809926e-28	3.40299850183541	0.537	0.164	6.03536752148079e-24	stellate
UGCG1	2.09043317956123e-28	1.93852463759051	0.545	0.167	6.04804127510656e-24	stellate
ST3GAL11	6.55278136947706e-28	2.21098984284598	0.553	0.182	1.8958507058171e-23	stellate
CD591	1.00414942243044e-26	2.55884054910429	0.553	0.162	2.90520510897574e-22	stellate
GAPDH	1.18394131153679e-26	3.60966243926335	0.512	0.115	3.42537900253823e-22	stellate
PABPC11	2.80704221731994e-26	1.5798303975563	0.813	0.476	8.12133454315006e-22	stellate
LIMS1	3.82458586264697e-26	2.12890212308174	0.715	0.379	1.10652918178102e-21	stellate
DENND5A	5.52872661096915e-26	2.16498338015592	0.683	0.328	1.59957118308559e-21	stellate
EEF1A1	6.97341901881575e-26	3.13533262914152	0.667	0.235	2.01754959052377e-21	stellate
MAP1B1	8.33223587165083e-26	2.10631796247011	0.813	0.497	2.41068248238602e-21	stellate
RPL13A	1.92157746008839e-25	3.28345964766082	0.577	0.151	5.55950790752774e-21	stellate
RPL11	1.7426143489789e-24	3.25853021647452	0.52	0.148	5.04173183446576e-20	stellate
RPS8	6.58064612491241e-24	2.62761238841884	0.553	0.179	1.90391253685966e-19	stellate
PLCG2	5.35186024235174e-23	1.46149705114939	0.894	0.749	1.54840020531721e-18	stellate
MAPKAPK2	9.31758830402235e-23	1.81896689960734	0.626	0.263	2.69576464811974e-18	stellate
GTPBP4	1.84364854519903e-22	1.8724659259899	0.561	0.22	5.33404397096984e-18	stellate
MYH92	3.74313754380353e-22	1.6869753727625	0.715	0.336	1.08296455417324e-17	stellate
PDE3A	4.87946725798062e-22	2.79172145843762	0.634	0.297	1.41172746707895e-17	stellate
RACK1	8.80396555970864e-22	2.59141658563554	0.504	0.169	2.5471633157349e-17	stellate
UBE2E2	9.651255301184e-22	2.11591364202641	0.724	0.419	2.79230118373855e-17	stellate
RPL5	1.95655211255653e-21	2.51567977308595	0.577	0.266	5.66069657204855e-17	stellate
EIF1	2.59081682014599e-21	2.26595679752734	0.699	0.335	7.49575122404637e-17	stellate
HSP90AB1	6.20357861243975e-21	2.48066020604207	0.626	0.262	1.79481936415107e-16	stellate
TLE4	6.7383632665753e-21	2.3235948603772	0.528	0.209	1.94954326028557e-16	stellate
SLC4A71	7.27759783939311e-21	1.63016441150461	0.756	0.47	2.10555460689322e-16	stellate
AC016831.7	1.68958399280429e-20	1.98287716650727	0.634	0.318	4.88830440798138e-16	stellate
TXNRD12	5.4565692030537e-20	1.35422157780522	0.821	0.567	1.5786946018275e-15	stellate
ANXA5	6.61690542938201e-20	2.08049419306337	0.577	0.257	1.9144030788288e-15	stellate
TMED5	8.71270328069279e-20	1.78435315295893	0.537	0.213	2.52075931317004e-15	stellate
DGKH1	1.05973168700162e-19	1.96549783104418	0.528	0.212	3.06601571683309e-15	stellate
RPL13	1.63695432592633e-19	2.8209199602287	0.504	0.153	4.73603625577007e-15	stellate
RASSF8	1.74699050538714e-19	1.89212599513921	0.593	0.267	5.05439293018607e-15	stellate
RPL21	3.0655975632961e-19	2.71112695230278	0.52	0.151	8.86938687012827e-15	stellate
PARVA1	3.74969799542446e-19	1.61638012455906	0.577	0.239	1.08486262403621e-14	stellate
ITPR2	5.74434274370846e-19	1.74512597866123	0.707	0.425	1.66195324260973e-14	stellate
CREB51	1.19923673266813e-18	1.3820181735345	0.74	0.418	3.46963171495542e-14	stellate
CMSS1	8.78587239338735e-18	1.57524666158437	0.715	0.395	2.54192860085483e-13	stellate
ATP13A3	1.2004158007987e-17	1.56632180682167	0.829	0.721	3.47304299487079e-13	stellate
STAG1	1.54942966994025e-17	1.39977027851381	0.862	0.731	4.48280992107114e-13	stellate
XPO6	1.71491154494686e-17	1.51784750023776	0.675	0.386	4.96158208184025e-13	stellate
SLC38A2	1.22075777012348e-16	1.77476541050518	0.61	0.305	3.53189638052126e-12	stellate
SSH1	7.85006032406386e-16	2.09226320365723	0.537	0.27	2.27117945295816e-11	stellate
ABCC1	1.46558558473478e-15	2.21218849932772	0.504	0.235	4.24023221375466e-11	stellate
CTNNB11	2.58891176639341e-15	1.51090884920862	0.642	0.376	7.49023952252942e-11	stellate
PUM3	4.13235889015394e-15	1.24560229320188	0.732	0.486	1.19557407409934e-10	stellate
CREB3L2	4.2069596662873e-15	2.16237206707143	0.561	0.291	1.21715757065024e-10	stellate
RPS2	6.05806532940275e-15	2.47580341913139	0.504	0.201	1.7527194611028e-10	stellate
ACSL4	6.25444911328308e-15	1.73045798614419	0.52	0.248	1.80953721745506e-10	stellate
RPL37A	6.78573355755163e-15	2.81807954955164	0.512	0.178	1.96324843287084e-10	stellate
WWC22	6.91030073468011e-15	1.41041036643284	0.537	0.24	1.99928820855765e-10	stellate
B2M	7.42936404285496e-15	2.15985291042985	0.537	0.212	2.1494636048788e-10	stellate
RPL41	8.98149144370815e-15	2.56482475994119	0.602	0.257	2.59852510449364e-10	stellate
TRIO1	9.14069839129942e-15	1.22006137105664	0.854	0.794	2.64458685857075e-10	stellate
H3F3B1	9.16426588826787e-15	1.52928788801333	0.61	0.314	2.65140540679366e-10	stellate
FTH11	1.06030719994594e-14	1.98268369531391	0.593	0.27	3.0676807908836e-10	stellate
ARHGAP101	1.42790445853642e-14	1.80095509608865	0.512	0.244	4.13121317943757e-10	stellate
ABL1	2.2615223741568e-14	1.69226624838346	0.618	0.343	6.54303653291045e-10	stellate
RBPMS1	2.5678281412865e-14	1.55212045152722	0.52	0.231	7.42924037837009e-10	stellate
HNRNPDL	3.0741993533021e-14	1.72294793687247	0.634	0.357	8.89427356897363e-10	stellate
SLC7A111	8.13074552786218e-14	1.2123456146604	0.545	0.259	2.35238729612108e-09	stellate
PTPN121	8.37655591384442e-14	1.48291818527976	0.61	0.338	2.42350515699347e-09	stellate
AUTS22	1.6831043982453e-13	1.42464175359203	0.626	0.357	4.86955764500331e-09	stellate
DNTTIP2	2.00567504625794e-13	1.19070126878373	0.585	0.28	5.80281904383348e-09	stellate
CDK17	4.92353173070566e-13	1.68912790066734	0.512	0.269	1.42447620032776e-08	stellate
ATF4	4.9986839915292e-13	1.7627130460661	0.537	0.259	1.44621925242923e-08	stellate
SYNCRIP	6.38934316768226e-13	1.3936774701948	0.553	0.308	1.84856476527383e-08	stellate
DNAJC2	2.29819602380503e-12	1.28744098354104	0.512	0.253	6.64914073607272e-08	stellate
LRCH11	2.60577305345924e-12	1.2570111873042	0.561	0.304	7.53902259826828e-08	stellate
FUS	7.0090734954677e-12	1.3281717762724	0.683	0.491	2.02786514370871e-07	stellate
NUP153	7.88643448828565e-12	1.44963261617384	0.61	0.372	2.2817032261508e-07	stellate
NR3C1	7.95979880273938e-12	1.30319952659009	0.764	0.552	2.30292898960856e-07	stellate
IFRD11	9.22207944025491e-12	1.04575683828711	0.618	0.317	2.66813202365455e-07	stellate
WRN1	1.03461883037997e-11	1.13069358910993	0.715	0.504	2.99335920005532e-07	stellate
UBC1	1.5038340041238e-11	1.9384376141096	0.553	0.276	4.35089254073099e-07	stellate
BACH11	2.9925762019976e-11	1.35440394921756	0.65	0.443	8.65812146761946e-07	stellate
HSPA9	2.99728584165825e-11	1.00067020504842	0.667	0.396	8.67174739708564e-07	stellate
GALNT21	1.00679486005119e-10	1.06433554224651	0.618	0.361	2.91285888910009e-06	stellate
VCL1	1.53437788239657e-10	1.12158825790497	0.593	0.327	4.43926208934977e-06	stellate
LINC016192	1.59468187285816e-10	1.06969513831266	0.756	0.554	4.61373359455322e-06	stellate
UBE2E11	1.85883334951175e-10	1.31801880090668	0.553	0.34	5.37797664680738e-06	stellate
WDR43	2.63516368394911e-10	1.35037220857323	0.585	0.373	7.62405557040157e-06	stellate
STK241	3.2308191977853e-10	1.63049161018876	0.545	0.305	9.34740610303244e-06	stellate
TOP1	5.70182632591357e-10	1.04212100712985	0.683	0.469	1.64965239261331e-05	stellate
LRPPRC	7.26759720713443e-10	1.26494252559855	0.602	0.427	2.10266122396813e-05	stellate
PCBP2	8.05682348305052e-10	1.12825608706142	0.724	0.509	2.33100017011618e-05	stellate
SRRM2	8.5582383844471e-10	1.09713324157842	0.691	0.512	2.47606952938824e-05	stellate
MAML21	1.11615106182314e-09	1.33691074586036	0.675	0.456	3.22924825206671e-05	stellate
SPATA5	1.63292675168461e-09	1.70129919936786	0.512	0.296	4.7243836779739e-05	stellate
SNX9	2.00021961539504e-09	1.43396550221731	0.756	0.617	5.78703539126092e-05	stellate
ZFYVE16	2.71586940496421e-09	1.17369637118414	0.528	0.301	7.85755336244246e-05	stellate
FGFR11	3.25034448741487e-09	1.82075193309014	0.545	0.34	9.4038966709887e-05	stellate
HNRNPK	3.26701836433958e-09	1.44989801488358	0.528	0.338	9.45213753170726e-05	stellate
IPO7	5.4727359159845e-09	1.01553297485438	0.593	0.358	0.000158337195521263	stellate
ROCK2	1.37157599226649e-08	1.55965621987202	0.618	0.431	0.000396824366082542	stellate
DDX18	1.48674271862024e-08	1.08153007057843	0.537	0.326	0.000430144403351208	stellate
SPRED21	1.64035826427154e-08	1.23205014296529	0.504	0.286	0.000474588453019043	stellate
HNRNPU	3.67350883207771e-08	1.0942480312597	0.577	0.39	0.00106281957529672	stellate
ANKRD10	3.79568894058441e-08	1.25076889629857	0.74	0.534	0.00109816872428988	stellate
RIF1	4.35104251917575e-08	1.01419762284815	0.634	0.429	0.00125884362164793	stellate
SAMD4A1	6.05084930650117e-08	1.0894020045511	0.699	0.511	0.00175063172135692	stellate
YWHAQ	8.88094080434811e-08	1.16863535897299	0.504	0.301	0.00256943379351399	stellate
ARID5B	9.10719045562118e-08	1.16739290007287	0.52	0.296	0.00263489234262032	stellate
GATAD2A1	2.40863083533906e-07	1.22675874926075	0.504	0.328	0.00696865073280296	stellate
SOD21	2.52996332806629e-07	1.40022287615208	0.545	0.375	0.00731968990076138	stellate
YWHAE	3.40193947292408e-07	1.00646025820314	0.642	0.448	0.00984249128306395	stellate
MAP4K41	3.44329973516605e-07	1.09699425303112	0.675	0.521	0.00996215479378243	stellate
ABL21	7.26945977667194e-07	1.20622079277301	0.561	0.42	0.0210320010258673	stellate
NOL10	1.57823600808884e-06	1.06482200708431	0.593	0.41	0.0456615241860263	stellate
PITPNC11	5.09459481798363e-06	1.27256668740818	0.707	0.616	0.147396817273902	stellate
NAP1L1	5.60299850967436e-06	1.07083644808911	0.667	0.508	0.162105952881898	stellate
CCNH	6.43977646310128e-06	1.08121564273825	0.593	0.47	0.186315612630446	stellate
PAWR2	1.01709676347009e-05	1.08011803115905	0.626	0.458	0.294266435607166	stellate
DIAPH21	1.81633900252348e-05	1.05513277644032	0.593	0.465	0.525503200210093	stellate
ARHGEF7	2.72924638527578e-05	1.0457722557926	0.667	0.52	0.78962556418799	stellate
G3BP1	2.76601783690233e-05	1.11422823593939	0.528	0.37	0.800264280572581	stellate
ANKUB11	0.000165971426516827	1.26277158410819	0.553	0.45	1	stellate
ASPH1	0.000998532255733009	1.75285777588532	0.667	0.665	1	stellate
CDC73	0.00157278323325341	1.65717217788308	0.545	0.431	1	stellate
CACNA2D3	0	4.58671367202202	0.771	0.055	0	gamma
CHRM31	0	2.82586250233364	0.857	0.19	0	gamma
THSD7A1	0	2.83535684651101	0.819	0.165	0	gamma
PPY	0	7.09504081376594	0.639	0.003	0	gamma
GPC62	0	2.79493545911828	0.928	0.298	0	gamma
SNTG11	0	2.98770016432734	0.86	0.26	0	gamma
TENM2	0	4.23829323507468	0.661	0.08	0	gamma
KCTD16	0	3.70624102244486	0.685	0.121	0	gamma
RALYL1	0	2.71189207402878	0.797	0.25	0	gamma
KCNT21	0	2.92084788536813	0.612	0.066	0	gamma
SEMA3E	0	2.56288177837332	0.663	0.131	0	gamma
AC092691.11	0	2.71979078808429	0.7	0.174	0	gamma
ADGRL21	0	3.10527555508534	0.609	0.091	0	gamma
IL1RAP	0	4.63057855953323	0.54	0.04	0	gamma
CTTNBP2	0	3.16948226743345	0.584	0.108	0	gamma
DPYSL31	0	3.06894202479822	0.529	0.089	0	gamma
SAMD52	1.11002562930416e-287	1.98736027959914	0.926	0.362	3.21152615070281e-283	gamma
CARD11	1.48307563609783e-274	2.73059881884709	0.582	0.13	4.29083443035824e-270	gamma
AL033504.12	1.7844434676183e-274	1.94573447618067	0.901	0.333	5.16275184051326e-270	gamma
CNTNAP51	4.00447630329428e-268	2.47818633243087	0.783	0.267	1.1585750840691e-263	gamma
PTPRG1	1.37407209403633e-252	2.98542283909297	0.523	0.11	3.97546538246592e-248	gamma
SOX51	1.49253492532009e-252	2.42842967768374	0.824	0.352	4.31820204593608e-248	gamma
RMST	9.40869545558537e-242	2.82883723834512	0.508	0.11	2.72212376920996e-237	gamma
MLLT31	6.94030373927635e-235	2.34673970212784	0.689	0.216	2.00796867784743e-230	gamma
POU6F21	2.32235791294384e-218	1.83054206219893	0.554	0.127	6.71904591372912e-214	gamma
FAM155A1	1.26702504931613e-215	1.97053452318722	0.875	0.422	3.66575687268141e-211	gamma
RAPGEF4	3.50163394061143e-213	2.36874493060306	0.56	0.146	1.0130927316977e-208	gamma
BMERB1	5.55525303493521e-206	2.02347642063659	0.896	0.502	1.60724580806746e-201	gamma
MAP2	7.50590334456911e-197	1.60673379415075	0.959	0.723	2.17160795565073e-192	gamma
ETV1	9.35791388899612e-197	2.35394950146191	0.545	0.148	2.70743164636436e-192	gamma
INPP4B1	2.22790639820808e-192	1.9266592497677	0.734	0.282	6.44577879129562e-188	gamma
ANK31	2.87756175162427e-180	1.92901044992979	0.722	0.291	8.32536165979933e-176	gamma
MAP1B2	5.43125939512117e-176	1.67082080718737	0.869	0.484	1.57137196819646e-171	gamma
PXK	5.35279779290459e-175	2.23676895344069	0.613	0.214	1.54867145744316e-170	gamma
SLC35F41	5.35627409544931e-169	1.64271442508202	0.708	0.262	1.54967722129539e-164	gamma
DSCAM2	1.09824068684937e-163	1.10999335941051	0.757	0.279	3.17742995519259e-159	gamma
ANKS1B	3.73763312272272e-162	2.20551911377654	0.614	0.221	1.08137201506614e-157	gamma
DPYD	1.10468865623605e-159	2.36049642542511	0.527	0.162	3.19608522022215e-155	gamma
KCNMB21	1.63288697658526e-157	1.45183971168894	0.899	0.501	4.72426860065646e-153	gamma
PDE3A1	2.37864036527819e-157	1.71467357671642	0.692	0.284	6.88188230482286e-153	gamma
CPNE81	4.0728837804732e-144	1.93666322400469	0.688	0.294	1.17836673536651e-139	gamma
XKR4	2.76429084227681e-142	1.83001492191048	0.647	0.258	7.99764626487527e-138	gamma
PCLO	2.24705951393803e-137	1.49148150316731	0.85	0.521	6.50119258572552e-133	gamma
ENOX1	2.42790921439258e-122	1.94187576587467	0.556	0.212	7.02442693908063e-118	gamma
LRMDA2	1.08317766161161e-118	1.34023622207016	0.812	0.474	3.1338496105747e-114	gamma
NRXN1	1.24740744434453e-117	1.29659489747527	0.832	0.488	3.6089992179776e-113	gamma
MEIS1	2.24089746916018e-117	1.63142764279423	0.804	0.504	6.48336455777423e-113	gamma
SASH11	1.01420491624742e-115	1.8506776264568	0.527	0.196	2.93429766368704e-111	gamma
GAS21	2.52720413842758e-115	1.8492721595034	0.624	0.278	7.31170701329869e-111	gamma
ESRRG	5.11588653722132e-110	1.6135639094977	0.653	0.324	1.48012829294887e-105	gamma
TOX	1.53794992206536e-104	1.19446883378768	0.845	0.528	4.44959671451949e-100	gamma
NLGN1	4.87064699078047e-104	1.26464177334618	0.771	0.431	1.40917558737261e-99	gamma
NCOA71	1.33933974205894e-103	1.75932137690638	0.508	0.2	3.87497774172492e-99	gamma
TSPAN7	3.30706373269545e-103	1.70122126474739	0.627	0.302	9.56799679143448e-99	gamma
OSBPL10	1.78166145554042e-100	1.79080580690782	0.553	0.244	5.15470292316954e-96	gamma
NRG11	5.90623388145026e-100	1.65970400909188	0.721	0.42	1.70879158658119e-95	gamma
ARHGEF281	5.07666253886726e-99	1.30971442112224	0.717	0.404	1.46878000574507e-94	gamma
CUX1	4.18334799832778e-97	1.33906829112938	0.817	0.56	1.21032624287619e-92	gamma
FGF141	5.60287783384268e-97	1.1909865008173	0.782	0.442	1.62102461488736e-92	gamma
CACNA2D11	2.77385626816297e-95	1.18923015848004	0.763	0.429	8.02532095504912e-91	gamma
ATRNL11	5.34422761076864e-95	1.00560413560058	0.851	0.545	1.54619193234758e-90	gamma
PPP3CA1	2.8470807582451e-94	1.22638691980166	0.781	0.484	8.23717404975473e-90	gamma
SYNE1	2.83482729160053e-92	1.32681487399766	0.672	0.357	8.20172232005865e-88	gamma
PDE9A	3.1225562666856e-92	1.62333105028441	0.518	0.216	9.03417979077479e-88	gamma
LINC00907	2.56766181185538e-87	1.82094258385869	0.505	0.218	7.42875915405999e-83	gamma
PBX3	2.9363539186008e-82	1.21781037170505	0.738	0.462	8.49545915729584e-78	gamma
CSRNP3	2.98830443741229e-76	1.23514226873002	0.617	0.315	8.64576239832123e-72	gamma
PRKACB	1.2748033097215e-74	1.0860768257977	0.756	0.501	3.68826093568623e-70	gamma
CBLB1	1.5159430628153e-73	1.13784414686404	0.678	0.407	4.38592646933721e-69	gamma
LRCH3	1.49431720602409e-70	1.01550708053354	0.775	0.565	4.32335854046889e-66	gamma
NPAS31	2.64312035931486e-70	1.03413697839943	0.71	0.417	7.64707582356975e-66	gamma
CMTM8	1.73928118322168e-68	1.22619931092333	0.713	0.468	5.03208831929697e-64	gamma
KCNMB2-AS1	2.2626993187615e-66	1.15269533599919	0.574	0.293	6.54644166904078e-62	gamma
PDK3	1.56483602622252e-64	1.3216367023817	0.548	0.285	4.52738359106699e-60	gamma
SRRM3	2.14827087546051e-63	1.32920823776849	0.512	0.252	6.21537729688234e-59	gamma
DMGDH	6.19143813518212e-60	1.25287750115285	0.503	0.252	1.79130688127089e-55	gamma
LSAMP1	7.89874266861998e-55	1.05882495658198	0.662	0.429	2.28526422888513e-50	gamma
JAKMIP2	4.0406086382813e-52	1.12523296389228	0.526	0.293	1.16902889122755e-47	gamma
DGKD	5.17763033010856e-52	1.14463141057169	0.56	0.325	1.49799200710701e-47	gamma
ADGRL4	0	9.88378229417834	0.735	0.003	0	endothelial
PTPRB	0	9.05465378567145	0.694	0.003	0	endothelial
FLT1	0	8.4582762214718	0.633	0.006	0	endothelial
ERG	0	8.32830152398301	0.571	0.005	0	endothelial
PLVAP	0	8.85040188757813	0.551	0.004	0	endothelial
CD93	0	10.6795660301313	0.531	0.001	0	endothelial
CALCRL	1.4751275606408e-242	8.04634457927611	0.612	0.014	4.26783905844596e-238	endothelial
LAMA4	3.17934730558351e-234	6.65232912727599	0.571	0.012	9.19848762451422e-230	endothelial
PXDN	3.79823948486896e-233	6.35134914383587	0.551	0.012	1.09890664776229e-228	endothelial
EMP1	5.72430784569628e-208	6.35141909004624	0.612	0.015	1.65615674591685e-203	endothelial
PODXL	3.46959873322149e-205	7.03850750246337	0.816	0.031	1.00382430549564e-200	endothelial
MEF2C	8.77073576725206e-204	6.74854239961735	0.612	0.017	2.53754927218136e-199	endothelial
FBXL7	1.47918084289097e-187	6.64270507784278	0.571	0.016	4.27956601465217e-183	endothelial
DYSF	1.90819589252902e-185	6.2320187017462	0.592	0.018	5.52079235626496e-181	endothelial
CDH13	4.05613100679132e-154	8.15469873160822	0.51	0.012	1.17351982288486e-149	endothelial
DAB2	2.38192150904348e-147	5.34825825145282	0.714	0.033	6.89137530996459e-143	endothelial
COL4A21	5.07380999132487e-131	5.5765906844814	0.612	0.026	1.46795470669011e-126	endothelial
COL4A11	1.29208496393801e-120	5.90684566366077	0.612	0.028	3.73826021766545e-116	endothelial
PLEKHG1	7.90338643858094e-119	6.44485172173603	0.531	0.022	2.28660776441024e-114	endothelial
EBF11	3.54150345252763e-117	5.14796452815932	0.571	0.027	1.02462777888529e-112	endothelial
SHANK3	4.40156042084568e-87	5.43300424507866	0.633	0.048	1.27345946095907e-82	endothelial
ARHGAP31	1.84567452573014e-86	4.63091724466853	0.694	0.055	5.33990553784244e-82	endothelial
PTPRE	5.76562379645715e-83	4.92122713035572	0.694	0.058	1.66811027679098e-78	endothelial
AC119674.11	1.50754514449531e-77	4.98890047582514	0.653	0.054	4.36162961205383e-73	endothelial
PECAM1	1.89100012476029e-76	4.81166947540986	0.51	0.031	5.47104156095647e-72	endothelial
ELK3	4.79171110458679e-68	4.55501197957096	0.796	0.095	1.38633785677905e-63	endothelial
CLIC4	5.06951386446297e-64	4.7392845191868	0.755	0.089	1.46671175126643e-59	endothelial
NRP2	1.74643521329169e-58	5.04665049064787	0.531	0.046	5.05278635909551e-54	endothelial
AL049629.1	2.29412996308829e-56	3.93739031140403	0.551	0.051	6.63737680920705e-52	endothelial
ADAMTS91	1.67196331346205e-54	3.08605863653899	0.653	0.069	4.83732425850841e-50	endothelial
DOCK4	3.20304952399401e-54	4.83755628348188	1	0.247	9.26706288281946e-50	endothelial
MSN1	6.64901949507729e-50	3.86725395369805	0.776	0.118	1.92369432031576e-45	endothelial
JAG1	2.45840850259555e-47	4.2190318076609	0.531	0.051	7.11266747970946e-43	endothelial
TUBB61	3.54461982775322e-46	3.5243641209945	0.755	0.113	1.02552940856556e-41	endothelial
RAI14	1.16025536261488e-45	4.0029052637848	0.735	0.119	3.35685081511737e-41	endothelial
TM4SF1	2.53900304255788e-45	5.33428698420433	0.592	0.069	7.34584360272846e-41	endothelial
HK1	6.96455941136642e-42	3.3793222300634	0.571	0.07	2.01498632889653e-37	endothelial
FKBP1A	1.04266100690328e-40	4.37197244228023	0.633	0.101	3.01662682517256e-36	endothelial
TCF4	5.94894082498954e-38	5.16849341465662	0.878	0.262	1.72114755948597e-33	endothelial
CDK171	1.24079520826778e-35	3.99557958900783	0.878	0.269	3.58986869656033e-31	endothelial
RASGRF2	1.95594050401631e-35	4.08104169690266	0.673	0.128	5.65892706621999e-31	endothelial
MT-ND21	4.27013945903426e-34	4.26030810187371	0.816	0.108	1.23543674828779e-29	endothelial
HLA-B	4.71223271531411e-33	4.73768085125735	0.653	0.088	1.36334316919468e-28	endothelial
ITGA1	4.77056544418497e-33	3.90199049225754	0.571	0.095	1.3802199943116e-28	endothelial
PPFIBP12	7.57992989275221e-30	3.41758659785465	0.714	0.17	2.19302531657107e-25	endothelial
WWTR11	9.50829305400958e-30	3.50560480744045	0.816	0.246	2.75093934638605e-25	endothelial
MIR181A1HG	2.67969384062005e-29	3.95343769376939	0.531	0.088	7.75289021968192e-25	endothelial
RBMS11	7.46129363900435e-29	3.34201045792906	0.571	0.104	2.15870147563674e-24	endothelial
TGFBR2	1.15919926534076e-28	3.19403305952691	0.531	0.088	3.35379531448389e-24	endothelial
PLS3	4.69345119930961e-26	3.44432649350011	0.531	0.097	1.35790930098426e-21	endothelial
GAB1	6.50229121524119e-26	3.31481360006649	0.755	0.218	1.88124289439358e-21	endothelial
SPRED11	1.00810997754382e-25	3.61169016955102	0.612	0.136	2.91666378702979e-21	endothelial
PPP1R15A	4.83844694425894e-25	3.76880222780055	0.551	0.101	1.399859469913e-20	endothelial
MT-CO11	5.33618127851965e-24	3.24814251418681	0.755	0.121	1.54386396750131e-19	endothelial
MT-ND31	5.49580589784801e-24	3.52030286322199	0.776	0.106	1.59004656236539e-19	endothelial
MTRNR2L12	9.83031466055378e-24	3.41393345901077	0.51	0.065	2.84410663759142e-19	endothelial
ZC3H12C	1.39270174518391e-23	3.106057331916	0.837	0.327	4.02936468916608e-19	endothelial
MT-ATP61	2.44408985069157e-23	3.64637618879176	0.816	0.145	7.07124075602086e-19	endothelial
PALM2-AKAP21	3.18952022032957e-23	3.17180073404926	0.735	0.232	9.22791990145752e-19	endothelial
SLC7A112	1.89710311818516e-22	2.830773062406	0.796	0.259	5.4886987415333e-18	endothelial
MARCH3	4.30797039120714e-22	2.96520689126247	0.531	0.118	1.24638199358405e-17	endothelial
PTPRG2	9.77937749505176e-22	3.54743713958636	0.551	0.124	2.82936949686838e-17	endothelial
MT-CO31	1.28866085811539e-21	3.10880593944282	0.755	0.138	3.72835359469944e-17	endothelial
NDRG1	1.73553081155668e-21	2.65263972842114	0.592	0.132	5.02123774399579e-17	endothelial
HLA-C	1.91361941939992e-21	4.07200748809156	0.531	0.111	5.53648370420784e-17	endothelial
RPLP11	1.95664515583425e-21	4.48451106285673	0.571	0.084	5.66096576485966e-17	endothelial
MT-CO21	8.6010023149786e-21	2.83272465393257	0.735	0.131	2.48844198976961e-16	endothelial
SH3KBP1	1.07404361190137e-20	3.61462155170122	0.592	0.153	3.10742297795305e-16	endothelial
FAM241A	2.0907692033015e-20	3.25294543934051	0.531	0.122	6.04901345899189e-16	endothelial
CNST	3.39013211956634e-20	3.00135707567136	0.714	0.252	9.80833024832932e-16	endothelial
MYO1E1	3.6759956949808e-20	2.25480256062106	0.714	0.204	1.06353907447184e-15	endothelial
LUZP1	4.55385371093352e-20	2.79430518896778	0.551	0.13	1.31752095564728e-15	endothelial
ZEB11	7.07670713717352e-20	2.5221205612254	0.918	0.557	2.04743290892704e-15	endothelial
PTMA	1.0881774733779e-19	4.4185399109637	0.592	0.142	3.14831506597695e-15	endothelial
ERBIN1	2.98843878523913e-19	2.22443797860011	0.857	0.419	8.64615109345386e-15	endothelial
YES1	4.52529557745695e-19	2.73643134440341	0.714	0.277	1.30925851646984e-14	endothelial
CYTOR2	8.48872412066401e-19	2.54998356902787	0.592	0.151	2.45595766259051e-14	endothelial
MT-CYB1	1.53458035758029e-18	3.26404829925352	0.714	0.125	4.43984789055129e-14	endothelial
ACTB	1.90146762754015e-18	4.04593451762007	0.51	0.092	5.50132613999917e-14	endothelial
SVIL1	8.93593381714393e-18	1.70807401790768	0.776	0.272	2.58534437197608e-13	endothelial
B2M1	1.49162585051906e-17	3.89879867481087	0.755	0.213	4.31557191072173e-13	endothelial
SEC14L1	1.90440900543277e-17	3.0693489475378	0.633	0.195	5.50983613451809e-13	endothelial
MT-ND11	3.83019681470304e-17	2.98284994467306	0.673	0.122	1.10815254242988e-12	endothelial
CERK	4.40503178007793e-17	2.83388235516163	0.531	0.142	1.27446379461215e-12	endothelial
CD592	5.75649466678333e-17	3.17949787474422	0.612	0.163	1.66546903699375e-12	endothelial
MECOM1	6.27744717160429e-17	1.88589702433495	0.51	0.114	1.81619101568855e-12	endothelial
TXNRD13	6.29618966778836e-17	2.54881606357819	0.898	0.568	1.82161359468453e-12	endothelial
PRKCH	6.36683611662094e-17	2.79644635390274	0.694	0.272	1.84205302526077e-12	endothelial
ANGPT2	1.0964223571582e-16	4.49269764531266	0.51	0.134	3.17216916373011e-12	endothelial
APP	2.7358598975834e-16	2.23187480013724	0.878	0.595	7.91538985568829e-12	endothelial
RPL15	3.81275743962628e-16	3.72215192967318	0.531	0.119	1.10310698243268e-11	endothelial
SH3BP5	4.35434179119948e-16	3.10569994617459	0.571	0.18	1.25979816702983e-11	endothelial
PDE4B	5.1407050669119e-16	2.01640188024241	0.51	0.125	1.48730878995895e-11	endothelial
TXN	5.59102928155195e-16	3.05119171782113	0.551	0.14	1.61759659173861e-11	endothelial
FMNL21	6.06796977387471e-16	2.36055188028284	0.571	0.165	1.75558501497743e-11	endothelial
RAPGEF41	2.37657908278314e-15	3.21887039854054	0.531	0.16	6.87591860230817e-11	endothelial
RPL24	3.13654779068792e-15	3.1923179967606	0.551	0.138	9.07466006801829e-11	endothelial
DOCK9	3.47610014203539e-15	3.00203635653377	0.714	0.312	1.00570529309368e-10	endothelial
ARHGAP29	6.42474873795626e-15	2.58590316420858	0.531	0.155	1.8588083048655e-10	endothelial
KLF61	1.1785401571588e-14	2.49768101712127	0.612	0.191	3.40975238269185e-10	endothelial
MT-ND41	1.81808241795963e-14	2.85797679887642	0.612	0.11	5.26007605164081e-10	endothelial
HLA-A	2.09312725415973e-14	3.75241360868267	0.551	0.148	6.05583577173493e-10	endothelial
SASH12	9.29093126513581e-14	2.67737458292128	0.592	0.208	2.68805223362909e-09	endothelial
RAB8B	1.10442122130551e-13	2.0514213027014	0.551	0.173	3.19531147748109e-09	endothelial
AHR	1.16740328762021e-13	3.16087246350463	0.51	0.163	3.3775311917428e-09	endothelial
SLC4A72	1.33377360415928e-13	2.14897571277532	0.816	0.471	3.85887379155364e-09	endothelial
RPL27A	1.47933207166747e-13	2.64834345642231	0.571	0.168	4.28000354974832e-09	endothelial
PLCB1	3.23845859015667e-13	2.20362743907023	0.857	0.595	9.36950839304127e-09	endothelial
UBC2	3.65044033931271e-13	2.53089586892736	0.735	0.276	1.05614539896995e-08	endothelial
BACH12	8.57104847176186e-13	2.08210561134621	0.776	0.443	2.47977574385014e-08	endothelial
ZSWIM62	1.57581056142554e-12	1.70572203982238	0.898	0.587	4.55913511631637e-08	endothelial
ANXA51	1.79670508718417e-12	2.22762622571874	0.653	0.258	5.19822715824123e-08	endothelial
RANBP171	1.80318225526934e-12	2.63760071239124	0.51	0.16	5.21696690094527e-08	endothelial
CTNNB12	2.17081937627068e-12	1.99379909921519	0.714	0.377	6.28061461942632e-08	endothelial
EIF11	3.28064090725499e-12	2.7110724339187	0.714	0.337	9.49155027287015e-08	endothelial
GBE1	3.53365295869813e-12	1.86167293711509	0.878	0.627	1.02235647401054e-07	endothelial
ANKRD11	4.76762608737336e-12	1.44111296388737	0.878	0.684	1.37936957959886e-07	endothelial
MPDZ	5.22034166860869e-12	1.94165497075666	0.673	0.319	1.51034925156187e-07	endothelial
RASSF81	5.9247208659194e-12	2.38147124332722	0.633	0.268	1.7141402409278e-07	endothelial
PLCG21	7.28585701719155e-12	1.81181137208451	0.898	0.749	2.10794415221386e-07	endothelial
PTPRM1	8.57001262237673e-12	1.67345224706314	0.837	0.657	2.47947605190604e-07	endothelial
FTL	1.73634153365182e-11	2.48848013424614	0.612	0.17	5.02358332516144e-07	endothelial
RAPGEF11	1.84483839044695e-11	2.04808550813773	0.776	0.523	5.33748643124112e-07	endothelial
RDX	2.19789812351781e-11	1.56210606372023	0.837	0.557	6.35895885096172e-07	endothelial
MIR4435-2HG2	5.12043309861465e-11	1.9839357274695	0.653	0.293	1.48144370409119e-06	endothelial
CDC37	5.67959538841331e-11	2.00176380599179	0.551	0.199	1.64322053777574e-06	endothelial
CEP170	6.13011907543198e-11	1.89138230093304	0.633	0.297	1.77356605090398e-06	endothelial
TBC1D8	7.03129083890874e-11	2.16246307250883	0.776	0.549	2.03429306551308e-06	endothelial
EEF1A11	9.60182092633703e-11	3.00311780030889	0.653	0.237	2.77799883040783e-06	endothelial
ST3GAL6	1.36870957649976e-10	2.13523709916575	0.633	0.293	3.9599505467291e-06	endothelial
CRIM11	1.42647219985276e-10	2.23741082458997	0.592	0.244	4.12706936861401e-06	endothelial
CFLAR1	1.86352725447391e-10	1.92138073942274	0.714	0.366	5.39155705264392e-06	endothelial
RB1	2.3398245620462e-10	1.87372793172992	0.694	0.358	6.76958042291207e-06	endothelial
BNIP3L	4.520503297478e-10	1.44384172160728	0.673	0.299	1.30787201402634e-05	endothelial
OSBPL101	6.35836589380246e-10	2.48073841355337	0.571	0.254	1.83960242039493e-05	endothelial
MBNL1	7.12228111834633e-10	1.67488598845234	0.837	0.621	2.06061837315996e-05	endothelial
RPL411	7.76321689388439e-10	2.60381269355075	0.653	0.258	2.24605391173863e-05	endothelial
CBLB2	8.99321589737343e-10	2.49718019790832	0.714	0.417	2.60191722342808e-05	endothelial
MAP4K42	9.28236127016785e-10	1.80363942920538	0.776	0.521	2.68557276268496e-05	endothelial
SPTBN11	1.16307806317258e-09	1.79129095754632	0.714	0.427	3.36501745237091e-05	endothelial
SSH11	1.50851128315677e-09	2.03826606791245	0.592	0.27	4.36442484442917e-05	endothelial
LINC016193	1.52195619054054e-09	1.49512470970225	0.837	0.554	4.4033236504719e-05	endothelial
WWC23	2.20477878708643e-09	1.45964338066039	0.592	0.241	6.37886598679846e-05	endothelial
STAG11	2.43754335841876e-09	1.21550438348109	0.898	0.731	7.05230044457717e-05	endothelial
TRIO2	3.25387518602757e-09	1.43076560710998	0.878	0.794	9.41411168821498e-05	endothelial
H3F3B2	3.40009325430507e-09	2.22481916336737	0.673	0.315	9.83714980335542e-05	endothelial
MEF2A	8.67854806266279e-09	1.1343765294777	0.878	0.666	0.00025108775254896	endothelial
TPM3	1.00986896844885e-08	1.60790145205297	0.571	0.253	0.000292175289951621	endothelial
RPL13A1	1.04261394973515e-08	2.52528018688765	0.51	0.153	0.000301649067937374	endothelial
DOCK11	1.20793773243203e-08	1.27200005500764	0.857	0.583	0.000349480544747235	endothelial
SNRK	1.39073869499745e-08	2.46815110424858	0.551	0.284	0.000402368519236663	endothelial
PTPN122	1.39083914035754e-08	1.64816765102075	0.653	0.339	0.000402397580088242	endothelial
ATP1B31	1.60947613831859e-08	2.01140530721099	0.531	0.224	0.000465653636338335	endothelial
CPNE82	1.98990690732534e-08	1.55846068092668	0.633	0.308	0.000575719866427368	endothelial
SPSB1	2.03515908403875e-08	2.04711523298119	0.571	0.247	0.000588812226194092	endothelial
TNPO1	2.75523359797144e-08	2.0230361112825	0.714	0.558	0.000797144184565099	endothelial
SEPTIN10	4.28770955350917e-08	1.72396998763082	0.531	0.231	0.00124052012802127	endothelial
CDC42	4.67798601841442e-08	1.7008960402883	0.571	0.277	0.00135343491484766	endothelial
SP1001	6.26444530516133e-08	1.76547244197554	0.592	0.293	0.00181242931568928	endothelial
JAK1	6.60282273151599e-08	1.1487343166695	0.796	0.582	0.0019103286726822	endothelial
HSP90AB11	8.66085169660995e-08	2.76648132376152	0.571	0.263	0.00250575761286319	endothelial
RPL51	1.35334311165669e-07	2.18552273651892	0.531	0.267	0.00391549229064513	endothelial
GULP12	1.57585656200089e-07	1.34484607390084	0.612	0.285	0.00455926820518097	endothelial
STK31	4.67552262810454e-07	1.28973639240603	0.755	0.494	0.0135272220676321	endothelial
CHIC2	1.35877370200531e-06	1.24209305581974	0.592	0.314	0.0393120407464176	endothelial
DNM32	1.48535287815266e-06	1.38027566059166	0.633	0.327	0.0429742294707128	endothelial
FTH12	1.74429788850806e-06	1.47570398151879	0.592	0.271	0.0504660265103153	endothelial
RAC1	1.95856469870297e-06	1.68744294619952	0.51	0.227	0.0566651938628742	endothelial
NPC11	2.9423168178792e-06	1.63045716287629	0.653	0.436	0.0851271101748809	endothelial
NR2C2	3.00035837457122e-06	1.17287592808513	0.653	0.383	0.0868063684930946	endothelial
PLPP1	3.18653445198265e-06	2.35046268525141	0.531	0.28	0.0921928147647621	endothelial
IQGAP1	3.65797786020293e-06	1.32237506857407	0.633	0.377	0.105832615451391	endothelial
TSHZ1	3.69553279878695e-06	2.11358009597731	0.531	0.287	0.106919154934504	endothelial
FOXO1	4.07396012044893e-06	1.5055844647774	0.776	0.582	0.117867814204828	endothelial
APLP2	4.96690444221431e-06	1.46504923159624	0.531	0.271	0.143702479322144	endothelial
VCP	5.20918647354709e-06	1.5701040806738	0.653	0.419	0.150712183052664	endothelial
PSMD12	6.73304042341888e-06	1.23884303295537	0.694	0.444	0.194800325530355	endothelial
NFE2L2	7.14489995126709e-06	1.05411839029681	0.796	0.555	0.206716245390059	endothelial
NAV2	7.64145767749266e-06	1.45172005949234	0.694	0.458	0.221082653525218	endothelial
SLC6A61	1.32585298753685e-05	1.03947065202561	0.612	0.351	0.38359578635416	endothelial
FCHSD2	1.41488335056633e-05	1.63541247499028	0.571	0.335	0.40935405098585	endothelial
CSNK1E1	1.43574301251814e-05	1.51906713502084	0.51	0.252	0.415389168381748	endothelial
HIPK2	1.69233747934345e-05	1.26144958439223	0.714	0.561	0.489627079523648	endothelial
DENND5A1	2.01874493192819e-05	1.66507395582133	0.551	0.33	0.584063283705463	endothelial
DGKD1	2.43045901032961e-05	1.60532963583803	0.571	0.333	0.703180400868561	endothelial
LARGE13	2.4618122576113e-05	1.1330427674959	0.653	0.403	0.712251522372102	endothelial
CTNNA1	2.65513861618937e-05	1.04799567729003	0.755	0.54	0.768184704435909	endothelial
HNRNPK1	4.28110558846155e-05	1.39014733499083	0.571	0.339	1	endothelial
GNAQ	6.93204531571389e-05	1.12303784636621	0.796	0.617	1	endothelial
ANXA21	7.91652854478068e-05	1.08818299152483	0.571	0.314	1	endothelial
DNTTIP21	8.44368787139919e-05	1.0779623788353	0.531	0.282	1	endothelial
GATAD2A2	8.51136596585218e-05	1.3662384547399	0.551	0.329	1	endothelial
FBXO11	9.0499613179402e-05	1.04122537331939	0.735	0.568	1	endothelial
SMURF21	0.000107856308376141	1.48904218724597	0.571	0.409	1	endothelial
MED13L	0.000111139379463154	1.05992735492444	0.796	0.654	1	endothelial
ZFAND5	0.000127924946754075	1.32285173017273	0.551	0.336	1	endothelial
PSMD14	0.000146020857270983	1.03189579915568	0.571	0.401	1	endothelial
EXT13	0.00018323402122748	1.23425649031725	0.612	0.417	1	endothelial
FYN	0.000185673694188322	1.56270702008807	0.551	0.366	1	endothelial
ANKRD44	0.000259887905234197	1.36969543422002	0.531	0.346	1	endothelial
CMIP	0.000275825870642859	1.19513600536872	0.714	0.533	1	endothelial
CLTA	0.000371733001881896	1.27045525707776	0.51	0.3	1	endothelial
GRB102	0.000399435949878319	1.13002252225419	0.653	0.488	1	endothelial
TMEM87A	0.000425684550904801	1.00769216212216	0.571	0.37	1	endothelial
NCOA3	0.000432029167471443	1.35889205394419	0.571	0.382	1	endothelial
FUS1	0.000440049861163097	1.12167469195994	0.673	0.491	1	endothelial
NRF1	0.00054759031043205	1.0638740495262	0.673	0.473	1	endothelial
LRMDA3	0.000631913782589954	1.14034787980884	0.653	0.486	1	endothelial
RLIM	0.00069809516348352	1.06625166661623	0.51	0.339	1	endothelial
PPP3R1	0.000854515760941802	1.06632817754945	0.612	0.434	1	endothelial
CDC42BPB	0.000862645420354102	1.02525698950815	0.592	0.463	1	endothelial
GSK3B	0.00102459630940918	1.00949105627878	0.735	0.659	1	endothelial
TSG1011	0.001055382447982	1.14608366970508	0.51	0.318	1	endothelial
DDX211	0.00106281181881112	1.00320765069244	0.51	0.334	1	endothelial
RAB2A	0.00129399852233419	1.05213727111349	0.673	0.574	1	endothelial
ROCK21	0.00134147507317745	1.04912016574304	0.592	0.432	1	endothelial
BMPR2	0.00148051847872252	1.2098983370959	0.51	0.349	1	endothelial
VGLL41	0.00160828575380401	1.1299547662697	0.51	0.315	1	endothelial
KIAA0355	0.00192322646846258	1.13186020777985	0.531	0.383	1	endothelial
YWHAE1	0.00224887988745421	1.07077507902842	0.571	0.449	1	endothelial
KPNA4	0.0026833571175815	1.00288829646547	0.551	0.399	1	endothelial
MORF4L1	0.00391510313611498	1.13323835307269	0.51	0.367	1	endothelial
WDR26	0.00745889181601187	1.06497857700754	0.612	0.495	1	endothelial
ITGAX	0	10.2070927765908	0.759	0.003	0	immune
ZEB21	0	7.67563330629564	0.741	0.009	0	immune
CSF2RA	0	8.86297872255859	0.621	0.009	0	immune
DOCK2	0	8.50350246588436	0.612	0.006	0	immune
KYNU	0	5.83663074758164	0.621	0.022	0	immune
FAM49A	0	7.59159018696317	0.595	0.011	0	immune
PIK3R5	0	10.3523914369507	0.578	0.002	0	immune
PTPRC	0	11.4632439172471	0.543	0.001	0	immune
CD109	0	7.59818659498391	0.534	0.009	0	immune
ARHGAP15	0	8.37210164873767	0.517	0.005	0	immune
LCP2	0	9.69699222771209	0.5	0.001	0	immune
ADAM28	0	6.79156255967185	0.509	0.017	0	immune
TBXAS1	2.40035062475153e-173	5.51931979639213	0.534	0.035	6.94469442753113e-169	immune
PLXDC2	8.39962729382771e-138	5.52742243017318	0.672	0.076	2.43018016865023e-133	immune
PTPRE1	1.07332824756253e-127	4.30748519821282	0.578	0.057	3.10535328584791e-123	immune
MITF	1.12564053725605e-117	5.05902797700728	0.526	0.051	3.2567032023892e-113	immune
DOCK8	6.58369848362026e-101	4.27317834628825	0.578	0.071	1.90479564528101e-96	immune
CELF2	3.45533082681812e-87	4.00322964297785	0.724	0.144	9.9969631481502e-83	immune
MYO9B1	4.22679555507444e-85	4.23059920199516	0.759	0.169	1.22289648999414e-80	immune
RAB31	1.47760527679219e-75	4.00969736113478	0.526	0.077	4.27500758681517e-71	immune
CHST11	1.69255751243521e-73	2.95665783585823	0.647	0.116	4.89690739497754e-69	immune
DOCK41	4.50053684222385e-59	5.72751510612756	0.741	0.246	1.30209531919221e-54	immune
MALT1	9.21378423031004e-58	4.32633597596329	0.638	0.16	2.6657320535133e-53	immune
WIPF1	5.55824448137858e-57	3.11827521904588	0.681	0.173	1.60811129335245e-52	immune
SLC16A101	1.53080800568849e-53	4.17734128070833	0.586	0.135	4.42893372205794e-49	immune
CTSL	2.80943973421578e-52	5.20554249784349	0.509	0.088	8.1282710390331e-48	immune
LINC00278	5.7075940933481e-47	3.75407922811632	0.534	0.126	1.65132112308747e-42	immune
FRMD4A	8.43857254525786e-46	3.58684635339695	0.534	0.122	2.441447808794e-41	immune
ABCA1	8.85501333704277e-45	3.42173640024315	0.724	0.274	2.56193245867321e-40	immune
MANBA1	2.44355988729673e-41	2.7224268611979	0.776	0.334	7.0697074659269e-37	immune
SAT12	1.87203565369001e-40	2.41773796680915	0.733	0.246	5.41617355325593e-36	immune
DPYD1	3.19562017108405e-38	2.70643713900388	0.586	0.173	9.24556827898038e-34	immune
RUNX12	7.98314543623626e-37	2.73544162963619	0.534	0.137	2.30968363761187e-32	immune
LINC016194	2.02251126678377e-36	2.37251405779586	0.879	0.553	5.85152959705879e-32	immune
RALA	1.10297956381436e-35	3.08541935628488	0.681	0.284	3.19114047402772e-31	immune
RAPGEF12	1.32689991640975e-34	3.18011243856675	0.793	0.522	3.83898683815668e-30	immune
GNPTAB	9.54240983809931e-33	3.29913887487903	0.603	0.223	2.76081001435889e-28	immune
PRKAG2	1.16152335617055e-32	3.05446151773005	0.603	0.225	3.36051937407265e-28	immune
ASAH1	1.26850272350469e-32	2.69928038897393	0.595	0.216	3.67003207964378e-28	immune
CYTH12	4.05293327471341e-32	2.31501819022625	0.69	0.28	1.17259465504008e-27	immune
CTNNB13	1.14449875232973e-31	2.67481880898942	0.733	0.376	3.31126379024038e-27	immune
SYK	1.22274829852595e-31	2.97664385879751	0.5	0.149	3.53765537729527e-27	immune
NRP1	7.27964319497131e-31	2.91086734808014	0.517	0.152	2.1061463691691e-26	immune
PFKFB3	1.07181928431394e-29	2.79073613037778	0.526	0.169	3.10098755337708e-25	immune
PELI11	2.45692507277835e-29	2.77857080402947	0.621	0.227	7.10837562056232e-25	immune
SH3KBP11	1.16205869029502e-28	2.22975728560991	0.509	0.152	3.36206820276156e-24	immune
JARID21	1.60490802464988e-28	3.12398968017844	0.681	0.348	4.64331989691705e-24	immune
LPXN	1.87013527817069e-28	2.75666689229389	0.569	0.205	5.41067538680344e-24	immune
PARP42	3.70744941482664e-28	2.00977610466523	0.733	0.345	1.07263926469764e-23	immune
ZFYVE161	1.54245798223091e-27	2.73177094047854	0.655	0.3	4.46263943419048e-23	immune
SSH12	2.32724429921741e-27	2.52042778082097	0.621	0.269	6.73318320649582e-23	immune
FMNL22	1.45509627154394e-26	2.5864781651844	0.509	0.164	4.20988453283094e-22	immune
LYN1	2.75425151417924e-26	2.53542834040882	0.578	0.218	7.96860048082338e-22	immune
EEPD1	2.80883395096739e-26	2.85651123077677	0.569	0.226	8.12651838693886e-22	immune
CFLAR2	3.44685640360257e-26	2.38263554430141	0.698	0.365	9.97244494690295e-22	immune
ACSL41	1.20092482290192e-25	2.58632456315844	0.595	0.248	3.47451569761982e-21	immune
QKI	1.93726168240898e-25	2.55128567803957	0.698	0.41	5.60488549954565e-21	immune
FTH13	5.73121015566335e-25	3.1937345038074	0.664	0.269	1.65815372223652e-20	immune
BTG1	7.45886152581335e-24	2.37278689835422	0.586	0.234	2.15799781664832e-19	immune
TRPS1	4.60668469578504e-23	2.73713476349377	0.578	0.242	1.33280601618453e-18	immune
BMP2K	5.14728822611442e-23	2.46930453018095	0.526	0.198	1.48921342957942e-18	immune
ETV62	5.79287808727896e-23	1.86132281145102	0.776	0.524	1.67599548821155e-18	immune
HIF1A1	5.93596205200162e-23	2.49007781636977	0.698	0.403	1.71739254088511e-18	immune
AKAP132	1.00164650879583e-22	1.488640790242	0.845	0.533	2.89796367924808e-18	immune
RNF1301	1.5617389104717e-22	2.17061193214413	0.759	0.547	4.51842301577671e-18	immune
SFMBT2	1.9154352316361e-22	1.97675599054352	0.534	0.195	5.54173721216958e-18	immune
TAOK3	1.14977147909143e-20	1.93106853370321	0.664	0.341	3.32651884330732e-16	immune
GPCPD1	3.84069290245413e-20	2.55182709132278	0.578	0.293	1.11118927053803e-15	immune
PTPN123	4.29342484759295e-20	2.06341764710681	0.638	0.338	1.24217367690559e-15	immune
SIPA1L11	3.73866542052097e-18	2.11458520681562	0.776	0.629	1.08167067946513e-13	immune
ABR	3.76885677272446e-18	2.1387307960496	0.586	0.294	1.09040564148464e-13	immune
PARP141	1.15155065124783e-17	2.21186634466476	0.5	0.205	3.33166634419021e-13	immune
GAB2	1.27747387212974e-17	2.07587008127676	0.647	0.397	3.69598740684576e-13	immune
ZSWIM63	1.4417914627026e-17	1.38814725771833	0.793	0.587	4.17139105989115e-13	immune
BANP	3.45282910127591e-17	2.2507494939498	0.517	0.239	9.98972515581147e-13	immune
FAM49B	7.26431214457976e-17	1.78854965833843	0.698	0.475	2.10171078966982e-12	immune
B2M2	1.049504273445e-16	2.35768136728706	0.569	0.212	3.03642576393108e-12	immune
FOXN3	1.16381510901386e-16	1.88810602412417	0.69	0.487	3.36714987339889e-12	immune
PICALM1	1.16989536281118e-16	1.49046790571537	0.776	0.668	3.3847412636853e-12	immune
MBNL11	1.22173036903603e-15	1.44717438326927	0.767	0.621	3.53471030369505e-11	immune
GRB2	3.20453203008264e-15	2.33268539558508	0.534	0.29	9.27135206943509e-11	immune
TCF25	8.90873558585614e-15	1.00637408026674	0.853	0.683	2.5774753796999e-10	immune
PSAP	1.16454775211953e-14	2.07640596892564	0.56	0.276	3.36926955643222e-10	immune
CCDC88A	2.6145001379489e-14	1.73840115649394	0.526	0.257	7.56427179911377e-10	immune
KLHL24	6.89743870603653e-14	1.82657387238948	0.569	0.328	1.99556696643049e-09	immune
FCHO21	1.65494002406093e-13	1.71111190168907	0.534	0.282	4.78807247761308e-09	immune
STAG2	3.52108825021821e-13	1.583893179394	0.638	0.425	1.01872125255313e-08	immune
TANK1	8.7141164959697e-13	1.64908523390335	0.595	0.393	2.52116818461395e-08	immune
OSBPL8	9.16657334451113e-13	1.78555397649596	0.647	0.403	2.65207300003396e-08	immune
LRMDA4	9.31404951321763e-13	1.50490717338401	0.698	0.485	2.69474080516413e-08	immune
SLC7A113	9.7487880901101e-13	1.54836115567152	0.517	0.259	2.82051937023065e-08	immune
SLC38A21	1.18437275230189e-12	1.66373238710871	0.56	0.305	3.42662724695983e-08	immune
PIAS1	3.0669576702811e-12	1.12621129014883	0.776	0.689	8.87332193165727e-08	immune
BACH13	3.28119488495017e-12	1.36950484931244	0.672	0.443	9.49315304113782e-08	immune
ARHGAP211	5.05082670379349e-12	1.8680411893631	0.569	0.354	1.46130518194153e-07	immune
ELMO1	6.85259465972637e-12	1.43496491999279	0.517	0.259	1.98259268695203e-07	immune
FOXO31	1.03422753697973e-11	1.33953884974457	0.621	0.391	2.99222710998974e-07	immune
GNA13	1.07195383972165e-11	1.65875237538978	0.534	0.311	3.10137684908269e-07	immune
SLC23A2	1.0919098526739e-11	1.74504955832871	0.612	0.428	3.15911358575614e-07	immune
FBXL20	1.29342298606479e-11	1.6885854807871	0.552	0.326	3.74213138328265e-07	immune
IQGAP11	2.41983988829984e-11	1.51426858534587	0.595	0.377	7.00108076482911e-07	immune
ANKRD441	2.61097310691526e-11	1.64782046887246	0.56	0.345	7.55406739292723e-07	immune
CREBBP	2.74968038196761e-11	1.21061358922381	0.664	0.469	7.95537528110868e-07	immune
GNAQ1	5.61779597217244e-11	1.24247171247184	0.741	0.616	1.62534073066893e-06	immune
MYO5A	1.17161364541313e-10	1.70880675847828	0.509	0.302	3.38971259890928e-06	immune
RNF1492	1.21986066764822e-10	1.48891520378815	0.621	0.44	3.52930088363984e-06	immune
MGAT52	1.80640323282609e-10	1.44901448432582	0.586	0.36	5.22628583321246e-06	immune
ACTR2	3.19504558732237e-10	1.38216946166303	0.621	0.427	9.24390589324109e-06	immune
PPP2R5C	3.55426283731859e-10	1.39377527573355	0.664	0.512	1.02831932409301e-05	immune
UBE2R2	4.72556559358898e-10	1.74416064131497	0.595	0.418	1.36720063753716e-05	immune
ITPR21	7.05713217213851e-10	1.25356121751021	0.621	0.426	2.04176948004311e-05	immune
FNIP2	1.82271009155229e-09	1.35784910576562	0.707	0.548	5.27346483687908e-05	immune
WWP2	2.52109319688983e-09	1.09605131482091	0.595	0.382	7.29402683724165e-05	immune
RB11	2.54156680046037e-09	1.53607277670589	0.534	0.358	7.35326106709195e-05	immune
EML4	3.51198727280891e-09	1.47403477561515	0.655	0.512	0.000101608815776907	immune
SCAF11	5.0709980139226e-09	1.138776939003	0.655	0.54	0.000146714114538809	immune
CEP1701	5.7844972605292e-09	1.68716797788987	0.5	0.297	0.000167357074741631	immune
ZMIZ1	7.5729161880282e-09	1.36416054562321	0.595	0.431	0.000219099611152032	immune
ADAM91	7.60549635919546e-09	1.44285753538395	0.5	0.303	0.000220042220664243	immune
RREB1	9.7967710322117e-09	1.35643397184754	0.586	0.424	0.000283440179503949	immune
SP3	1.01641807162035e-08	1.17436766168128	0.621	0.471	0.000294070076481201	immune
SOS1	1.30709706752976e-08	1.31278024002381	0.647	0.521	0.000378169323577711	immune
SRRM21	2.78813831959192e-08	1.01932127073238	0.681	0.512	0.000806664178624336	immune
CBLB3	3.34469136238251e-08	1.98059271434932	0.569	0.416	0.000967686104964508	immune
MBP	5.43221171312352e-08	1.19313128850171	0.664	0.564	0.0015716474928409	immune
ATP9B	6.96481030698457e-08	1.10807326061378	0.698	0.623	0.00201505891801678	immune
IGF2R	9.03500682843209e-08	1.52792122157923	0.578	0.432	0.00261400817560197	immune
PSEN1	1.11393821850253e-07	1.16071583268574	0.56	0.412	0.00322284605377152	immune
MAP3K2	1.17707948309098e-07	1.13280347896194	0.716	0.662	0.00340552636047884	immune
EPB41L3	1.32177291543566e-07	1.8268721460874	0.552	0.4	0.00382415339893844	immune
RBM472	1.37683084623319e-07	1.27673311871774	0.595	0.439	0.00398344700432185	immune
ARPC21	1.38847284435237e-07	1.28449627286751	0.534	0.358	0.00401712963328028	immune
CCDC91	2.13343111470539e-07	1.12756520127223	0.741	0.629	0.00617244290106563	immune
RNF13	2.20930507813591e-07	1.28468699442198	0.638	0.57	0.00639196145206282	immune
PABPC12	2.50565540919619e-07	1.20302021696813	0.638	0.477	0.00724936222988642	immune
PIK3CB	2.92443429269134e-07	1.12595789436136	0.621	0.489	0.00846097329561458	immune
FCHSD21	4.31895379877658e-07	1.48628050762418	0.5	0.335	0.0124955971306204	immune
PACSIN2	4.97937954894545e-07	1.14151368855199	0.647	0.517	0.014406340911009	immune
GRK3	6.67569266585439e-07	1.64889612633691	0.5	0.377	0.0193141140208499	immune
FBXO34	7.34080368838724e-07	1.16213272079642	0.638	0.492	0.021238413231242	immune
C20orf194	7.89988194323913e-07	1.06843879571584	0.569	0.456	0.0228559384381795	immune
H2AFY	1.0918800693511e-06	1.03072875943963	0.69	0.65	0.031590274166466	immune
NEK72	1.90725018989778e-06	1.17790460584708	0.56	0.41	0.0551805624941226	immune
FAM13B	6.30392703407905e-06	1.22617435457814	0.543	0.395	0.182385216949975	immune
LIMS11	7.40485406775741e-06	1.5531056045488	0.5	0.381	0.214237237888357	immune
NUMB1	1.7401162719178e-05	1.13526570553146	0.578	0.48	0.503450439791257	immune
PPP1R12A	2.63781978160033e-05	1.00209992226185	0.621	0.528	0.763174019212606	immune
RNF145	2.86570720379452e-05	1.18883837946717	0.5	0.379	0.82910640820183	immune
GATAD2B	0.000168173265358338	1.01249882801565	0.569	0.486	1	immune
UBE2E21	0.000204995230930067	1.13738762962913	0.517	0.421	1	immune
RABGEF11	0.00023752751736104	1.27367633558206	0.638	0.608	1	immune
MAPK1	0.000333947195267139	1.09312279337715	0.5	0.381	1	immune
CMIP1	0.000447504770226854	1.03020452452137	0.56	0.534	1	immune
