# Supplementary material for: Evaluating cell-specific gene expression using single-cell and single-nuclei RNA-sequencing data from human pancreatic islets of the same donors
Source: Sci Rep. 2025 Oct 16;15:36133. doi: 10.1038/s41598-025-21595-1 (PMC12533216; doi:10.1038/s41598-025-21595-1)
Supplement: Supplementary file 7 — Supplementary Information 7. [file 41598_2025_21595_MOESM7_ESM.xlsx]

## Sheet: Overlap_acinar_marker_genes
Gene
MECOM
CD44
AC007368.1
NIBAN1
ZFP36L1
CHRM3
ZNF704
SLC25A37
TC2N
GULP1
BCAT1
MAP3K5
SNTB1
CATSPERB
TNFAIP8
FAM13A
REG1A
PTPRK
CTRB1
MET
RASEF
USP53
NFIB
WWC2
RAPGEF5
RRBP1
SLC16A10
MACC1
SMAD3
CYP3A5
TANC1
SH3RF1
LGR4
RAB11FIP1
INSR
CAMK1D
LIMA1
RASGRP3
PARVA
AKAP13
BACE2
EXT1
BAIAP2L1
LINC00342
THRB
PRKG1
CADPS2
ANKRD36C
LYN
SPATA13
MAP3K13
FAM160A1
RBM47
FAM107B
PBX1
ETV6
ARHGAP24
NEAT1
VMP1
MGAT5
CEMIP2
KIAA1217
PELI2
MTUS1
NFKBIZ
SAT1
FTH1
NFIA
UBE2H
IL6ST
TPM1
MYH9
DDX5
UGDH
PABPC1
PCMTD1
GRB10
IFRD1
PDCD4
SOD2

## Sheet: Overlap_alpha__marker_genes
Gene
GCG
DSCAM
MMP16
TTR
GPC6
FSTL5
PPP2R2B
SLC35F4
GRIA3
HS6ST3
DMD
MAMLD1
SNTG1
STK32B
SPOCK3
POU6F2
SMOC1
SLC7A2
ZDHHC14
RNF144A
PALLD
AUTS2
STARD13
CPNE8
RGS7
DAPK2
SNAP25
PDE3B
KCND3
KCNMB2
PCSK2
MTMR7
KCNJ6
PTPRN2
SNED1
SAMD4A
FGF12
FAM110B
PAK3
LRRFIP1
USP25
TMEM178B
CACNB2
PRKCE
ELL2
GLS
PDE10A
DACH1
MOB1B
WWC1
SIPA1L3
SOX5
CPE
MYH10
CNKSR3

## Sheet: Overlap_beta_marker_genes
Gene
ZNF385D
TRPM3
NRG1
CASR
MEG3
HDAC9
PPM1E
DOCK10
MEG8
INS
HADH
ROBO2
MTUS2
DACH2
PLCB4
SLC6A6
ROBO1
LDLRAD4
KIRREL3
VAT1L
SORL1
GLP1R
CADM1
ERO1B
FMN2
PLCXD3
AGBL4
SEMA6D
STXBP5L
KCTD8
HMGCLL1
FAM155A
ATRNL1
NFASC
ABCC8
SAMD3
MCTP2
SYT14
CADPS
SLC4A10
KCNMA1
PRUNE2
DPP6
DOCK3
DYNC1I1
CNTN5
VWDE
SIPA1L2
SLC2A13
TSHZ2
SPAG16
CACNA2D1
KCNB2
SLC4A7
GRIA4
MCF2L2
RIMBP2
SLC30A8
FGF14
TBC1D4
LINGO2
UCHL1
NOL4
LSAMP
PKIB
ZNF483
AKT3
UNC80
NBEA
NALCN
CD99
TMOD1
NAV3
GAD2
DNM3
KIF5C
MEIS2
SCD5
FMN1
SNX29
CCSER1
TMEM135
ASAP1
PTPRD
GNAS
ANKRD6
PLCL2
TTC3
CHST9
ME1
ARHGAP44
ADGRV1
SNAP91
TPD52
PPM1L
TTLL7
TRIM2
NMNAT2
RAPH1
ROR1
SNHG14
MAML3
PAPSS2

## Sheet: Overlap_delta_marker_genes
Gene
SST
LRFN5
KCNT2
ADGRL2
DPYSL3
ERBB4
KCTD8
TENM3
RALYL
THSD7A
AL033504.1
AC092691.1
SAMD5
DSCAM
ST6GALNAC5
GABRB3
TMEM132D
NCOA7
EYS
CADPS
SDK1
MAP1B
GPC6
SASH1
LINC00271
SNED1
AUTS2
KCNB2
LDLRAD4
MCC
EXOC6
ADGRV1
DSCAML1
FGF12
SEC11C
LINC01091
NPAS3
CNTN5
RORA
GAD2
LRMDA
HMGCLL1
NEGR1
LCORL
PACRG
RUNX1T1
GAS2

## Sheet: Overlap_ductal_marker_genes
Gene
ABCC3
THSD4
SVIL
SMAD3
MYO1E
ARHGAP26
LAMC2
YAP1
MYOF
PMEPA1
ITGA2
PCSK5
TFPI
MET
SEPTIN9
OSMR
SHANK2
ADAMTS9
ANXA2
TGFA
DOCK5
CYTOR
SLC28A3
RHPN2
EPS8
BACE2
ANO6
ITGA3
MACC1
CYP3A5
TJP2
UGCG
EXT1
SEL1L3
KIAA1217
SAT1
BICC1
SH3RF1
CRIM1
ITGB1-DT
BAIAP2L1
EPB41L4A
NFIB
PDGFC
WWTR1
CAPN2
PTPRK
RASEF
NCEH1
RUNX1
IGF2BP2
RANBP17
CD59
SLC38A1
SPATS2L
ZNF83
ARHGAP8
SLC4A4
RBPMS
RBM47
MIR4435-2HG
FMNL2
ARAP2
MYO5B
ADGRA3
PARP4
TANC1
MAP3K20
LIPH
GULP1
DGKH
RAPGEF5
ATP11A
LARGE1
ITGB1
ANXA4
UBC
CFLAR
ARHGEF3
FAM102A
BACH1
FGD6
LMO7
ACTN4
AKAP13
MPRIP
KIF13B
LINC00342
PARP14
CTTN
TMEM51
CTNND1
PKP4
KLF6
EZR
ZSWIM6
TXNRD1
VMP1
AFDN
MYO6
PARD3
LPP
B4GALT5
ERBIN
ANKRD36C
ARHGAP21
HIF1A
TANK
VPS37B
LIMA1
SRGAP1
USP53
NPEPPS
PRKCA
FARP1
MYH9
WWC2
CEMIP2
CTNNB1
ANK3
MYO10
SP100
NAMPT
GNG12
LURAP1L
RNF19A
ADAM9
SPTBN1
MAML2
TPM1
L3MBTL4
CAST
PTPRM
LGR4
LAMC1
CD2AP
CCDC50
NAALADL2
RASAL2
SLC41A2
DIAPH1
TCF7L2
ADAM10
VCL
GMDS
NUMB
ANXA11
PAWR
WWC1
YWHAZ
DDX52
TUT7
CLINT1
GRB10
PPP2R3A
IL6ST
NPAS2
STK24
TRIM56
DCDC2
ATP1B1
RNF213

## Sheet: Overlap_gamma_marker_genes
Gene
CACNA2D3
CHRM3
THSD7A
TENM2
KCTD16
RALYL
AC092691.1
DPYSL3
CARD11
CNTNAP5
MLLT3
FAM155A
INPP4B
ANK3
PXK
ANKS1B
PDE3A
PCLO
LRMDA
NRXN1
MEIS1
TOX
NLGN1
NRG1
FGF14
CACNA2D1
ATRNL1
LINC00907
CMTM8
SRRM3
LSAMP
