# Supplementary material for: Evaluating cell-specific gene expression using single-cell and single-nuclei RNA-sequencing data from human pancreatic islets of the same donors
Source: Sci Rep. 2025 Oct 16;15:36133. doi: 10.1038/s41598-025-21595-1 (PMC12533216; doi:10.1038/s41598-025-21595-1)
Supplement: Supplementary file 8 — Supplementary Information 8. [file 41598_2025_21595_MOESM8_ESM.xlsx]

## Sheet: Overlap_acinar_marker_genes
AC007368.1
AKAP13
ANKRD36C
ARHGAP24
BACE2
BAIAP2L1
BCAT1
CADPS2
CAMK1D
CATSPERB
CD44
CDKAL1
CEMIP2
CHRM3
CTRB1
CYP3A5
DDX5
ESYT2
ETV6
EXT1
FAM107B
FAM13A
FAM160A1
FTH1
GLG1
GRB10
GULP1
IFRD1
IL6ST
INSR
KIAA1217
LGR4
LIMA1
LINC00342
LYN
MACC1
MAP3K13
MAP3K5
MECOM
MET
MGAT5
MTUS1
MYH9
NEAT1
NFIA
NFIB
NFKBIZ
NIBAN1
PABPC1
PARVA
PBX1
PCMTD1
PDCD4
PELI2
PRKG1
PSD3
PTPRK
RAB11FIP1
RAPGEF5
RASEF
RASGRP3
RBM47
REG1A
RNF213
RRBP1
SAT1
SESTD1
SH3RF1
SLC16A10
SLC25A37
SMAD3
SNTB1
SOD2
SPATA13
TANC1
TC2N
THRB
TNFAIP8
TNS3
TPM1
UBE2H
UGDH
USP53
VMP1
WWC2
ZFP36L1
ZNF704

## Sheet: Overlap_alpha__marker_genes
AL139383.1
AUTS2
CACNB2
CNKSR3
CPE
CPNE8
DACH1
DAPK2
DMD
DSCAM
ELL2
FAM110B
FGF12
FSTL5
GCG
GDAP1
GLS
GPC6
GRIA3
HS6ST3
KCND3
KCNJ6
KCNMB2
LRRFIP1
MAMLD1
MMP16
MOB1B
MTMR7
MYH10
PAK3
PALLD
PCSK2
PDE10A
PDE3B
POU6F2
PPP2R2B
PRKCE
PTPRN2
RGS7
RNF144A
RUFY3
SAMD4A
SDK1
SIPA1L3
SLC35F4
SLC7A2
SMOC1
SNAP25
SNED1
SNTG1
SOX5
SPOCK3
STARD13
STK32B
TMEM178B
TTR
USP25
VLDLR-AS1
WWC1
ZDHHC14

## Sheet: Overlap_beta_marker_genes
ABCC8
ADGRV1
AGBL4
AKT3
ANKRD6
ARHGAP44
ASAP1
ATRNL1
CACNA2D1
CADM1
CADPS
CASR
CCSER1
CD99
CHST9
CNTN5
DACH2
DNM3
DOCK10
DOCK3
DPP6
DYNC1I1
ERO1B
FAM155A
FGF14
FMN1
FMN2
GAD2
GLP1R
GNAS
GRIA4
HADH
HDAC9
HMGCLL1
INS
KCNB2
KCNMA1
KCTD8
KIF5C
KIRREL3
LDLRAD4
LINGO2
LSAMP
MAML3
MCF2L2
MCTP2
ME1
MEG3
MEG8
MEIS2
MTUS2
NALCN
NAV3
NBEA
NFASC
NMNAT2
NOL4
NRG1
PAPSS2
PKIB
PLCB4
PLCL2
PLCXD3
PPM1E
PPM1L
PRUNE2
PTPRD
RAPH1
RIMBP2
ROBO1
ROBO2
ROR1
SAMD3
SCD5
SEMA6D
SIPA1L2
SLC2A13
SLC30A8
SLC4A10
SLC4A7
SLC6A6
SNAP91
SNHG14
SNX29
SORL1
SPAG16
STXBP5L
SYT14
TBC1D4
TMEM135
TMOD1
TPD52
TRIM2
TRPM3
TSHZ2
TTC3
TTLL7
UCHL1
UNC80
VAT1L
VWDE
ZNF385D
ZNF483

## Sheet: Overlap_delta_marker_genes
AC092691.1
ADGRL2
DPYSL3
DSCAML1
ERBB4
EXOC6
EYS
GAS2
KCNT2
LCORL
LINC00271
LINC01091
LRFN5
MAP1B
MCC
NCOA7
NEGR1
NPAS3
PACRG
RALYL
RORA
RUNX1T1
SASH1
SEC11C
SST
ST6GALNAC5
TENM3
THSD7A

## Sheet: Overlap_ductal_marker_genes
ABCC3
ACTN4
ADAM10
ADAM9
ADAMTS9
AFDN
ANXA11
ANXA2
ARAP2
ARHGAP21
ARHGAP26
ARHGAP8
ARHGEF3
B4GALT5
BACH1
CAPN2
CAST
CD2AP
CD59
CFLAR
CLINT1
CRIM1
CTNNB1
CYTOR
DDX52
DGKH
DOCK5
EPB41L4A
EPS8
ERBIN
EZR
FAM102A
FGD6
FMNL2
GNG12
IGF2BP2
ITGA2
ITGA3
ITGB1
KIF13B
LAMC1
LAMC2
LIPH
LMO7
LPP
LURAP1L
MAML2
MIR4435-2HG
MPRIP
MYO1E
MYOF
NAALADL2
NPAS2
NPEPPS
NUMB
OSMR
PARD3
PARP14
PCSK5
PDGFC
PKP4
PMEPA1
PRKCA
PTPRM
RANBP17
RASAL2
RHPN2
RUNX1
SEL1L3
SEPTIN9
SHANK2
SLC28A3
SLC38A1
SLC41A2
SP100
SPATS2L
STK24
SVIL
TANK
TCF7L2
TFPI
TGFA
THSD4
TJP2
TMEM51
TUT7
UBC
UGCG
VCL
VPS37B
YAP1
ZNF83

## Sheet: Overlap_gamma_marker_genes
ANKS1B
CACNA2D3
CARD11
CMTM8
KCTD16
LINC00907
MEIS1
NLGN1
NRXN1
OSBPL10
PCLO
PDK3
PXK
SRRM3
TENM2
TOX
