# Supplementary material for: Evaluating cell-specific gene expression using single-cell and single-nuclei RNA-sequencing data from human pancreatic islets of the same donors
Source: Sci Rep. 2025 Oct 16;15:36133. doi: 10.1038/s41598-025-21595-1 (PMC12533216; doi:10.1038/s41598-025-21595-1)
Supplement: Supplementary file 9 — Supplementary Information 9. [file 41598_2025_21595_MOESM9_ESM.xlsx]

## Sheet: alpha
Column1.1	Column1.2	Column1.3	Column1.4	Column1.5	Column1.6
	p_val	avg_log2FC	pct.1	pct.2	p_val_adj
LINC01619	0	3.24950621202857	0.7	0.363	0
PLCG2	0	2.35689734868657	0.708	0.536	0
HIVEP2	0	2.97027653698125	0.813	0.652	0
AGBL4	0	2.43012118360291	0.849	0.731	0
DSCAM	0	2.55566327299716	0.814	0.696	0
AL033504.1	0	2.60775143254672	0.793	0.676	0
ST18	0	2.59874960887167	0.814	0.72	0
UTY	0	2.46524664587223	0.812	0.723	0
TMEM132D	0	1.86048530671954	0.884	0.801	0
DENND4A	0	2.50458065999061	0.891	0.818	0
CHD2	0	2.18161751632677	0.879	0.806	0
TTC28	0	1.56683722933239	0.914	0.843	0
DIP2C	0	2.78870869594141	0.885	0.815	0
RGS7	0	2.2369264870964	0.97	0.904	0
SDK1	0	2.69988605371127	0.908	0.844	0
CACNA1C	0	1.70125138107552	0.923	0.861	0
WDFY3	0	2.35410715262176	0.881	0.821	0
RUFY3	0	2.22281086318097	0.93	0.874	0
TMOD1	0	1.82942714697295	0.836	0.78	0
AHI1	0	2.12100622840964	0.95	0.9	0
TRIO	0	2.04037539596479	0.878	0.829	0
TCF12	0	2.05316987147389	0.858	0.81	0
SNAP25	0	2.39647846300631	0.864	0.821	0
CACNA1D	0	2.46150058219622	0.829	0.787	0
ZBTB20	0	1.72664874673253	0.916	0.886	0
BIRC6	0	1.95619100761219	0.901	0.875	0
ZFAND3	0	1.60240643561314	0.937	0.911	0
SAMD5	0	1.83304313465368	0.844	0.818	0
TRAPPC9	0	1.85739292223944	0.883	0.858	0
SIK3	0	1.46710210578691	0.904	0.881	0
SRSF4	0	2.37983537619213	0.808	0.787	0
UBR3	0	1.7978652003741	0.808	0.829	0
RIMS2	0	1.34034212262377	0.909	0.89	0
UGGT2	0	2.07983258836836	0.799	0.781	0
ABLIM1	0	2.12969113941732	0.818	0.801	0
EIF4G3	0	1.27426843931689	0.913	0.897	0
ASH1L	0	1.59073531054976	0.878	0.894	0
SRSF11	0	2.05436090609521	0.894	0.879	0
ZNF638	0	1.7331212892714	0.835	0.85	0
USP34	0	1.74377849460738	0.9	0.886	0
SREK1	0	2.35144119066962	0.745	0.731	0
LRBA	0	1.66621010994454	0.838	0.85	0
MKLN1	0	1.67337032526671	0.833	0.843	0
VPS13C	0	1.64876330552698	0.906	0.896	0
PAK3	0	1.8246582223002	0.888	0.898	0
PAM	0	1.60398185197813	0.947	0.954	0
KDM4C	0	1.96055844851852	0.792	0.799	0
NF1	0	1.85713017099977	0.853	0.846	0
LRRFIP1	0	1.81454300665877	0.908	0.914	0
PTPRN2	0	1.40362211818827	0.909	0.915	0
SSH2	0	1.82732285457279	0.857	0.853	0
LPP	0	1.46012230601298	0.913	0.916	0
PTK2	0	1.43493901967894	0.896	0.899	0
PRRC2B	0	2.10083728806471	0.792	0.794	0
PATJ	0	1.5422249417502	0.865	0.864	0
N4BP2L2	0	1.53793350021233	0.902	0.903	0
STARD13	1.92099939506668e-307	2.21063528543999	0.773	0.67	5.55783544980692e-303
BAZ2B	5.46162646687095e-306	1.76806961419447	0.795	0.816	1.5801577693951e-301
GIGYF2	3.75142551703364e-305	1.67440159600818	0.799	0.84	1.08536243058817e-300
SAMD4A	1.51918539236255e-301	2.35036400287903	0.771	0.639	4.39530717718332e-297
MAML3	6.49799493258376e-297	1.92549640752758	0.812	0.776	1.87999989389513e-292
ERC1	8.08974554959257e-296	1.4344950065649	0.853	0.864	2.34052518240812e-291
TNKS	1.39122508030129e-295	1.75371573586027	0.791	0.817	4.02509240232769e-291
JMJD1C	1.23222840994562e-294	1.20682898590644	0.915	0.917	3.56508323565468e-290
EML5	7.58579704017819e-294	1.76921223712156	0.837	0.794	2.19472279966435e-289
SHTN1	1.25753936817547e-293	1.76810412324036	0.806	0.862	3.63831290000526e-289
AOPEP	2.67940404806552e-293	1.52861718027148	0.844	0.85	7.75205179186316e-289
HS6ST3	5.59256906791809e-292	1.14664170309133	0.955	0.931	1.61804208273006e-287
CADPS	2.13899495961422e-289	1.50608949140882	0.872	0.868	6.18854021715586e-285
MAMLD1	4.25580157907395e-289	2.74128611806887	0.703	0.525	1.23128851285767e-284
MEIS2	7.81840464514456e-286	1.64483341023189	0.884	0.885	2.26202083193322e-281
TNRC6A	1.53534585476798e-283	1.82895556581727	0.776	0.82	4.44206262701473e-279
ARID1B	2.0887978168209e-281	1.70770296549692	0.795	0.826	6.04330984362622e-277
ATP13A3	2.70503745861823e-279	2.02507744450676	0.76	0.756	7.82621437527427e-275
STXBP5	2.17953592931421e-277	1.97196239152893	0.77	0.776	6.30583335069188e-273
LINC01004	6.79461133710725e-276	2.38634292431613	0.729	0.653	1.96581695205187e-271
MAPK10	7.11839844817935e-276	2.16046625641946	0.752	0.697	2.05949503902725e-271
ZMYM2	1.59652289307223e-271	1.96495236972422	0.746	0.75	4.61906003423658e-267
PCNX1	6.63120086438241e-271	2.11099421723492	0.732	0.719	1.91853903408312e-266
IARS	5.65211981934669e-270	2.04260508599965	0.778	0.754	1.63527130613339e-265
DOP1A	5.89240314807525e-270	2.09777140076288	0.738	0.729	1.70479007880113e-265
LRRFIP2	1.30944827736651e-269	2.39168642962442	0.75	0.745	3.7884957560768e-265
KMT2C	8.10726236699847e-261	1.39675103378088	0.819	0.874	2.34559314802e-256
UNC79	4.90350741841544e-258	2.08628288441064	0.733	0.728	1.41868276629595e-253
SENP6	3.44510645232463e-257	1.5113075455779	0.792	0.858	9.96738198786562e-253
GPATCH2	1.73909512172984e-256	2.54740485298963	0.694	0.611	5.03155000618877e-252
ANKRD17	2.64523714072856e-254	1.51529144408822	0.802	0.857	7.65320009555586e-250
MTMR7	4.31924945864164e-251	1.5913872629381	0.792	0.811	1.2496452533742e-246
PRKCE	2.04218841889208e-250	1.44003829123941	0.833	0.806	5.90845953353856e-246
GPATCH8	1.34604346491215e-248	1.51960638679035	0.787	0.84	3.89437295268385e-244
ETV6	1.56399531599692e-244	2.44650104513091	0.703	0.614	4.52495124824228e-240
MYEF2	2.39538103007252e-243	1.9057525229485	0.738	0.766	6.93031639620581e-239
GPHN	1.47064809852923e-242	1.30313067783505	0.832	0.861	4.25487907866476e-238
TTC17	4.30694203293119e-241	1.60073785707782	0.774	0.821	1.24608446896765e-236
PDE4D	1.07992869969341e-240	1.21792869990224	0.899	0.885	3.12444971395298e-236
FNDC3B	1.57218451839007e-238	1.58603497991894	0.828	0.843	4.54864424860615e-234
PAN3	1.16252495057969e-236	2.00253138381879	0.719	0.699	3.36341718701715e-232
CDC42BPA	2.33559344881953e-236	1.72766855297478	0.75	0.79	6.75733896612465e-232
COP1	1.59475553094011e-232	1.89009564800345	0.742	0.777	4.61394670211594e-228
RTN1	2.91975354108866e-230	1.5584186335912	0.803	0.804	8.4474309450777e-226
ANKRD12	6.00192173791604e-230	1.25095430671864	0.851	0.91	1.73647599721387e-225
MAGI1	7.88609843227654e-227	1.38079503208212	0.837	0.844	2.28160599842625e-222
ZDHHC14	1.08445945021547e-226	1.70473541939402	0.799	0.766	3.13755808136339e-222
ASAP1	7.04102403717131e-226	2.04867372262839	0.768	0.798	2.0371090744344e-221
PHLDB2	1.50137536452511e-225	2.1267103506164	0.701	0.659	4.34377920464405e-221
FNDC3A	3.65369865285049e-225	1.13669139707935	0.897	0.929	1.0570880942427e-220
ARL15	9.30405136064651e-225	1.69350004902997	0.787	0.819	2.69184813966225e-220
AKT3	5.4170976207998e-222	1.77215540149588	0.748	0.798	1.5672746836498e-217
CHD9	1.17994045721406e-218	1.2692447686818	0.814	0.876	3.41380373081171e-214
HECTD4	1.19076228877497e-217	1.64026750848376	0.746	0.795	3.44511345388374e-213
NKTR	1.57430034980479e-217	1.94358397317096	0.72	0.752	4.55476577205521e-213
STXBP5L	5.77242496440464e-216	2.00664167760976	0.722	0.693	1.67007799070155e-211
STRN3	3.11279268519694e-215	1.62847914155672	0.751	0.813	9.00593179681178e-211
NLGN4Y	4.43576803471368e-215	2.61530582606463	0.675	0.578	1.28335640780336e-210
DTNA	3.56836807677763e-214	1.64440408624894	0.829	0.806	1.0324002519733e-209
ELF2	3.99568525264592e-212	1.76441413826287	0.741	0.782	1.15603165729552e-207
SLC35F4	2.49261414548012e-211	1.90769545953205	0.728	0.656	7.21163124570308e-207
GRIA3	4.96873265717177e-209	1.54292672325326	0.79	0.841	1.43755373237294e-204
MAPK8IP3	1.91338177917882e-205	2.94293878760688	0.593	0.439	5.53579616352016e-201
SCMH1	2.42777364436291e-205	1.79966107032518	0.735	0.765	7.02403470787077e-201
BRAF	5.18874006291937e-203	1.65515078599375	0.742	0.799	1.50120627500383e-198
SLC35F3	1.10060225731469e-200	1.34907609839968	0.863	0.843	3.18426245086286e-196
SEC24D	1.64857062068947e-199	1.63581701165187	0.753	0.821	4.76964451977878e-195
TNS3	2.7958418212744e-199	1.86283659005939	0.747	0.738	8.08892955731111e-195
GBE1	3.29162015828193e-197	2.41230269567758	0.658	0.586	9.52331544194128e-193
CNTNAP5	2.4267574617723e-196	3.41651164311824	0.538	0.301	7.02109468839961e-192
PUM2	5.61018692879172e-196	1.45348227716791	0.749	0.824	1.62313928223802e-191
AP000688.1	1.80224938623318e-195	4.68971643453467	0.364	0.089	5.21426792424985e-191
FAM135A	3.2487808181558e-195	1.64813407996275	0.775	0.808	9.39937266308837e-191
FRY	1.45908547904044e-194	2.38088719230364	0.683	0.672	4.2214261079598e-190
CACNB2	1.53777126598363e-193	1.12200974305489	0.895	0.889	4.44907982674383e-189
ADK	4.86660392918863e-192	1.57013012217296	0.776	0.852	1.40800584879285e-187
SNED1	2.17561550943725e-190	2.32633019305296	0.69	0.653	6.29449079190386e-186
SPATA6L	3.73525578743426e-189	2.72344794848688	0.604	0.479	1.08068420442048e-184
RFX3-AS1	4.65859915767303e-189	2.5711374951008	0.64	0.553	1.34782590829796e-184
SETD5	1.47940433697204e-188	1.53429687527008	0.738	0.805	4.2802126277275e-184
DYRK1A	2.10980697636626e-188	1.28482196550561	0.783	0.83	6.10409354402288e-184
WAC	9.37306450012054e-188	1.2651198079586	0.779	0.873	2.71181502117488e-183
SNHG14	1.80597705108022e-185	1.32596819488598	0.811	0.843	5.22505280418529e-181
VPS13A	7.44978801661889e-185	1.97728645044852	0.681	0.713	2.15537266896818e-180
ATXN1	9.16355116689928e-184	1.83185944140226	0.741	0.754	2.6511986236073e-179
KIAA1217	1.38397006783828e-183	2.8306131333574	0.584	0.42	4.00410220026971e-179
ANKHD1	1.55930216081023e-183	1.36879960449772	0.764	0.855	4.51137301165615e-179
VPS54	4.83066484315351e-183	2.04440455326498	0.67	0.682	1.39760795242117e-178
MTMR3	1.22722885834804e-181	2.13321184994131	0.657	0.64	3.55061853297256e-177
UBE3C	2.97992692422694e-181	1.52566624363409	0.734	0.816	8.62152457717339e-177
HDAC4	1.96859507552934e-179	2.29376929055597	0.652	0.626	5.6955392725215e-175
EPS15	3.37205046073416e-176	1.54668481661098	0.722	0.789	9.75601639299608e-172
NRCAM	9.7853910958008e-176	1.5643577574668	0.737	0.801	2.83110935183709e-171
NPIPB5	4.66851444021775e-174	3.95073490446882	0.426	0.184	1.3506945978438e-169
PPP4R3B	9.8241132629595e-174	1.82553978050509	0.687	0.764	2.84231244923944e-169
SPG7	6.8521701930719e-170	2.07440912907774	0.657	0.676	1.98246988025956e-165
TRIP12	9.82185066155767e-170	1.72209048682093	0.697	0.776	2.84165783340187e-165
REV3L	1.98040039758416e-169	1.51548709044657	0.734	0.82	5.72969443029048e-165
LRCH3	1.05775961389441e-168	1.62820112969329	0.709	0.742	3.06031011491931e-164
RBM39	7.19588895405593e-168	1.07468403122663	0.806	0.902	2.08191459218746e-163
C11orf49	6.23031305658124e-167	1.82064214788818	0.693	0.743	1.80255417353008e-162
LUC7L2	1.22849119417381e-166	1.54795347100864	0.707	0.812	3.55427072298367e-162
MAP2K4	5.6201051793623e-165	1.77365679795845	0.688	0.757	1.6260088304931e-160
DOCK1	6.70843585653819e-165	1.84009337148271	0.686	0.717	1.94088466201363e-160
DST	1.43785855169002e-164	1.03988382185214	0.884	0.911	4.16001236174957e-160
CSNK1A1	4.51895314983578e-164	1.16768295091639	0.789	0.896	1.30742352531049e-159
MIA2	1.84532096888326e-163	1.61583571333371	0.724	0.829	5.33888262717305e-159
FBXL17	8.5575542368702e-161	1.80235604292565	0.7	0.76	2.47587159181129e-156
ATG7	8.9643629193955e-159	1.82145909814303	0.687	0.727	2.59356947983951e-154
PPP3CA	1.92318361711231e-157	1.66203821543378	0.72	0.762	5.56415484102933e-153
SORBS2	5.19707529221632e-156	1.52668912306138	0.739	0.762	1.50361782354403e-151
MTHFD1L	6.90071359196065e-156	2.53047242184556	0.603	0.529	1.99651445642606e-151
MAP4K3	1.54045085951949e-155	1.63847571756143	0.712	0.775	4.45683242676179e-151
NSMAF	2.51844938971152e-154	2.61697200898195	0.573	0.481	7.28637777431338e-150
WDR59	9.10578600470045e-154	2.20913229524521	0.659	0.698	2.63448600687993e-149
ARIH1	1.23646129009943e-153	1.47772917714861	0.724	0.811	3.57732980451567e-149
MSI2	2.01124457206698e-152	1.24791870960217	0.752	0.825	5.81893279590418e-148
SYT14	4.13338697141428e-152	1.42622731977031	0.733	0.814	1.19587151856958e-147
VPS13B	4.04208674916475e-151	1.50309391603946	0.704	0.787	1.16945653826834e-146
ITCH	5.61187551053578e-150	1.57160285296359	0.695	0.782	1.62362782270821e-145
NIPBL	5.0733054225632e-148	1.11290134634371	0.79	0.875	1.46780872485598e-143
TCF25	6.2805708082972e-148	1.46285102881929	0.726	0.86	1.81709474625655e-143
RBM26	8.05351740465522e-148	1.55495565687904	0.69	0.792	2.33004365551485e-143
ARHGEF12	1.86549876698105e-147	1.38137785925458	0.757	0.857	5.39726103262956e-143
SNX29	2.01570347155127e-147	1.75243000892132	0.688	0.745	5.83183328389215e-143
ASB3	2.53375458011191e-147	1.80265025698077	0.674	0.73	7.33065875117977e-143
ARGLU1	6.19024654134454e-147	1.70866841756389	0.665	0.729	1.7909621293418e-142
DPP6	3.35730865287812e-146	1.13956950115211	0.849	0.881	9.71336539450699e-142
NUTM2B-AS1	1.40658147589525e-145	1.90557426814481	0.651	0.71	4.06952152606013e-141
BICD1	6.32515092242676e-145	2.0922481448334	0.641	0.604	1.82999266487651e-140
UBR5	7.67164333677966e-145	1.5067775971437	0.694	0.783	2.21955985019709e-140
CLASP2	1.02603842902416e-143	1.94416827551544	0.645	0.684	2.9685343828527e-139
HERC1	2.58298718632294e-143	1.34821792634286	0.719	0.824	7.47309852746952e-139
STAG1	6.10036079833678e-143	1.23604496781957	0.765	0.853	1.7649563861748e-138
SNX13	6.91565210340838e-143	1.88947906660469	0.652	0.713	2.00083646655811e-138
ULK4	6.09109382543327e-142	2.04617334026143	0.638	0.629	1.76227526557435e-137
RPS6KA3	2.06938390385043e-141	1.00136982364043	0.822	0.893	5.98714151062006e-137
PHF3	5.45444751969172e-141	1.33000095795974	0.729	0.849	1.57808075639721e-136
NBEA	1.28486142101986e-140	1.21321390534671	0.776	0.857	3.71736106329467e-136
PPP6R3	2.48135971805254e-140	1.18882042990416	0.751	0.838	7.17906993626959e-136
ZNF148	4.33361809854333e-140	1.34857469643278	0.719	0.837	1.25380238827055e-135
SGMS1	9.27404264161716e-140	1.85750796572081	0.671	0.738	2.68316601707268e-135
BTAF1	1.24777398193246e-139	2.01431538405106	0.627	0.645	3.61005968452698e-135
BPTF	2.25250336364239e-138	1.30173067964375	0.743	0.854	6.51694273169017e-134
SOX6	1.29696266618376e-137	1.78296989564484	0.678	0.729	3.75237238580284e-133
CARS	4.62110511041107e-137	2.20325160974598	0.598	0.541	1.33697813054413e-132
SIK2	6.88524966486164e-136	1.64476978393982	0.701	0.77	1.99204043303777e-131
ANKRD11	1.06621473092004e-135	1.39311996575893	0.74	0.851	3.08477245949785e-131
AFF4	1.75072942380805e-135	1.2620875063966	0.753	0.876	5.06521036896146e-131
ATRNL1	2.57972393285478e-135	2.30234842610906	0.614	0.587	7.46365728253546e-131
SNAP25-AS1	1.25845472781426e-133	2.51946493657421	0.585	0.519	3.64096121851222e-129
MAPK8	1.29132182936914e-133	2.47986289959666	0.644	0.66	3.7360523167308e-129
DYNC1I1	1.53171475055997e-132	2.0645033009243	0.65	0.665	4.4315571163201e-128
NALCN	2.09922797538717e-132	2.42341332870668	0.571	0.514	6.07348637839016e-128
LINC00271	3.29469352210712e-132	2.02453647844725	0.646	0.663	9.53220729816032e-128
RNF111	5.17203707670475e-131	1.78539413681634	0.654	0.746	1.49637376703222e-126
NCOR1	7.31592026281272e-130	1.16408920743873	0.732	0.868	2.11664205043698e-125
RICTOR	1.66323410332327e-129	1.64305033985641	0.68	0.726	4.81206890773488e-125
ATAD2B	2.42533797970093e-129	2.12025326307736	0.6	0.596	7.01698784287072e-125
PSPC1	3.6563470717481e-129	2.07035121155062	0.611	0.633	1.05785433479816e-124
LINC00571	4.33348711002155e-129	3.02442822590841	0.462	0.288	1.25376449067143e-124
JPX	2.45915511291655e-128	1.6280728969178	0.67	0.775	7.11482757269016e-124
USP9Y	4.96395058243463e-128	1.65554201961596	0.656	0.723	1.43617018250999e-123
LARP4B	1.24252724627272e-127	1.74356260209216	0.649	0.724	3.59487982891622e-123
LINC01278	7.86307706633209e-127	1.97397225331927	0.616	0.627	2.2749454568312e-122
SRPK2	9.76151626516887e-127	1.20329066923735	0.76	0.88	2.82420188583866e-122
GDAP1	1.01378112950692e-126	1.79875583143727	0.666	0.717	2.93307156388943e-122
CCNL1	3.46524618090133e-126	2.04408582870114	0.611	0.632	1.00256502505837e-121
CFAP70	4.55265117691273e-126	3.12102768721971	0.48	0.333	1.31717303850439e-121
SH3D19	6.05715574225766e-126	2.12720874048511	0.59	0.544	1.75245629934999e-121
FAM120B	7.03681901133016e-126	2.00358250088368	0.616	0.649	2.03589247635804e-121
LIMCH1	1.16128477955881e-125	1.2083409892346	0.778	0.861	3.35982912421956e-121
LRRTM4	1.31006547192164e-125	1.45093695324816	0.714	0.653	3.79028142336368e-121
SMURF1	7.81360616904403e-125	1.90683866163399	0.627	0.65	2.26063253682782e-120
KIF1B	1.10221872656509e-124	1.52182667755699	0.712	0.824	3.18893921969812e-120
TBL1XR1	2.24640555961753e-124	1.78256145137444	0.66	0.739	6.49930056508543e-120
ARID4B	9.46949179944675e-123	1.316167712641	0.712	0.838	2.73971336741593e-118
NCAM1	1.01835327526799e-122	1.43971500450533	0.774	0.826	2.94629969600535e-118
GPC6	1.41764966090929e-122	1.24890452427523	0.812	0.858	4.10154399894276e-118
JAZF1	1.98354888900952e-122	1.50058279005128	0.7	0.782	5.73880364568233e-118
MMP16	7.12309680293565e-122	1.48713495241313	0.71	0.734	2.06085436702534e-117
MICAL3	9.96545742677813e-121	1.56504557675622	0.672	0.681	2.88320614271545e-116
XPR1	1.29326863509352e-120	1.09238847406	0.756	0.846	3.74168481505256e-116
ATP9B	1.94022443756512e-120	1.91501088379763	0.618	0.655	5.61345734276339e-116
AL139383.1	3.47454064854136e-120	2.59528929283739	0.538	0.434	1.00525410043599e-115
MECP2	7.3881613254755e-120	1.7742686730166	0.647	0.767	2.13754283468657e-115
PICALM	1.0748580804588e-119	1.29804342835627	0.703	0.822	3.10977939838339e-115
FAF1	7.43498959413478e-119	1.20917907622484	0.744	0.848	2.15109118937507e-114
AUTS2	1.9643450958797e-118	1.58718888702681	0.692	0.719	5.68324323139916e-114
RIMBP2	5.15682585097608e-118	1.47350916365162	0.686	0.747	1.4919728552044e-113
ZNF254	5.80766074970508e-118	2.14344251979268	0.591	0.607	1.68027240810467e-113
AC009318.1	2.26540138614017e-117	3.84533619420044	0.299	0.105	6.55425929038074e-113
CTNND2	7.87078044732188e-117	2.74800975703771	0.517	0.401	2.27717419901917e-112
ZNF516	8.81053109560815e-117	1.64867089385282	0.643	0.681	2.54906285658135e-112
FNBP4	1.33591015547148e-116	1.75355736491396	0.651	0.738	3.86505526181008e-112
ITFG1	1.40250259770003e-115	1.40295995678667	0.703	0.833	4.05772051566572e-111
PER3	1.18899546535056e-114	1.86848330654377	0.608	0.588	3.44000168035224e-110
AVL9	1.43487619711307e-114	1.69699295591472	0.645	0.731	4.15138381348754e-110
NCKAP1	4.94792362314754e-114	1.12750733926079	0.735	0.873	1.43153326264905e-109
EHMT1	5.83520650789769e-114	1.69022973783259	0.64	0.726	1.68824194686496e-109
PI4KA	1.04097017804051e-112	1.37291078129089	0.682	0.78	3.01173491910682e-108
ZNF644	2.18650571756144e-112	1.57167006631648	0.66	0.769	6.32599834204875e-108
DMD	3.75066687301215e-112	1.74496262787054	0.649	0.596	1.08514293969988e-107
RALGAPA1	5.95134251810325e-112	1.13007122200498	0.717	0.84	1.72184241733763e-107
KIAA1328	6.66354087975467e-112	2.09711174029365	0.585	0.571	1.92789564733062e-107
YARS	5.11705689746013e-111	1.7162744861015	0.634	0.678	1.48046690157316e-106
PDE8A	1.19940587550028e-110	1.35948412810743	0.697	0.773	3.47012107899742e-106
RBM25	4.10869248683752e-110	1.47605050956732	0.671	0.798	1.18872691029183e-105
ARFGEF1	1.49621842681266e-109	1.31667858818359	0.687	0.816	4.32885915245438e-105
KLC1	1.8456826721531e-109	1.43591900444353	0.671	0.801	5.33992910707334e-105
NT5C2	4.38798793550529e-109	1.92735388409396	0.616	0.681	1.26953266950039e-104
ZNF407	6.78953988074232e-106	2.01740195471268	0.585	0.589	1.96434967829637e-101
SLC9A8	1.15918671758901e-105	2.9876023303134	0.46	0.34	3.35375901132853e-101
ECPAS	2.12857827384515e-105	1.6963240605326	0.647	0.755	6.15840266188877e-101
ZZEF1	2.84397638034153e-105	1.83494916833137	0.609	0.67	8.22819246360412e-101
H2AFY	4.03509784743473e-105	1.42579806403719	0.675	0.807	1.16743450921981e-100
AC025159.1	9.58798472597912e-105	2.11507271046269	0.58	0.528	2.77399574092028e-100
ZEB1	1.3013006123919e-104	1.99839334238041	0.626	0.65	3.76492293177224e-100
EXOC6B	4.73754412003977e-103	1.42974236294099	0.68	0.783	1.37066626480991e-98
DOCK3	6.9464491033539e-103	1.78090490204625	0.631	0.67	2.00974665458235e-98
HYDIN	9.81652333035796e-103	3.57247212997085	0.312	0.136	2.84011652993916e-98
MAPK14	1.33323195276842e-102	2.234702111064	0.564	0.584	3.8573066857496e-98
AC083837.1	2.25186277582699e-102	3.05678553783733	0.417	0.242	6.51508938302266e-98
RNF216	2.67671513251106e-102	1.71261531413357	0.629	0.73	7.744272221381e-98
SETBP1	6.40129303139329e-102	1.79302797469262	0.608	0.605	1.85202209984271e-97
CAMK2D	8.36264506583539e-102	1.01495281061491	0.781	0.885	2.4194804704475e-97
TEAD1	3.70316466688759e-101	1.26203421877423	0.709	0.816	1.07139960142392e-96
PIAS1	3.8816431967548e-101	1.26316873402317	0.687	0.827	1.1230370096851e-96
CTNND1	1.07283330000912e-100	1.6365407443691	0.632	0.732	3.10392130358639e-96
SSBP2	4.16661174140772e-100	1.0541850031254	0.791	0.885	1.20548410902408e-95
GMDS-DT	4.73698240388726e-100	1.46906689657684	0.689	0.761	1.37050374909266e-95
USP47	1.18618130198786e-99	1.23279328687238	0.691	0.828	3.43185974291126e-95
RERE	7.05421220132424e-99	1.20827881432255	0.712	0.847	2.04092467408713e-94
ITSN2	1.08056778022565e-98	1.41907163076531	0.669	0.782	3.12629870174886e-94
AC233976.1	4.19426530173996e-98	3.34280518372637	0.362	0.199	1.21348483709941e-93
SLC7A11	4.52123463950062e-98	2.50414002784495	0.429	0.272	1.30808360590032e-93
FOXP1	6.61886953635466e-98	1.17809545486266	0.742	0.849	1.91497133425813e-93
ATP9A	1.09656424409582e-97	1.30490642716127	0.693	0.827	3.17257967101804e-93
RABGEF1	2.70233884553585e-97	1.48227526793388	0.658	0.772	7.81840674790432e-93
MAML2	3.94244340939547e-97	2.76480695322962	0.514	0.408	1.1406277272063e-92
PTBP2	9.98911441445283e-97	1.57486167729346	0.629	0.716	2.89005058238949e-92
TTTY14	1.07433716769511e-96	1.85235770908331	0.601	0.588	3.10827229357549e-92
CPNE4	1.71895577667779e-94	2.27913262251679	0.551	0.492	4.97328285308418e-90
PCNX2	9.88404461048014e-94	1.91341962086066	0.583	0.624	2.85965178670411e-89
PHF21A	1.0797172819829e-93	1.6497756473461	0.614	0.673	3.12383804023292e-89
AKAP9	7.96630103659386e-93	1.09121085660453	0.735	0.887	2.30481021590734e-88
R3HCC1L	4.36962506558974e-92	2.0341938186713	0.569	0.598	1.26421992397642e-87
GLS	1.10545212578083e-91	1.032985295766	0.86	0.929	3.1982940903091e-87
SRSF10	2.47130939963128e-91	1.45637386714223	0.647	0.801	7.14999235501323e-87
BTBD9	2.98562798715924e-91	1.12350034436444	0.726	0.807	8.6380188924491e-87
KCNMB2	6.49726870514479e-91	1.16286307445924	0.788	0.848	1.87978978177249e-86
PHIP	1.59089792096178e-90	1.28420463952507	0.685	0.815	4.60278586492661e-86
MTMR1	8.37375258479295e-90	2.4006432050491	0.519	0.499	2.4226940978323e-85
SCAPER	1.40208865699004e-89	1.18418000475623	0.693	0.82	4.05652290240359e-85
RAB3GAP1	2.97600186895473e-89	1.26705666256854	0.685	0.831	8.61016860725983e-85
STK32B	6.87750726105244e-89	2.47857811632449	0.512	0.435	1.98980040076769e-84
SNTG1	1.32819108556546e-88	1.30677223026515	0.69	0.724	3.84272244875797e-84
NCOA1	5.17460670324603e-88	1.17428883731359	0.692	0.829	1.49711721138314e-83
MEF2A	1.36083149482919e-87	1.14878895952002	0.715	0.843	3.93715768083981e-83
PSME4	2.00818962257366e-87	1.73247273375251	0.615	0.672	5.81009421603012e-83
STAT3	2.98178378904348e-87	1.03853412721392	0.76	0.876	8.62689685846061e-83
AL022068.1	3.0516868850254e-87	1.83054812725895	0.611	0.635	8.82914049575549e-83
KCNMA1	5.75695808583296e-87	1.27375809723719	0.779	0.878	1.66560311339319e-82
MON2	7.06146484458155e-87	1.30342275313312	0.658	0.781	2.04302300883434e-82
DNAJC6	1.32160838927155e-86	2.127523337623	0.558	0.584	3.82367739184045e-82
SMG1	1.71967520585995e-86	1.70589646210136	0.596	0.676	4.975364305594e-82
YTHDC2	1.76339309976298e-86	2.10035006316806	0.543	0.562	5.10184891623425e-82
NFAT5	1.98720891421511e-85	1.36239755713903	0.654	0.773	5.74939283060716e-81
NUTM2A-AS1	7.48530508535843e-85	1.8520203154832	0.598	0.695	2.1656484672959e-80
ANKRD28	1.6334893168126e-84	1.94609411593056	0.563	0.596	4.72601129140222e-80
MAP2	3.01567191126075e-84	1.12069703829977	0.752	0.85	8.7249419736596e-80
NAV2	4.47402415523716e-84	2.46546740527533	0.539	0.497	1.29442466859322e-79
TIAM2	1.14224540641846e-83	2.28796908195814	0.51	0.47	3.30474440984988e-79
CAPZA1	1.31933053587957e-83	1.60289282908527	0.617	0.739	3.81708710640676e-79
LCOR	1.88621380058814e-83	1.26760004946641	0.672	0.804	5.45719376786161e-79
TJP1	2.4946539290603e-83	1.39367568156526	0.684	0.816	7.21753274755725e-79
ABCA10	4.62662351420327e-83	3.41189445447411	0.292	0.138	1.33857471512929e-78
RFX3	5.36087993394794e-83	1.4916048635689	0.64	0.712	1.55100978248982e-78
RAPGEF1	2.38441094846286e-82	1.74795866126142	0.592	0.643	6.89857775609274e-78
MTUS2	6.76987310056904e-82	1.94184843942295	0.561	0.556	1.95865968545663e-77
NFKB1	1.37870639299273e-81	2.29775239739034	0.539	0.539	3.98887333620657e-77
RABGAP1L	3.80208732403651e-81	1.01836248606409	0.725	0.819	1.10001990459024e-76
CADM1	4.82530851431666e-81	2.2167835296966	0.572	0.621	1.3960582593621e-76
AGFG1	9.76237787002357e-81	1.60388254509369	0.62	0.736	2.82445116535522e-76
HLCS	1.52555167897853e-80	2.08692543492717	0.563	0.573	4.41372611762069e-76
EWSR1	1.58535118294181e-80	1.66971429697042	0.583	0.653	4.58673804248725e-76
MARK3	2.2208025166484e-80	1.29180461491389	0.664	0.798	6.42522584116716e-76
PACRG	1.12092376528394e-79	2.32119938836412	0.465	0.374	3.24305663771949e-75
BMPR1A	1.99850299588626e-79	1.68930391585774	0.609	0.693	5.78206886769812e-75
CLIP4	2.19752197869496e-79	1.43551482038684	0.625	0.716	6.35787058876027e-75
RAB28	3.37671587925121e-79	1.93923350788296	0.564	0.608	9.76951438184959e-75
PER2	5.84731025103185e-79	2.30585816965144	0.495	0.456	1.69174380182853e-74
MAP3K2	1.44850730997458e-78	1.32361473675165	0.648	0.807	4.19082134921845e-74
TENT2	3.82306147041856e-78	1.36594705185186	0.623	0.727	1.1060881446215e-73
AC008269.1	5.90498822071017e-78	2.22904491106848	0.481	0.419	1.70843119201587e-73
HNRNPH1	8.76855703071978e-78	1.87690791285435	0.551	0.602	2.53691892012785e-73
TUT4	1.37714977790118e-77	1.21935726277893	0.661	0.816	3.98436973742368e-73
PLEKHA1	2.98184524530794e-77	1.73021911197808	0.659	0.783	8.62707466372494e-73
PTEN	3.28114757719719e-77	1.14479493649637	0.686	0.851	9.49301617034691e-73
TAF1	4.40277170464496e-77	2.03824490293666	0.557	0.597	1.27380990958788e-72
LINC00630	6.63763803911994e-77	2.85779171211875	0.392	0.282	1.92040143747818e-72
GSK3B	1.26386790251577e-76	1.30084402633258	0.648	0.785	3.65662261555864e-72
TMEM117	1.39287278675053e-76	2.0059891536413	0.536	0.526	4.02985954662664e-72
CPNE8	1.61886562328329e-76	1.57992822047333	0.623	0.739	4.68370202128323e-72
UBE2K	2.03517767277295e-76	1.02772107727543	0.712	0.884	5.88817604286669e-72
SLC24A1	2.22216394881423e-76	4.05145478493051	0.264	0.118	6.42916473670932e-72
RBM6	2.79495185974655e-76	1.10744182033598	0.688	0.83	8.08635472061871e-72
ATXN2	4.82200497891565e-76	1.22949366300724	0.661	0.818	1.39510248049988e-71
CMIP	5.38195559188129e-76	1.45917258621765	0.641	0.772	1.55710739184309e-71
ABCA5	1.16280871579629e-75	1.6521325655364	0.593	0.701	3.36423817654182e-71
DAPK2	3.31473388462312e-75	1.64113492285023	0.612	0.683	9.59018807499162e-71
PPP2R5C	4.48043199569639e-75	1.79588278048818	0.59	0.704	1.29627858499488e-70
AAK1	4.78816222551853e-75	1.14856270242967	0.699	0.84	1.38531109508702e-70
RABGAP1	5.84461658641168e-75	1.46261761597731	0.625	0.768	1.69096447078063e-70
SUCLA2	6.46453599483085e-75	1.83891875032167	0.593	0.719	1.87031955402446e-70
AGPAT5	7.19192450015924e-75	1.50534966941713	0.191	0.487	2.08076759638607e-70
GTF2IRD2B	7.3273839569411e-75	2.90740918425335	0.394	0.287	2.1199587264222e-70
EPB41L5	7.33008440510687e-75	1.45206333063809	0.622	0.74	2.12074002008552e-70
LINC00511	1.02267679368531e-74	1.75532556004594	0.587	0.606	2.95880849949035e-70
DAPK1	5.59190150982532e-74	1.64452801308559	0.627	0.73	1.61784894482266e-69
SUCLG2	6.11153991722983e-74	1.79202096069387	0.579	0.673	1.76819072885293e-69
THOC2	8.51601000474055e-74	1.11207399022362	0.669	0.834	2.46385201457153e-69
SETD2	9.2868607346971e-74	1.18018923680137	0.666	0.821	2.68687454776257e-69
ZNF91	1.81182432623229e-73	1.22642505748325	0.653	0.815	5.24197014065525e-69
USP25	2.20901317520845e-73	1.05558383278477	0.718	0.843	6.39111691851307e-69
AC007038.1	3.09748978301612e-73	2.7205007827369	0.391	0.284	8.96165744022223e-69
ZCCHC7	3.57629279079611e-73	1.22186974440074	0.677	0.782	1.03469303023313e-68
UNC80	4.84487456285488e-73	2.25913120790038	0.501	0.498	1.40171910852517e-68
LUC7L3	7.20011020324563e-73	1.00831721780048	0.676	0.845	2.08313588400303e-68
MED13	3.17325136740357e-72	1.43697565961643	0.62	0.752	9.18085085617201e-68
MED15	3.44955165699379e-72	1.92703287022508	0.558	0.633	9.98024285401443e-68
USP24	4.27302554603208e-72	1.75707968388322	0.561	0.642	1.236271750978e-67
HERC4	6.6850285591004e-72	1.14385630551774	0.689	0.815	1.93411246271893e-67
SMC5	6.82299412142582e-72	1.52881057058286	0.612	0.741	1.97402865921092e-67
FTO	1.11371080234518e-71	1.32110761301619	0.642	0.773	3.22218809334508e-67
ZXDC	1.35537177901942e-71	1.95187339102064	0.548	0.61	3.92136163105897e-67
RAP1GAP2	1.41706225818367e-70	1.02303641918742	0.723	0.857	4.099844525377e-66
ETNK1	1.92449636408245e-70	1.49491474258864	0.618	0.764	5.56795288056336e-66
KIAA0232	2.29277160575662e-70	1.40669335314788	0.626	0.761	6.63344680977505e-66
PAUPAR	2.33204711469356e-70	2.52900161787212	0.419	0.315	6.74707871223141e-66
ZFAND6	2.94995576702029e-70	1.43661157276855	0.623	0.783	8.53481202514311e-66
IGF1R	4.52201125569931e-70	1.24951744253241	0.683	0.797	1.30830829649892e-65
PPP1R9A	6.26056722913357e-70	1.24277991307527	0.665	0.791	1.81130731073292e-65
GBF1	1.77560188690168e-69	1.34341037152505	0.64	0.772	5.13717137918393e-65
KPNA1	2.08652340254354e-69	1.51632022022291	0.61	0.759	6.03672950823898e-65
ATR	3.60977486892057e-69	1.80043178832629	0.576	0.663	1.0443800650761e-64
ARID2	3.9263869963474e-69	1.60186927798246	0.585	0.667	1.13598228578323e-64
STK39	4.35656723485975e-69	1.69732822620892	0.598	0.656	1.26044203238962e-64
AL008633.1	6.22855234858383e-69	2.17579472086278	0.39	0.252	1.80204476549227e-64
KCND3	2.25278047618943e-68	1.7895622824947	0.578	0.65	6.51774447371125e-64
DMGDH	3.71635401362327e-68	2.80330700754208	0.4	0.289	1.07521554322148e-63
DHX36	8.08903226612928e-68	1.34277192920358	0.629	0.796	2.34031881523652e-63
GABRB3	1.04437067239166e-67	1.27975190905562	0.685	0.801	3.02157322936356e-63
MIB1	1.09992754743934e-67	1.54911424237702	0.623	0.745	3.1823103802515e-63
GTF2IRD2	1.1491391134701e-67	2.90677845681407	0.377	0.274	3.3246892830917e-63
SGCE	1.31636247972209e-67	1.52303310556464	0.604	0.742	3.80849992633196e-63
POU2F1	1.73842113648058e-67	2.12435782479912	0.504	0.498	5.0296000320656e-63
TRAK1	1.99938450915073e-67	1.13800782164737	0.67	0.8	5.7846192618749e-63
AGO3	2.17391823238412e-67	1.22594934819316	0.647	0.788	6.28958022993373e-63
GNAQ	2.60988326961797e-67	1.29354585432496	0.64	0.783	7.5509142756587e-63
ZC3H6	3.26218404077979e-67	1.72298747784882	0.572	0.67	9.43815086678409e-63
PLEKHA6	7.8007644779736e-67	2.47227801695097	0.46	0.421	2.25691717876732e-62
TBL1X	1.91125228942434e-66	1.06847857549786	0.685	0.804	5.5296351237625e-62
SLC4A10	2.10668397577704e-66	1.96073159154061	0.54	0.569	6.09505807871814e-62
WWC1	1.07432245985406e-65	1.55038474961165	0.606	0.659	3.10822974084976e-61
RASAL2	1.12582008874811e-65	1.52782422429814	0.65	0.751	3.25722268076603e-61
ARRDC3-AS1	2.1182740827752e-65	2.05275714460625	0.491	0.45	6.12859057628521e-61
DPH6	2.45801491977842e-65	1.24880545516131	0.659	0.773	7.11152876590292e-61
MED13L	5.48738017602597e-65	1.19613849763365	0.654	0.787	1.58760883252783e-60
RPRD1B	6.26257656196951e-65	2.13987720164813	0.509	0.537	1.81188865090902e-60
ZNF721	1.70837424972669e-64	1.21691869228752	0.646	0.817	4.94266837930925e-60
ANK2	1.74346243394825e-64	2.25848926997905	0.481	0.438	5.04418551389907e-60
RCOR3	2.03747689677581e-64	1.63488760396388	0.575	0.691	5.89482815775177e-60
C3orf35	3.37326682771789e-64	2.88136439804413	0.357	0.252	9.75953558595339e-60
PLCB1	6.00335611993535e-64	1.49953559271943	0.626	0.678	1.7368909926197e-59
LINC01006	6.8780720295164e-64	2.39596227349902	0.479	0.466	1.98996379957968e-59
DYM	7.00398659693576e-64	1.37493802854673	0.625	0.761	2.02639340222545e-59
TPST1	8.74328486399061e-64	1.6171823640408	0.605	0.701	2.52960717684976e-59
NRF1	1.06899673158114e-63	1.65579878294212	0.567	0.627	3.09282134381056e-59
TMEM165	1.55035585954209e-63	1.33250768727194	0.635	0.793	4.48548957282718e-59
CCDC91	2.46225985623957e-63	1.40134697094097	0.635	0.792	7.12381021607231e-59
MYO6	3.98009060331317e-63	1.35175091325053	0.632	0.786	1.15151981335057e-58
TASP1	4.478566653112e-63	1.74229931384584	0.571	0.669	1.29573890407836e-58
MPP6	9.97096763920278e-63	1.12237686521375	0.683	0.823	2.88480035737415e-58
FAM135B	2.24991261710521e-62	1.90575638825085	0.541	0.55	6.5094471838088e-58
GPATCH2L	2.61007167864655e-62	1.72202532280335	0.577	0.679	7.5514593806602e-58
EVI5	4.23568661752908e-62	1.49335060866386	0.604	0.748	1.22546885218351e-57
FER	1.34407952185882e-61	1.66348237630227	0.632	0.779	3.88869087264195e-57
MBNL2	1.58191312824398e-61	1.15176208750726	0.668	0.747	4.57679106263549e-57
RBM33	2.1313693405912e-61	1.64492047228592	0.558	0.65	6.16647777619846e-57
SPAG16	8.37638948356604e-61	1.04400669936804	0.717	0.84	2.42345700538533e-56
GOLGA8B	3.72618367985152e-60	2.58864427428667	0.4	0.338	1.07805946225464e-55
PUM1	4.0301171298135e-60	1.01433344231892	0.675	0.848	1.16599348799764e-55
RNF150	5.20194938438799e-60	2.39116336816423	0.512	0.506	1.50502799589113e-55
NUP98	6.43530283969493e-60	1.61064310888921	0.577	0.694	1.86186181758054e-55
RC3H1	7.28745837756401e-60	1.74766746002531	0.552	0.65	2.10840745779682e-55
KIF16B	1.39095269912839e-59	2.05456531272289	0.521	0.568	4.02430434911826e-55
MICU2	3.75131778396871e-59	1.28950317438549	0.618	0.768	1.08533126125783e-54
BTRC	6.24531956465767e-59	1.56948939218809	0.577	0.688	1.80689585644676e-54
AL135978.2	7.08861688658447e-59	3.31608087162134	0.257	0.134	2.05087863762662e-54
RNF169	7.15176609925873e-59	2.04078522839448	0.525	0.579	2.06914896783754e-54
AL390957.1	9.45919178836679e-59	2.54216768599506	0.318	0.198	2.73673336821028e-54
DIAPH2	2.09997383049943e-58	1.37924691031764	0.669	0.784	6.07564428640097e-54
KMT2A	2.37089014044331e-58	1.37804714719682	0.61	0.762	6.85945935433059e-54
VTI1A	2.83791861014345e-58	1.33688546779195	0.622	0.76	8.21066612286704e-54
NEAT1	5.02272520706208e-58	1.16260674459959	0.82	0.866	1.4531748569072e-53
UBE3A	3.06877596701075e-57	1.18258739294108	0.63	0.808	8.87858262775551e-53
LINC02762	3.71000923517895e-57	2.95600266369456	0.304	0.188	1.07337987192197e-52
CCNT2-AS1	4.41692132980042e-57	2.66235226207899	0.364	0.267	1.27790367913786e-52
PDE10A	4.87836360475103e-57	1.61994625545318	0.59	0.571	1.41140815812657e-52
XRN1	6.70636348681134e-57	1.28995717314565	0.608	0.758	1.94028508400426e-52
PKN2	1.49249307765855e-56	1.17530760154721	0.631	0.808	4.31808097228171e-52
RALGAPA2	3.14705424184461e-56	1.52748364070412	0.587	0.706	9.10505733250483e-52
TBC1D22A	3.27789227753238e-56	1.90989812348473	0.543	0.633	9.48359793735669e-52
APBB2	3.36252356662183e-56	1.30219195696494	0.62	0.695	9.72845318295027e-52
LINC01091	3.43044621601169e-56	3.01427114480383	0.322	0.212	9.92496699216503e-52
FSTL5	7.8182840515296e-56	1.30984118749816	0.655	0.758	2.26198594178854e-51
AC046134.2	9.43558541672021e-56	1.44755108315595	0.595	0.714	2.72990357276549e-51
ZNF420	1.3158722922704e-55	2.17821164762598	0.481	0.491	3.80708171599673e-51
ZFC3H1	1.35561561934602e-55	1.84557105807192	0.542	0.62	3.9220671098919e-51
PTPRJ	1.63173923417682e-55	1.51329167395569	0.583	0.686	4.72094795232038e-51
SPAG9	6.44468702787307e-55	1.05454074945593	0.672	0.833	1.86457685090424e-50
DNAH7	1.63588152084044e-54	2.66522560167309	0.387	0.313	4.73293241609555e-50
NOVA1	1.89614561651618e-54	1.7165229788651	0.573	0.684	5.4859284977046e-50
EHBP1	2.00333946631773e-54	1.18486814524283	0.631	0.752	5.79606174395046e-50
ICA1L	2.00929342481987e-54	1.77619999131067	0.53	0.595	5.81328773668884e-50
DLG2	2.93003675893522e-54	1.91882617397372	0.472	0.398	8.47718235095138e-50
NBAS	4.2516076905017e-54	1.41508014643455	0.596	0.742	1.23007513701595e-49
AFDN	4.77593861558418e-54	1.32654090211656	0.603	0.756	1.38177456026081e-49
PDE9A	6.3431684146503e-54	2.40194914331429	0.433	0.391	1.83520548572662e-49
RSBN1L	8.45546632062048e-54	1.70735001770436	0.561	0.689	2.44633551588192e-49
HELZ	1.11652859150891e-53	1.24272953829388	0.61	0.775	3.23034052095359e-49
AF117829.1	2.76497176557711e-53	2.64187152555291	0.363	0.275	7.99961631216769e-49
ST3GAL6	2.95782468612753e-53	3.20035853069175	0.319	0.218	8.55757838190416e-49
PCBP1-AS1	5.5815384846646e-53	2.40121325856862	0.419	0.375	1.61485071438316e-48
R3HDM1	1.12921246333274e-52	1.52010693033613	0.573	0.692	3.26703749891429e-48
RB1CC1	1.70403968643131e-52	1.64418008433553	0.555	0.657	4.93012762078308e-48
FOXP2	1.82575381054722e-52	1.89932885151721	0.503	0.488	5.28227092467521e-48
TTC7B	1.9221828747625e-52	1.8929085164079	0.514	0.571	5.56125949326285e-48
MAP4	3.34495403401809e-52	1.1853385563682	0.667	0.832	9.67762101122113e-48
SYNJ2	4.05523237459993e-52	1.51315505823378	0.592	0.713	1.17325983061925e-47
RGS17	7.31605247116453e-52	1.10137304159635	0.667	0.836	2.11668030095732e-47
SENP5	1.31565659660049e-51	1.54210579823105	0.573	0.708	3.80645766528453e-47
BTBD2	2.02124051736417e-51	1.06023996361369	0.167	0.39	5.84785306483803e-47
NAA25	2.93800087208978e-51	1.70905441048111	0.54	0.628	8.50022412313016e-47
KDM6A	3.51781437340529e-51	1.72660021824453	0.533	0.607	1.01777405451362e-46
ARHGAP32	3.98305432006442e-51	1.81613680399126	0.526	0.597	1.15237727588104e-46
IP6K1	5.69988607326229e-51	1.77824359883697	0.543	0.646	1.64909103871625e-46
RAB39A	8.32330704375502e-51	1.02852144370479	0.111	0.28	2.4080991938992e-46
SLC7A1	1.36403750272254e-50	1.86474947897765	0.542	0.635	3.94643330287686e-46
GTF2IRD1	1.62020765484417e-50	2.02940065177228	0.507	0.551	4.68758478699517e-46
ZNF718	1.99262428155378e-50	1.92542258433401	0.507	0.562	5.76506057139139e-46
MARCH6	2.27444777821708e-50	1.14823049477833	0.622	0.807	6.58043231193765e-46
SMG6	3.26170345558033e-50	1.78408903597934	0.542	0.633	9.436760437685e-46
MCPH1-AS1	3.67884350565472e-50	1.3483396878959	0.111	0.28	1.06436300305602e-45
POU6F2	4.8552325126885e-50	1.7174738841318	0.528	0.556	1.40471587057104e-45
TOM1L2	7.56146895845168e-50	2.04083771489472	0.493	0.532	2.18768419905924e-45
SYNDIG1	1.03394307897421e-49	2.50732452003975	0.449	0.429	2.99140411608818e-45
DNHD1	1.23222758369354e-49	2.28795995966073	0.434	0.412	3.56508084514214e-45
FAR1	1.36699808048498e-49	1.4787215214475	0.568	0.699	3.95499884645915e-45
VPS53	1.98782135261542e-49	1.20218716869772	0.618	0.781	5.75116473738693e-45
TRAPPC12	3.67478086805411e-49	1.8673219007036	0.527	0.62	1.06318760074542e-44
KIF26B	4.02096263735824e-49	2.74487644186435	0.298	0.187	1.16334491024049e-44
SLC36A4	7.18455685429796e-49	1.09514976353498	0.639	0.828	2.07863598908549e-44
CSTF3	4.47925019673715e-48	1.69308514017182	0.535	0.643	1.29593666691999e-43
ZNF700	6.83607035242273e-48	2.51921289438182	0.397	0.359	1.97781187436294e-43
FCHSD2	6.90719125236357e-48	1.94018971745616	0.499	0.531	1.99838857313383e-43
ZNF483	8.1408683133203e-48	1.33571254992562	0.601	0.756	2.35531602040983e-43
USP15	1.18580121116502e-47	1.2211320994842	0.616	0.796	3.43076006414263e-43
ELP4	1.46674484550751e-47	1.10218881339822	0.651	0.791	4.24358618702232e-43
HIVEP3	1.83295906906295e-47	1.48842400522499	0.57	0.666	5.30311717861294e-43
SDCCAG8	9.94369701664741e-47	1.31209833449972	0.598	0.77	2.87691042085643e-42
SFPQ	1.39799598914632e-46	1.07450299048264	0.613	0.734	4.04468199579813e-42
FAM219A	2.16181981579957e-46	1.76121215674796	0.527	0.6	6.25457709107131e-42
CREB5	2.69886577693488e-46	2.33847651881585	0.455	0.389	7.808358465828e-42
MED9	2.87326659343256e-46	1.00941292147899	0.104	0.26	8.31293490811907e-42
FAM118A	3.87256447291647e-46	1.07877547676844	0.133	0.313	1.12041035330419e-41
DNAJC9	4.43353738320501e-46	1.04218203114143	0.236	0.504	1.28271103570887e-41
IPMK	5.24130853354875e-46	2.36274129302571	0.454	0.464	1.51641538492632e-41
LINC00667	5.50257557661913e-46	1.01940013560462	0.261	0.562	1.59200516582745e-41
FAM110B	6.99023669969278e-46	2.01703410759202	0.52	0.577	2.02241528195511e-41
ZNF451	1.18517475319004e-45	1.60387329522959	0.558	0.698	3.42894759592943e-41
PCCA	4.1900310758989e-45	1.8781321054027	0.564	0.668	1.21225979087907e-40
DLG1	4.9480969617757e-45	1.10881920876641	0.634	0.799	1.43158341298095e-40
YAF2	5.09139055412502e-45	1.57018729708893	0.545	0.67	1.47304111511945e-40
MDM4	1.12711870375375e-44	1.61698168907259	0.539	0.659	3.26097983370036e-40
LINC02542	1.52119487180602e-44	2.76393751844834	0.362	0.284	4.40112100310919e-40
KMT2E	1.98966639333082e-44	1.04941274398159	0.644	0.843	5.75650280918474e-40
PPP6R2	8.70580138013331e-44	1.17225246873589	0.615	0.802	2.51876245530017e-39
OLA1	1.83983123566472e-43	1.14524320446631	0.629	0.837	5.32299973102516e-39
CHD6	5.77267497254831e-43	1.59423239081625	0.541	0.666	1.67015032305768e-38
SLC2A13	6.36668934655302e-43	1.18418828187597	0.676	0.812	1.84201056174472e-38
ZNF586	7.41941176854281e-43	1.85420643532754	0.514	0.598	2.1465842128748e-38
ANKRD44	7.76963305400355e-43	2.03252859085107	0.417	0.397	2.24791023518431e-38
ASCC3	7.88886324845999e-43	1.008552788848	0.655	0.829	2.28240591504444e-38
CDRT4	8.05416436990437e-43	2.45206995318958	0.357	0.297	2.33023083550073e-38
VPS13D	2.36410349704929e-42	1.51160659164749	0.549	0.681	6.83982423766301e-38
WDR33	3.65081226822912e-42	1.14281925320311	0.607	0.808	1.05625300544405e-37
WDFY2	6.32177992287795e-42	1.65993434980446	0.525	0.606	1.82901736728705e-37
PIK3CB	6.36149536476408e-42	1.66464598179793	0.54	0.661	1.84050783893354e-37
MCPH1	6.41681377987596e-42	1.81804993468173	0.521	0.617	1.85651256279371e-37
TOX	1.17133046614902e-41	1.05216696281032	0.665	0.785	3.38889330466236e-37
IBTK	2.28184869781345e-41	1.19038900944649	0.62	0.809	6.60184465251387e-37
LINC00535	2.63622671366833e-41	2.06585079306813	0.333	0.241	7.62713112798522e-37
TRAF3	2.72432294418506e-41	2.08213183654965	0.467	0.493	7.88201114211622e-37
BRWD1	3.22506231155914e-41	1.27222741604635	0.58	0.746	9.33075027980291e-37
NME7	3.71219994815427e-41	1.65791765036292	0.531	0.632	1.07401368899999e-36
ASPH	4.16788864265893e-41	1.34316493495028	0.637	0.753	1.20585354209408e-36
NPIPB4	4.49469108082639e-41	3.02155473201044	0.255	0.161	1.30040402350469e-36
PPFIA1	5.65982135077438e-41	1.46520712807808	0.556	0.706	1.63749951320604e-36
MLLT10	6.36254421850503e-41	1.1942324165992	0.601	0.775	1.84081129329788e-36
HS6ST1	7.9518603809082e-41	1.15478907063953	0.16	0.353	2.30063224540436e-36
AKNAD1	1.92417089343438e-40	2.71842531878549	0.339	0.274	5.56701122888434e-36
AC104123.1	2.61478689360959e-40	1.68619682004998	0.547	0.587	7.56510144059127e-36
MMP24	2.93078616386502e-40	1.00642489678603	0.116	0.263	8.47935052929429e-36
RALGPS1	3.09512327154198e-40	1.7007850292559	0.511	0.601	8.95481064922527e-36
ANKRD10	3.27827204103487e-40	1.88954061279548	0.488	0.564	9.48469666912209e-36
CPLANE1	4.38683309537802e-40	1.65600254315755	0.518	0.612	1.26919855115477e-35
C20orf194	5.55654125999239e-40	1.59653172596527	0.516	0.576	1.607618517341e-35
TPP2	5.8629345376869e-40	2.04512373602736	0.472	0.53	1.69626422044357e-35
CRADD	8.16546174530793e-40	1.46818243510741	0.544	0.621	2.36243139215249e-35
AMBRA1	9.16685517279281e-40	1.50795689704157	0.548	0.687	2.65215453859242e-35
ITGAV	1.36089433646807e-39	2.23921461643842	0.499	0.572	3.93733949426943e-35
PRKN	3.08141511184618e-39	1.33353045783558	0.595	0.692	8.91515020159338e-35
UBR7	3.70324906605658e-39	1.05165091399235	0.152	0.332	1.07142401979149e-34
MFSD14C	4.12145858427995e-39	1.77264715154358	0.508	0.604	1.19242039760388e-34
FAM98C	5.13089900594067e-39	1.123918276478	0.159	0.346	1.48447170039875e-34
MAN1A1	5.34060031102479e-39	1.16385460076839	0.671	0.843	1.54514248198569e-34
TRRAP	5.71824103680202e-39	1.79534178005082	0.505	0.605	1.65440149676756e-34
PPP4R4	6.38830391195754e-39	2.03108207528807	0.439	0.428	1.84826408780756e-34
INVS	1.24036434653867e-38	1.43924716036812	0.562	0.672	3.58862212740568e-34
SUSD1	1.27448838346593e-38	1.95099708778143	0.476	0.519	3.68734979104362e-34
SUGP2	1.38347736535378e-38	1.83335835379459	0.502	0.602	4.00267671344156e-34
OXR1	1.51510524489777e-38	1.47586204544203	0.125	0.281	4.38350249453824e-34
GLG1	2.04986098323932e-38	1.1377252887	0.624	0.824	5.93065779670801e-34
ACBD6	2.84274389156817e-38	1.16802324118864	0.616	0.809	8.22462662708504e-34
DOT1L	2.92418661504161e-38	2.35596310709232	0.376	0.338	8.46025671463838e-34
SIPA1L1	4.27355278212093e-38	1.61278978202557	0.546	0.654	1.23642429092323e-33
LRRC8B	7.04160033221345e-38	1.92652868047286	0.47	0.511	2.037275808116e-33
NFASC	9.39605280901276e-38	1.55973690446099	0.527	0.642	2.71846599870357e-33
DENND4C	1.06445778633806e-37	1.28383008468199	0.574	0.728	3.07968926743329e-33
SESTD1	2.08629366431605e-37	1.39921750361202	0.57	0.731	6.0360648295992e-33
ACACA	4.66947861871519e-37	1.30926604043847	0.576	0.724	1.35097355396668e-32
STAT4	8.68780009697892e-37	2.24569605596401	0.435	0.442	2.51355432405794e-32
PNPLA8	9.83767509089581e-37	1.64640047802128	0.542	0.678	2.84623615729798e-32
ARID3A	1.18409473784712e-36	1.04801995248726	0.191	0.396	3.42582289553929e-32
VLDLR-AS1	1.90787632207484e-36	1.43195505946515	0.54	0.597	5.51986777502694e-32
ATXN7	2.14423123832254e-36	2.01790010921552	0.453	0.49	6.20368981871477e-32
LRRC28	2.28960658344087e-36	1.0055991286883	0.143	0.306	6.62428976721114e-32
SH3RF1	2.93324512549118e-36	1.05157211741644	0.643	0.782	8.48646479707108e-32
LIPA	3.03875606064554e-36	1.27366891516149	0.193	0.398	8.79172903465968e-32
PKD1	4.66152323911691e-36	2.52867237005056	0.387	0.371	1.3486719035413e-31
BDP1	5.15736297557309e-36	1.2167875736852	0.604	0.8	1.49212825609281e-31
WDR20	7.32089192164772e-36	1.57637273570183	0.529	0.658	2.11808045077112e-31
SOS2	9.275302053738e-36	1.67579207427624	0.526	0.65	2.68353039018748e-31
USP3	9.70960143364153e-36	1.38095455062848	0.568	0.729	2.80918188678117e-31
PPP2R2B	1.19632566708744e-35	1.03279177716648	0.635	0.711	3.46120942001738e-31
CUX1	1.43235386716731e-35	1.09042722617755	0.623	0.765	4.14408620848848e-31
RAI2	1.69744929335121e-35	1.055533453165	0.153	0.321	4.91106029552371e-31
SPIRE2	1.81454561455282e-35	1.02734530849952	0.117	0.261	5.24984337202421e-31
ZNF609	2.17721405335532e-35	1.30854900448419	0.575	0.733	6.29911569916761e-31
AC007384.1	2.77563923046932e-35	2.88377314536229	0.294	0.223	8.03047942159383e-31
SUPT6H	3.27088992686064e-35	1.73246338513599	0.514	0.641	9.4633387363932e-31
UVRAG	5.06648780031397e-35	1.26362452738194	0.592	0.776	1.46583625038684e-30
CCSER2	5.30562550495124e-35	1.30240049051973	0.588	0.766	1.53502357109249e-30
MAST4	5.66223091366328e-35	2.18585760022939	0.522	0.621	1.63819664794106e-30
ARHGEF28	5.94429664768343e-35	1.60193602528286	0.539	0.665	1.71980390610777e-30
SPOCK3	6.99084223841281e-35	2.06226587602813	0.511	0.585	2.02259047641759e-30
PBX3	7.81400544487228e-35	1.24774619931259	0.589	0.72	2.26074805531045e-30
POLR3B	8.32915347724603e-35	1.05686748719053	0.138	0.294	2.40979068403682e-30
IL17RA	9.26410530612814e-35	1.12025691928484	0.175	0.363	2.68029094716899e-30
ADAT1	9.51002852534343e-35	1.07060026874447	0.168	0.349	2.75144145295236e-30
PTDSS1	1.06269601645825e-34	1.0854590341741	0.114	0.255	3.074592114817e-30
AXIN1	3.55222065553138e-34	1.03897674498666	0.158	0.33	1.02772848005834e-29
PPAT	3.81368687525855e-34	1.14374330829616	0.116	0.259	1.1033758867498e-29
TTN-AS1	4.28277439276669e-34	1.95016218812774	0.425	0.431	1.23909228731526e-29
SNX25	5.3561712915717e-34	1.8432885694621	0.476	0.542	1.54964747807753e-29
PLPP1	6.07777131677632e-34	2.50924676189333	0.321	0.26	1.75842079736972e-29
KIAA0930	6.26671746189315e-34	1.16412316184864	0.141	0.301	1.81308669607493e-29
RBM15	2.04867136293602e-33	1.03848943249484	0.123	0.265	5.92721598724651e-29
TSC22D2	2.17721313499097e-33	1.84378505232037	0.494	0.577	6.29911304215588e-29
PLAA	2.62160991606366e-33	1.00802123862139	0.248	0.499	7.58484180915538e-29
CUL3	2.74703590753588e-33	1.19512346616516	0.591	0.793	7.9477242876828e-29
KDM6B	4.25912578745813e-33	1.15389875310333	0.189	0.385	1.23225027282739e-28
SPIDR	6.10624929169209e-33	1.07994364855995	0.61	0.732	1.76666004507235e-28
TMEM131	8.16833145058732e-33	1.26030715965356	0.564	0.749	2.36326165528392e-28
GNPTAB	1.01124273653857e-32	1.06772025781367	0.144	0.304	2.9257274853534e-28
AP1G1	1.05991485047877e-32	1.53216729349846	0.532	0.695	3.06654564540518e-28
LONP2	1.34296842528291e-32	1.1493273191802	0.583	0.784	3.88547624802852e-28
KIAA0513	1.46865378863175e-32	1.05627014164735	0.137	0.286	4.24910914126939e-28
SLC66A2	1.5542657539149e-32	1.04511694250552	0.183	0.374	4.49680167922659e-28
RCOR1	1.85778536559419e-32	1.00593476881823	0.217	0.431	5.3749446197371e-28
CLN6	2.47244125884203e-32	1.07143445366904	0.131	0.279	7.15326705008178e-28
NF2	2.65017463535502e-32	1.02359106111057	0.22	0.441	7.66748525500914e-28
TCERG1	4.77269740748094e-32	1.59656065173514	0.511	0.636	1.38083681393239e-27
CDK10	5.77468615343884e-32	1.06796520460046	0.205	0.41	1.67073219791293e-27
VPS37B	6.01618443212054e-32	1.02406209281656	0.194	0.388	1.74060247990111e-27
KDM5C	9.28489589433758e-32	1.00815542338076	0.196	0.395	2.68630608014975e-27
DPP9	1.58320800102435e-31	1.17543248132119	0.161	0.333	4.58053738856365e-27
PDE3B	1.64860572631551e-31	1.19553687846764	0.639	0.756	4.76974608737604e-27
PKIA	1.86377733776653e-31	1.14800828622536	0.204	0.403	5.39228059362612e-27
TAF4	1.89066480718243e-31	1.06913076681267	0.129	0.272	5.4700714201402e-27
MYH10	2.02450012071385e-31	1.07468745458792	0.606	0.775	5.85728374924931e-27
KIF13A	2.25214118281021e-31	1.37933727322315	0.556	0.704	6.51589487010649e-27
SNX9	2.55152494624739e-31	1.19246159709312	0.593	0.777	7.38207197448294e-27
RHOQ	2.7499238630249e-31	1.39428513821455	0.576	0.725	7.95607972050364e-27
SRPK1	3.82823269230483e-31	1.8738764377949	0.513	0.643	1.10758428253763e-26
CEP250	4.23608969697565e-31	1.00716752140673	0.162	0.326	1.22558547112899e-26
ZUP1	4.36944521480142e-31	1.00159045066846	0.188	0.378	1.26416788954635e-26
SECISBP2	5.51766810577523e-31	1.36109484378597	0.557	0.748	1.59637173636289e-26
EPM2A	6.38750006751981e-31	2.61458406600433	0.292	0.231	1.84803151953483e-26
FAM47E	7.10980118857055e-31	1.03702436995919	0.18	0.364	2.05700767987723e-26
SHLD1	7.40333692268376e-31	1.02084890347945	0.151	0.307	2.14193343847087e-26
ZNF138	8.97104825120632e-31	1.11565787534157	0.166	0.336	2.59550368003901e-26
PLXNB2	1.09996937760081e-30	1.18364589620415	0.189	0.383	3.18243140327466e-26
MYO18A	1.374744081248e-30	1.02712193826841	0.193	0.381	3.97740957586673e-26
RUBCN	1.55333283947547e-30	1.1265429240107	0.166	0.333	4.49410257117042e-26
CDK11B	1.6520451980995e-30	1.1852392709067	0.213	0.426	4.77969716714148e-26
ANKUB1	1.87577602728706e-30	1.60801634683556	0.486	0.518	5.42699520214692e-26
SLC9B2	2.06543652213278e-30	1.0063445053848	0.227	0.444	5.97572094583455e-26
MAP2K7	3.28316651290287e-30	1.09944941490665	0.19	0.381	9.49885735513059e-26
NME5	3.29952300628111e-30	1.01235396668549	0.118	0.251	9.54617996177249e-26
MTFMT	3.76774423213697e-30	1.09057276402598	0.162	0.329	1.09008376124187e-25
PPP3CB	4.25091102533094e-30	1.09641004086402	0.596	0.798	1.22987357784875e-25
SCAF8	4.33585598030278e-30	1.33551250458178	0.541	0.685	1.2544498522212e-25
UBE2E3	5.72284216506611e-30	1.59920560542154	0.526	0.665	1.65573269519693e-25
ZBTB17	7.11209215255689e-30	1.15610508152157	0.118	0.25	2.05767050157776e-25
SLC22A5	8.1237768378777e-30	1.05733312913575	0.178	0.359	2.35037111473478e-25
USP42	8.45851996831422e-30	1.01124395594384	0.217	0.425	2.44721899723267e-25
ZNF3	8.6471986334046e-30	1.09870073889939	0.147	0.298	2.50180750861662e-25
QSOX2	1.01022534380579e-29	1.08545092984708	0.207	0.414	2.92278396469892e-25
AMPD3	1.24096194005867e-29	2.5702431651479	0.313	0.264	3.59035108497775e-25
FOXJ3	1.24189849713191e-29	1.22701071082892	0.565	0.743	3.59306073190205e-25
SPG11	1.28763877836728e-29	1.3499847310338	0.55	0.72	3.7253965135722e-25
CUL5	1.38103466560368e-29	1.2211291688034	0.562	0.754	3.99560949452455e-25
TBP	1.61818074784652e-29	1.1746485646434	0.124	0.262	4.68172053966956e-25
ZDHHC13	2.27183799801966e-29	1.93972375725236	0.44	0.488	6.57288169587047e-25
COG1	2.44257744141924e-29	1.03501920153802	0.189	0.377	7.06686505351413e-25
SNRNP70	2.82608982880983e-29	1.62625041501001	0.514	0.659	8.1764430927126e-25
NACC2	2.86766845866167e-29	1.0056471479711	0.133	0.273	8.29673838459995e-25
TRIM44	2.97100566828499e-29	1.17518115845135	0.591	0.793	8.59571359948213e-25
BICDL1	3.09036339521733e-29	1.64374536316769	0.489	0.572	8.94103937504277e-25
MRTFA	3.09113949462148e-29	1.34321051348164	0.56	0.703	8.94328478583886e-25
SLC35D1	3.09804250860221e-29	1.0373723374957	0.158	0.316	8.96325658588791e-25
NDST1	3.43945854929645e-29	1.03531988643646	0.142	0.289	9.95104147482448e-25
LCLAT1	3.70804039031322e-29	1.48239342859303	0.523	0.659	1.07281024572542e-24
TET2	4.08301928051479e-29	1.55458255434708	0.505	0.617	1.18129913823854e-24
PHC3	4.98716720729582e-29	1.07241419149863	0.579	0.762	1.44288721641483e-24
ACSL4	6.64091554789058e-29	1.05035919010658	0.246	0.48	1.9213496863157e-24
CNOT4	8.40495837256678e-29	1.32059800163559	0.558	0.754	2.43172255635102e-24
GFM2	1.03300698325953e-28	1.02432943754662	0.188	0.367	2.98869580396647e-24
ADAMTSL1	1.06884445188195e-28	2.33372528247802	0.277	0.202	3.09238076818487e-24
RAD51D	1.0944796283713e-28	1.06630221094336	0.144	0.291	3.16654846080385e-24
MKNK1	1.12642328618564e-28	1.14255101734522	0.162	0.324	3.25896785159229e-24
CBLB	1.19350207741205e-28	1.58913557797163	0.515	0.615	3.45304021036854e-24
XPO5	1.4209009288214e-28	1.00331540207987	0.21	0.408	4.11095056726609e-24
MTMR2	1.46640372854691e-28	1.03453988516111	0.223	0.435	4.24259926743191e-24
SMCHD1	1.64882895426511e-28	1.14905058057686	0.579	0.768	4.77039193047982e-24
LMBR1	1.676788022207e-28	1.48708918233787	0.526	0.677	4.85128310584929e-24
ZFYVE27	1.73922903074372e-28	1.04860199207628	0.212	0.414	5.03193743174774e-24
SARM1	1.77736139474467e-28	1.05227131286728	0.21	0.408	5.14226198727529e-24
EML6	1.81391995140447e-28	1.78542940060888	0.44	0.473	5.24803320340341e-24
MBTPS2	1.96328236877971e-28	1.07541584402345	0.204	0.4	5.68016854935346e-24
CBR3-AS1	2.0131935720257e-28	1.81420069120945	0.478	0.553	5.82457164258476e-24
ZNF136	2.04730198814869e-28	1.20504679763139	0.123	0.255	5.92325411211179e-24
POC5	2.22798153930134e-28	1.04231769770322	0.157	0.315	6.44599618950663e-24
CHD3	2.65326396405631e-28	1.0454784556712	0.18	0.356	7.6764233008077e-24
DNAH14	2.68826580757751e-28	1.4072529280238	0.54	0.659	7.77769063448324e-24
LMTK2	2.83291573180882e-28	1.52773958814434	0.532	0.684	8.19619179526929e-24
NFXL1	3.09393900421328e-28	1.02815222765406	0.217	0.422	8.95138432698985e-24
TBC1D2B	3.30059401359629e-28	1.00478285011038	0.145	0.294	9.5492786001368e-24
CTPS1	3.38792358724437e-28	1.07835985335504	0.129	0.264	9.8019405226154e-24
NLGN1	3.52932005320371e-28	1.27540265502554	0.585	0.666	1.0211028777929e-23
ABHD18	3.55524678895148e-28	1.15774251983121	0.581	0.766	1.02860400097944e-23
TCHP	4.06278840339178e-28	1.11503136328028	0.169	0.333	1.17544594086931e-23
NAXD	4.65949751053752e-28	1.10710111817118	0.179	0.359	1.34808581974872e-23
FRMD8	4.78843153647635e-28	1.24868571524344	0.125	0.255	1.38538901213334e-23
CARMIL1	5.38581554243128e-28	1.77860363486549	0.479	0.555	1.55822415273622e-23
SEC24B	5.9423102144957e-28	1.33620538092905	0.535	0.69	1.7192291912579e-23
PDE7A	5.97023612560567e-28	1.0302245239646	0.175	0.34	1.72730871586023e-23
SH3PXD2A	8.19606972152234e-28	1.73942076655713	0.475	0.556	2.37128689183084e-23
PFKFB3	9.51361782165249e-28	1.02054491596122	0.195	0.374	2.7524799081605e-23
PRPF4B	1.01961151567653e-27	1.12634234753724	0.588	0.79	2.94994003715534e-23
GSE1	1.1624754904111e-27	1.52432338588107	0.524	0.68	3.36327408885739e-23
POLR3E	1.18798460173161e-27	1.03906235623359	0.204	0.398	3.4370770497299e-23
DBT	1.2019626197303e-27	1.03635759851926	0.158	0.312	3.47751825140369e-23
FAAH2	1.29327620307396e-27	2.55346016074599	0.358	0.334	3.74170671073359e-23
CD302	1.33551861918199e-27	1.15843836823504	0.172	0.342	3.86392246901732e-23
PKP4	1.42375393299632e-27	2.0953172415986	0.454	0.517	4.11920487894496e-23
SETDB2	1.54724568665369e-27	1.00723487107638	0.145	0.288	4.47649122062646e-23
TTI1	1.91762198834895e-27	1.09002483113493	0.196	0.382	5.54806393669117e-23
IPO11	2.26064525483731e-27	1.1064806859762	0.146	0.289	6.54049885129531e-23
ZNF274	2.3975047776257e-27	1.02386162634456	0.19	0.371	6.93646082262668e-23
UBR1	2.51146424220987e-27	1.43456522680569	0.527	0.686	7.2661683455616e-23
CHD5	6.42364756555199e-27	2.41609417166447	0.34	0.313	1.8584897136655e-22
ACSL1	6.53015329863668e-27	1.15861145408206	0.181	0.353	1.88930395236156e-22
TTC7A	7.64409154800754e-27	1.05264644816746	0.139	0.278	2.21158856666954e-22
OGA	7.9168757176176e-27	1.04961561544309	0.56	0.705	2.29051048262113e-22
RMND5B	8.66809795425588e-27	1.09732610103264	0.256	0.493	2.50785410012531e-22
MIER1	8.82386397252526e-27	1.28896077744241	0.561	0.764	2.55292032453101e-22
MXD1	1.00336464812021e-26	1.10840082732392	0.192	0.373	2.90293459994139e-22
SOX5	1.45466960451985e-26	1.21913965268556	0.575	0.687	4.20865009979683e-22
RPTOR	1.674909100694e-26	1.80988212536476	0.457	0.532	4.84584701012787e-22
PRKACB	1.70592180754886e-26	1.68082932778128	0.505	0.624	4.93557297360037e-22
AC008467.1	2.16034440742747e-26	2.26505137153456	0.312	0.265	6.25030843956917e-22
AC008443.1	2.26107066200831e-26	1.16355817992854	0.173	0.338	6.54172963932244e-22
CRY2	2.33979800424564e-26	1.04125438765973	0.209	0.406	6.7695035858835e-22
MYO1D	2.44527503270548e-26	1.0773565711862	0.625	0.804	7.07466972462351e-22
SRGAP2	2.64284045361137e-26	1.03254219633598	0.134	0.269	7.64626600038842e-22
NIPAL3	3.0923323662911e-26	1.01364077041766	0.177	0.339	8.94673600215341e-22
TP53BP1	3.10386747127761e-26	1.30455242725263	0.544	0.722	8.98010936790039e-22
SNX14	3.63836901510505e-26	1.17677901961827	0.568	0.773	1.05265292345019e-21
RINT1	3.79326818524621e-26	1.01552818986101	0.195	0.373	1.09746835135543e-21
RCAN2	3.90845396458779e-26	1.0964760855611	0.616	0.803	1.13079390103454e-21
STAM	3.97467253129288e-26	1.0487000659563	0.248	0.48	1.14995225675366e-21
RSRC1	4.93739374947963e-26	1.23878206785806	0.58	0.785	1.42848675959945e-21
CREBBP	5.05969276935382e-26	1.49047457229334	0.519	0.668	1.46387031202945e-21
ZNF789	5.13081337362775e-26	1.1001576863753	0.167	0.325	1.48444692525798e-21
GALNT7	5.39636205922741e-26	1.20353341492699	0.187	0.356	1.56127547097567e-21
ZNF7	5.67799985037392e-26	1.29323531271568	0.131	0.264	1.64275891671018e-21
NUP133	7.07632407961077e-26	1.01866601950401	0.244	0.467	2.04732208271299e-21
ZNF383	7.41149059227086e-26	1.08317691812466	0.127	0.256	2.1442924581558e-21
NEPRO	7.51389796239701e-26	1.079296102638	0.201	0.386	2.1739209584807e-21
USP4	8.41500279923071e-26	1.00942169714076	0.244	0.462	2.43462860987343e-21
TAF2	9.15971076593233e-26	1.78635642504263	0.467	0.562	2.65008751879954e-21
STRIP1	1.03176707611048e-25	1.18747244584694	0.133	0.267	2.98510850460285e-21
WHAMM	1.21777507306523e-25	1.11906928825265	0.229	0.439	3.52326684139232e-21
HIRA	1.26857556303038e-25	1.23345942400964	0.154	0.3	3.6702428189595e-21
PHF8	1.36083068544706e-25	1.02856890319451	0.202	0.389	3.93715533913545e-21
DTWD2	1.52765225806043e-25	1.02844082543486	0.125	0.253	4.41980351302043e-21
ETAA1	1.65617148119431e-25	1.09972421404676	0.15	0.298	4.79163532939137e-21
ARHGEF7	1.77131653995475e-25	1.61889037806412	0.491	0.613	5.12477301339708e-21
POFUT2	1.84014728057048e-25	1.1180364638519	0.152	0.303	5.32391411214652e-21
RABL3	1.95705545265519e-25	1.179903207095	0.19	0.364	5.66215283562198e-21
BTD	2.13533329100329e-25	1.13939546761088	0.24	0.456	6.17794627753071e-21
TPCN1	2.29288188857477e-25	1.07105414758206	0.207	0.394	6.63376588002451e-21
MICU3	2.66773396548645e-25	1.78986768572145	0.474	0.582	7.7182879089454e-21
ZHX2	2.77773976139065e-25	2.40684784707482	0.326	0.293	8.03655667765543e-21
CDKAL1	2.89117761897084e-25	1.27339906670598	0.547	0.7	8.36475508720643e-21
PTK7	3.289683798286e-25	1.110102910056	0.205	0.389	9.51771316520105e-21
AGO2	4.01304641047118e-25	1.52646380886353	0.521	0.677	1.16105458747752e-20
ACYP2	4.33688392647809e-25	1.41412705614845	0.55	0.713	1.25474725760864e-20
ZNF595	4.48618738594377e-25	1.07291663344791	0.136	0.269	1.29794373450125e-20
ST6GALNAC5	4.65266657986979e-25	2.00867186171066	0.373	0.347	1.34610949488793e-20
ANKMY1	4.81998473164774e-25	1.22378155242753	0.17	0.323	1.39451798256032e-20
RASGEF1B	4.91715520577874e-25	1.92949721194891	0.47	0.508	1.4226313441359e-20
ZFYVE28	4.97630861514213e-25	1.06721673053681	0.17	0.321	1.43974560853292e-20
SHB	4.9951081814796e-25	1.08954102232114	0.155	0.295	1.44518469906568e-20
PARG	5.10382180271874e-25	1.89463008410666	0.442	0.518	1.47663772396259e-20
NPLOC4	5.26096813147967e-25	1.63343589644142	0.504	0.645	1.5221032997997e-20
TRIM52	6.1484534354917e-25	1.04060806356004	0.127	0.25	1.77887054795646e-20
LURAP1L-AS1	6.15592545445227e-25	1.79311481801659	0.384	0.354	1.78103235248213e-20
BRD1	6.54389014128086e-25	2.25629954610423	0.384	0.403	1.89327829567538e-20
PHF12	7.83425170337972e-25	1.11559402999889	0.179	0.348	2.26660570282182e-20
FKBP5	8.40452300182345e-25	1.89556090203851	0.456	0.54	2.43159659488756e-20
SNIP1	9.21654185471163e-25	1.28601803809376	0.217	0.418	2.66652988940517e-20
TRPC1	9.30333470784512e-25	1.73103762100642	0.46	0.528	2.69164079767375e-20
MAFG	1.05552154876795e-24	1.04527836898673	0.274	0.524	3.05383494489544e-20
SLC35E2B	1.17814387660281e-24	1.12919286625879	0.127	0.25	3.40860586378726e-20
MAEA	1.24055806548557e-24	1.21110994229594	0.205	0.39	3.58918259506284e-20
ZNF709	1.50653971677021e-24	2.74747782499851	0.284	0.243	4.35872070855957e-20
CDKL5	1.63289787873256e-24	1.29906839059058	0.151	0.289	4.72430014274903e-20
REL	1.73352485013051e-24	1.33391215608968	0.216	0.411	5.0154340963976e-20
RMDN3	1.74277656532367e-24	1.21543787192169	0.164	0.316	5.04220115879445e-20
AKAP8	1.7542526187258e-24	1.21350164789313	0.198	0.377	5.0754036764975e-20
ATAD3C	1.88743198762393e-24	1.54644519366335	0.181	0.348	5.46071822659354e-20
DIS3L2	1.89236130709595e-24	1.61640563581972	0.493	0.619	5.47497973369001e-20
MMAA	1.97806764299508e-24	1.09941147058685	0.142	0.275	5.72294530471338e-20
DERA	2.05446346422682e-24	1.11802787185325	0.232	0.432	5.94397369470104e-20
MTPAP	2.4567424813385e-24	1.2244868986124	0.139	0.277	7.10784734700856e-20
STAMBP	2.75981884446558e-24	1.05516227147989	0.279	0.527	7.98470788080781e-20
TBC1D1	3.15811578541921e-24	1.16147308789079	0.144	0.279	9.13706059037486e-20
ZNF655	3.21432044141369e-24	1.73182627024228	0.466	0.577	9.29967190109809e-20
ZNF75A	4.3175377617969e-24	1.17192426455967	0.214	0.403	1.24915002524308e-19
SLC44A3	4.67943243808194e-24	1.05260115355165	0.149	0.287	1.35385339298587e-19
FGF12	4.81858262183342e-24	1.60290454037033	0.542	0.682	1.39411232414884e-19
SUFU	5.89745812122515e-24	1.09145198363789	0.129	0.251	1.70625258363286e-19
SETD7	6.34491200226035e-24	1.05003023950086	0.211	0.396	1.83570994049397e-19
OPA1	6.40025728218943e-24	1.2548863501535	0.543	0.73	1.85172243688305e-19
FAM149B1	9.17057568061733e-24	1.10542514342698	0.194	0.367	2.65323095591621e-19
ENOSF1	9.55034704393334e-24	1.58024426436859	0.483	0.592	2.76310640675079e-19
RNGTT	1.01125755155371e-23	1.44076846154331	0.511	0.653	2.92577034815518e-19
WDR60	1.05042963895376e-23	1.71862116114074	0.478	0.59	3.03910303142102e-19
ACAD10	1.2851848168141e-23	1.0411938024591	0.196	0.365	3.71829671200656e-19
PRORP	1.30395448905066e-23	1.02706621901826	0.239	0.439	3.77260112772137e-19
XPA	1.3615502215089e-23	1.02320991068646	0.259	0.486	3.93923710086956e-19
TYW5	1.45173176793307e-23	1.05177615261753	0.198	0.373	4.20015035098397e-19
CDK12	1.64501452871131e-23	1.55315610979738	0.493	0.631	4.75935603446756e-19
MIOS	1.67884126929724e-23	1.12764190569742	0.144	0.279	4.85722356033077e-19
ENTPD4	1.69611542871883e-23	1.02982605374702	0.246	0.466	4.90720115836931e-19
RAD52	1.94674082811672e-23	1.12595912168376	0.199	0.372	5.63231056390729e-19
GABPB1	1.95346608748161e-23	1.16952579763318	0.168	0.318	5.65176808430179e-19
KLHL18	2.04264420879128e-23	1.168577181458	0.223	0.419	5.90977822487494e-19
PIK3C2A	2.19047234513762e-23	1.11347310818442	0.568	0.764	6.33747458895215e-19
KCNC4	2.55610137675053e-23	1.30536969413135	0.127	0.25	7.39531250321464e-19
ATP10D	2.59579258102354e-23	1.15721595053849	0.21	0.396	7.5101470954173e-19
PKP2	2.86092835546603e-23	1.27784931513259	0.134	0.264	8.27723791803431e-19
ARMC9	3.03725914910159e-23	2.03216198042976	0.412	0.459	8.78739817018073e-19
NPC1	3.76645267586676e-23	1.91967021147058	0.464	0.557	1.08971008818177e-18
HDAC8	3.78859950255134e-23	1.57909922452793	0.475	0.556	1.09611760807815e-18
MNAT1	4.04284967970279e-23	1.26749189144951	0.549	0.752	1.16967726933161e-18
CRTC1	4.39901083429709e-23	1.14125964374476	0.197	0.363	1.27272181457883e-18
TECPR2	4.83527371777154e-23	1.06821862200295	0.214	0.395	1.39894139202566e-18
GOT1	5.88958008062364e-23	1.03677607086841	0.281	0.517	1.70397330892603e-18
CNOT11	6.24952622550198e-23	1.18152875546279	0.232	0.438	1.80811292756223e-18
FBXO36	6.57364019840216e-23	1.20939668776804	0.155	0.294	1.90188558220171e-18
FBXO11	6.62072580817485e-23	1.02359970208602	0.587	0.773	1.91550839082115e-18
PTPN9	1.12430117154901e-22	1.03525163837531	0.252	0.467	3.25282814952559e-18
PTK2B	1.29493216800904e-22	1.00676872435744	0.158	0.3	3.74649774848375e-18
RNF130	1.34627348312449e-22	1.34762241843433	0.544	0.731	3.89503844137577e-18
CRTC3	1.41091626720293e-22	1.51874388982276	0.501	0.644	4.08206294427151e-18
KIN	1.92482205253973e-22	1.12576354876317	0.239	0.446	5.56889516240796e-18
ARL13B	2.01196960430361e-22	1.1236848255124	0.236	0.436	5.82103045917121e-18
SUPV3L1	2.02899802415895e-22	1.14175172340538	0.168	0.316	5.87029708349667e-18
ZNF821	2.17702422236375e-22	1.14346450431499	0.199	0.37	6.29856648014279e-18
SLC25A14	2.44431757824457e-22	1.06161237735309	0.128	0.252	7.07189961737719e-18
KIAA0586	2.78215791488003e-22	1.06871430255839	0.263	0.487	8.0493392793309e-18
ODF2L	2.79540755045135e-22	1.58152801719848	0.486	0.622	8.08767312496584e-18
TOR1AIP1	2.7960936548266e-22	1.35515722172256	0.227	0.425	8.08965816214432e-18
ERF	3.52591104760757e-22	1.13020122602392	0.147	0.282	1.02011658429382e-17
RAB11FIP2	4.24184176126549e-22	1.00380970945104	0.269	0.501	1.22724965836933e-17
TBC1D8	4.25972835374514e-22	1.71920982691803	0.467	0.563	1.23242460730554e-17
LIG3	4.4380532655601e-22	1.17741282906936	0.147	0.283	1.28401757079185e-17
CC2D1B	4.81753077322917e-22	1.06507221428391	0.185	0.342	1.39380800331066e-17
HID1	5.68959618362902e-22	1.19479909998886	0.17	0.319	1.64611396784755e-17
MAP3K4	6.06710486455015e-22	1.3650715259254	0.518	0.679	1.75533477941165e-17
KDM5A	6.13730139540687e-22	1.38497058915715	0.525	0.703	1.77564403971911e-17
LINC01876	6.35546269127277e-22	2.4595861402591	0.289	0.243	1.83876246583904e-17
AC118549.1	6.49015516534987e-22	1.01029791501449	0.582	0.801	1.87773169243903e-17
MAP2K5	9.72383728104153e-22	1.8507965728329	0.429	0.492	2.81330060215093e-17
CEACAM19	9.76006235074236e-22	2.54642960164833	0.298	0.27	2.82378123931678e-17
TXNRD2	1.14106100611818e-21	1.26555355909658	0.158	0.293	3.30131770290113e-17
AUH	1.14754056910409e-21	1.32910963996902	0.503	0.608	3.32006437453194e-17
AC009554.1	1.24683483928833e-21	2.57280959004264	0.264	0.217	3.60734255702899e-17
CCNT1	1.34694602745772e-21	1.09152052845152	0.256	0.477	3.89698424664068e-17
KIAA0556	1.45041139025027e-21	1.97188650968888	0.418	0.476	4.19633023427209e-17
MAP3K1	1.47695628513551e-21	1.09589244975832	0.143	0.271	4.27312992415404e-17
POT1	1.6157980334184e-21	1.0468458894932	0.231	0.423	4.67482687028612e-17
KANSL2	1.67812644149207e-21	1.0985886825102	0.184	0.345	4.85515542052485e-17
NFIA	1.7037699866507e-21	1.19854921857266	0.236	0.423	4.92934732537781e-17
TVP23C	1.71918555850468e-21	1.95942287775871	0.397	0.427	4.97394765786575e-17
C18orf25	1.76077544130934e-21	1.10594326590376	0.244	0.448	5.09427550679619e-17
EIF4ENIF1	1.82532278197473e-21	1.22854537944537	0.23	0.425	5.28102387280929e-17
PPP1R13B	1.84949707544562e-21	1.73559878324873	0.44	0.503	5.35096493867928e-17
LANCL1	1.88398472630148e-21	1.08072628034396	0.134	0.255	5.45074461013543e-17
UBR4	1.90635164024514e-21	1.59761815727747	0.479	0.604	5.51545656555725e-17
KDM3B	2.15662616680579e-21	1.72729883558411	0.45	0.543	6.23955082580253e-17
HIPK1	2.46972285276432e-21	1.02043316846161	0.278	0.516	7.14540215761773e-17
GAS8	2.62076174682389e-21	1.15680853746872	0.179	0.333	7.58238788591088e-17
EFTUD2	2.70302856889691e-21	1.106125112509	0.208	0.384	7.82040225553255e-17
NPAS2	2.78493690925465e-21	1.87373300403912	0.445	0.515	8.05737946585555e-17
CLASP1	3.14685022751361e-21	1.16825618554322	0.536	0.705	9.10446707824237e-17
AP5Z1	3.25081319209295e-21	1.16884238458702	0.173	0.324	9.40525272736333e-17
TCP11L1	3.31208806742074e-21	1.11992967005712	0.163	0.302	9.58253319666168e-17
ZNF490	3.62357232423994e-21	1.24061280881276	0.156	0.292	1.0483719448491e-16
ARNT2	3.7764018280731e-21	1.784632310423	0.442	0.52	1.09258857689811e-16
OTUD5	3.90780139899993e-21	1.1509783490967	0.163	0.307	1.13060510075866e-16
AGPAT3	4.38217914518138e-21	1.85770676988924	0.46	0.567	1.26785207028388e-16
WDR73	4.44877003714287e-21	1.06057072781082	0.236	0.436	1.28711814714617e-16
SENP1	4.63759614054603e-21	1.15296429156615	0.201	0.37	1.34174931538278e-16
UHRF1BP1L	4.80535354412616e-21	1.03825662876663	0.278	0.513	1.39028488738658e-16
ABCG1	5.53659408358586e-21	1.03852364471983	0.266	0.485	1.60184740026306e-16
FAM214A	5.7516663243878e-21	1.7163249713171	0.439	0.515	1.66407210097188e-16
CLCN7	6.23460846694246e-21	1.09627124296235	0.203	0.371	1.80379692165579e-16
TNRC18	6.9410479549656e-21	1.13996587305443	0.209	0.382	2.00818399433065e-16
MEIS1	7.78378404844256e-21	1.22855162094001	0.525	0.627	2.2520044008954e-16
INO80D	8.15439331029303e-21	1.59693469695508	0.478	0.609	2.35922907253398e-16
CAPN7	8.20769546090548e-21	1.15866570693603	0.542	0.739	2.37465045074917e-16
NCK1-DT	9.65799013030539e-21	1.18059962051359	0.134	0.251	2.79424970449996e-16
VEZT	1.08213265745912e-20	1.10950268903457	0.556	0.754	3.13082620456072e-16
CNOT10	1.10732492268873e-20	1.050183951009	0.255	0.464	3.20371246632304e-16
SESN2	1.30523808434935e-20	1.20030313791562	0.221	0.398	3.77631482563954e-16
XPNPEP3	1.69072520721861e-20	1.00072051994086	0.309	0.571	4.89160616952489e-16
TENT5A	1.95090181939024e-20	1.40615734360522	0.587	0.781	5.64434914385984e-16
NDFIP2	2.11085786074769e-20	1.08845475893637	0.307	0.574	6.10713396271522e-16
PXK	2.19641141040299e-20	1.00551920840747	0.27	0.492	6.35465749257795e-16
TRIM26	2.60364570264297e-20	1.28908244760188	0.183	0.342	7.53286774688664e-16
RANBP3	2.73557845959916e-20	1.13955980999003	0.234	0.429	7.91457559931228e-16
PAK4	2.75258048842524e-20	1.16769929350087	0.207	0.378	7.96376586911189e-16
AL110114.1	2.86334805525153e-20	1.05451441923663	0.136	0.253	8.28423859345373e-16
TDRP	2.88098102823773e-20	1.3178510349203	0.236	0.429	8.33525431089741e-16
ZNRF1	3.43319887180026e-20	1.9364769664081	0.471	0.572	9.9329309758925e-16
SREBF2	3.6930159057417e-20	1.31339983346093	0.513	0.617	1.06846336184919e-15
ATG10	3.85267329003694e-20	1.67697991994461	0.465	0.571	1.11465543627349e-15
LCORL	3.87344650106949e-20	1.25891892220757	0.543	0.721	1.12066554168943e-15
RNF213	3.95373038486129e-20	1.42955025680524	0.585	0.757	1.14389327494807e-15
OSBPL6	3.98458999830579e-20	1.64608598735442	0.459	0.541	1.15282157830983e-15
RBM12B	4.17976040185107e-20	1.10395305209605	0.257	0.469	1.20928827946355e-15
RPRD1A	4.30875447550085e-20	1.29704529492982	0.534	0.741	1.24660884485191e-15
TRMT11	4.48104252522881e-20	1.34385850030857	0.523	0.683	1.2964552233992e-15
CELF6	4.66300403713576e-20	1.22506320324096	0.202	0.369	1.34910032802412e-15
IL6R	5.08433456061729e-20	1.17559905254341	0.564	0.74	1.47099967507779e-15
ZNF544	5.27970410831767e-20	1.1317028007773	0.28	0.512	1.52752399261847e-15
GAREM1	6.00938418839313e-20	1.00492964182303	0.27	0.476	1.7386350333859e-15
SPPL3	6.01813704690183e-20	1.16981699175784	0.559	0.745	1.74116741040964e-15
PHF20L1	6.03095766626085e-20	1.50848514657488	0.493	0.64	1.74487667200259e-15
MTHFR	6.19800415866261e-20	1.32605889096948	0.193	0.353	1.79320656318427e-15
NEK1	6.33242309866913e-20	1.39190298638901	0.531	0.699	1.83209665090695e-15
CDC14A	6.72832270739452e-20	2.48431163051662	0.255	0.215	1.94663832570338e-15
FBXO3	7.22735704941878e-20	1.14226611500157	0.238	0.44	2.09101894153784e-15
ZCCHC14	7.75293748575934e-20	1.23067147285394	0.511	0.62	2.24307987337989e-15
PTS	8.48113425618212e-20	1.40587568337816	0.521	0.709	2.45376176299861e-15
GTPBP10	9.06013675220609e-20	1.09904549166946	0.275	0.502	2.62127876514827e-15
NEMF	9.33876427120303e-20	1.17287337840967	0.552	0.757	2.70189127894446e-15
NPEPPS	9.52403458352341e-20	1.08288036856846	0.562	0.788	2.75549368570499e-15
RBL2	1.00631819178526e-19	1.03051674469126	0.273	0.502	2.91147979247312e-15
NPHP4	1.18260797125379e-19	2.0322379766738	0.342	0.337	3.42152138243146e-15
ELL	1.30481400240527e-19	1.33058393326454	0.151	0.279	3.77508787175892e-15
BIVM	1.41651744013503e-19	1.09809544022908	0.183	0.334	4.09826825779866e-15
ZNF275	1.57554275410025e-19	1.21830378373099	0.133	0.251	4.55836029616283e-15
ZNF394	1.58802665547947e-19	1.1967023556576	0.2	0.363	4.5944787196332e-15
MARCH7	1.63402148953075e-19	1.12231849529657	0.557	0.769	4.72755097351036e-15
WDR26	1.65424164987922e-19	1.5657861880493	0.47	0.6	4.78605194143056e-15
CNST	1.65774390761467e-19	1.17828416777306	0.252	0.457	4.79618467351075e-15
GRAMD4	1.76318762493636e-19	2.63097075965579	0.353	0.348	5.10125443646589e-15
S100PBP	1.78813036817348e-19	1.02344041387772	0.251	0.458	5.17341878119951e-15
ZNF398	1.81368994580587e-19	1.07494553359415	0.241	0.434	5.24736775120554e-15
GCLM	1.88468251659366e-19	1.11073851900708	0.601	0.799	5.45276345700878e-15
MNX1	1.9300627764906e-19	1.18564958381857	0.147	0.274	5.58405762494262e-15
SCLT1	1.98802635914657e-19	1.79621046149045	0.439	0.514	5.75175786228287e-15
TLK2	2.08592286613146e-19	1.50963330717769	0.489	0.64	6.03499203629153e-15
LAMC1	2.17573334236617e-19	1.41311772030406	0.22	0.393	6.29483170613381e-15
KDM2A	2.3130634596317e-19	1.10120936903648	0.566	0.758	6.69215520140642e-15
RBPJ	2.56049766421316e-19	1.04468934141282	0.567	0.781	7.4080318421015e-15
METTL6	2.61651352415404e-19	1.27722067653615	0.226	0.411	7.57009692808247e-15
UBAC2	2.62009917461122e-19	1.54394978440747	0.504	0.68	7.58047093198518e-15
TULP3	2.63139097182752e-19	1.33361777919426	0.242	0.441	7.61314035969139e-15
KIZ	2.6563601264741e-19	1.09352240058178	0.16	0.29	7.68538111791488e-15
PHF2	3.14041582427982e-19	1.20602881833868	0.233	0.426	9.08585106280636e-15
CA8	3.15195406726258e-19	1.18709356978021	0.165	0.301	9.11923350740409e-15
EDEM1	3.22493049850899e-19	1.22694250824829	0.187	0.342	9.33036891828621e-15
SESN3	3.31839091840046e-19	1.0168571229069	0.276	0.49	9.60076860511622e-15
PATL2	3.42383295093923e-19	1.11316637280922	0.144	0.26	9.90583349365738e-15
KDM4A	3.55200471461437e-19	1.31645703392755	0.183	0.334	1.02766600403223e-14
DDX60L	3.59933082777332e-19	1.18862354190206	0.148	0.27	1.04135839509138e-14
ZNF331	3.70332452090113e-19	2.00291871538723	0.283	0.516	1.07144585038712e-14
IFT43	3.9960212425686e-19	1.00373916083164	0.309	0.565	1.15612886589995e-14
BBS4	4.28352175060795e-19	1.27599015508697	0.214	0.389	1.23930851288589e-14
SORBS1	5.35973888363896e-19	1.84955654779345	0.423	0.472	1.55067965381442e-14
PPP1R3B	5.95009925819253e-19	1.09870301877641	0.17	0.303	1.72148271738026e-14
RNF34	6.04095947772993e-19	1.07718696673272	0.273	0.493	1.74777039609682e-14
SLC30A7	6.15314959229535e-19	1.80120255693707	0.436	0.523	1.78022924004289e-14
GLE1	6.39497161976766e-19	1.18698892585768	0.242	0.439	1.85019318903118e-14
NFX1	6.49593636636958e-19	1.23543566361812	0.545	0.736	1.87940430951805e-14
WDR35	6.75374276696791e-19	1.10708478874902	0.206	0.368	1.95399285733916e-14
NUP35	6.91710071084305e-19	1.14041182498412	0.169	0.306	2.00125557766111e-14
ARL5B	7.32724026057022e-19	1.15680693287045	0.229	0.415	2.11991715218818e-14
EXOC3	7.77705461742502e-19	1.20233132593854	0.209	0.381	2.25005744191341e-14
FPGS	1.09016926225676e-18	1.44198976843552	0.178	0.322	3.15407770956127e-14
UBTD2	1.09929919991231e-18	1.09674071293233	0.233	0.417	3.1804924451863e-14
TTLL3	1.13491559306037e-18	2.49255793856563	0.286	0.262	3.28353779384225e-14
DGLUCY	1.19324139992012e-18	1.01305930519113	0.175	0.313	3.45228601824889e-14
PILRB	1.35972866764043e-18	1.92051105062898	0.385	0.424	3.93396698121729e-14
DACH1	1.38282429415342e-18	1.18158284532006	0.62	0.777	4.00078724784467e-14
SYNE1	1.38362332143702e-18	2.04805448557114	0.394	0.435	4.0030989935816e-14
GIGYF1	1.43317170847482e-18	1.14515342900695	0.175	0.316	4.14645238695934e-14
VAV2	1.54358018374794e-18	1.25012332414652	0.142	0.258	4.46588618761954e-14
PITPNC1	1.7318904032892e-18	1.39307559464479	0.53	0.656	5.01070531479631e-14
NCAPD3	1.76080534103427e-18	1.36054535199724	0.161	0.294	5.09436201268035e-14
NUBPL	1.83439841509431e-18	1.74555427562473	0.436	0.515	5.30728149455086e-14
ADPGK	1.84852038447192e-18	1.21994743440171	0.18	0.328	5.34813917635415e-14
SPAG1	1.95259891314911e-18	2.13706604762445	0.353	0.368	5.64925917552301e-14
ATP11B	2.35297941829211e-18	1.63829789301961	0.464	0.584	6.80764005300274e-14
TSEN15	2.36926022355059e-18	1.02705225156021	0.296	0.538	6.85474367877657e-14
IFT88	2.47565873150367e-18	1.69237558114671	0.45	0.552	7.16257584198641e-14
AL138694.1	2.6746387700467e-18	1.85755389746773	0.358	0.361	7.73826488949912e-14
NOCT	2.74286768696365e-18	1.12492324120561	0.146	0.26	7.93566479192323e-14
SP100	2.77177851218197e-18	1.11194606348645	0.215	0.383	8.01930959144488e-14
KDM7A	3.02993910985875e-18	1.07940454579609	0.21	0.374	8.76621983264333e-14
RORA-AS1	3.7780128103263e-18	1.13672508852759	0.165	0.297	1.09305466628361e-13
LPIN1	3.92273856399111e-18	1.83814763083777	0.424	0.502	1.13492672133391e-13
AC026341.1	4.93448962206417e-18	1.79542100686058	0.333	0.305	1.4276465374556e-13
RBM41	5.0466640731836e-18	1.14007136953591	0.206	0.368	1.46010084965348e-13
PSMD5	5.58998376885492e-18	1.07497108162457	0.264	0.476	1.6172941040051e-13
NUP42	5.75730654873873e-18	1.07918424567255	0.266	0.48	1.66570393068109e-13
PPP2R2A	6.04924346449159e-18	1.05954473228342	0.573	0.798	1.75016711914671e-13
PDE8B	6.554050290203e-18	1.83337656686931	0.371	0.381	1.89621782996153e-13
GGA3	6.57321003571258e-18	1.17794811156295	0.202	0.366	1.90176112753236e-13
CASTOR2	6.65316557996286e-18	1.12224342561987	0.261	0.469	1.92489386559485e-13
ZNF507	7.23270217688501e-18	1.03263774285315	0.26	0.472	2.09256539381637e-13
TMEM184B	7.26076917658807e-18	1.02558156076072	0.3	0.542	2.10068573817046e-13
MPP5	7.82742978354691e-18	1.89684972778274	0.426	0.51	2.26463198497579e-13
FAM184B	8.68603527134853e-18	1.27585234805587	0.138	0.251	2.51304372470656e-13
EML4	9.62800970529565e-18	1.38869944473581	0.513	0.679	2.78557576793614e-13
PTER	1.08605846853561e-17	1.23799229986942	0.224	0.4	3.14218436116722e-13
CCNL2	1.14686109339977e-17	1.87572346434002	0.419	0.502	3.31809851542422e-13
FRYL	1.19373636855709e-17	1.17795685641292	0.548	0.74	3.45371806150938e-13
BBS1	1.20467825036199e-17	1.23108648527432	0.193	0.344	3.48537511394732e-13
AC068587.4	1.43278714481566e-17	1.36942383645952	0.139	0.251	4.14533976738067e-13
CDK13	1.55757906204945e-17	1.00203831838856	0.564	0.761	4.50638774232148e-13
SHPRH	1.61072403660804e-17	1.19601800874418	0.525	0.704	4.66014678271438e-13
ZBTB40	1.64888992151868e-17	1.12738326411671	0.223	0.399	4.77056832093783e-13
HLF	1.68158811183509e-17	1.15684614540917	0.207	0.367	4.86517072516129e-13
SIMC1	1.68538878179318e-17	1.76582843169719	0.433	0.518	4.87616682348404e-13
LINC01409	1.89971109159879e-17	1.03345455905376	0.169	0.299	5.49624413021361e-13
ELMOD3	1.90934026545126e-17	1.1927532627833	0.199	0.357	5.52410325600359e-13
ITFG2	1.96031084032314e-17	1.31590746409303	0.223	0.395	5.67157132322291e-13
NUP188	2.31953491266362e-17	1.26222687294316	0.175	0.312	6.71087840931839e-13
LINC01128	2.50436624859771e-17	1.28849268192778	0.19	0.34	7.24563243044289e-13
FBXW4	2.71145008610817e-17	1.3171546993841	0.513	0.698	7.84476738912815e-13
KRBOX4	2.72867019532023e-17	1.09427236469754	0.157	0.278	7.89458860910049e-13
SYK	2.81684945140068e-17	1.18694682205471	0.153	0.273	8.14970883279245e-13
EXOC2	2.82922746776842e-17	1.39287519273592	0.496	0.656	8.18552090974758e-13
IQCE	2.90008223569754e-17	1.257623207996	0.209	0.376	8.39051792432012e-13
GGT7	3.10277905497419e-17	1.1314549815342	0.195	0.345	8.97696036185133e-13
AL445123.2	3.13991986269229e-17	1.88665627771252	0.356	0.371	9.08441614674133e-13
LGALS8	3.66001857831475e-17	1.32342027334904	0.216	0.389	1.05891657507802e-12
MSANTD2	3.71921120238414e-17	1.27550816133291	0.161	0.29	1.07604218507378e-12
ZCCHC17	3.94439628505854e-17	1.26663873858869	0.31	0.567	1.14119273319314e-12
PCNT	4.28370720334025e-17	1.11908872595527	0.204	0.361	1.2393621680704e-12
MAP3K15	4.35768334250202e-17	1.12423447525299	0.168	0.298	1.26076494465268e-12
ENPP1	4.5901852213291e-17	1.31278359956948	0.196	0.345	1.32803238823494e-12
ENO4	4.73248046727445e-17	2.43011527849157	0.27	0.241	1.36920124879184e-12
LIMS1	4.84589413695141e-17	1.07225913850804	0.287	0.507	1.40201409170278e-12
TTLL11	5.15299146428521e-17	1.1534247077294	0.157	0.279	1.490863490447e-12
MYRF	5.15531594883298e-17	1.30769597014098	0.16	0.292	1.49153601031636e-12
TCF20	5.27290325429221e-17	1.33067555286875	0.498	0.646	1.52555636953182e-12
SFXN5	5.89798274259407e-17	2.49618764242576	0.301	0.289	1.70640436708732e-12
CYFIP1	6.21997029231754e-17	1.15672139403333	0.303	0.549	1.79956180497331e-12
ABCB7	6.3007950869137e-17	1.05926053035059	0.288	0.522	1.82294603454587e-12
CCDC14	6.92300539417455e-17	1.05712791067657	0.234	0.413	2.00296392064258e-12
BACE2	7.74523046716904e-17	1.5473571900175	0.439	0.457	2.24085007876135e-12
ZCCHC2	7.79569391645669e-17	1.08430842213263	0.24	0.423	2.25545016390925e-12
TNIK	8.80389758791179e-17	1.24675608266984	0.531	0.683	2.54714365013464e-12
BACH2	9.06886494006974e-17	1.3721207357658	0.463	0.5	2.62380400446098e-12
STX12	9.14523211930049e-17	1.58924775847387	0.534	0.738	2.64589855675602e-12
FAM120C	9.88131643724981e-17	1.24194860562821	0.168	0.299	2.85886247162512e-12
PHKA1	1.02122997495608e-16	1.15719706949635	0.14	0.253	2.95462256354292e-12
PDPR	1.06818334784092e-16	1.09903917595588	0.244	0.431	3.09046806197334e-12
MAN2C1	1.07191940808852e-16	1.22826658363915	0.174	0.311	3.10127723148172e-12
CSRNP3	1.1317317360985e-16	1.44045277953698	0.472	0.581	3.27432625888019e-12
CARD11	1.14473332066174e-16	2.62865199129799	0.271	0.239	3.31194244333856e-12
PPARD	1.1659437322186e-16	1.39064032185162	0.145	0.262	3.37330840605485e-12
OTUD4	1.21096576210611e-16	1.21783852479432	0.247	0.442	3.50356614292541e-12
ZBTB25	1.24164324178067e-16	1.37155294429832	0.194	0.344	3.59232222711983e-12
PLEKHA8	1.30492635867669e-16	1.42035001879233	0.197	0.348	3.77541294092340e-12
GLYR1	1.43870812265323e-16	1.30563253860501	0.53	0.753	4.16247034046033e-12
CNOT6L	1.48579150225974e-16	1.02575173894787	0.278	0.494	4.29869197433788e-12
SYNGAP1	1.53999566019504e-16	1.31998902900563	0.242	0.432	4.45551544407628e-12
FGF14	1.59611755044766e-16	1.58856222003417	0.481	0.578	4.61788729695516e-12
RNF138	1.62108702108813e-16	1.1040339720131	0.264	0.472	4.69012896941219e-12
FBXW2	1.62579294629409e-16	1.10861101567844	0.259	0.465	4.70374415221807e-12
MTRR	1.65096327081789e-16	1.30122719256033	0.2	0.354	4.77656693513032e-12
TACC2	1.83146324570793e-16	1.09502340696327	0.227	0.397	5.29878946248219e-12
C9orf85	1.88789158613257e-16	1.11987638345415	0.202	0.353	5.46204793699876e-12
ERCC5	2.21432616365913e-16	1.18003390455301	0.257	0.46	6.40648845669859e-12
DROSHA	2.2527390429596e-16	1.11119765217434	0.242	0.428	6.51762459909071e-12
ZNF251	2.29181374372936e-16	1.06684484018233	0.271	0.476	6.63067552335778e-12
ARFGEF2	2.47158787640127e-16	1.15778266746862	0.537	0.743	7.15079804400416e-12
HERC2	3.22939386752229e-16	1.22709532312726	0.525	0.731	9.3432823375155e-12
RELCH	3.23074787380251e-16	1.51984366746547	0.469	0.611	9.34719974848541e-12
CMTR1	3.77921171581042e-16	1.17401720022486	0.206	0.364	1.09340153361827e-11
HTT	4.07735481749246e-16	1.43582805761577	0.494	0.667	1.17966029579692e-11
RPH3AL	5.23771260551136e-16	1.76459359129274	0.498	0.656	1.51537501102655e-11
PEAK1	5.54520829160833e-16	1.10683487106665	0.32	0.54	1.60433966292812e-11
CNNM4	6.80344365883844e-16	1.38027763167902	0.152	0.269	1.96837231937514e-11
SSH1	6.92251950283696e-16	1.10423761935736	0.265	0.467	2.00282334256079e-11
ZSCAN5A	6.97982228338676e-16	1.16068227244542	0.18	0.309	2.01940218302946e-11
RAVER2	7.31581084214813e-16	1.11862976822577	0.178	0.309	2.1166103928503e-11
RAB11A	8.49982407091019e-16	1.04378721020648	0.653	0.9	2.45916910019574e-11
AC006059.1	8.78544504949621e-16	1.25204499695133	0.152	0.265	2.54180496172024e-11
ZNF433-AS1	8.93520288610468e-16	1.04590683625941	0.276	0.481	2.58513289900781e-11
TRAPPC10	9.01393089190835e-16	1.04752313445933	0.295	0.524	2.60791048564692e-11
ELF1	9.19435212184587e-16	1.06046797206598	0.566	0.774	2.66010995589245e-11
STXBP4	9.73305947007338e-16	1.69448383484211	0.438	0.529	2.81596876588163e-11
ANAPC1	1.02486124128178e-15	1.16225743727337	0.241	0.423	2.96512854327645e-11
THAP6	1.02525237690634e-15	1.14089047542116	0.254	0.449	2.96626017686542e-11
UGGT1	1.02659511929925e-15	1.09646032228018	0.288	0.514	2.97014499915658e-11
IPO9-AS1	1.11660415309909e-15	1.15805066423639	0.17	0.293	3.23055913574629e-11
TTC12	1.16331945326399e-15	1.24509649094752	0.184	0.322	3.36571584218337e-11
SLC7A6	1.22212121232433e-15	1.34556997525626	0.16	0.28	3.53584109149674e-11
ZNF791	1.22606829835433e-15	1.12492765067156	0.324	0.591	3.54726080079874e-11
WBP1L	1.23256262229696e-15	1.27910401243053	0.202	0.351	3.56605017882957e-11
DOCK4	1.2651905122833e-15	2.16493563345295	0.31	0.29	3.66044919013804e-11
UPF3B	1.27270518822321e-15	1.16840998940326	0.269	0.473	3.68219065056738e-11
FAM160B1	1.29223660712594e-15	1.12487542736871	0.235	0.416	3.73869895173677e-11
STK35	1.33551818644468e-15	1.40769370538551	0.155	0.276	3.86392121702174e-11
TARBP1	1.44395386070199e-15	1.06292646869837	0.194	0.335	4.17764730978299e-11
LINC00513	1.44650787331173e-15	1.08551709304031	0.179	0.305	4.18503657906548e-11
NISCH	1.58691562695026e-15	1.23939023333351	0.222	0.392	4.5912642918925e-11
LHFPL4	1.61798944849339e-15	1.68510172370329	0.444	0.542	4.68116707238109e-11
ELMO2	1.6226922713995e-15	1.28316053368041	0.143	0.253	4.69477327961302e-11
GIT2	1.62301483195368e-15	1.10416005285096	0.264	0.465	4.69570651180837e-11
CORO1C	1.67754509753917e-15	1.09537811745954	0.248	0.426	4.85347347620033e-11
KHNYN	1.77729390203109e-15	1.34639018266791	0.142	0.261	5.14206671735634e-11
G2E3	2.07111433319196e-15	1.11076295813927	0.261	0.461	5.99214798879098e-11
CACNA2D2	2.15710155325472e-15	1.12963283615246	0.186	0.322	6.24092621387655e-11
SIN3A	2.18048556422445e-15	1.2780994927755	0.239	0.42	6.30858083441418e-11
NUMB	2.21869167103758e-15	1.02814088021678	0.558	0.768	6.41911874264594e-11
TMCO4	2.27509017423491e-15	1.16763678988789	0.196	0.337	6.58229089209644e-11
ERCC6	2.32092145657807e-15	1.20879430626443	0.218	0.381	6.71488995817166e-11
ZSWIM6	2.482607960239e-15	1.56700928988061	0.451	0.544	7.18268135056347e-11
LRIG1	2.93533050002619e-15	2.77189600199899	0.264	0.246	8.49249820267578e-11
JAKMIP2	2.97618974670948e-15	1.42212086248796	0.446	0.525	8.61071217517988e-11
NUP50-DT	3.00622738149724e-15	1.0678060962855	0.27	0.472	8.69761706014783e-11
POLI	3.02251286795599e-15	1.27904315185692	0.205	0.361	8.74473422957026e-11
CEP85L	3.55402328492842e-15	1.55932164781898	0.478	0.606	1.02825001679549e-10
ZNF121	4.02368460795168e-15	1.37217004779712	0.187	0.327	1.16413243077258e-10
AEBP2	4.35509781902194e-15	1.21600524344395	0.556	0.72	1.26001690099943e-10
KLHL22	4.4133044936542e-15	1.01370435237392	0.292	0.513	1.27685725610403e-10
PLSCR4	4.65654593570356e-15	1.16212861114484	0.151	0.26	1.34723187011775e-10
AP1B1	6.06589299244467e-15	1.18564795588502	0.296	0.526	1.75498416057409e-10
MRE11	6.15390496072445e-15	1.12037244349564	0.224	0.388	1.7804477832368e-10
RNF157	6.27277173467752e-15	1.18929678764299	0.166	0.287	1.8148383182769e-10
UEVLD	8.4646951301082e-15	1.21094382787167	0.217	0.375	2.4490055950429e-10
WDR75	8.54624992768385e-15	1.16794737422113	0.229	0.4	2.47260102907749e-10
ATG13	9.43773251801107e-15	1.20736849979217	0.223	0.386	2.73052477211096e-10
IFT81	9.8182506005216e-15	1.10440138625026	0.262	0.458	2.84061626374291e-10
PYGB	1.19413175200985e-14	1.37325824240157	0.232	0.402	3.45486198491489e-10
L2HGDH	1.46363175346966e-14	1.15757030155291	0.24	0.413	4.23457938913842e-10
MAN1C1	1.52172306394829e-14	1.45573819145814	0.18	0.305	4.40264916861518e-10
CHFR	1.91493182695831e-14	1.56032578943496	0.455	0.586	5.54028076175579e-10
CDK11A	2.27098855113205e-14	1.31777376070202	0.215	0.368	6.57042407613525e-10
MAPKBP1	2.30992270931884e-14	2.01138823657887	0.342	0.36	6.68306838260126e-10
PELI2	2.31155928300442e-14	1.76521416014128	0.337	0.338	6.6878033175884e-10
WARS2	2.66159410373546e-14	1.20648960021552	0.221	0.377	7.70052406092744e-10
SRSF2	2.75004423803525e-14	1.07534866650709	0.272	0.474	7.95642798948357e-10
TULP4	2.7858457375389e-14	1.29620093423854	0.512	0.71	8.06000888784755e-10
TNIP1	2.78964295566306e-14	1.37290460222927	0.226	0.389	8.07099499932437e-10
SLC35A3	2.84797441004147e-14	1.07392885356908	0.277	0.487	8.23975956313198e-10
FAM193B	2.93092246929024e-14	1.19625774433044	0.222	0.383	8.47974488815051e-10
AL356599.1	3.0447572535133e-14	1.11587631405997	0.192	0.325	8.80909168586469e-10
FAM189A1	3.12732367381531e-14	1.11523783376154	0.197	0.33	9.04797285308245e-10
AC119673.2	3.32174470093165e-14	1.98199813810417	0.321	0.323	9.61047176873544e-10
LSAMP	3.53516019033684e-14	2.57946645173602	0.384	0.407	1.02279254626826e-09
PBRM1	3.5788281638212e-14	1.02011142784253	0.569	0.795	1.03542656435675e-09
DLG5	4.24812006162203e-14	2.03326136525819	0.372	0.42	1.22906609622848e-09
ZNF195	4.51332023891228e-14	1.48780841744582	0.188	0.325	1.3057938115221e-09
CTPS2	4.63718173877896e-14	1.24410962732686	0.238	0.41	1.34162942066353e-09
NMNAT3	4.70810246894956e-14	1.81665697603126	0.394	0.46	1.36214820631649e-09
RIC3	5.77906267841174e-14	1.46778848384242	0.474	0.633	1.67199841411808e-09
FMN2	5.88991107769057e-14	1.63440568173842	0.45	0.565	1.70406907299744e-09
CDC42SE2	6.35274695261805e-14	1.08835704386366	0.577	0.782	1.83797674833145e-09
LMLN	7.01425958243766e-14	1.32618487103842	0.153	0.259	2.02936558239086e-09
PPL	7.33608362023503e-14	1.02697941576237	0.328	0.579	2.1224757130064e-09
USP45	7.94129437657805e-14	1.14061005856833	0.271	0.467	2.29757528903156e-09
STK24	8.02191496632403e-14	1.11270163176263	0.304	0.536	2.32090043805687e-09
MAN2A2	8.29115519491783e-14	1.33549798955283	0.166	0.289	2.39879702099363e-09
SPATA6	9.98485354358881e-14	1.14394462409641	0.227	0.385	2.88881782723112e-09
KLHL2	1.0495830134027e-13	1.24567921437794	0.205	0.354	3.03665357437668e-09
IQCG	1.2192938730503e-13	1.25124744427364	0.18	0.305	3.52766103350912e-09
SLC35F5	1.21950050072601e-13	1.24613880458257	0.506	0.704	3.52825884870048e-09
ABCD3	1.4312247860468e-13	1.2098887319504	0.52	0.727	4.14081955099062e-09
MVP	1.44580525026971e-13	1.14864346944404	0.257	0.435	4.18300375008033e-09
ZDHHC9	1.46943189339192e-13	1.47312885403916	0.158	0.268	4.2513603539615e-09
SAMD3	1.52383448078245e-13	1.06574836147785	0.488	0.563	4.40875791979979e-09
ZNF720	1.65481825804129e-13	1.19621645836085	0.269	0.466	4.78772018416506e-09
TADA2A	1.84724969006986e-13	1.26200357472956	0.215	0.367	5.34446280331012e-09
CYFIP2	1.99946340554359e-13	1.25955760080197	0.248	0.427	5.7848475249187e-09
PIK3R3	2.05604547198528e-13	1.28715067980371	0.154	0.258	5.9485507595478e-09
TRIM33	2.51891449501477e-13	1.22782870118977	0.506	0.709	7.28772341697673e-09
FAM228B	2.54773207845188e-13	1.08358116834703	0.329	0.579	7.37109844937698e-09
NINL	3.09557994868794e-13	1.85845942790826	0.382	0.442	8.95613190754396e-09
RAP1GAP	3.14681021190191e-13	1.13687593124153	0.319	0.556	9.1043513050746e-09
MARK4	3.20369397373582e-13	1.14440370495134	0.291	0.505	9.26892740481248e-09
CHDH	3.35387518429766e-13	1.38943736985133	0.162	0.276	9.70343168320999e-09
SPRED2	3.47836303414676e-13	1.14900475843794	0.281	0.48	1.00635999303934e-08
ZBED4	3.92915468998773e-13	1.4111898662293	0.195	0.329	1.13678303490725e-08
TNK2	4.31333626282581e-13	1.48396737189705	0.146	0.251	1.24793444756076e-08
IQSEC3	4.3811061646494e-13	1.06380825784978	0.274	0.464	1.26754163555636e-08
ARHGAP44	4.53030970963977e-13	1.76965059544119	0.403	0.479	1.31070920519298e-08
ZDHHC20	4.54263374998915e-13	1.03897093834613	0.299	0.514	1.31427479654686e-08
ARHGEF10L	4.61200246485475e-13	1.91761639918358	0.369	0.41	1.33434455313178e-08
NDUFAF7	4.61852959942461e-13	1.22428036060187	0.199	0.335	1.33623298370553e-08
PARP8	4.6256145058065e-13	2.0337280481755	0.386	0.449	1.33828278881994e-08
CCDC85C	4.7243647612565e-13	1.41536658420199	0.163	0.273	1.36685321272673e-08
MFSD4B	4.90518452689191e-13	1.348186062877	0.506	0.687	1.41916798732037e-08
L3MBTL1	4.93447870977966e-13	1.09982940171799	0.237	0.398	1.42764338031345e-08
CHD1	6.11847747217782e-13	1.52363946411107	0.469	0.625	1.77019790225049e-08
XRRA1	6.53958905718103e-13	1.2017021036858	0.275	0.47	1.89203390602362e-08
AP1S3	6.71595689274049e-13	1.22995776556416	0.244	0.41	1.94306064820768e-08
PSMA3-AS1	7.11011680280567e-13	1.05516903899292	0.302	0.527	2.05709899338774e-08
INTS12	7.36476117761846e-13	1.41657756911074	0.312	0.545	2.13077270390857e-08
FAM168A	7.48569646446426e-13	1.08299700159212	0.306	0.519	2.1657617010988e-08
LRRC37B	7.94879223567384e-13	1.14720022238231	0.215	0.363	2.29974456962516e-08
OSGEP	8.52317717327439e-13	1.25005544915521	0.283	0.489	2.46592561977175e-08
SPPL2B	8.74676665502494e-13	1.28903802626409	0.21	0.356	2.53061452863182e-08
UCK2	9.28024770063519e-13	1.26137205592669	0.209	0.352	2.68496126474777e-08
ENOX2	9.35534523468366e-13	1.15088787812728	0.267	0.455	2.70668848329868e-08
EPSTI1	1.10929457562383e-12	1.2463739141721	0.154	0.256	3.20941106619486e-08
AC016705.2	1.11677848023014e-12	1.38346516111613	0.156	0.262	3.23106349900183e-08
TRDMT1	1.24839767555834e-12	1.23988475803501	0.157	0.261	3.61186415492538e-08
LNX2	1.27684896545982e-12	1.06394717175925	0.247	0.415	3.69417942686835e-08
RELB	1.37072854743052e-12	1.40640331246274	0.174	0.287	3.96579183342599e-08
FAM49B	1.4435620764661e-12	1.09405155889649	0.558	0.8	4.17651379963173e-08
NLRC5	1.4480649899897e-12	1.06131043664282	0.206	0.336	4.1895416290382e-08
TMLHE	1.524391956589e-12	1.22110035567595	0.199	0.333	4.41037080880329e-08
DENND5A	1.63600524964479e-12	1.08664498976166	0.303	0.519	4.73329038827231e-08
AREL1	1.70989407716838e-12	1.33468233601113	0.208	0.352	4.94706554406354e-08
ORC5	1.76822597088516e-12	1.10559265171615	0.232	0.393	5.11583137896495e-08
HOMER2	1.85575965146599e-12	1.23187047869829	0.212	0.361	5.36908382362141e-08
STXBP6	1.93023306511812e-12	1.05208538558363	0.36	0.624	5.58455030399975e-08
ARMH3	1.98134979703503e-12	1.45136281995644	0.465	0.612	5.73244123278175e-08
CNKSR3	2.20324454193528e-12	1.09710630531381	0.534	0.682	6.37442710872714e-08
ITSN1	2.36751594210785e-12	1.2254262627811	0.241	0.404	6.84969712370642e-08
ABCC4	2.49539948505454e-12	1.07407239011918	0.192	0.317	7.2196897901598e-08
ERICH1	2.51485441023159e-12	1.16549263533789	0.283	0.48	7.27597677968204e-08
RUSC2	2.62246238721326e-12	1.17283220199703	0.221	0.369	7.58730817868541e-08
PLEKHG3	2.72104981167211e-12	1.30771823746299	0.214	0.358	7.87254131512976e-08
ATP6V0A2	2.9200694220812e-12	1.35385177464475	0.211	0.354	8.44834485196532e-08
PEX1	3.01220843378459e-12	1.31849955490232	0.234	0.4	8.71492144062557e-08
SHROOM2	3.23131991216162e-12	1.62481318993569	0.159	0.267	9.34885476986598e-08
NRIP1	3.49487848498714e-12	1.18875808106405	0.537	0.722	1.01113824327648e-07
CDON	3.53280134488076e-12	1.25354903586777	0.159	0.265	1.0221100851009e-07
FYN	3.63061907407601e-12	1.83371296324113	0.431	0.543	1.05041071051167e-07
ZNF587	3.85288390208459e-12	1.33527643665445	0.211	0.355	1.11471637055111e-07
HIVEP1	4.07932653028668e-12	2.20034948434517	0.333	0.361	1.18023075174254e-07
PCF11	4.37933815340175e-12	1.02021096105298	0.3	0.523	1.26703011454219e-07
C1RL	4.73437063361036e-12	1.30542807427964	0.185	0.308	1.36974811171615e-07
PITPNA	4.88650385521231e-12	1.09150802978983	0.341	0.605	1.41376329539003e-07
GNAO1	4.91881245460662e-12	1.2337880326269	0.496	0.666	1.42311081936679e-07
CPSF6	4.97272386051861e-12	1.23085925635898	0.507	0.714	1.43870846732524e-07
ZFYVE26	5.39677308631638e-12	2.27589208800898	0.324	0.35	1.56139438933305e-07
PGBD5	5.42686186688263e-12	1.36237308897447	0.201	0.336	1.57009967532648e-07
TENM4	5.50836833081117e-12	1.65874671759584	0.419	0.471	1.59368112547029e-07
NSUN4	5.66157700972011e-12	1.45744979110218	0.186	0.311	1.63800746045222e-07
ZNF280D	5.85910865328535e-12	1.33476176490038	0.484	0.663	1.69515731556852e-07
ANGEL2	5.96267921772656e-12	1.28848779742819	0.256	0.441	1.72512235127265e-07
CASD1	6.17695436480735e-12	1.03314879055082	0.28	0.477	1.78711643682606e-07
CFLAR	6.26945310249052e-12	1.20730380358395	0.273	0.465	1.81387817161256e-07
WDFY1	6.70643252753009e-12	1.04555074385861	0.334	0.585	1.94030505886501e-07
IFT122	6.88002574460629e-12	1.07700883032542	0.254	0.428	1.99052904842949e-07
GK	7.20439439636474e-12	1.21099202313256	0.219	0.358	2.08437538675625e-07
NSD1	7.42517907215885e-12	1.21036177791575	0.495	0.663	2.148252809157e-07
IMMP1L	7.52185366064456e-12	1.01759892100551	0.556	0.794	2.17622270109768e-07
AC064807.1	8.13999147834047e-12	1.32254139137752	0.157	0.261	2.35506233451346e-07
EPB41L3	8.44623208553581e-12	1.38479850941564	0.518	0.714	2.44366386698722e-07
TRPS1	9.02955040566568e-12	1.26548798756943	0.195	0.314	2.6124295233672e-07
HIST1H2BD	9.71739929961493e-12	1.01169977058824	0.198	0.313	2.81143796536459e-07
LINC00174	1.05446397635452e-11	1.22219519784821	0.213	0.347	3.05077517638889e-07
CBWD1	1.0658483967117e-11	1.21478957957392	0.267	0.456	3.08371258136629e-07
MROH1	1.09965366852729e-11	1.3711725308364	0.474	0.627	3.18151799378316e-07
STIM1	1.14627579311938e-11	1.10163520541487	0.28	0.47	3.31640512465298e-07
CORO7	1.16113470333818e-11	1.38973290228612	0.21	0.348	3.35939492369801e-07
PPCDC	1.17154269001076e-11	1.29602602974517	0.245	0.407	3.38950731073914e-07
FARP1	1.24858030809091e-11	1.52934913245941	0.465	0.621	3.61239254736863e-07
ZNF43	1.32786011890946e-11	1.48866828929348	0.236	0.396	3.84176489602885e-07
CASK	1.39879772426442e-11	1.43268148654053	0.497	0.674	4.04700157584181e-07
CCDC30	1.46380205532959e-11	1.75611693959038	0.374	0.426	4.23507210647958e-07
MTA3	1.48850927417539e-11	1.11535614651124	0.306	0.524	4.30655503204423e-07
BSDC1	1.49079942982372e-11	1.14402134079733	0.279	0.47	4.31318091036599e-07
KCNIP1	1.51957271139131e-11	1.63662768105558	0.384	0.429	4.39642776859735e-07
WIPF1	1.56112182673799e-11	1.22193160099153	0.166	0.273	4.51663766911836e-07
CLNS1A	1.77298784397093e-11	1.06160985334147	0.37	0.66	5.12960843017669e-07
RTTN	1.79022291406327e-11	1.20121979657309	0.227	0.376	5.17947293496787e-07
DVL3	1.80672781798065e-11	1.3071684092163	0.26	0.446	5.22722492298161e-07
ERAP1	1.89415794308682e-11	1.41611103644592	0.202	0.335	5.48017776093879e-07
SH3BGRL2	1.98548090286445e-11	1.20254307950404	0.251	0.419	5.74439334816743e-07
ZNF608	2.16906712091094e-11	1.12847202708071	0.495	0.622	6.27554499421953e-07
PPP1R12A	2.17660736253451e-11	1.09459400342382	0.536	0.77	6.29736042128485e-07
MCCC1	2.34384379617813e-11	1.2221925615472	0.237	0.396	6.78120887110256e-07
ARMCX5-GPRASP2	2.44681131482895e-11	1.07691800488273	0.28	0.468	7.07911449606311e-07
ZNF678	3.00347280025861e-11	1.19254745687238	0.264	0.444	8.68964750570821e-07
SUSD4	3.05032198458523e-11	1.2027738171993	0.153	0.253	8.825191565802e-07
SLC23A2	3.35200389046393e-11	1.38164923504411	0.47	0.632	9.69801765589023e-07
HBS1L	3.39330450261413e-11	1.01325587538378	0.36	0.639	9.81750858696319e-07
FAM241A	3.462511874083e-11	1.50012145464125	0.193	0.311	1.00177393540969e-06
PAK1	3.62374802778737e-11	1.05791838879654	0.33	0.571	1.04842277939944e-06
ANKRD36C	3.64030063820222e-11	1.88703483877019	0.341	0.379	1.05321178064467e-06
FASTKD2	3.65741200665441e-11	1.1310752154045	0.28	0.476	1.05816244176525e-06
MTERF4	3.87587146599292e-11	1.12256169152831	0.338	0.595	1.12136713254107e-06
FPGT	3.92510531994491e-11	1.21164842447851	0.232	0.382	1.13561147116646e-06
ADAM9	4.01954560152475e-11	1.08765432632033	0.331	0.577	1.16293493343314e-06
ADGRL1	4.03751419351819e-11	2.20576019440873	0.346	0.395	1.16813360646868e-06
ARMH4	4.05639731102493e-11	1.59417108829518	0.434	0.553	1.17359687002573e-06
ETFDH	4.26418124367206e-11	1.13843310918845	0.512	0.695	1.2337129174192e-06
MAML1	4.27209096129845e-11	1.3196001627524	0.209	0.346	1.23600135692287e-06
TENT4A	4.3840415923765e-11	2.02181296403588	0.321	0.348	1.26839091350637e-06
ANKRD6	4.44531603645462e-11	1.26368331097678	0.164	0.272	1.28611883566705e-06
RNF103	4.55866172164049e-11	1.41287510033511	0.174	0.295	1.31891200930503e-06
CLIP1	4.67335899581630e-11	1.14191741093227	0.532	0.745	1.35209622466957e-06
MYO5C	5.13310237782455e-11	1.78669044323503	0.357	0.411	1.4851091799522e-06
SEPTIN11	5.21680613162985e-11	1.07329665093561	0.349	0.608	1.50932635000315e-06
AKAP6	5.31851429703207e-11	1.76545785103006	0.331	0.352	1.53875255641732e-06
NUP58	5.38797699502173e-11	1.32309358962581	0.486	0.673	1.55884950419969e-06
ASCC2	5.48661902161889e-11	1.24536447969759	0.298	0.51	1.58738861533478e-06
SH3BP5	5.58797233244701e-11	1.3015091355676	0.158	0.257	1.61671215522357e-06
EVA1C	5.65774077155885e-11	1.18007299402164	0.203	0.327	1.63689756002741e-06
SYNPO	6.22108769602974e-11	1.49949361420899	0.185	0.3	1.79988509221532e-06
SLC38A9	6.28307446471172e-11	1.19679262976668	0.202	0.331	1.81781910413039e-06
NRDE2	6.33526888481381e-11	1.41042435599364	0.218	0.364	1.83291999375433e-06
ADAM17	6.60050837045129e-11	1.42260237421579	0.453	0.585	1.90965908173897e-06
EP300	7.18056810301088e-11	1.20838262405315	0.494	0.681	2.07748196356311e-06
IFNAR2	7.36154724858825e-11	1.23036243742331	0.285	0.479	2.12984284996155e-06
AC104596.1	7.69722962806313e-11	1.43946860657734	0.175	0.28	2.22696247599122e-06
MOK	8.51839946871004e-11	1.83093644347607	0.302	0.308	2.46454333428719e-06
NDUFA6-DT	8.65997880025561e-11	2.31815368274773	0.271	0.265	2.50550506648995e-06
CCDC149	9.03179874789472e-11	1.34366860085272	0.207	0.338	2.6130800137409e-06
FUS	9.15991729339261e-11	1.01251615705528	0.528	0.732	2.65014727132435e-06
BAIAP3	9.61541439837127e-11	1.28798460674938	0.161	0.266	2.78193169373678e-06
ZBTB44	9.92493325334297e-11	1.28150111433488	0.251	0.418	2.87148168885719e-06
ZER1	9.98726864031736e-11	1.1736580347924	0.284	0.477	2.88951656301662e-06
CSNK1D	1.01082974975492e-10	1.41205185887854	0.476	0.658	2.92453263199093e-06
PTPN12	1.05646326514979e-10	1.17557186581089	0.279	0.468	3.05655951873137e-06
SLC25A26	1.10198447022038e-10	1.19820622636057	0.289	0.483	3.1882614692416e-06
GATAD2A	1.10839653072903e-10	1.19156322138481	0.315	0.531	3.20681284270522e-06
AL390783.1	1.12569104545916e-10	1.21656160496388	0.196	0.313	3.25684933272244e-06
ZNF124	1.18393259114127e-10	1.33985345037266	0.157	0.257	3.42535377268991e-06
ZNF81	1.2135812411605e-10	1.28744900223818	0.212	0.343	3.51113324692557e-06
C1GALT1	1.34244909676671e-10	1.29360094732306	0.5	0.692	3.88397372676545e-06
ZNF266	1.44082197740722e-10	1.48086713535118	0.176	0.289	4.16858614503458e-06
GLI3	1.58998831161957e-10	1.90618678192011	0.292	0.289	4.60015418317775e-06
BMT2	1.5930436626394e-10	1.28710477259226	0.199	0.322	4.60899392474831e-06
MLXIPL	1.59717543274299e-10	1.19537359715254	0.278	0.467	4.62094796201202e-06
PACRGL	1.82173930680341e-10	1.20234396626263	0.272	0.453	5.27065616244362e-06
UBE4B	1.82545884288978e-10	1.36569470361407	0.479	0.651	5.28141752424871e-06
USP49	1.83402120014377e-10	1.05382485777298	0.205	0.33	5.30619013625595e-06
DGCR2	1.87249106379968e-10	1.81858213513168	0.4	0.498	5.41749114578523e-06
DHX57	1.88811155965436e-10	2.04944666717981	0.335	0.376	5.46268436439199e-06
CCDC32	1.99530183156476e-10	1.2016973785157	0.321	0.55	5.77280725908318e-06
ASXL1	2.00340146292368e-10	1.53371515975322	0.452	0.601	5.79624111253079e-06
PHLPP2	2.00606683960692e-10	1.11711205620525	0.292	0.485	5.80395258035074e-06
TRAPPC8	2.11800892084184e-10	1.3317026888457	0.472	0.638	6.12782340977962e-06
UBP1	2.25509370319184e-10	1.2023386800346	0.261	0.436	6.52443710207464e-06
AC023509.6	2.46395579556927e-10	1.42152301009895	0.155	0.251	7.128716907741e-06
GSAP	2.46704980719084e-10	1.37616071107832	0.196	0.32	7.13766850216453e-06
TRIM2	2.47359865807373e-10	1.65911873711951	0.392	0.474	7.15661563753892e-06
ZC3H7B	2.61938423032296e-10	1.25199700315587	0.269	0.45	7.57840245517039e-06
REPS1	2.77260774759404e-10	1.3050669911342	0.472	0.642	8.02170873533908e-06
PDE5A	2.81661666314796e-10	1.13954112707649	0.303	0.493	8.14903532981967e-06
LONRF1	2.81731130839851e-10	1.35514783541425	0.265	0.445	8.15104507745856e-06
PARP4	2.90841617309447e-10	1.23454049739748	0.259	0.431	8.41462967199691e-06
JAM3	2.91790994785176e-10	1.3943005244295	0.225	0.365	8.4420970611247e-06
AGTPBP1	3.23318079752082e-10	1.72992848186955	0.401	0.494	9.35423868338723e-06
FAM76B	3.23337288276933e-10	1.40199730285801	0.17	0.277	9.35479442442824e-06
PHKB	3.38428081916912e-10	1.27264995481071	0.488	0.675	9.7914012660201e-06
SEC23IP	3.46778306128748e-10	1.10216906464327	0.313	0.531	1.00329899529169e-05
MAATS1	3.62747592291981e-10	2.06287020992446	0.301	0.315	1.04950133401916e-05
CENPP	3.8931658476378e-10	1.86466029601619	0.338	0.363	1.12637074303857e-05
PHF21B	3.99485535924253e-10	1.7889076121075	0.382	0.458	1.15579155253605e-05
PHTF1	4.5379058640825e-10	1.88351404207535	0.371	0.445	1.31290692459635e-05
ZNF621	5.25691739984812e-10	2.0537285439287	0.302	0.317	1.52093134212406e-05
SUSD6	5.33566787540078e-10	1.18958886251218	0.278	0.461	1.54371542971095e-05
PPP1R14C	5.36523728103373e-10	1.91333465054351	0.392	0.474	1.55227045014868e-05
GCNT2	5.41022153259047e-10	1.41322448539813	0.198	0.316	1.56528529380907e-05
DHX35	5.57143760426726e-10	1.3657918593185	0.194	0.315	1.6119283276666e-05
NSUN3	5.87222285099712e-10	1.36064274716201	0.227	0.372	1.69895151525049e-05
CRY1	6.11524189293282e-10	1.32120296761656	0.478	0.62	1.76926178446332e-05
MED27	6.27867212391360e-10	1.49427279735989	0.46	0.614	1.81654541889068e-05
SCAF4	7.30411711238585e-10	1.05278833292744	0.327	0.56	2.11322716295547e-05
TUG1	7.45397567515491e-10	1.16594904570057	0.311	0.532	2.15658424233582e-05
RNF180	7.52060387426386e-10	1.10612904433783	0.282	0.461	2.17586111290202e-05
AZIN1-AS1	8.31850627921355e-10	1.26983885056008	0.272	0.446	2.40671023670206e-05
IKZF4	8.41233900662218e-10	1.37646402279864	0.157	0.253	2.43385792139593e-05
SLC38A6	8.66315352887049e-10	2.04266649043915	0.31	0.333	2.50642357897281e-05
NUP107	9.26029430076118e-10	1.27049080621734	0.264	0.434	2.67918834709622e-05
WDR37	9.54709859992957e-10	1.47831163698205	0.443	0.579	2.76216656693162e-05
HMBOX1	9.78348210848814e-10	1.45962015425335	0.441	0.576	2.83055704362779e-05
SERAC1	9.79483758319355e-10	1.40600407985231	0.208	0.338	2.83384240956956e-05
KSR2	1.0190130843748e-09	1.28819674254483	0.205	0.326	2.94820865571316e-05
LTO1	1.03782524328126e-09	1.56064129811669	0.162	0.265	3.00263599386136e-05
RIF1	1.05185460545491e-09	1.24727814869903	0.498	0.712	3.04322574450215e-05
CUL9	1.08884150924063e-09	1.45751800080147	0.155	0.25	3.15023625453498e-05
GAK	1.10254188839302e-09	1.79257033612188	0.421	0.547	3.1898741914987e-05
RFFL	1.17624597876978e-09	1.79906299966524	0.384	0.468	3.40311486577671e-05
AGO4	1.22416718632159e-09	1.23593497638359	0.21	0.335	3.54176050346563e-05
PSMD1	1.25816051568131e-09	1.14771942039007	0.539	0.785	3.64011000396918e-05
SHROOM3	1.28017005183146e-09	1.7868096558879	0.377	0.444	3.70378799395878e-05
CHN1	1.32923931071751e-09	1.10680776579915	0.295	0.485	3.84575517376791e-05
GPR89A	1.36331524834381e-09	1.43094245058453	0.165	0.264	3.94434367650832e-05
SHOC2	1.40435248548406e-09	1.23291049851768	0.513	0.748	4.06307261100249e-05
POLR1A	1.49946293410399e-09	1.3399483986543	0.216	0.351	4.33824616094967e-05
INPP4A	1.50184880160863e-09	1.44627998734811	0.447	0.592	4.34514895281409e-05
PHC2	1.51017998492628e-09	1.35325825003624	0.478	0.661	4.36925273238871e-05
ATRN	1.51417211367505e-09	1.06410101861132	0.338	0.572	4.38080275928464e-05
PPIP5K2	1.557077058078e-09	1.09834816089715	0.344	0.595	4.50493534443128e-05
FBXO31	1.78586971398084e-09	2.02901964473985	0.33	0.373	5.16687825648936e-05
B4GALT6	1.84252195343186e-09	2.21942258502903	0.355	0.409	5.33078451566905e-05
TRAPPC11	1.85939072205935e-09	1.21062035141419	0.285	0.476	5.3795892370621e-05
GRIK2	1.88019791271065e-09	1.07059985383914	0.522	0.668	5.43978860105446e-05
SERGEF	1.8853312643395e-09	1.13630383367537	0.318	0.536	5.45464041398705e-05
SP4	1.95436775264262e-09	1.39168858067285	0.273	0.452	5.65437678194564e-05
ACOT11	2.0068505128984e-09	1.28890827433719	0.162	0.258	5.80621990391766e-05
NAA15	2.15541921541247e-09	1.2092734522718	0.513	0.726	6.23605887403136e-05
COBLL1	2.1805088546997e-09	1.41136566128258	0.471	0.639	6.30864821841718e-05
SMPD4	2.25032215902567e-09	1.37579628088707	0.215	0.349	6.51063207049306e-05
RNF213-AS1	2.28182965979318e-09	2.00870085196752	0.326	0.358	6.60178957171363e-05
NYAP2	2.34188902506561e-09	1.71923334364136	0.322	0.334	6.77555332731982e-05
CUEDC1	2.37907088924753e-09	1.27446709656267	0.284	0.472	6.88312789677094e-05
NBPF11	2.39425138542156e-09	1.39426621601654	0.162	0.262	6.92704810830166e-05
GATAD2B	2.43346507322522e-09	1.39805805665584	0.473	0.638	7.04050114985522e-05
SLC41A2	2.48807563250488e-09	1.90670389747336	0.417	0.531	7.19850041996313e-05
TBCD	2.57107415785109e-09	1.31552020895078	0.247	0.394	7.43863175349476e-05
MED14	2.69474230151075e-09	1.26838126936686	0.254	0.42	7.7964284267309e-05
FRMD5	2.80987247108736e-09	1.39015873953002	0.401	0.44	8.12952303334994e-05
PTPN4	2.97785333691116e-09	1.34918148436897	0.463	0.623	8.61552527435137e-05
STK40	2.99632699526923e-09	1.78254140392159	0.439	0.582	8.66897326271294e-05
ZNF780B	3.03027729435193e-09	1.18304563314688	0.251	0.407	8.767198268019e-05
GPR89B	3.10997041269822e-09	1.33601020031584	0.17	0.269	8.9977663980185e-05
PDHX	3.19702480576572e-09	1.00283266025927	0.37	0.643	9.24963216804137e-05
ATF6	3.38429580296095e-09	1.14783102512752	0.498	0.69	9.79144461712661e-05
COX10	3.46542173613452e-09	1.05789048290963	0.335	0.56	0.000100261581669844
ZNF551	3.69135581850527e-09	1.42139935115209	0.182	0.287	0.000106798306540995
MYO9A	4.78219906078626e-09	1.05835502950588	0.521	0.717	0.000138358583226668
POLG2	4.85297279479112e-09	1.70101997049789	0.197	0.315	0.000140406208898897
ESRRG	4.86301221189204e-09	1.5533302217452	0.407	0.485	0.000140696669314461
MRTFB	5.26977664144373e-09	1.1693651568623	0.503	0.706	0.00015246517779025
CEP112	5.28267886718408e-09	1.42072964247537	0.427	0.526	0.00015283846498537
ADGRG2	5.34245604936616e-09	1.18965513125996	0.202	0.317	0.000154567938420262
ARHGAP21	5.93212055573473e-09	1.27984537444016	0.272	0.447	0.000171628111918517
KIAA1671	6.03680984438225e-09	1.28304689643753	0.273	0.446	0.000174656982417667
ABHD2	6.22117603296631e-09	1.52820577425531	0.453	0.622	0.000179991064985781
ZNF335	6.96526759247599e-09	1.52700508456059	0.194	0.31	0.000201519121985515
SETDB1	7.69341269033578e-09	1.34341285106943	0.257	0.422	0.000222585815956795
FAM171B	7.99274389454416e-09	2.07293475516861	0.338	0.381	0.000231246066356952
KLHL20	8.45140636248975e-09	1.66593689144	0.408	0.521	0.000244516088879553
SASH1	8.85882399555676e-09	1.49405339006249	0.42	0.503	0.000256303495839448
KIFC3	8.91977929547312e-09	1.19877268743749	0.316	0.533	0.000258067054576628
MIR3936HG	9.08888195805026e-09	1.23065730194854	0.314	0.525	0.00026295953281031
AK9	9.13529980181824e-09	1.23510026662898	0.297	0.481	0.000264302493866205
PAN2	9.22388839867716e-09	1.35265714721821	0.159	0.257	0.000266865539150528
SLC25A13	9.33973571899172e-09	1.03682429399582	0.528	0.747	0.000270217233821869
LRCH2	9.72263053985470e-09	1.52899649477662	0.19	0.301	0.000281295146779076
PDLIM5	9.83752212519547e-09	1.39157501983421	0.543	0.761	0.000284619190126155
EP400	1.00939228137997e-08	1.32982545292886	0.459	0.626	0.000292037374848854
WRN	1.10882037032038e-08	1.44115915351748	0.428	0.552	0.000320803909541093
SIN3B	1.27202493197077e-08	1.5188081125333	0.209	0.334	0.000368022253317783
CNOT1	1.28717152873154e-08	1.3134274325244	0.487	0.695	0.00037240446669261
RRP12	1.29723663663524e-08	1.42591871850263	0.241	0.39	0.000375316503711307
DPY19L1	1.30446532758374e-08	2.26420613883381	0.285	0.301	0.000377407908576527
ZFHX3	1.42121477358321e-08	1.35594887334342	0.49	0.674	0.000411185858293094
DDX31	1.42842119768151e-08	1.35872099004428	0.261	0.427	0.000413270820913215
TUBGCP5	1.44020680208175e-08	1.38217335520797	0.253	0.413	0.000416680631978292
RAF1	1.48033545297564e-08	1.32527253450235	0.47	0.65	0.000428290653254912
TRA2B	1.48568298263643e-08	1.26739691494278	0.494	0.704	0.000429837800536371
DCAF5	1.56727682032559e-08	1.37373034840659	0.47	0.648	0.000453444529656599
B4GALNT3	1.60600406743267e-08	1.73904605095032	0.382	0.46	0.00046464909678962
RAB21	1.68691758542972e-08	1.04660535773957	0.384	0.671	0.000488058995816527
STON2	1.71783968506846e-08	1.36282593689659	0.228	0.364	0.000497005377684008
SAP130	1.72635569563495e-08	1.31414692664423	0.227	0.362	0.000499469229861105
ANKIB1	1.77911391884654e-08	1.07401940535137	0.526	0.748	0.00051473323900068
VPS45	1.81806409255243e-08	1.16059621617727	0.305	0.503	0.000526002303257268
CYTH1	1.96871385236207e-08	1.50094480897763	0.233	0.374	0.000569588291765394
ERCC3	1.9838586389735e-08	1.47652344366433	0.205	0.329	0.000573969981427812
TANGO2	2.05149120408841e-08	1.47184536098164	0.277	0.459	0.000593537435166859
SPATA7	2.06017657982839e-08	1.3581635139607	0.468	0.645	0.000596050288075949
RNF4	2.15285413705208e-08	1.30211730209439	0.286	0.47	0.000622863758931909
AP3S2	2.17994898135616e-08	1.46458791122248	0.464	0.65	0.000630702839285963
DNAJC16	2.32321164746323e-08	1.11611363768813	0.301	0.503	0.000672151593844062
LONRF2	2.42301696779959e-08	1.62103306667915	0.419	0.549	0.000701027269123778
B3GALNT2	2.95480117634144e-08	1.22502930231139	0.263	0.421	0.000854883076339105
AL592183.1	3.06766208467312e-08	1.44017506374455	0.188	0.294	0.000887535994337627
FBXL4	3.10518368195735e-08	1.00894435183514	0.325	0.538	0.000898391742863901
AL117336.2	3.19929496632703e-08	1.41574728985252	0.196	0.306	0.000925620019657736
NR2C1	3.20499420226766e-08	1.41784941849208	0.268	0.438	0.000927268922600078
ZNF790-AS1	3.55060351086005e-08	1.26542952096526	0.241	0.381	0.00102726060776203
SDCBP2-AS1	3.57295792901963e-08	1.50633338052417	0.23	0.364	0.00103372818802396
SGSM2	3.76057938213178e-08	2.21598725803155	0.296	0.329	0.00108801082683837
IRAK1BP1	3.78289147765045e-08	1.31103711062879	0.269	0.433	0.00109446616231383
PLPPR4	3.80164510909617e-08	1.28613990350119	0.163	0.25	0.0010998919629637
MYO19	4.02861971928996e-08	1.83382850097695	0.383	0.482	0.00116556025718497
PCBP3	4.07329415214201e-08	1.16412481178025	0.288	0.455	0.00117848546409773
GAS2	4.50098303509161e-08	1.63243529218882	0.38	0.451	0.0013022244117127
RSPH1	4.51145111548078e-08	1.4069776422744	0.175	0.272	0.0013052530367309
COBL	4.76634588636502e-08	1.25101898715227	0.305	0.503	0.00137899919184313
NET1	4.85710892856003e-08	1.62425032422823	0.204	0.323	0.00140525875521099
PWRN1	4.94104189882126e-08	1.26402372831408	0.24	0.369	0.00142954224216697
SLC9C1	4.99152795391903e-08	1.39921161443327	0.198	0.304	0.00144414886762785
CEP170	5.87346138773931e-08	1.10369217493977	0.314	0.521	0.00169930984870074
TRIT1	6.2890801670471e-08	1.76768793759806	0.345	0.404	0.00181955667393007
GRB10	6.48188245887587e-08	2.21286810510867	0.282	0.305	0.00187533823300197
ZNF710	6.49249554795247e-08	1.55472323595233	0.174	0.269	0.00187840881193361
ZKSCAN7-AS1	6.50148264792397e-08	1.2411957849654	0.244	0.386	0.00188100895969736
NUP88	6.59445769653604e-08	1.20714302650349	0.313	0.519	0.00190790850076181
STRADA	6.70082430141264e-08	1.71034842592993	0.369	0.452	0.00193868248688471
STK33	7.01285345497336e-08	1.14792527764995	0.493	0.658	0.00202895876159289
TRAF3IP1	7.06091905003359e-08	1.35482400582237	0.232	0.364	0.00204286509955572
NSUN7	7.18783346470622e-08	1.11890874842614	0.221	0.34	0.0020795839780088
VPS50	7.23302580393953e-08	1.62020672792675	0.384	0.476	0.00209265902559578
WWC3	7.51709200946668e-08	1.39769746639305	0.245	0.389	0.0021748450601789
TCF7L2	7.69099748859431e-08	1.19194095517531	0.278	0.442	0.00222515939340011
SLC20A2	7.80644877836922e-08	1.28349730471967	0.48	0.668	0.00225856176055778
SLC10A7	7.8715452668054e-08	1.14222302339312	0.291	0.466	0.00227739547659214
NEO1	8.08982542098712e-08	1.21383436702765	0.271	0.435	0.00234054829079999
RLIM	8.49226215963448e-08	1.34257045366042	0.31	0.519	0.00245698128802545
PLEKHM1	9.24744421385043e-08	1.3811872066031	0.226	0.355	0.00267547055995121
URGCP	9.44274793372433e-08	1.03085130113208	0.37	0.63	0.00273197583218512
RIC1	9.50647637816758e-08	1.72833348473413	0.37	0.45	0.00275041374573144
ZNF140	9.97001776499038e-08	1.50877233010028	0.221	0.347	0.00288452553976702
N4BP2L1	1.01561143742359e-07	2.03590416920035	0.263	0.272	0.00293836701075394
BRF1	1.05446703713758e-07	2.17045491991326	0.286	0.308	0.00305078403184645
YOD1	1.09925153011488e-07	1.38592936474519	0.171	0.265	0.00318035452692836
MIPEP	1.12644352375798e-07	1.54060065555355	0.409	0.516	0.00325902640293658
COG3	1.21018774914704e-07	1.13400341255395	0.312	0.512	0.00350131519583223
ATF2	1.21145127326507e-07	1.26516485227822	0.481	0.685	0.00350497082381049
USP13	1.21599783858141e-07	1.40954242322217	0.204	0.32	0.00351812494658374
LINC01060	1.24543557102446e-07	1.9560789322268	0.263	0.251	0.00360329419408796
PLXNA2	1.2572691400591e-07	1.13329623889192	0.283	0.449	0.003637531076019
FOXK1	1.26173357109928e-07	1.39304331417931	0.325	0.534	0.00365044756790444
ABCA1	1.2621592778688e-07	2.00682708671385	0.276	0.285	0.00365167922273002
PARP14	1.31478345592513e-07	1.5252257642248	0.225	0.356	0.0038039314946826
WTAP	1.32777081342212e-07	1.2567399532099	0.488	0.701	0.00384150651739289
TTC21B	1.4217439274294e-07	1.84161717927272	0.368	0.453	0.00411338953083873
LMO1	1.42261085031004e-07	1.14863746340698	0.224	0.344	0.00411589771211701
ANKFY1	1.65529706808195e-07	1.75980247443289	0.391	0.497	0.0047891054773747
LRRC40	1.7020501754121e-07	1.38506580356333	0.225	0.356	0.00492437156750228
LYPLAL1	1.79476416576982e-07	1.27218607563582	0.329	0.553	0.00519261168440523
CPSF7	1.84328999033333e-07	1.25692349200447	0.309	0.515	0.00533300660003239
ZFAND4	1.87131998072298e-07	1.27778211186065	0.246	0.39	0.00541410296822773
CNOT2	1.8777660387803e-07	1.15332213836565	0.497	0.715	0.00543275270339918
PRKAA1	1.904163518172e-07	1.34139164261719	0.287	0.467	0.00550912589077524
SSBP3	1.91566053112003e-07	1.42123370205017	0.451	0.611	0.00554238904863648
VAC14	1.92151338973388e-07	1.51621626509078	0.255	0.41	0.00555932253917807
TRPC4AP	1.96453801634613e-07	1.13350541840959	0.494	0.694	0.00568380138889263
ZRANB3	1.97977604731885e-07	1.01530094877576	0.311	0.491	0.0057278880601029
PRH1	1.98928114204387e-07	1.02393366791589	0.342	0.555	0.00575538820016132
NDEL1	2.0832815336762e-07	1.06749778864185	0.357	0.603	0.00602735013323198
FBXO34	2.09513226952731e-07	1.43185004166498	0.458	0.629	0.00606163668219641
FOXK2	2.15304810448265e-07	1.35575147893707	0.481	0.681	0.00622919877588921
AAGAB	2.19440995159313e-07	1.00270899129489	0.344	0.568	0.00634886687194925
XKR4	2.25224640203871e-07	1.1550364468821	0.481	0.597	0.0065161992903784
LRCH1	2.3870022906141e-07	1.17176438292622	0.299	0.482	0.00690607502720472
TAPT1	2.43743283923471e-07	1.13663150942211	0.322	0.535	0.00705198069047386
PIK3C3	2.46175064645538e-07	1.59736161635353	0.39	0.494	0.00712233697032471
USP53	2.59262740616312e-07	1.24549364274981	0.26	0.415	0.00750098961151114
TBC1D19	2.59474077245828e-07	1.52624177402714	0.424	0.565	0.00750710400287628
LPAR1	2.59988631800646e-07	1.42159169054348	0.209	0.317	0.00752199109525629
USP9X	2.60308737060254e-07	1.09733660254826	0.51	0.735	0.00753125238062726
QTRT2	2.67771448024597e-07	1.45887576400292	0.213	0.334	0.00774716353424763
GLT1D1	2.83588548240722e-07	1.37191255264694	0.226	0.349	0.00820478387770057
UBE2E1	2.89864262950925e-07	1.15397754142264	0.35	0.584	0.00838635285569615
RIMKLB	3.146687033885e-07	1.30735190052337	0.241	0.382	0.00910399492643609
ARL17A	3.31177595970871e-07	1.41385282899123	0.269	0.429	0.00958163020662924
ATL2	3.37525779843745e-07	1.26660943691153	0.322	0.539	0.00976529586243923
C2CD5	3.39299321569328e-07	1.50769767692671	0.416	0.55	0.00981660797164381
RAPGEF2	3.71000787330267e-07	1.22766832139562	0.47	0.628	0.0107337947790393
BTBD10	3.71254785169694e-07	1.23236597856966	0.337	0.567	0.0107411434445296
NCOA2	3.87108936589365e-07	1.36532209452054	0.442	0.59	0.0111998357534035
STK4	4.09200245081105e-07	1.0986478641802	0.359	0.609	0.0118389814906865
TMX3	4.26952710037225e-07	1.37932190926535	0.278	0.449	0.012352595806797
ZNFX1	4.32905289621051e-07	1.58047999478566	0.219	0.342	0.0125248158393162
DOCK9	4.48358569271945e-07	1.16475054622378	0.294	0.468	0.0129719101261759
SOBP	4.48603339264305e-07	1.56979312799833	0.385	0.474	0.0129789918115949
ZNF189	4.48859153788077e-07	1.47163344511963	0.178	0.274	0.0129863930373966
CUL4A	4.53646523553342e-07	1.2549695628858	0.478	0.685	0.0131249012194453
SP3	4.77369242208905e-07	1.49112974968701	0.443	0.612	0.013811246915588
PIKFYVE	4.8071445572434e-07	1.57566139940182	0.41	0.54	0.0139080306330166
AC005261.1	4.91486214190893e-07	1.11662040650569	0.358	0.597	0.0142196791489709
BNIP2	5.00000238960719e-07	1.83086910201825	0.329	0.386	0.0144660069136115
CCAR2	5.4088455402629e-07	1.53833072663434	0.188	0.29	0.0156488719170886
INTS14	5.64894370715114e-07	1.72294645645083	0.186	0.29	0.0163435239335297
ALDH1L2	5.66472583632228e-07	1.38586025727365	0.173	0.263	0.0163891847896476
MBD1	5.92502927573546e-07	1.35126937943507	0.267	0.43	0.0171422947005578
PBX1	6.37170119067923e-07	1.41496599067381	0.439	0.574	0.0184346058848732
PPM1A	6.55576348568333e-07	1.50828851829499	0.444	0.628	0.018967134916779
CRMP1	6.9116681944336e-07	1.44681109837509	0.47	0.671	0.0199968384201353
TASOR	7.30109281643573e-07	1.2985717681054	0.454	0.633	0.0211235217365119
CEP70	7.3012776852367e-07	1.56965215381499	0.223	0.346	0.0211240565989268
MARCH1	7.3514590533916e-07	1.35911601527926	0.35	0.359	0.0212692413332726
TTLL7	7.40383876410823e-07	1.12916291265376	0.33	0.543	0.0214207863123179
WASHC1	7.54274823498132e-07	1.68392558746753	0.179	0.282	0.0218226791934479
RANBP9	7.67580089291847e-07	1.10598965052617	0.341	0.561	0.0222076271433917
WDPCP	7.86762907127746e-07	1.44570644601867	0.426	0.545	0.0227626244290199
MTF2	7.97050910206827e-07	1.08652838269204	0.333	0.549	0.0230602769341039
ZKSCAN8	8.63390691305673e-07	1.41252267946051	0.169	0.259	0.0249796194808557
THUMPD2	8.88351342968749e-07	1.17724583314888	0.298	0.478	0.0257017810547719
MIR2052HG	9.47141204645118e-07	1.00892952653947	0.196	0.285	0.0274026893327925
CEP95	1.00153802684065e-06	1.05418566248304	0.334	0.546	0.0289764981925537
ANKS1A	1.02826797403631e-06	1.08658572062893	0.497	0.711	0.0297498490248184
ELOVL7	1.07718028072642e-06	1.80185327633106	0.228	0.354	0.0311649798819768
ARHGEF11	1.08719332812253e-06	1.17447570569239	0.264	0.408	0.031454677369241
INTS9	1.11608803576571e-06	1.29043651191264	0.257	0.403	0.0322906590507736
SCML1	1.11787509734215e-06	1.21700577222881	0.265	0.42	0.0323423623163029
INTU	1.17570324366705e-06	1.44408293124655	0.241	0.377	0.0340154462457751
SNRK	1.17744463911304e-06	1.18007492583348	0.321	0.522	0.0340658282988185
RANBP10	1.19388542883267e-06	1.39321156592775	0.254	0.396	0.0345414932269869
TM9SF4	1.24670331973233e-06	1.07708313403765	0.378	0.649	0.0360696204464958
SLC30A9	1.27283221668065e-06	1.09821770124264	0.504	0.733	0.0368255816930046
LINC00598	1.36623613570273e-06	1.16777559874378	0.177	0.258	0.0395279438781513
EXT1	1.38434961655128e-06	1.31670633013476	0.299	0.456	0.0400520031060615
CAMSAP1	1.38444965632299e-06	1.39024640148475	0.281	0.447	0.0400548974567367
SYMPK	1.39489036269032e-06	1.16683611698843	0.322	0.525	0.0403569679733565
AC053527.2	1.40356360000987e-06	1.27458107436281	0.267	0.415	0.0406079020754856
PITRM1	1.43608682383674e-06	1.21651074201581	0.342	0.574	0.0415488639872444
ZNF814	1.44936514159014e-06	1.26498516083067	0.308	0.501	0.041933032276486
HPS4	1.60449829634563e-06	1.20569962098019	0.312	0.513	0.0464213447098717
LUC7L	1.62982064146682e-06	1.31664230116153	0.459	0.634	0.047153970798918
ARID4A	1.76145769407128e-06	1.09593226482305	0.33	0.541	0.0509624940048702
CCAR1	1.80353595818339e-06	1.14687192927391	0.487	0.689	0.0521799023421619
CHM	1.80613958233011e-06	1.21806579118487	0.493	0.716	0.0522552303959748
RAB40C	1.90946809831235e-06	2.1504562707897	0.305	0.346	0.055244731020373
DSE	1.90983953940483e-06	1.33976412913325	0.193	0.286	0.0552554775540606
AGBL3	1.94659596142934e-06	1.5353152703025	0.216	0.329	0.0563189143560736
MAP3K3	1.98065390332729e-06	1.34304586270688	0.21	0.319	0.057304278731065
WDR25	1.99904891423188e-06	1.24962196042117	0.281	0.433	0.0578364831865567
NCBP1	2.02693189426254e-06	1.9504105441925	0.342	0.418	0.0586431935648038
CNTN4	2.06354742700058e-06	1.22723970637002	0.544	0.732	0.0597025541579808
SPATA5	2.09133598517279e-06	1.08596292511022	0.251	0.384	0.0605065327230192
AL645568.1	2.26263211275341e-06	1.28174585947906	0.237	0.366	0.0654624722861817
DCAF6	2.30403398790213e-06	1.36298082211793	0.456	0.636	0.0666603113379845
PHLPP1	2.35604675794017e-06	1.24758277334473	0.174	0.257	0.0681651448007249
MCF2L2	2.35890408263945e-06	1.35534736147137	0.429	0.562	0.0682478129189246
CUL1	2.36567935136108e-06	1.42891016047437	0.451	0.629	0.0684438349935786
CCNT2	2.42762957678863e-06	1.24404571877365	0.452	0.625	0.0702361789156486
SLC22A15	2.49972697334639e-06	1.67119017151256	0.377	0.464	0.0723221007928577
LINC01184	2.59723460196305e-06	1.2543795674861	0.337	0.552	0.0751431915039951
PPHLN1	2.60296631298357e-06	1.23209127333398	0.489	0.711	0.0753090213672405
ZNF462	2.64923215755055e-06	1.57893423868286	0.438	0.584	0.0766475847822524
PISD	2.71783085689439e-06	1.77969797922172	0.387	0.495	0.0786322823516684
FBXL18	2.91025738473249e-06	1.66837859828792	0.193	0.293	0.0841995666550804
SH3KBP1	2.91153067186049e-06	1.24783239832819	0.34	0.551	0.0842364053982676
ZNF618	3.00128103909403e-06	1.10844649840255	0.3	0.472	0.0868330630230686
SLC25A36	3.00861403405032e-06	1.21035079930768	0.458	0.629	0.0870452212331439
RPAP2	3.08525813883093e-06	1.34423223080692	0.453	0.63	0.0892626884726565
GNA12	3.16355913219622e-06	1.4132322460238	0.45	0.624	0.091528092812701
COX19	3.22661131179712e-06	1.42462208061445	0.314	0.506	0.0933523184729144
KDM4B	3.26768958347687e-06	1.63548025788281	0.401	0.527	0.0945407950291529
HNRNPLL	3.30438315289099e-06	1.32146524883899	0.271	0.428	0.0956024133794422
FUBP3	3.32267003608142e-06	1.4462124190864	0.437	0.602	0.0961314894839076
HNF4A	3.36043465328954e-06	1.36802659966182	0.247	0.382	0.097224095388973
GPRIN3	3.68737173312695e-06	2.0060359300381	0.319	0.366	0.106683038982829
PTPN13	3.70798350871126e-06	1.44185942009337	0.434	0.576	0.107279378874034
IQCH	3.85886402124553e-06	1.30264187625619	0.244	0.371	0.111644653862676
ADNP	4.15671401452187e-06	1.27904591038621	0.464	0.654	0.120262049868147
ALKBH1	4.91310987579678e-06	1.48734848375113	0.209	0.314	0.142146094926553
EXOC6	4.94170209816481e-06	1.05539097304449	0.367	0.606	0.142973325104104
CACNA2D1	5.12319806760793e-06	1.25912542387433	0.444	0.571	0.148224366492033
TANC2	5.13079675338313e-06	1.03463987403824	0.495	0.666	0.148444211668881
B4GALT5	5.30420347749614e-06	1.68530187494669	0.378	0.473	0.153461215010918
ZNF100	5.51862627535516e-06	2.0516590341787	0.28	0.312	0.159664895398575
C5orf56	5.54287310603314e-06	2.21032705350349	0.252	0.263	0.160366404703751
ZNF66	5.55102177301197e-06	1.37039310354316	0.252	0.388	0.160602161936782
ABAT	5.65627028998396e-06	2.24453130623643	0.257	0.276	0.163647212029816
LEMD2	5.89674781694944e-06	2.05023878797303	0.311	0.368	0.170604707839981
ZNF141	5.98595346983207e-06	1.77980088094875	0.37	0.47	0.173185605789182
RREB1	6.35319040523287e-06	1.22985480326309	0.462	0.639	0.183810504804197
VPS37C	6.39840838336548e-06	2.2158887712784	0.305	0.356	0.18511875134753
ENTPD1-AS1	6.95343386302477e-06	1.38274144777437	0.292	0.454	0.201176748525033
ATG2B	7.28460595790567e-06	1.67515520506697	0.367	0.463	0.210758219574127
ZNRF3	7.44590533556364e-06	1.98683684106326	0.314	0.364	0.215424933168527
CYLD	7.84705075450347e-06	1.36646336351769	0.323	0.526	0.227030872429294
BCLAF3	8.26310623228885e-06	1.42207105849059	0.233	0.357	0.239068189512581
AC002460.2	8.46597061039527e-06	2.45130228730678	0.307	0.336	0.244937461699956
MYO1B	8.64838037129807e-06	1.08203243277565	0.527	0.745	0.250214940902396
PPWD1	8.90506945058092e-06	1.36636037546581	0.279	0.443	0.257641469344207
DCBLD2	9.31466926497128e-06	1.13242189222254	0.247	0.369	0.269492011174149
CTBP2	9.419306850488e-06	1.49995125609492	0.435	0.588	0.272519385798319
UBE2E2	9.71014241455545e-06	1.6386189342907	0.413	0.521	0.280933840337918
NR2C2	9.96385393599648e-06	1.4210951116221	0.423	0.569	0.28827422207625
STAU2	1.01146194716351e-05	1.19104961102081	0.489	0.703	0.292636170553346
ZDHHC17	1.03670316792833e-05	1.32049332162919	0.453	0.639	0.299938960545026
ABCC5	1.06627685208844e-05	1.39544244155531	0.246	0.375	0.308495218846228
ST5	1.15868636172817e-05	1.99648965885054	0.264	0.283	0.335231138175193
SEPTIN9	1.18669937907033e-05	1.45232123432623	0.271	0.419	0.343335864352627
MACC1	1.19693626335797e-05	2.3697580654042	0.304	0.343	0.346297599714728
SPTB	1.23619767070452e-05	1.09798060888977	0.287	0.443	0.357656710088231
GSTCD	1.34556410382905e-05	1.33782631172678	0.293	0.462	0.389298606519822
SMARCC1	1.42301561803777e-05	1.1211962344817	0.501	0.737	0.411706878610687
PIAS2	1.43662528069678e-05	1.41839844162661	0.42	0.568	0.415644426211193
TSC1	1.43893294885073e-05	1.27062499659971	0.276	0.429	0.416312080761493
AMMECR1	1.45618455198672e-05	1.37386680150762	0.217	0.324	0.421303314580798
TOGARAM1	1.47821471873379e-05	1.32928123429549	0.45	0.621	0.42767708242406
AC009690.2	1.50217967565082e-05	1.84512215479703	0.17	0.251	0.434610623759295
ACVR2A	1.53363159980634e-05	1.94075349624685	0.306	0.352	0.443710294455972
PLCB4	1.83497160271863e-05	1.34767485039905	0.432	0.583	0.530893984098554
FMN1	1.91448436475791e-05	1.87066876405413	0.278	0.303	0.553898616411759
KCNK1	2.16999939185977e-05	1.00798952953469	0.531	0.744	0.627824224052867
PAXBP1-AS1	2.1718072111117e-05	1.55343559083961	0.18	0.264	0.628347262318838
GARS	2.18036335023783e-05	1.10452467797399	0.508	0.719	0.630822724490809
ESRP1	2.21148006417286e-05	1.16146590439198	0.306	0.478	0.639825412166491
MAN2A1	2.21281803833982e-05	1.28484767555044	0.349	0.567	0.640212514852477
KANSL1L	2.2155732251064e-05	1.27829536207561	0.444	0.593	0.641009645487782
UBR2	2.37202141827828e-05	1.12622242658564	0.479	0.689	0.686273236736273
DCAF8	2.54283781705911e-05	1.43570085591129	0.441	0.632	0.735693837231543
LRRC37A3	2.55221298845738e-05	2.07648349238248	0.297	0.34	0.738406261820488
FOCAD	2.56377666860421e-05	1.06217687443576	0.499	0.705	0.741751865760569
DZIP3	2.61897565511075e-05	1.19627388884618	0.464	0.652	0.757722036536642
HERC3	2.69881116008368e-05	1.30939478968455	0.245	0.366	0.780820044835409
NEK7	2.73769716027801e-05	1.09464492459603	0.373	0.608	0.792070542411635
THOC1	2.76852350259643e-05	1.07439607299237	0.355	0.576	0.800989219771201
CHD8	2.84362281400424e-05	1.0260109353079	0.381	0.636	0.822716952547707
SNX19	2.85585301267851e-05	1.20048803845848	0.327	0.529	0.826255393628147
UQCC1	2.92307456419121e-05	1.61140704128924	0.384	0.501	0.845703932911802
EIPR1	2.96947240092735e-05	1.38961658080701	0.266	0.408	0.859127755036301
CAPS2	3.30112238166129e-05	1.46211218403496	0.185	0.273	0.955080727462243
SLC45A4	3.31171360271083e-05	1.83134193588107	0.196	0.29	0.958144979536298
NPHP1	3.43472099238765e-05	1.48651958337779	0.172	0.254	0.993733477517595
ELAVL4	3.46629542380738e-05	1.45610633373775	0.26	0.394	1
RIPK1	3.70454388761338e-05	1.45858069218258	0.289	0.452	1
ARMC8	3.75805855299357e-05	1.27375305127673	0.45	0.638	1
AP4E1	3.78933834838612e-05	1.48725647638655	0.241	0.366	1
RAB12	3.83972104392786e-05	1.31399117341447	0.3	0.482	1
KANSL3	3.91791862907226e-05	1.36461193881376	0.281	0.439	1
SRRM3	4.12794247013075e-05	1.68247085460936	0.373	0.474	1
ZNF782	4.289741170291e-05	1.87321070500972	0.344	0.427	1
MPP2	4.7839587216976e-05	1.5371269043553	0.215	0.321	1
FSTL4	4.78398074072553e-05	1.32989793682802	0.264	0.395	1
CRAMP1	4.89840068846951e-05	1.63962330571508	0.194	0.289	1
MOSMO	5.0343537547994e-05	1.49701154386717	0.278	0.428	1
SCN8A	5.25773043808353e-05	1.57700272908361	0.364	0.456	1
HMGXB3	5.90810986907893e-05	1.03353786470824	0.389	0.654	1
AC016831.7	6.39966118162482e-05	1.67344495288521	0.298	0.338	1
DPY19L3	6.52478787114027e-05	1.40790474762226	0.244	0.37	1
WWC2	7.34774015808263e-05	1.26639321499212	0.243	0.36	1
SLC4A7	7.65164279952758e-05	1.68843846603048	0.375	0.484	1
UBXN2B	7.67207698395542e-05	1.21335966106016	0.316	0.498	1
LINC01578	7.85159388666261e-05	1.14681154843938	0.335	0.544	1
UBE2QL1	8.13596003558662e-05	1.54382282189239	0.303	0.476	1
FZD6	8.17626057689965e-05	1.58458711255691	0.245	0.377	1
CNTRL	8.27229266979981e-05	1.29320587841935	0.291	0.449	1
CHIC1	8.39793512029355e-05	1.32246815123256	0.273	0.419	1
RSPRY1	8.67289997571888e-05	1.33786099244991	0.315	0.503	1
JADE3	9.02626565442084e-05	1.58449021674427	0.181	0.261	1
C12orf40	9.16564175201958e-05	1.28455169404177	0.177	0.254	1
LRRC49	9.72327078409424e-05	2.33226632177402	0.25	0.271	1
GIPR	9.88416441915405e-05	1.58632356107077	0.173	0.252	1
TMEM196	0.000101024032998124	1.24048826297482	0.294	0.447	1
MCTP2	0.00010309831005925	2.24013692796649	0.301	0.351	1
CCDC66	0.000107111415163651	1.16391251519711	0.329	0.524	1
ZNF44	0.000108878161570454	1.23998175557347	0.338	0.546	1
ERN1	0.000109880301134171	1.2540595122455	0.274	0.406	1
AFF1	0.000114724271206713	1.16209470304242	0.486	0.697	1
PCID2	0.000118421776872515	1.18072427743545	0.35	0.574	1
ALMS1	0.000119796242969852	1.70720232874151	0.351	0.439	1
PLAGL1	0.000120595564525962	1.66307057762148	0.392	0.519	1
FNTB	0.000120781959336215	1.57176336924302	0.232	0.349	1
MYSM1	0.000121151141381859	1.43464789249599	0.414	0.566	1
RBM5	0.00012588754731094	1.27025811334984	0.452	0.656	1
DYNC2H1	0.000126220533039738	1.7963308379076	0.341	0.414	1
MAGI3	0.000136764376982163	1.27382592003717	0.436	0.576	1
MAPK9	0.00014553553644776	1.14799830828922	0.329	0.526	1
GARS-DT	0.000148757427809177	1.3234044319274	0.432	0.604	1
VWDE	0.000152757453020494	1.37250965428413	0.233	0.344	1
ZMYM4	0.000154699362106978	1.09737903894897	0.482	0.694	1
ZNF337-AS1	0.000155734312375266	1.49682238134651	0.246	0.362	1
MED23	0.000162200098658685	1.31584049050768	0.288	0.446	1
AC021231.1	0.00016393436326259	1.003316638078	0.3	0.449	1
ARHGAP17	0.000176309354541548	1.99345510939192	0.302	0.355	1
NCOA5	0.00018026780142549	1.63346909062011	0.403	0.552	1
LINC02256	0.000180339220558978	1.87851902977861	0.316	0.384	1
MFSD14B	0.000182246280774686	1.48726394940451	0.256	0.391	1
PHKA2	0.000187857711416993	1.53623705456633	0.243	0.364	1
PDK3	0.000189567206186632	1.02809253839841	0.499	0.717	1
ST8SIA3	0.000203502100571662	1.42052228128273	0.271	0.419	1
HSF2	0.000225096698832151	1.54295105660466	0.267	0.411	1
C1orf21	0.000231293708115928	1.16359256036817	0.341	0.538	1
ZCCHC8	0.000231430244844375	1.35249997553709	0.292	0.451	1
RAPGEF4	0.000234552013044478	1.56258355194973	0.337	0.401	1
BCAS3	0.000238835428459138	1.71225355830797	0.328	0.387	1
KIAA0319	0.000239070450209646	1.29886458467989	0.412	0.532	1
VPS39	0.000240515214922056	1.76404311621161	0.338	0.429	1
WARS	0.000241264947457067	1.52508595997733	0.261	0.384	1
OTULIN	0.000245741272141682	1.3882088174929	0.288	0.444	1
CBR4	0.00026952657300334	1.02710677275145	0.53	0.755	1
TRAF3IP2-AS1	0.000273017460924771	1.07237899801948	0.323	0.491	1
ADGRV1	0.000276417537586502	1.25885269082137	0.278	0.417	1
LINC01138	0.000277061960148774	1.96343717527823	0.295	0.342	1
ACACB	0.000283595597574604	1.82110674951205	0.299	0.349	1
HMG20A	0.000285297763380326	1.2185226656366	0.305	0.476	1
UHRF1BP1	0.000294494130518049	1.59344758624762	0.376	0.492	1
DZIP1	0.00030162184654663	1.81767334574699	0.309	0.371	1
AC068282.1	0.00031160238114287	2.11779991323882	0.247	0.273	1
WWP2	0.000321808150441502	1.61450657483303	0.387	0.51	1
CD99L2	0.000324245839630772	1.02636044177842	0.349	0.555	1
LINC00862	0.000338319077792389	1.53056624446524	0.184	0.26	1
LANCL2	0.000342449596635068	1.56048463715258	0.186	0.267	1
KLF12	0.000351979075061049	1.45782552161659	0.407	0.538	1
AC005237.1	0.000354633746134323	2.35629873076581	0.246	0.267	1
PIGG	0.000388722729243468	1.61032709904629	0.209	0.308	1
RNF13	0.000398808682407325	1.15907490673198	0.488	0.732	1
ZNF439	0.000409364363396133	1.6848846201834	0.19	0.275	1
CDKL1	0.00041989730970538	1.36056121235781	0.267	0.387	1
CELF2	0.000429051403689427	1.40680416401014	0.189	0.267	1
FLVCR1	0.000430966738294936	1.2978239270711	0.315	0.494	1
FAM222B	0.000441499020728795	1.43675307228984	0.442	0.609	1
GAPVD1	0.000447204741707896	1.35862486385369	0.438	0.622	1
RGS12	0.000481975758497157	1.68842523157852	0.187	0.268	1
AL450384.2	0.00049866494613926	1.50938604650089	0.228	0.333	1
LIMD1	0.000509790585519954	1.39971156797176	0.265	0.397	1
LAMB1	0.000516629094242556	1.46466666359404	0.307	0.479	1
SPTBN4	0.000552180262166027	1.07266417620465	0.378	0.599	1
FUBP1	0.000622176332957253	1.10632588931657	0.468	0.687	1
PIK3R4	0.000636977646263459	1.49146235226165	0.238	0.353	1
C4orf19	0.000700078632271936	1.20157654859372	0.261	0.379	1
HNF1A-AS1	0.000702136519345358	1.41793228365276	0.292	0.432	1
UBE2W	0.000710659404008835	1.35998580206133	0.443	0.638	1
ANAPC10	0.00079759705046635	1.14815588232794	0.355	0.563	1
SLC37A1	0.000817671259039199	1.47324254773825	0.387	0.507	1
DENND1B	0.000834747652863124	1.82012714160302	0.319	0.394	1
SENP2	0.000865484382868359	1.25446579615664	0.318	0.496	1
FANCL	0.000898444594412343	1.99352887401537	0.267	0.306	1
CC2D2A	0.000907689402746447	1.46834070942052	0.219	0.313	1
NCOA7	0.000938127914060806	1.07501004247302	0.366	0.572	1
PGS1	0.000958480584721552	1.87214978025565	0.197	0.282	1
SLC4A8	0.000969734742852272	2.06077299354498	0.238	0.26	1
DPP8	0.00101237303896753	1.2124994842081	0.358	0.576	1
HS6ST2	0.00104811192159439	1.40914184590263	0.228	0.321	1
GPR158	0.00107946268912496	1.50458943433769	0.308	0.467	1
ZC3H14	0.00108908461182983	1.0061277901239	0.497	0.75	1
AP002336.2	0.0011125728600462	2.12496168675531	0.269	0.31	1
SCYL2	0.00111349895973058	1.45603113890802	0.416	0.59	1
JARID2	0.00113545434956147	1.53945929267664	0.344	0.424	1
NVL	0.00115678520417018	1.38106626202689	0.296	0.454	1
ZFP30	0.00116522155084263	1.51635759119696	0.221	0.32	1
YLPM1	0.00117555608215311	1.25714287729073	0.435	0.616	1
DMTF1	0.00117714243894323	1.21291402402521	0.443	0.624	1
ATE1	0.00118300310096694	1.23259577133172	0.462	0.671	1
FBXO42	0.0011958273392869	1.24851836547662	0.454	0.637	1
SZT2	0.00121963158022569	1.44120760925803	0.277	0.419	1
TSTD3	0.0012221572885973	1.12887438532184	0.371	0.595	1
MAU2	0.00125229694732438	1.8381538522499	0.336	0.426	1
SIAH1	0.00127323997365691	1.4369874484372	0.303	0.469	1
AC139887.2	0.00133565861825958	1.22510126362694	0.322	0.487	1
STX18-AS1	0.00136479471314159	1.56408846009469	0.2	0.28	1
DIDO1	0.0013725039712636	1.0430659598678	0.383	0.617	1
ANKLE2	0.00147820364622684	1.29069899578275	0.358	0.576	1
VPS35L	0.00163695978020607	1.56526609212866	0.363	0.471	1
ANKRD13C	0.00164960329415159	1.07939958202642	0.473	0.687	1
PLCL2	0.00171184432308138	1.33354088386647	0.415	0.564	1
RYK	0.00174718705006889	1.18325417345886	0.343	0.538	1
ALS2	0.0018515860642068	1.33525249556638	0.295	0.445	1
RNF19A	0.00201607064538613	1.00513582420447	0.386	0.622	1
TMEM259	0.00203253388830327	1.09338427999318	0.378	0.612	1
DCUN1D4	0.00203336480992952	1.21125516311066	0.362	0.579	1
ELMSAN1	0.00212486273215443	1.66401325444476	0.22	0.317	1
RPS6KB1	0.00213995716045702	1.33899697962434	0.315	0.487	1
BIN3	0.00216615485405905	1.7263968771488	0.225	0.325	1
LAMTOR5-AS1	0.00218303442575354	1.76453981568445	0.31	0.375	1
PAXBP1	0.00219655325903224	1.33568068058639	0.41	0.577	1
SLC25A12	0.00220987745826823	1.14477455231571	0.374	0.601	1
ADNP2	0.00221958665553354	1.96576798695348	0.265	0.308	1
NAT10	0.00222796790295457	1.59070344575367	0.261	0.386	1
GRIA2	0.00226762279620873	1.35694797443132	0.252	0.368	1
RPS6KA6	0.00227410792917032	1.84500072036221	0.326	0.406	1
STAT5B	0.00230127493202676	1.21219995556478	0.466	0.656	1
MLYCD	0.00245829633257977	1.62473856226855	0.366	0.486	1
FAM193A	0.00246092561926617	1.03960018010373	0.397	0.637	1
CDC14B	0.00249719910769958	1.18161155974613	0.374	0.585	1
OTUD7A	0.00253187717419091	1.89808631496539	0.359	0.463	1
ARNT	0.00255316819178615	1.27705136562577	0.329	0.509	1
CNTN3	0.0025988501734288	1.9877182199022	0.242	0.267	1
LINC00486	0.00260843482438815	1.44741977289916	0.286	0.426	1
CLEC16A	0.00280075667216009	1.19010593183997	0.364	0.569	1
CENPC	0.0029678504572686	1.25264001292459	0.322	0.498	1
AC068051.1	0.00317358202900227	1.12755304615676	0.224	0.312	1
ZNF529	0.00325114379144432	1.32301265063477	0.305	0.464	1
BANP	0.00330399982533365	1.58621083298308	0.264	0.387	1
LRIG2	0.00335912665469343	1.33820314241346	0.316	0.488	1
CCDC84	0.00338093158700359	1.67821366026448	0.337	0.433	1
SHLD2	0.00340380484790006	1.13301134840061	0.393	0.629	1
EXT2	0.00341871165522652	1.293835592407	0.334	0.523	1
IQCB1	0.00351458261037992	1.14966723178905	0.374	0.598	1
AC079447.1	0.00360124339075644	1.74969794386064	0.297	0.351	1
RFX7	0.00368747841447465	1.50009188766345	0.376	0.498	1
SLMAP	0.00371097940742682	1.04463596861647	0.492	0.718	1
NUP214	0.00407521844140015	1.20212248899201	0.36	0.574	1
PRMT3	0.00408359630529692	1.42384114402	0.299	0.451	1
ALK	0.00418870781619811	1.24168806319816	0.187	0.25	1
OSBPL10	0.00419658237763443	1.23445616030318	0.441	0.61	1
CBWD2	0.0042962380880013	1.52401358657671	0.281	0.418	1
IPO9	0.00440689105319052	1.44858760690925	0.413	0.588	1
DNM1L	0.00453495579504784	1.04242109754247	0.48	0.72	1
UBE3D	0.0046418897999616	1.52285811736785	0.372	0.484	1
ZNF33A	0.00481609450189443	1.07385692446022	0.46	0.672	1
RALGPS2	0.00482129186703436	1.08647861854855	0.363	0.559	1
EPS15L1	0.00483335694171231	1.71195563030507	0.353	0.462	1
CMTM4	0.00494521602093044	1.05144965966022	0.417	0.677	1
AC074032.1	0.00503238674259388	1.34527217389015	0.303	0.454	1
NUP54	0.00515182225085598	1.51032137905067	0.392	0.542	1
DHX9	0.00516934664699711	1.14651617793791	0.457	0.668	1
GDAP2	0.0053169943922033	1.31405563487689	0.314	0.48	1
TNRC6C	0.00533161273683069	1.33566566621308	0.334	0.513	1
PARN	0.00534870299865745	1.25821415058402	0.349	0.547	1
GAB1	0.00546165251121629	1.28964717025045	0.286	0.411	1
CLCN5	0.00573118490986281	1.36831458745186	0.322	0.491	1
POLR3A	0.00591051210253791	1.52039513559147	0.288	0.436	1
ACTR3B	0.00599900801003164	1.66144883489134	0.212	0.297	1
CLCN6	0.00604646673249844	1.37725306082784	0.288	0.429	1
PPP2R2D	0.00608905356405214	1.11536322594092	0.393	0.636	1
TMEM41B	0.00622911911218743	1.35726222997058	0.405	0.563	1
MAN1A2	0.00625688175250712	1.02744008755114	0.509	0.775	1
CEP295	0.00673206804999821	1.51430185146482	0.272	0.401	1
KIAA0355	0.00680358920117758	1.24017546296625	0.35	0.545	1
TTLL5	0.00686488525105459	1.30601047991292	0.302	0.45	1
RNPC3	0.00696411817427015	1.64824255295038	0.339	0.435	1
PLCH1	0.00706531236384234	1.50671591602305	0.226	0.317	1
CEP164	0.00707414211885232	1.39475514834135	0.33	0.512	1
SMARCAD1	0.00708254372311416	1.30809675540096	0.329	0.506	1
NAA16	0.00713409411387258	1.45163658648279	0.291	0.436	1
BCR	0.00721678599060051	1.74633689674318	0.376	0.508	1
YIPF4	0.00771564218054214	1.12558335684425	0.39	0.632	1
FBXO10	0.00793573055518897	1.55950384267561	0.21	0.291	1
PCBD2	0.00853892419054239	1.40855845511946	0.295	0.437	1
LINC02197	0.00854460120910888	1.28444643552447	0.191	0.256	1
ACAD11	0.00859251104300477	1.70262987711634	0.311	0.385	1
PGAP1	0.00877809194242458	1.62205870750664	0.357	0.469	1
CEP68	0.00880866066337395	1.59080634353895	0.223	0.316	1
AC131571.1	0.008897602568307	1.76507870671877	0.238	0.335	1
ZNF326	0.00936587344996518	1.17089849741749	0.338	0.525	1
ZNF248	0.00948722481381885	1.16419524087686	0.342	0.52	1
MANBA	0.00949390323247619	1.8576418478717	0.3	0.448	1
ZNF346	0.00958439358099128	1.6295557178503	0.345	0.456	1
PRUNE2	0.00995060878224529	1.30911383333521	0.296	0.444	1
PTCD3	0.0100391467408795	1.2655111186137	0.331	0.507	1
NUDCD3	0.0101587192330218	1.12861563206235	0.464	0.688	1
HECTD2	0.0103387915081025	1.60282634708461	0.36	0.476	1
USP36	0.0104303997416221	1.43535200589841	0.322	0.493	1
IKBKB	0.0108860816384452	1.69855831149037	0.32	0.405	1
TIAM1	0.0111519376323451	1.45717225392642	0.39	0.517	1
MPRIP	0.0112749410171434	1.35232858130049	0.335	0.52	1
AC245297.3	0.0112842437756568	1.63364027375118	0.342	0.445	1
TBC1D22B	0.0118726362820393	1.80113320494148	0.305	0.375	1
RYBP	0.012344479501325	1.08009460786768	0.49	0.735	1
SUMF1	0.0123846170781982	1.18152901080013	0.446	0.615	1
STX18	0.0124427248539743	1.20688647434595	0.349	0.537	1
SELENOI	0.0126037887436622	1.17038447849716	0.38	0.604	1
PIP5K1A	0.01262932499463	1.2102778332011	0.451	0.664	1
RAD54L2	0.0126618118925856	1.75970517399751	0.333	0.434	1
ADAR	0.0130342309360578	1.19871668974146	0.461	0.687	1
SGMS2	0.0132557378505736	1.05813734846209	0.392	0.612	1
PTPN2	0.0132883382167604	1.25940994945068	0.397	0.646	1
RAPGEF6	0.0134041138371661	1.27489371672889	0.441	0.631	1
C2CD3	0.0137798434288288	1.44233855185264	0.271	0.389	1
MTUS1	0.0138804420212262	1.11365441487833	0.352	0.504	1
SACM1L	0.0145561113361502	1.23130453389899	0.35	0.554	1
AL445250.1	0.014662164899627	1.21860137539503	0.303	0.344	1
RAP2C-AS1	0.0149466036854515	1.44027531261895	0.286	0.407	1
ST7	0.0151519283725671	1.25732207658898	0.329	0.498	1
INPP5B	0.0156242216126604	1.54744247009689	0.335	0.426	1
FAM184A	0.015786364057322	1.49301523854045	0.274	0.398	1
ZNF493	0.0159831236818016	1.46511753194262	0.27	0.39	1
AC079781.5	0.0160220592065639	1.35918607594455	0.335	0.51	1
ATP6V1H	0.0164136877523039	1.05062140348151	0.501	0.757	1
MCM3AP	0.01677128448162	1.6447659139537	0.366	0.506	1
FARSB	0.0168527156688027	1.18457350389145	0.392	0.638	1
CDK17	0.0170048840377861	1.44135439424274	0.244	0.339	1
PRPF39	0.0171763506415349	1.21086704535521	0.337	0.519	1
EPB41	0.0171977726277679	1.02906598382453	0.421	0.672	1
PNPLA7	0.017429528008831	1.56779314528271	0.19	0.256	1
USP54	0.018551444928037	1.41354156165548	0.271	0.386	1
ZNF37A	0.0192596442980432	1.23709492888344	0.364	0.565	1
TMEM135	0.0200236597900168	1.04425258052953	0.406	0.641	1
RPE	0.0201705258512973	1.49446071473362	0.288	0.426	1
EYA3	0.0205123229436532	1.39903094216759	0.42	0.609	1
FAN1	0.0211199028437325	1.55950039213622	0.268	0.393	1
AGPS	0.0214215706543489	1.27014881452054	0.356	0.555	1
RC3H2	0.0216709634002332	1.13786134111456	0.389	0.615	1
SLC38A2	0.0218114440759575	1.08527194215478	0.33	0.491	1
SLC9A7	0.0220921342739387	1.84632425275541	0.351	0.47	1
H6PD	0.0223380220672551	1.82093969261091	0.207	0.287	1
PEX14	0.0228417960795885	1.54755755903642	0.378	0.522	1
TMEM200A	0.0231145846138125	1.2710286373729	0.308	0.44	1
[truncated: 316 more rows]

## Sheet: beta
Column1.1	Column1.2	Column1.3	Column1.4	Column1.5	Column1.6
	p_val	avg_log2FC	pct.1	pct.2	p_val_adj
WDFY3	0	3.637420135357	0.887	0.421	0
UTY	0	3.4791620888527	0.838	0.393	0
AGBL4	0	3.22429885474576	0.922	0.48	0
LDLRAD4	0	3.45973513827688	0.697	0.283	0
UBR3	0	3.02015419750012	0.874	0.471	0
MAPK10	0	3.04344871840756	0.788	0.387	0
HDAC9	0	3.2609286488486	0.911	0.512	0
PLCG2	0	1.21553298923857	0.736	0.338	0
DENND4A	0	2.92527961413746	0.845	0.456	0
MCTP2	0	3.11706703479987	0.763	0.375	0
ATRNL1	0	3.45478428724385	0.797	0.411	0
MAML3	0	3.15144458564894	0.903	0.517	0
RFX3	0	3.55037121962533	0.689	0.303	0
MTUS2	0	2.96013580961183	0.833	0.447	0
TCF12	0	2.93078791537777	0.827	0.442	0
STXBP5L	0	2.59907706860855	0.846	0.463	0
BIRC6	0	2.82352373791209	0.89	0.508	0
DIP2C	0	3.04000514520225	0.872	0.49	0
TNRC6A	0	2.75529930345494	0.911	0.53	0
DTNA	0	2.8015045512919	0.848	0.475	0
NFASC	0	3.13897135411494	0.716	0.343	0
TRIO	0	2.67013935377083	0.81	0.438	0
SNX29	0	3.07441359224327	0.775	0.404	0
CASR	0	2.96088160021749	0.819	0.448	0
PAN3	0	3.03662608550432	0.716	0.346	0
UNC79	0	3.1427536967518	0.757	0.388	0
NALCN	0	3.33386151575163	0.682	0.315	0
NRCAM	0	2.96581677701903	0.838	0.471	0
HIVEP2	0	2.93400711895343	0.752	0.386	0
ZNF385D	0	3.28502580235617	0.912	0.547	0
NRG1	0	2.80576056156325	0.812	0.448	0
LINC00511	0	2.61293705516514	0.809	0.445	0
XPR1	0	2.56378464545387	0.858	0.494	0
AKT3	0	2.91123638408602	0.873	0.509	0
CACNA1C	0	2.56010867990442	0.835	0.471	0
SNHG14	0	2.60163664611103	0.922	0.558	0
FTO	0	2.87525972858205	0.8	0.437	0
TMEM132D	0	2.53688574697651	0.778	0.416	0
USP34	0	2.70682168431516	0.914	0.553	0
SORBS2	0	3.09789760915686	0.723	0.362	0
SH3D19	0	2.97544857365072	0.7	0.34	0
TRAPPC9	0	2.84031469687194	0.824	0.466	0
MYEF2	0	2.95331842020317	0.816	0.458	0
ZNF638	0	2.59982487550809	0.863	0.506	0
CLASP2	0	3.05841902266513	0.762	0.405	0
PCNX1	0	3.1372354259122	0.682	0.326	0
SIK3	0	2.58439007503728	0.873	0.517	0
ARL15	0	3.14835715263887	0.784	0.429	0
ASAP1	0	3.1015617973474	0.896	0.541	0
SDK1	0	3.31670266563865	0.85	0.497	0
LINC00271	0	3.06822225124075	0.754	0.402	0
ANKRD28	0	3.11199741405542	0.67	0.319	0
BAZ2B	0	2.66298751643136	0.816	0.465	0
ULK4	0	3.51719824747072	0.61	0.261	0
ARID1B	0	2.70482932594468	0.814	0.465	0
KMT2C	0	2.50586006870363	0.869	0.521	0
GPATCH2	0	3.21412202176765	0.696	0.349	0
PTBP2	0	2.85237752846818	0.719	0.373	0
ST18	0	3.12881383708912	0.718	0.372	0
RGS7	0	2.86079925726408	0.906	0.562	0
DOP1A	0	2.88276677797983	0.726	0.382	0
SNX13	0	2.98121507234872	0.739	0.395	0
PATJ	0	2.4331148582413	0.851	0.509	0
LINC00630	0	3.89360108842515	0.481	0.139	0
SLC2A13	0	2.52859688620212	0.916	0.576	0
KDM4C	0	2.78376732392204	0.763	0.423	0
LRBA	0	2.52984340188309	0.818	0.478	0
ABLIM1	0	2.82964891555535	0.74	0.4	0
CADM1	0	3.06245007697033	0.864	0.524	0
NKTR	0	2.70425043760215	0.789	0.451	0
ZBTB20	0	2.75103063402067	0.964	0.626	0
TMOD1	0	2.83349813355999	0.884	0.546	0
GPHN	0	2.46285625206494	0.888	0.55	0
BACH2	0	3.15772507940499	0.621	0.284	0
FMN2	0	3.05172653752424	0.721	0.384	0
TOX	0	2.78062670407814	0.742	0.405	0
AHI1	0	2.53186953140296	0.927	0.591	0
STXBP5	0	2.78138293672897	0.739	0.403	0
PTK2	0	2.5234164319995	0.896	0.56	0
CHD2	0	2.45353650451552	0.832	0.496	0
RICTOR	0	2.82006436920642	0.705	0.37	0
FAM135A	0	3.14809455126341	0.819	0.485	0
N4BP2L2	0	2.35868220471467	0.936	0.603	0
CACNA1D	0	2.83955384512153	0.785	0.453	0
VPS13C	0	2.55360451609289	0.89	0.558	0
SLC4A7	0	3.08502281041313	0.685	0.354	0
NBEA	0	2.59211437583522	0.869	0.538	0
RUFY3	0	2.19061514720567	0.9	0.57	0
ARHGAP44	0	2.9796229571919	0.685	0.355	0
ABCA5	0	2.80918888224567	0.765	0.435	0
TNKS	0	2.64851631863101	0.796	0.467	0
MAPK8IP3	0	3.27826737492642	0.552	0.224	0
ATP13A3	0	2.38334002063036	0.741	0.413	0
GIGYF2	0	2.56254667565235	0.832	0.504	0
TTC28	0	2.36423506340362	0.827	0.499	0
SOX6	0	2.75665716011432	0.795	0.468	0
MKLN1	0	2.37046413634881	0.848	0.521	0
TRPM3	0	2.68692791351209	0.821	0.494	0
EIF4G3	0	2.29107356308714	0.891	0.565	0
SPAG16	0	2.80559055319044	0.893	0.567	0
CDK14	0	2.69436337676149	0.755	0.429	0
HYDIN	0	4.28743965916967	0.459	0.133	0
ZNF516	0	2.86147059306506	0.647	0.321	0
DNAH7	0	4.62969459188611	0.427	0.102	0
TRAK1	0	2.95091051172476	0.714	0.389	0
RFX3-AS1	0	3.28754279970064	0.623	0.299	0
BTAF1	0	2.91171914933813	0.653	0.329	0
ZMYM2	0	2.67564655585087	0.756	0.432	0
RIMS2	0	2.39935527612891	0.888	0.565	0
NF1	0	2.66759140173843	0.792	0.469	0
ERC1	0	2.25443211309983	0.839	0.516	0
EML5	0	2.49750715006827	0.813	0.49	0
SAMD3	0	2.07479219651471	0.706	0.384	0
SRSF11	0	2.46385492879898	0.898	0.578	0
SLC4A10	0	3.09326066523052	0.686	0.366	0
ATXN1	0	2.71905815388831	0.684	0.364	0
JMJD1C	0	2.33980593999506	0.912	0.592	0
MAPK14	0	3.32272658731184	0.593	0.274	0
ANKRD6	0	3.49634503022232	0.572	0.253	0
LINC01278	0	2.77840734641854	0.708	0.389	0
UNC80	0	3.25732893081848	0.627	0.309	0
DLG2	0	2.56756924250759	0.748	0.43	0
POU2F1	0	3.13246263351918	0.575	0.257	0
AOPEP	0	2.51122913088063	0.875	0.557	0
DYNC1I1	0	2.75113861652476	0.792	0.475	0
YTHDC2	0	3.06745373933385	0.618	0.301	0
PLCB4	0	2.80972649067071	0.776	0.459	0
HECTD4	0	2.56007910796088	0.756	0.44	0
SEC24D	0	2.40588226684238	0.849	0.533	0
VPS54	0	2.90927491899715	0.673	0.358	0
MAP4K3	0	2.6203525992525	0.738	0.423	0
USP9Y	0	2.70746500695844	0.745	0.43	0
TENT2	0	2.66769340780245	0.682	0.368	0
ZFAND3	0	2.21016790419768	0.88	0.566	0
KIRREL3	0	2.81024177600668	0.538	0.224	0
ZNF483	0	2.41317376949014	0.812	0.499	0
SETBP1	0	2.76850905488836	0.663	0.35	0
HERC1	0	2.454092657727	0.77	0.457	0
SLCO5A1	0	3.28451493355063	0.573	0.26	0
RB1CC1	0	2.85000582140271	0.747	0.435	0
IFT88	0	3.16396437580236	0.63	0.319	0
PER3	0	2.52550286985154	0.716	0.405	0
ATP9B	0	2.95151040030135	0.649	0.339	0
PI4KA	0	2.34404106251131	0.739	0.429	0
MTMR1	0	3.5847270651579	0.506	0.196	0
MAGI1	0	2.37217279645289	0.753	0.444	0
STRN3	0	2.6426303511843	0.76	0.451	0
DST	0	2.13094707479333	0.927	0.62	0
RIMBP2	0	2.90381826413462	0.727	0.42	0
PSME4	0	2.70990614384665	0.687	0.381	0
TBL1XR1	0	2.66692265215937	0.73	0.425	0
CACNB2	0	2.39456572080841	0.726	0.421	0
PDE4D	0	2.28314529032096	0.8	0.496	0
MEIS2	0	2.55598969629582	0.952	0.648	0
LRRFIP2	0	2.72754729280753	0.799	0.496	0
PTPRM	0	2.66965693907952	0.694	0.391	0
CADPS	0	2.3867800421741	0.878	0.576	0
PHLDB2	0	2.7755765398971	0.656	0.354	0
GLIS3	0	2.17396800359663	0.871	0.569	0
DAPK1	0	2.80509586388849	0.685	0.383	0
SYT14	0	2.44597070839181	0.813	0.511	0
MEG3	0	1.36959965921907	0.882	0.581	0
MTMR7	0	2.68309175396333	0.685	0.386	0
MEG8	0	1.98127824800281	0.779	0.48	0
PARD3	0	2.390813699513	0.741	0.442	0
PSPC1	0	2.71428402334908	0.627	0.328	0
LRRTM4	0	2.66978053180498	0.637	0.339	0
MON2	0	2.35119996478973	0.762	0.464	0
ASH1L	0	2.2271772918	0.853	0.555	0
ANKRD17	0	2.25833173840973	0.82	0.522	0
REV3L	0	2.5862914873394	0.767	0.471	0
KIF1B	0	2.69432992813874	0.748	0.452	0
FNDC3B	0	2.36961489861719	0.872	0.577	0
LUC7L2	0	2.42791313968019	0.809	0.515	0
HMGCLL1	0	2.70407696379558	0.738	0.444	0
UBE3C	0	2.49774466110901	0.767	0.474	0
CDC42BPA	0	2.4961551311558	0.747	0.454	0
MACF1	0	2.06613949408282	0.826	0.533	0
SREK1	0	2.59088815093589	0.725	0.434	0
LINC00571	0	3.35145462755094	0.493	0.202	0
VPS13B	0	2.50124550664028	0.716	0.426	0
DOCK10	0	2.67817308556976	0.662	0.373	0
KIAA0319	0	3.0282193860817	0.548	0.259	0
PRRC2B	0	2.2980373700618	0.78	0.491	0
FTX	0	1.81787263360931	0.875	0.586	0
ATR	0	2.79117945195999	0.617	0.328	0
C11orf49	0	2.69389575821662	0.7	0.411	0
DOCK3	0	2.43494907470773	0.71	0.422	0
EFNA5	0	2.27895551347728	0.727	0.439	0
MSI2	0	2.41466388783105	0.728	0.44	0
DYRK1A	0	2.17147742990521	0.75	0.462	0
SRSF4	0	2.57313389944804	0.771	0.484	0
TTC17	0	2.22437860652663	0.768	0.481	0
ZZEF1	0	2.48495834071958	0.649	0.362	0
FBXL17	0	2.65064060518641	0.749	0.462	0
SCMH1	0	2.69292703682086	0.675	0.389	0
FOXO1	0	2.5673453413439	0.698	0.412	0
MTMR3	0	2.7457606727894	0.591	0.305	0
CFAP70	0	3.49006547368495	0.468	0.183	0
LINC01004	0	2.54132534879778	0.622	0.337	0
ZNF292	0	2.10724123543896	0.84	0.555	0
SENP6	0	2.34605965343152	0.789	0.505	0
ANKRD12	0	2.17272209759685	0.875	0.592	0
CFAP69	0	4.83932322551935	0.35	0.067	0
SETD5	0	2.13939566340698	0.784	0.502	0
VWDE	0	3.12248285802232	0.556	0.274	0
NAV3	0	2.8834127318041	0.554	0.272	0
UBR5	0	2.3305106056878	0.714	0.432	0
SBF2	0	2.11694295910922	0.75	0.468	0
LSAMP	0	2.7509533682151	0.639	0.358	0
VPS13A	0	2.80876137484169	0.665	0.384	0
FAM155A	0	2.34168660300152	0.681	0.4	0
GPATCH8	0	2.21009121190487	0.787	0.507	0
PACRG	0	3.74451492284178	0.484	0.205	0
PIK3C2A	0	2.31477703324397	0.781	0.502	0
PPP6R3	0	2.17979033433969	0.754	0.475	0
LMNTD1	0	3.64441605415357	0.456	0.177	0
PUM2	0	2.22354163543226	0.72	0.442	0
AVL9	0	2.56799717405829	0.674	0.398	0
TMEM117	0	3.17907851477843	0.533	0.257	0
USP24	0	2.68730886537109	0.563	0.287	0
ECPAS	0	2.45850622125444	0.699	0.423	0
TSHZ2	0	3.26233463832426	0.571	0.295	0
TANC2	0	2.42484042376788	0.678	0.403	0
BTBD9	0	2.16721146146895	0.72	0.445	0
DYM	0	2.36159817227452	0.724	0.449	0
TNS3	0	2.66520045030981	0.623	0.349	0
OTUD7A	0	3.18002613214189	0.523	0.25	0
ATAD2B	0	2.95472221007348	0.518	0.246	0
PER2	0	3.04614770715945	0.464	0.192	0
GRB10	0	2.74664208497005	0.543	0.271	0
MAP2K4	0	2.59276426773512	0.666	0.394	0
ATG7	0	2.49049483247383	0.653	0.382	0
EXOC6B	0	2.3209946424494	0.731	0.46	0
PHF21A	0	2.56569851285466	0.62	0.35	0
MIPEP	0	3.56967738077121	0.468	0.198	0
ZEB1	0	2.32763929324133	0.696	0.426	0
LINC02197	0	3.15941132635339	0.477	0.208	0
NBAS	0	2.58407747941703	0.645	0.377	0
RALGAPA1	0	2.17383933281399	0.756	0.488	0
ASB3	0	2.21801663906256	0.708	0.44	0
GMDS-DT	0	2.10917125987276	0.75	0.483	0
AKAP9	0	1.87153598643041	0.833	0.566	0
NEBL	0	1.61064044746198	0.805	0.538	0
ENOSF1	0	2.67189813216517	0.631	0.364	0
FAF1	0	2.30961586672705	0.759	0.493	0
ARIH1	0	2.03887447552624	0.739	0.473	0
ROR1	0	2.1886053606205	0.664	0.4	0
FNIP1	0	1.91016998046108	0.796	0.532	0
ANKHD1	0	2.03726830376108	0.802	0.538	0
ABHD2	0	2.72880844139789	0.631	0.367	0
GSK3B	0	2.35209474477723	0.709	0.445	0
MAP2	0	2.17264627111147	0.846	0.583	0
PIAS1	0	2.29879710517455	0.744	0.481	0
ZNF451	0	2.74567596710212	0.692	0.429	0
EPS15	0	2.44063585766898	0.672	0.411	0
EXOC2	0	2.649766298684	0.626	0.365	0
TMEM135	0	2.65247530454697	0.631	0.37	0
TNRC6B	0	2.01238893897361	0.824	0.563	0
RAB28	0	2.70822918063655	0.618	0.358	0
SSBP2	0	2.26056955878789	0.781	0.521	0
TBC1D8	0	2.6174465808425	0.594	0.334	0
MICAL3	0	2.56176191304034	0.602	0.342	0
RABGAP1L	0	2.15292995399593	0.772	0.513	0
RCOR3	0	2.59172609919156	0.65	0.391	0
GOLGA4	0	1.79648075712203	0.923	0.665	0
NIPBL	0	1.91726575115636	0.784	0.526	0
ITFG1	0	2.44598758919702	0.74	0.482	0
ELF2	0	2.31908462112472	0.724	0.466	0
ZNF254	0	2.75012354044464	0.563	0.305	0
SMURF1	0	2.53365609927643	0.542	0.285	0
RERE	0	2.21230546716583	0.808	0.551	0
CAMK2D	0	2.27974481539384	0.744	0.487	0
FOXP2	0	2.66553141468937	0.613	0.356	0
PHTF2	0	2.41441303073553	0.722	0.465	0
CRY1	0	2.70083076945269	0.572	0.315	0
FGF14	0	2.19839751692521	0.663	0.407	0
RAB12	0	2.77162737839606	0.599	0.343	0
GBE1	0	2.3954681504955	0.606	0.351	0
SPATA13	0	2.83873926214753	0.534	0.279	0
RBM26	0	2.32011331688489	0.716	0.461	0
MBNL2	0	2.2920203353559	0.701	0.446	0
MAST4	0	2.57073403381059	0.67	0.416	0
SEC24B	0	2.49562704556294	0.605	0.351	0
AC025159.1	0	2.45187180474112	0.66	0.406	0
PLCB1	0	2.34027719598665	0.664	0.411	0
PAM	0	2.51420138611277	0.945	0.692	0
SORL1	0	2.57571852700936	0.613	0.36	0
LRRC8B	0	2.80316254656699	0.542	0.29	0
MEIS1	0	2.86527390357777	0.556	0.304	0
AC046134.2	0	2.36928706338471	0.681	0.429	0
CDKAL1	0	2.41315392518972	0.663	0.411	0
CNTN1	0	2.34231310979138	0.671	0.419	0
ADK	0	2.2563299969353	0.793	0.541	0
MAP3K2	0	2.31346216903129	0.737	0.486	0
MARCH6	0	2.20536142548823	0.723	0.472	0
CHD9	0	1.96647075969281	0.828	0.577	0
PPM1E	0	1.96412002218071	0.706	0.455	0
PKD2	0	2.45676744448157	0.626	0.376	0
DPP6	0	1.89931895017782	0.823	0.573	0
FNDC3A	0	1.97819741687511	0.876	0.626	0
RNF111	0	2.41710713467451	0.644	0.394	0
FAM120B	0	2.47987342433813	0.593	0.344	0
KCNMA1	0	2.07736391717772	0.852	0.604	0
FAR1	0	2.4001713319157	0.645	0.397	0
JAZF1	0	2.34267389198515	0.693	0.445	0
TMEM65	0	2.38010576118342	0.664	0.417	0
RTN1	0	2.30251812219913	0.678	0.431	0
SIPA1L1	0	2.45732318329177	0.659	0.412	0
KIAA1328	0	2.75013157080932	0.553	0.306	0
SGMS1	0	2.58443852904977	0.615	0.368	0
SHTN1	0	1.98855835449435	0.783	0.536	0
VPS13D	0	2.67966481988018	0.564	0.317	0
TRIM2	0	2.35019385172361	0.678	0.432	0
RALGPS1	0	2.71551584401088	0.524	0.278	0
CRADD	0	2.33370178226246	0.648	0.402	0
ARHGEF7	0	2.41123194878296	0.591	0.345	0
ZNF407	0	2.80016393358048	0.522	0.276	0
MARK1	0	2.30013011481761	0.674	0.429	0
BRAF	0	2.24729300835095	0.678	0.433	0
CNTN5	0	2.8562132640967	0.577	0.332	0
COP1	0	2.41359473430139	0.648	0.404	0
TMEM131	0	2.47539890422355	0.616	0.372	0
ITCH	0	2.24420916578644	0.693	0.449	0
SUCLG2	0	2.81338849548697	0.587	0.344	0
SPG7	0	2.5385157072434	0.599	0.356	0
TASP1	0	2.54775602366585	0.617	0.374	0
GARS-DT	0	2.63291074851993	0.567	0.324	0
ROBO2	0	2.67463799228305	0.672	0.43	0
IBTK	0	2.21259817093268	0.748	0.506	0
XRN1	0	2.40830144353427	0.675	0.434	0
SPIDR	0	2.1252387426158	0.722	0.481	0
ACACA	0	2.57902185990383	0.655	0.415	0
SMCHD1	0	2.27523871565909	0.689	0.449	0
TRIP12	0	2.26511497988419	0.672	0.434	0
ITPR2	0	3.05022725743035	0.512	0.274	0
RBM25	0	2.2167297340083	0.689	0.451	0
GBF1	0	2.10412396200176	0.671	0.434	0
NOL4	0	2.19219460249729	0.681	0.444	0
DPH6	0	2.21193967962314	0.689	0.452	0
AGTPBP1	0	2.8152539034626	0.545	0.309	0
IGF1R	0	1.96557835017525	0.707	0.471	0
ATP9A	0	2.32367315692201	0.639	0.403	0
ZC3H6	0	2.3762484876488	0.7	0.464	0
TTC7B	0	2.62203955749944	0.563	0.327	0
PTPRN2	0	1.91222417449641	0.764	0.529	0
NCOA2	0	2.36186491078755	0.618	0.383	0
SYNE2	0	2.27249259624991	0.712	0.477	0
EVI5	0	2.32135859473815	0.667	0.434	0
MCF2L2	0	2.12478137607583	0.651	0.418	0
PCNX2	0	2.33856872966573	0.622	0.389	0
GNAQ	0	2.35899701074432	0.622	0.389	0
KPNA1	0	2.37865147793296	0.699	0.466	0
ZCCHC7	0	1.92120347057239	0.728	0.496	0
CACNA2D1	0	2.15968474789269	0.66	0.429	0
PPP1R9A	0	2.41590075908747	0.637	0.407	0
GLP1R	0	2.80838157396665	0.527	0.298	0
TTC8	0	2.56489128412441	0.652	0.423	0
CACNA1A	0	1.98906173561755	0.675	0.446	0
UGGT2	0	2.1990158800131	0.689	0.46	0
RABGAP1	0	2.27211465143017	0.645	0.417	0
RALGAPA2	0	2.29722593330297	0.636	0.408	0
INVS	0	2.42698535078048	0.613	0.385	0
SCAPER	0	2.11560504953039	0.713	0.485	0
SSH2	0	2.21982740182973	0.698	0.47	0
MECP2	0	2.36971134535932	0.714	0.486	0
MYO3A	0	2.20369401146567	0.692	0.464	0
NCOA1	0	2.18323668912986	0.678	0.452	0
TNIK	0	2.12899920613424	0.642	0.417	0
KMT2A	0	2.29911750684028	0.682	0.457	0
ARID4B	0	1.91204411628108	0.709	0.484	0
MAP7	0	1.83092567267291	0.741	0.516	0
MAPK8	0	2.21340406476406	0.631	0.407	0
ERO1B	0	2.32599591804302	0.888	0.664	0
CLASP1	0	2.24311470157476	0.608	0.384	0
ROBO1	0	2.56308718290605	0.623	0.399	0
KIF13A	0	2.47011362545149	0.591	0.367	0
RELCH	0	2.41901669649687	0.558	0.336	0
FKBP5	0	2.94324780642274	0.574	0.352	0
PSD3	0	2.38478546702962	0.601	0.379	0
NCKAP1	0	1.82312025606914	0.769	0.548	0
AFF4	0	1.88033596288583	0.766	0.545	0
FOXJ3	0	2.21739015018266	0.649	0.429	0
HELZ	0	2.167678096481	0.635	0.415	0
LRCH3	0	2.30025663690498	0.607	0.387	0
MAGI2	0	1.50457759190356	0.831	0.611	0
RAP1GAP2	0	1.82010989557036	0.724	0.504	0
EHBP1	0	2.14572254336878	0.676	0.457	0
ALCAM	0	1.90784503247186	0.821	0.602	0
AMBRA1	0	2.23645838343372	0.579	0.36	0
SIK2	0	2.30642472045362	0.637	0.419	0
MED13L	0	2.08478223572825	0.626	0.408	0
LONP2	0	2.13056456182126	0.675	0.458	0
RC3H1	0	2.30324130084294	0.614	0.397	0
STK33	0	2.31889133331832	0.585	0.368	0
RNF216	0	2.36056868122997	0.633	0.417	0
FGD4	0	2.40742919921126	0.623	0.407	0
STAG1	0	1.95339575407114	0.699	0.483	0
MED13	0	2.14577394897768	0.601	0.385	0
JPX	0	2.06575245741558	0.643	0.429	0
LPIN1	0	2.47426157415189	0.582	0.368	0
CCSER1	0	1.79411191314729	0.728	0.514	0
CAPN7	0	2.19657570082272	0.666	0.453	0
ARFGEF1	0	2.24124956677828	0.642	0.429	0
LIMCH1	0	2.05717113954212	0.691	0.478	0
CHD6	0	2.41444598652845	0.573	0.36	0
RIC3	0	2.4733063627443	0.597	0.386	0
NRXN1	0	2.11785747971044	0.676	0.466	0
CDK8	0	2.46043751364362	0.59	0.381	0
NCOR1	0	1.87877431791485	0.731	0.522	0
NLK	0	2.14871410073613	0.619	0.411	0
PKN2	0	2.13045447400396	0.669	0.462	0
MYO1D	0	1.87523823727698	0.714	0.507	0
MARK3	0	2.00890137211186	0.652	0.446	0
HERC4	0	1.88421263866156	0.691	0.485	0
MYCBP2	0	1.95024717363811	0.71	0.504	0
EXOC4	0	1.97674373777471	0.69	0.485	0
VEZT	0	2.15981433227852	0.649	0.445	0
KANSL1	0	1.722191854991	0.676	0.473	0
PLCL2	0	2.37019633174414	0.617	0.414	0
SGCE	0	2.19968860817375	0.654	0.452	0
DIP2B	0	1.84872190875795	0.661	0.459	0
ME1	0	2.76742590533641	0.566	0.364	0
FOCAD	0	1.96294864470235	0.659	0.458	0
RGS17	0	2.37393481135918	0.613	0.413	0
WAC	0	1.7963936798404	0.755	0.555	0
ETNK1	0	2.2035197071348	0.672	0.474	0
RANBP2	0	2.14316952278516	0.644	0.446	0
LCOR	0	2.14896717095127	0.611	0.413	0
KIAA0232	0	2.20689158599122	0.588	0.39	0
FBXW7	0	1.97472183275162	0.652	0.455	0
CLIP4	0	2.18428502008206	0.594	0.397	0
PHC3	0	2.17070711668153	0.59	0.393	0
ETFDH	0	2.33468252911452	0.583	0.387	0
SND1	0	1.74692922277686	0.756	0.56	0
MBD5	0	1.91881929268673	0.666	0.471	0
LPP	0	1.82439651138951	0.699	0.505	0
AFF1	0	2.04267740936085	0.645	0.453	0
BRWD1	0	2.04449337639506	0.615	0.423	0
SPAG9	0	1.77199716787604	0.749	0.557	0
UBE3A	0	1.95383370758396	0.678	0.487	0
FER	0	2.01118994049354	0.65	0.459	0
RPS6KA3	0	2.17456137818362	0.646	0.455	0
OPA1	0	2.25526412949607	0.592	0.401	0
AFDN	0	2.06358578179169	0.617	0.427	0
MPP6	0	2.18410108800827	0.663	0.474	0
NSMCE2	0	1.92058068538325	0.67	0.481	0
USP47	0	1.9113630131842	0.674	0.485	0
TRMT11	0	1.93706753289654	0.636	0.447	0
NEK1	0	2.15506015259492	0.613	0.426	0
GLG1	0	1.97729242477027	0.647	0.46	0
SLC36A4	0	2.0218441821567	0.661	0.475	0
FNBP4	0	1.79910334652942	0.645	0.46	0
PICALM	0	1.88223740866201	0.634	0.45	0
PHF3	0	1.71076115827784	0.722	0.538	0
NEMF	0	2.08911988872421	0.616	0.434	0
TBC1D22A	0	2.38533496156454	0.616	0.436	0
SEC31A	0	1.36048923212036	0.795	0.616	0
MICU2	0	2.10507720105493	0.628	0.449	0
TUT4	0	1.86522228904918	0.657	0.479	0
ZNF148	0	1.96024765937872	0.662	0.485	0
ATXN2	0	2.0408086969853	0.667	0.49	0
SPIRE1	0	1.52578558892868	0.67	0.493	0
THOC2	0	1.96034218910984	0.631	0.454	0
TMEM165	0	1.79993834234509	0.648	0.472	0
CAPZA1	0	2.05498923871897	0.6	0.424	0
SMC5	0	2.02351211478208	0.615	0.439	0
PCGF5	0	1.84912523792652	0.692	0.516	0
MAP4K5	0	1.92184829436176	0.654	0.479	0
PAFAH1B1	0	1.67161804544406	0.769	0.594	0
GOLGB1	0	1.50941378039102	0.723	0.548	0
HERC2	0	2.04973108123322	0.625	0.451	0
PDXDC1	0	1.49377276596188	0.747	0.574	0
SNAP25	0	1.96748108776294	0.725	0.552	0
SRSF10	0	1.85132416108235	0.663	0.491	0
RBM6	0	1.77986194894863	0.662	0.49	0
MEF2A	0	1.79475080075684	0.678	0.506	0
APPL2	0	2.11580760443115	0.63	0.458	0
PLEKHA1	0	2.0218617139254	0.644	0.473	0
BPTF	0	1.88445091767769	0.66	0.49	0
TAF15	0	1.84322901939331	0.662	0.493	0
PPP2R2A	0	2.02551435410444	0.64	0.472	0
PRKACB	0	2.18989313325858	0.624	0.457	0
PAK3	0	1.98103468550439	0.732	0.566	0
CCDC91	0	2.18768649236119	0.641	0.477	0
ZNF91	0	1.74491361911908	0.668	0.504	0
UBE2H	0	1.66968901287291	0.71	0.546	0
ARFGEF3	0	1.76740975324579	0.67	0.51	0
SDCCAG8	0	2.06115983170197	0.621	0.462	0
CSNK1A1	0	1.45709423067476	0.778	0.621	0
PSMD1	0	2.10118518048577	0.669	0.513	0
SRPK2	0	1.78030124722599	0.671	0.518	0
PTEN	0	1.69882009620902	0.704	0.551	0
TCF25	0	1.74653078678719	0.709	0.558	0
UBXN4	0	1.20530824793358	0.755	0.609	0
SCFD1	0	1.6861478905698	0.678	0.532	0
DHX36	0	1.73659919291652	0.648	0.508	0
UBE2K	0	1.60490227086178	0.685	0.545	0
RBFOX2	0	1.66924608263367	0.673	0.533	0
H2AFY	0	1.64562808023916	0.658	0.521	0
TPD52	0	1.47910879441791	0.78	0.662	0
TENM3	3.6320452762138e-307	3.39001872482785	0.487	0.228
KDM6A	4.72621092209709e-307	2.46228684060026	0.531	0.284
KCTD8	8.5224808489979e-307	2.77412204533997	0.534	0.291
AC118549.1	3.7271020628545e-306	1.89800702543604	0.63	0.467
AL022068.1	4.43638599170478e-306	2.86863328353799	0.553	0.327
PRRC2C	9.28325060926403e-306	1.28309065872981	0.73	0.584
SLC30A7	1.12443461815548e-305	2.66650884620703	0.524	0.289
OGA	1.65194028473643e-305	1.95403339147169	0.592	0.392
DDX17	5.44786871768711e-305	1.26985832337863	0.721	0.596
NAA25	1.34238892955187e-304	2.43144217649354	0.533	0.301
UMAD1	5.35474355314119e-304	1.9640288478635	0.629	0.467
SREBF2	5.39253957260454e-304	2.4233177177427	0.563	0.348
ZNF644	5.54079164618682e-304	2.04317919408753	0.61	0.436
PDE8A	1.66344578270853e-302	2.15944471184288	0.578	0.374
ANKH	7.66501372673785e-302	2.0719952883621	0.602	0.417
MAN1A1	1.07147606634075e-300	2.07351762798311	0.625	0.455
KCNJ6	4.11834013479946e-300	2.26594301368633	0.573	0.347
RORA	1.07285498839028e-299	1.59353077822881	0.643	0.451
DIS3L2	1.47782661788717e-298	2.6060547817908	0.526	0.297
SNX25	2.11976998079336e-298	2.93234771390321	0.485	0.234
UBR1	3.72818371572498e-298	2.14293129430641	0.58	0.385
PLCXD3	1.19784579342234e-297	1.73065719495666	0.677	0.514
MAML2	5.36515985715207e-297	2.58036018670152	0.536	0.292
REEP3	4.54720613894712e-296	1.95404748682486	0.619	0.468
CPLANE1	1.61650216475935e-295	2.6487908127848	0.532	0.316
NUBPL	3.05342318621106e-295	2.99967183178061	0.492	0.25
ZNF721	1.50444058024402e-294	1.80965306181171	0.626	0.466
TBL1X	1.72339977582349e-294	2.47834921707818	0.57	0.38
GOLGA8B	2.75823287332921e-294	2.94786062988577	0.466	0.223
HNRNPH1	4.47006039769162e-294	1.77676225675058	0.587	0.393
NT5C2	1.78091276672606e-293	2.25630585599952	0.569	0.372
DACH2	6.41779487283411e-293	2.14889614753187	0.577	0.355
DNAH14	1.104126596471e-292	2.00139371361445	0.616	0.438
SHPRH	1.56717003786987e-292	2.09682060175084	0.587	0.404
C2CD5	2.88338611359313e-292	2.82281343187316	0.499	0.265
GTF2IRD1	3.29159955874425e-292	2.6166034791979	0.525	0.299
MBNL1	6.72936527165526e-292	1.727283181073	0.652	0.496
IARS	1.35954129155452e-291	1.59389621778862	0.656	0.48
NFX1	4.2583286541727e-291	2.04757799682018	0.597	0.431
ATRX	7.5646716087605e-291	1.36800700196767	0.693	0.547
ARHGAP32	1.10846134724316e-290	2.66479206981292	0.514	0.282
RBM39	1.8626148389275e-290	1.05806213313145	0.761	0.623
EWSR1	8.78461596959358e-290	1.98673997159915	0.572	0.373
ATP11B	1.45545428531341e-289	2.5288279272759	0.519	0.299
BABAM2	2.34486710026361e-289	1.78907858474958	0.638	0.475
PCCA	5.50415155324887e-289	1.99505494558925	0.598	0.405
PPM1L	1.649908356701e-288	2.50743757099706	0.556	0.343
PAUPAR	1.98768981254743e-288	3.28528427045879	0.456	0.197
MLLT10	9.05758005063046e-288	2.07500141768094	0.591	0.415
PPM1A	6.84643350700345e-287	2.36019994447027	0.547	0.353
MARCH7	8.39461470442154e-287	1.82588148959226	0.612	0.447
MICU3	1.19387842245461e-286	2.53965265164822	0.549	0.357
FOXP1	1.57003455315904e-286	1.75507470361732	0.652	0.497
KCNMB2	2.24136480898471e-286	1.98164245758504	0.652	0.488
CUL3	1.56315254858462e-285	1.95284836169116	0.609	0.46
SLC6A6	1.64938399676443e-285	1.63153020508613	0.634	0.443
RAPH1	2.54232248975823e-285	2.01178422021264	0.601	0.434
PITPNC1	6.85361554857732e-285	2.08640451075082	0.62	0.433
MTSS1	6.63470697900003e-284	2.20577248984553	0.579	0.396
ACBD6	9.33253957745874e-284	2.03957127623735	0.604	0.446
REPS1	1.18737217811719e-283	2.31219404994294	0.552	0.357
NLGN1	1.47044395335363e-282	2.17615062374202	0.582	0.371
DENND4C	1.1891496633747e-281	2.22297262547659	0.563	0.377
UBAC2	3.31468551355417e-281	2.29588855329379	0.569	0.398
SESTD1	3.38789120200307e-281	2.15557021344091	0.568	0.388
DENND5B	6.71346329146868e-281	2.06711132061216	0.592	0.413
GABRB3	1.90245366614761e-280	1.88783883819442	0.625	0.468
PTPN4	2.20159217384009e-280	2.41942883836786	0.546	0.347
ASPH	7.28923897306765e-280	1.80245936584607	0.65	0.522
SGIP1	1.36712677733261e-279	3.49210260957523	0.446	0.187
EPB41L5	1.37212994905895e-279	2.14354525946084	0.574	0.395
AGFG1	2.91290831799805e-279	2.36702754791232	0.541	0.347
NFAT5	1.30219216487508e-277	1.84463367424779	0.603	0.433
IL6R	1.55629616120864e-277	2.40995485455384	0.535	0.326
SIPA1L3	2.65668207322767e-277	1.92793090158333	0.609	0.432
MYT1L	3.17616631020843e-277	2.80768552351675	0.474	0.224
NSMAF	6.23146186880571e-277	2.67896939033194	0.506	0.289
SLC25A13	1.07945867089814e-276	2.25415968846824	0.561	0.379
CCNL1	1.88923502014399e-276	1.74728034501425	0.564	0.363
SNAP25-AS1	4.49817305092035e-276	2.49532192537277	0.527	0.31
USP3	4.98906366335948e-275	2.16014200449595	0.556	0.37
TRIM33	5.80774183658055e-275	2.1983257785849	0.557	0.381
SETD2	1.22464564467206e-274	1.88512609973294	0.601	0.439
ARID2	1.38192884390447e-274	2.48339149561235	0.525	0.319
CDC14A	2.31158354603593e-274	3.42039632355961	0.397	0.135
SYNJ2	7.7919084077454e-274	2.10797473327369	0.575	0.385
CTNND2	1.48087192352977e-273	3.0526869882336	0.476	0.238
DYNC2H1	1.52894879532928e-273	3.17163007124614	0.452	0.206
AL390957.1	1.87049269553011e-273	3.23799960578199	0.438	0.183
GLYR1	5.8727743959326e-273	2.06200637718433	0.579	0.416
LRRTM3	1.47027347054064e-272	3.21236328370814	0.467	0.225
MCC	1.29940693856983e-271	2.78800206048363	0.496	0.273
AC068051.1	3.28620895636478e-271	2.39931810919313	0.475	0.223
TOM1L2	4.90110134369452e-271	2.44831930780705	0.523	0.312
LYPLAL1	6.87733899764356e-271	2.16424610441216	0.572	0.407
UBE4B	1.14748511495454e-269	2.2861474001759	0.549	0.36
CPSF6	3.38338256166511e-269	1.92453288965226	0.581	0.413
KMT2E	5.40163357335776e-269	1.5569827435193	0.638	0.502
DMXL1	1.06408867796083e-268	2.04347185305041	0.583	0.425
SIPA1L2	2.35657238342055e-268	2.10659871848008	0.586	0.414
PRUNE2	9.0006815156156e-268	2.06238699683417	0.586	0.386
GRIA4	1.24318256899113e-267	2.7224127803699	0.507	0.281
TMEM163	1.34456216280832e-267	2.24923101161862	0.559	0.344
USP15	3.36421802256815e-267	1.76259922338515	0.606	0.451
MNAT1	6.06918299964269e-267	1.9837575249537	0.593	0.445
PCM1	1.0848606883259e-266	1.36706268574553	0.664	0.54
SNX14	1.27950274927729e-266	2.01609329492543	0.582	0.423
RAB3GAP2	2.35656335507838e-266	1.78200398012374	0.61	0.463
LMBR1	2.37480075485292e-266	2.36023976606844	0.527	0.321
PTPRJ	2.4021979736547e-266	2.195731012315	0.551	0.354
MFSD4B	2.7413269587986e-266	2.1405738060201	0.563	0.375
ANKRD11	5.74312602310004e-266	1.4945641060802	0.66	0.526
HIPK2	1.87752274971681e-264	1.66690656323093	0.627	0.475
HTT	3.04193395257541e-264	2.40104717948981	0.52	0.323
RNF13	9.62148116472779e-264	1.87291263404074	0.606	0.475
ACYP2	1.3393877330108e-263	2.05656782488829	0.599	0.454
DNAI1	1.13853630996155e-262	4.2175163977323	0.353	0.101
TRPC1	1.31245349541204e-262	2.50858314697432	0.519	0.314
BTRC	2.40736275784664e-262	2.25612857997438	0.556	0.384
PUM1	1.51535576436946e-261	1.5482557570869	0.634	0.497
DZIP1	2.19843935566414e-261	3.1079778050237	0.434	0.196
SCAF8	2.56678630131404e-261	2.20719551216034	0.532	0.333
EHMT1	3.03470676610459e-261	2.15096368827185	0.552	0.377
SLC9A8	4.17256496024087e-261	3.26433676599612	0.394	0.147
FAM214A	3.17880322330429e-260	2.39942604551818	0.489	0.263
ATP6V0A1	3.45639496924025e-260	1.53647201725683	0.639	0.51
KIAA0556	6.94385252507952e-259	2.97814022266994	0.47	0.251
PTPN3	2.7837934999101e-258	1.63804584814253	0.626	0.466
TTLL7	7.66790866110655e-258	2.12226604495855	0.568	0.406
TMEM178B	3.18856403839276e-257	1.98815363306981	0.563	0.366
ELP4	7.73595500674621e-257	1.77059407660191	0.619	0.474
PHACTR2	1.20737088287709e-256	1.74359436345011	0.619	0.474
FRY	1.32948397875807e-256	2.32588709018848	0.54	0.349
FRYL	1.46971095774546e-256	2.03803677638564	0.566	0.393
WDR33	8.50443083735985e-255	1.78949787303232	0.6	0.464
ELL2	2.94543728320486e-254	1.46772059379853	0.701	0.566
AGO3	9.95130902947693e-254	1.73734653319453	0.604	0.447
ICA1L	1.09355528411491e-253	2.44460723181116	0.511	0.316
ITSN2	1.68936049976434e-253	1.90961620707068	0.575	0.42
DNAJC6	2.10047211116395e-253	2.44532128844251	0.522	0.333
PTPRD	6.49100925675872e-253	3.04347033644494	0.507	0.292
CCSER2	1.16526612482153e-252	1.89008787516142	0.597	0.466
VAT1L	2.55893295075907e-252	2.38177732804176	0.524	0.308
RABEP1	2.75872538425669e-252	1.56294982710026	0.635	0.515
PRKN	4.53843891627802e-252	2.15502269557012	0.563	0.383
ZFAND6	6.65505690546504e-252	1.75748217638737	0.613	0.501
KCNB2	1.30012088561261e-251	1.6540946473995	0.647	0.479
NPLOC4	5.63350785725888e-251	2.2948703823579	0.537	0.364
TAF1	5.88111199506477e-251	2.50731148445847	0.504	0.305
ARFGEF2	1.68900017444707e-250	2.18232274020001	0.548	0.386
PPP4R3B	1.87089059235694e-250	1.83790545816957	0.589	0.452
SEMA6D	2.25182616040991e-250	2.4694253136008	0.518	0.31
FAM172A	2.80870725103575e-250	1.86184824264904	0.604	0.472
MIB1	3.01195154461993e-250	1.8851134284166	0.607	0.464
PELI2	3.05707108510321e-250	2.62382930711611	0.462	0.231
AC008269.1	3.70385248946094e-250	2.76145985349174	0.47	0.249
SLC20A2	1.47233042381359e-249	2.00236109827291	0.562	0.393
TBC1D4	2.32883974089789e-249	2.35146235950921	0.567	0.399
PDLIM5	1.2859157531833e-248	2.13752249942561	0.601	0.458
AGAP1	1.85249861470325e-248	1.84111515196126	0.57	0.383
SUPT20H	3.70055965238352e-248	2.46139958724527	0.512	0.327
MFSD14C	1.37863669682736e-247	2.2983613273882	0.513	0.323
KDM2A	2.9526633359997e-247	1.97390693321379	0.57	0.412
TRIM44	1.50257152932934e-246	1.69499476843477	0.606	0.479
ALMS1	1.7903946996105e-246	2.9372356223412	0.452	0.232
ATM	5.01871517279278e-246	1.86299057167097	0.579	0.43
DLG1	7.90807072545338e-246	1.89262725748761	0.587	0.439
PIK3C3	1.46424250291178e-245	2.52494386229864	0.484	0.28
LPGAT1	3.04182456756173e-245	1.97053307183378	0.571	0.417
NPEPPS	6.48589456988724e-245	1.78931372157923	0.586	0.45
DNM3	8.56204390125194e-245	2.5872866657223	0.511	0.311
BICD1	9.78046039972299e-245	2.28590550407753	0.525	0.334
CNOT4	9.91416743817376e-245	2.07436222515877	0.564	0.413
CHD7	3.88619054868602e-244	1.99077845980269	0.56	0.4
CPEB4	1.20338607398703e-243	1.13189145085805	0.734	0.607
TVP23C	2.23439053537763e-243	2.1859156722834	0.528	0.342
SPTB	2.56780751052546e-243	2.74757417149067	0.464	0.251
DICER1	3.26456775401781e-242	1.65118531547215	0.599	0.466
MCPH1	4.95785924192783e-242	2.41849489536644	0.536	0.367
LRIG1	6.07378926338056e-242	3.1643849470678	0.417	0.191
TRPC4AP	2.69234195285452e-241	2.00975015885078	0.553	0.395
SCYL2	2.88546452526443e-241	2.38363876151904	0.499	0.309
ZNF609	3.70412762318073e-241	2.20078990290641	0.542	0.368
TUSC3	5.6483199893233e-241	1.33915829111606	0.689	0.594
ABCA10	1.06723561586401e-240	3.29358311695344	0.39	0.153
MIER1	1.65487888762074e-240	1.86573107518337	0.579	0.446
DOCK1	1.80414272352746e-240	2.3548850947687	0.505	0.31
PDE8B	4.37971952307629e-240	2.71967020836589	0.491	0.298
SLC23A2	4.52130539027492e-239	2.5497447299825	0.485	0.287
HIVEP3	6.47994657323056e-238	2.29413079068824	0.538	0.364
GNA12	8.46066823934204e-238	2.47961330351297	0.505	0.321
RBM33	1.0012287543358e-237	2.27425629380745	0.511	0.329
RSRC1	1.46236528650929e-237	1.96164791857586	0.573	0.435
CELF1	7.16034879038818e-237	1.56232406800455	0.609	0.483
YAF2	5.82407200085603e-236	2.10991812577083	0.544	0.383
MYO9A	1.15667449953787e-235	2.05368453479739	0.549	0.384
CHD1	1.86016043243117e-235	2.21844301890422	0.523	0.351
PCLO	2.27778953006605e-235	1.38755068815613	0.679	0.558
CDK13	3.0866004756601e-235	1.63322104086058	0.596	0.445
FBXO11	3.86233367925404e-235	1.81147186452476	0.58	0.436
NLGN4Y	1.17860075439225e-234	2.7139794232803	0.458	0.246
SHROOM3	1.25626547236855e-233	3.12050539997899	0.424	0.202
TBC1D32	1.4517237105973e-233	2.67973414686814	0.477	0.281
KAT6A	2.31124092585656e-233	1.85276416313393	0.583	0.444
C20orf194	1.0684483573777e-232	2.58769205848779	0.469	0.267
VOPP1	1.66409021584842e-232	2.2068310303592	0.552	0.404
CPEB3	9.65849353716153e-232	2.04443919603902	0.552	0.38
MYO6	1.04566022544705e-231	1.68913369001105	0.591	0.466
CBFA2T2	1.68024294818907e-231	1.88829974654124	0.57	0.42
NR3C1	5.85946378493413e-231	1.45673752180957	0.659	0.546
GRIA2	6.0471584409837e-231	2.96390135910457	0.432	0.217
USP9X	7.58472417486338e-230	1.80478149695419	0.57	0.426
PPA2	8.01443238001117e-230	1.76405172251554	0.592	0.474
WDPCP	1.23099212433464e-229	2.28567194114414	0.521	0.344
ZNF33A	2.13370487224568e-229	2.07136911639985	0.549	0.405
PHIP	4.24377997838038e-229	2.0016553030665	0.556	0.405
IMMP1L	5.97694488133748e-229	1.74096091999074	0.599	0.486
TRAPPC12	8.1412412374229e-229	2.25125624233049	0.524	0.368
KIAA0319L	1.13508455431044e-228	2.35113523962241	0.505	0.331
WDR26	1.6330395149528e-228	2.23720827356755	0.483	0.291
PARG	2.76046436638904e-228	2.36813144289892	0.484	0.296
LINC01619	3.03863887016189e-228	2.02825106866683	0.436	0.196
CNOT2	9.83909333700504e-228	1.9929142088064	0.555	0.415
C3orf35	1.22979632978086e-227	3.16734657067234	0.4	0.177
KLHL29	1.28964686830238e-227	2.37533001907267	0.494	0.293
LUC7L3	1.53993278624593e-227	1.2239932836059	0.649	0.533
TMEM41B	2.38358237381767e-227	1.77257364311704	0.561	0.401
DGKD	7.55171184107618e-227	2.69563874305705	0.459	0.26
ASCC3	1.46669984136707e-226	1.59380512836455	0.614	0.484
ATG10	2.85044228386313e-226	2.45287093592549	0.505	0.326
SEPTIN2	1.3386477525978e-225	1.24327909489378	0.653	0.567
KDM3B	3.39896548154506e-225	2.40412319646423	0.477	0.29
PRKCE	6.97236986292737e-225	1.93299157243101	0.547	0.37
AL139383.1	7.41730216422325e-225	2.54685740057659	0.479	0.286
GDA	1.16028864172195e-224	2.64027901818064	0.457	0.248
TMEM63C	1.2233298406507e-224	2.53664978051496	0.473	0.282
R3HCC1L	2.59470902576808e-224	2.61098082815696	0.464	0.272
TPP2	4.78933627339472e-224	2.35639827136807	0.489	0.306
RNF130	5.87120749239438e-224	1.76344814716403	0.596	0.48
EML6	1.32157116903048e-223	2.85041232417856	0.424	0.21
NEK10	3.80689115412298e-222	3.75353508771651	0.333	0.105
KDM5A	1.36065585968622e-221	2.00998822535154	0.54	0.391
WDR7	2.44388879386644e-221	2.1475379518863	0.528	0.37
ANKRD10	1.33673568310139e-220	1.95037537455073	0.522	0.362
TIAM2	1.99937432095861e-220	2.69159282169582	0.437	0.228
TRA2A	4.83675382893871e-220	1.64922872427532	0.572	0.426
PIKFYVE	5.45839893904707e-220	2.26330994891103	0.491	0.31
OLA1	1.01360071055976e-219	1.64584448261411	0.618	0.528
BDP1	1.10882446649861e-219	1.82311119298667	0.56	0.421
C12orf40	1.2914192584702e-219	2.3581680740326	0.45	0.244
RGL1	1.62282931024441e-219	2.51976092393712	0.479	0.29
ABHD18	6.94678788817521e-219	2.12079389750782	0.529	0.377
ARMC9	7.93194719806181e-219	2.76508374489815	0.436	0.23
DCAF8	1.19201766397767e-218	2.21814563704341	0.509	0.356
TEAD1	1.53350126930703e-218	1.77419499270783	0.583	0.446
BMP5	2.46866922122897e-218	2.84477697795722	0.477	0.287
ABI2	3.99254273356699e-218	1.53643110665836	0.599	0.484
IP6K1	8.73434686034512e-218	2.32437131882609	0.49	0.314
FAM135B	1.25276336077432e-217	3.1379676296922	0.413	0.197
DNAH5	1.47748004251008e-217	3.42091712996489	0.383	0.165
ABCA1	1.87230954737747e-217	3.6135955107824	0.347	0.124
GSE1	3.21543485045588e-217	2.0824054586892	0.518	0.35
AKAP6	8.44949867249112e-217	2.85993561857015	0.427	0.217
SLCO3A1	1.06203963376366e-216	2.76974189449151	0.463	0.277
R3HDM1	1.16503583651177e-215	2.21559814726294	0.517	0.361
ANKIB1	1.32931169811019e-215	1.90732256536666	0.56	0.426
ZFR	1.89455048332593e-215	1.55848482967947	0.602	0.499
ZNF718	3.23834928421536e-215	2.53217737632997	0.454	0.26
TOGARAM1	3.99256497122685e-215	2.3355747364436	0.496	0.324
ACAP2	6.22157902608006e-215	1.43078452844863	0.635	0.531
NME7	9.84827508984455e-215	2.05493856959305	0.536	0.387
ZFC3H1	1.01257192288893e-214	2.02018087933313	0.519	0.349
ARHGEF12	1.64610664378065e-214	1.8094038775067	0.556	0.413
CRTC3	3.94561674724382e-214	2.42986900065149	0.471	0.285
SENP5	1.83640300207953e-213	1.88107397656009	0.562	0.435
ZSWIM6	3.58278555886429e-213	1.6967971963314	0.51	0.322
WRN	4.52343923003291e-213	2.10608359820202	0.512	0.351
SMG1	7.07344015064447e-213	1.93200350354151	0.513	0.35
PPP2R5C	1.24119692021475e-212	1.98325048274839	0.537	0.397
SUN1	4.61979840791461e-212	1.96804732242885	0.53	0.392
NUP98	2.6173675064667e-211	1.91146303700153	0.536	0.385
SOS2	2.9671605997171e-211	2.10694754343048	0.512	0.355
ANKUB1	4.10463909959985e-211	2.22640698155825	0.466	0.268
CDRT4	2.07387494749239e-210	2.44592916885986	0.442	0.241
RSBN1L	2.48095201036982e-210	2.17174247725566	0.528	0.396
RFX2	2.89757015864752e-210	2.94761826563673	0.467	0.284
GRAMD2B	5.24128583804001e-210	2.32703508769626	0.503	0.341
ADGRV1	9.79434909478001e-210	2.23846781334644	0.5	0.326
GAPVD1	1.07139988096723e-209	2.25399932632115	0.499	0.342
RGPD5	1.52876744257078e-209	3.35283558179536	0.31	0.09
PBX3	3.30537992407105e-209	2.30322515654479	0.511	0.345
PPFIA1	3.47650455692761e-209	1.85614709061264	0.554	0.434
GTF2I	5.53645387417057e-209	1.56070011470069	0.582	0.469
PILRB	5.94931293763495e-209	2.64038347457314	0.429	0.235
AC104123.1	1.35693909642359e-208	2.75005013726471	0.433	0.233
TCERG1	2.86227789295045e-208	2.23030485772255	0.481	0.312
POLK	4.17125655161914e-208	1.82107567625799	0.556	0.428
APBB2	7.4973262990207e-208	1.68953267024059	0.586	0.428
AUH	2.49459816352253e-207	2.16038595197068	0.5	0.328
SNX9	4.49490053589361e-207	1.55040202105024	0.615	0.508
SLC35F3	7.19872884228647e-207	2.00755826497926	0.548	0.352
ARMC2	1.5532791435157e-206	3.1458147489616	0.397	0.189
VPS53	2.13992268382135e-206	1.79076221285061	0.554	0.424
SPPL3	6.32521221934548e-206	1.95124407129933	0.524	0.371
FAM219A	9.05283292538353e-206	1.97936422097634	0.503	0.338
SLC25A36	2.10579160607462e-205	1.80682141136469	0.548	0.427
KIF21A	2.57648595662299e-205	1.28048571628121	0.653	0.559
TRIM9	3.47535435524303e-205	2.54747598374477	0.473	0.29
EML4	5.2749604465682e-205	2.2399844179797	0.493	0.332
TANGO2	6.95113248433903e-205	2.63618767989122	0.464	0.296
UBR2	1.8041129551709e-204	2.07924181832296	0.519	0.375
MAP2K5	6.984256204977e-204	2.49059599330957	0.47	0.296
PRKCA	1.43358918271111e-203	1.83639333747565	0.542	0.384
TRRAP	1.43448768971751e-203	2.33738050560227	0.458	0.281
CEP126	1.7613821535933e-203	2.33214454486247	0.472	0.291
UBE3D	4.37091171718242e-203	2.46389473673889	0.472	0.295
SLC8A1	1.23593600531743e-202	2.88976566106066	0.433	0.236
TP53BP1	1.32795847916791e-202	1.84221713738925	0.544	0.411
BBS5	2.11194564199719e-202	3.01938232736282	0.395	0.197
ZNF280D	2.98905370795677e-202	2.08705582471912	0.51	0.362
GPR158	3.55309994156523e-202	2.68195116179301	0.465	0.291
ITGAV	8.0677021753976e-202	2.32934452744233	0.481	0.31
PARP8	1.62973067635913e-201	2.89672124094601	0.427	0.241
MIA2	5.0220498985186e-201	1.77727645110288	0.572	0.474
CHST9	6.30797179813342e-201	2.23199220528265	0.514	0.359
HECTD1	6.74143529403343e-201	1.45777656333623	0.59	0.481
AP1G1	9.06901718799607e-201	1.95717583154914	0.513	0.372
WDFY2	1.06161311118858e-200	2.20218890677764	0.496	0.339
SPATA6L	1.19545006378018e-200	2.88102226171653	0.396	0.194
RAPGEF1	1.61615734081738e-200	2.32362025725277	0.471	0.297
TBC1D19	2.00951934973579e-200	2.60095710626617	0.457	0.284
RAB3GAP1	2.46985083320308e-200	1.58099609762161	0.588	0.484
CCDC84	6.92363735444562e-200	2.43702211057774	0.439	0.255
TJP1	1.78215707980748e-198	1.73119069749619	0.565	0.449
PDS5B	4.00379753821038e-198	1.78574380494793	0.542	0.405
ODF2L	7.26742815969908e-198	2.52870523996709	0.422	0.23
TULP4	4.20215043373906e-197	2.01185649190559	0.531	0.398
FYN	4.78757554497714e-197	2.48628987318512	0.473	0.305
UNC13B	9.7508792501859e-197	2.06127547466798	0.515	0.366
SEC23A	1.13087913559153e-196	2.11144547582798	0.504	0.353
GPM6A	2.59411447289441e-196	2.49597115238552	0.477	0.298
DAAM1	2.66633338592707e-196	1.83328455559187	0.572	0.471
CTNND1	6.43416254974205e-196	1.74013212955814	0.534	0.401
LRP5L	6.71770201262733e-196	2.93610821855521	0.369	0.169
PNISR	1.4510067273399e-195	1.19558025172545	0.626	0.516
ZMIZ1	1.85090613339277e-195	2.0219251603992	0.514	0.376
RNGTT	1.96461155721723e-195	2.19084379676485	0.493	0.338
MAATS1	1.25154192489306e-194	3.23993012475695	0.363	0.163
ATF2	1.8447598470646e-194	1.82360667564458	0.53	0.399
DGKB	1.84527715074964e-194	3.19880928693841	0.381	0.169
GATAD2B	2.53356784647865e-194	2.18579498417737	0.491	0.334
COA1	5.32056039408968e-194	1.84019192791947	0.544	0.423
GPATCH2L	6.88652703239146e-194	1.73573497893368	0.553	0.433
SPATA17	7.69917703428081e-194	4.16946750014814	0.294	0.09
MAP3K7	1.09904331408581e-193	2.45609677622584	0.449	0.278
AC009318.1	2.31821691945648e-193	4.28313112132812	0.271	0.071
AKNAD1	2.63116262355413e-193	2.94458336867655	0.382	0.183
NOVA1	3.90924965001613e-193	2.34545739118518	0.489	0.338
RPRD1B	9.20741824629584e-193	2.48226320231267	0.426	0.246
AC002460.2	2.26886050039948e-192	3.55089291712648	0.396	0.196
METTL15	2.85362159097049e-192	2.10315632109069	0.514	0.375
NMNAT2	4.88002885893781e-192	2.05050659357285	0.513	0.368
VWA8	5.9933964862496e-192	2.17920544381192	0.496	0.344
LONRF2	1.0186574378856e-191	2.08141593048923	0.498	0.351
LUC7L	2.74980836101666e-191	2.05214538697002	0.493	0.335
VPS39	4.84285679481208e-191	2.57428741008656	0.428	0.249
ATG2B	6.13384884435809e-191	2.55638250186384	0.423	0.241
RUNX1T1	7.36434574103959e-191	2.62848798997825	0.433	0.249
PDS5A	1.12230514185765e-190	1.70525039996631	0.554	0.437
PIAS2	1.22169340371339e-190	2.32611731799842	0.454	0.284
SFPQ	1.26713326288888e-190	1.14494443771753	0.6	0.485
ESR1	2.30043421346953e-190	3.3950156788068	0.364	0.166
EPB41L3	3.26052479739818e-190	1.96381291026003	0.545	0.427
PCBP1-AS1	6.93705807021289e-190	2.66714672515142	0.417	0.231
SP3	7.89677217526321e-190	2.23575321908557	0.483	0.337
NEGR1	4.22503111015295e-189	2.80529053975378	0.415	0.224
FBXW8	4.663467574374e-189	2.43463819777134	0.458	0.294
ZXDC	1.48229208316977e-188	2.4169184194116	0.453	0.293
FBXO34	2.43898360889135e-188	2.16212818040318	0.497	0.355
CDON	4.00585551037563e-188	3.19036007407865	0.338	0.136
RAF1	5.28271173415241e-188	2.2218167848868	0.465	0.3
CUL5	7.25900706464662e-188	1.91333120785109	0.529	0.415
FMN1	7.96247870402733e-188	1.788533218648	0.538	0.366
ROCK1	2.02968539744768e-187	1.39560994339695	0.594	0.502
TYW1	3.7843995094174e-187	2.38326321839592	0.466	0.306
FOXK2	5.02104932496572e-187	2.08795570174951	0.502	0.36
TMCC1	1.13623513433822e-186	1.68562096289358	0.552	0.429
SOX5	1.54760828004264e-186	2.43797020089414	0.45	0.268
DHX57	4.6636100635976e-186	2.71327447084114	0.413	0.235
CEP112	6.57392723705536e-186	2.32138930836217	0.456	0.281
HLCS	7.47690076823949e-186	1.65001146999804	0.529	0.37
KLHL20	8.32687086897322e-186	2.31102719529303	0.464	0.308
AP3B1	1.30088459797374e-185	1.64724407968312	0.572	0.474
MED27	5.25672270965789e-185	2.07973330090041	0.502	0.356
CUL1	7.19754317162146e-185	2.13048299481573	0.502	0.371
AC068282.1	2.36961932614042e-184	3.24453193988059	0.352	0.16
TENT4A	3.09152795081968e-184	2.59770115920777	0.374	0.18
TET2	3.22813546774413e-184	2.06349505450066	0.487	0.332
KLHL2	4.22628311354302e-184	2.44359498436258	0.444	0.275
LINC01091	4.48560541771553e-184	3.82437912989328	0.336	0.136
TNKS2	6.00715987501973e-184	1.62754511331994	0.556	0.454
MTR	7.53436907627082e-184	2.12968830634357	0.489	0.351
DACH1	9.84855394750199e-184	2.09609912772444	0.498	0.337
SLC35F5	1.20562894221492e-183	1.95656717349079	0.502	0.365
ARRDC3-AS1	1.42399528177192e-183	2.40731198950902	0.429	0.243
CNTN4	3.42638990668673e-183	1.9581299198299	0.537	0.394
WDR19	6.55380420551199e-183	2.6221785999365	0.417	0.239
DOT1L	5.80157255415667e-182	2.62817056244724	0.346	0.152
AC016831.7	1.038852293069e-181	2.52285506528514	0.371	0.171
UBR4	2.15497525516697e-181	2.18024363738728	0.47	0.313
DZIP3	2.51421871533541e-181	2.11704080999947	0.499	0.37
CREB5	3.33074641178688e-181	2.77052553850545	0.439	0.258
PLEKHA6	6.34154088999693e-181	2.05412775735614	0.478	0.32
NAV2	6.99815158000817e-181	2.18748087134196	0.505	0.35
MDM4	8.00991583864162e-181	1.99831033089757	0.476	0.329
PCDH7	4.50578527876585e-180	2.89095592295844	0.432	0.249
DCDC1	6.0950215149106e-180	3.94296050327347	0.298	0.102
MOK	7.36042776053154e-180	3.40629504090978	0.325	0.128
FOXN3	1.34297613185847e-179	2.31156479410288	0.489	0.344
EPM2A	1.39500743288032e-179	3.24192010851479	0.307	0.112
CSTF3	4.19715634298627e-179	2.12910990131772	0.483	0.339
AC092691.1	6.61504519299026e-179	3.79553865812356	0.286	0.088
ZNF248	1.56228720204243e-178	2.15364818951321	0.486	0.345
STAT3	2.64841054314236e-178	1.14053350094198	0.66	0.567
ATF6	3.04715818827598e-178	1.97132869367081	0.508	0.382
PHF20L1	5.17431109353394e-178	1.7164568692905	0.535	0.423
ZNF451-AS1	7.66971803278352e-178	3.15228411494731	0.341	0.145
GGA2	1.00410120278124e-177	1.58630964961918	0.549	0.436
CHM	1.13825131064749e-177	1.95471825716762	0.532	0.435
ZFHX3	1.14590876429853e-177	1.82123032718151	0.535	0.415
ZNF207	2.80118991560942e-177	1.34827377701646	0.571	0.458
OSBPL9	4.96451391485092e-177	1.82934847510861	0.536	0.42
ARGLU1	5.2060823208748e-177	1.52480010248651	0.543	0.436
CFAP43	5.39349927202608e-177	3.61760249032788	0.301	0.108
TM9SF3	1.50522809472848e-176	1.23611629748243	0.622	0.551
ZNF608	2.29443195129068e-176	2.42153759146345	0.454	0.294
SPAG1	4.03217413777291e-176	2.85243791387204	0.397	0.221
AC007038.1	5.59398399238825e-176	3.10245614424683	0.349	0.159
SECISBP2	6.02125651929796e-176	1.65364632827079	0.546	0.447
NRF1	2.38042011199301e-175	1.99279897073281	0.481	0.33
SFMBT1	5.77872041185507e-175	2.12857281201027	0.482	0.34
AMPD3	8.93528711065315e-175	2.49113654867462	0.428	0.257
CTBP2	1.31272960471503e-174	1.68176867667895	0.526	0.391
RAPGEF6	1.64152733973674e-174	2.07031150653313	0.492	0.356
ZNF700	2.13496950689358e-174	2.99379094882278	0.356	0.176
ST6GALNAC5	3.10934737489473e-174	3.04080476833995	0.359	0.165
PPHLN1	4.35430084089287e-174	1.86331555728128	0.521	0.407
STK39	2.0929607096687e-173	2.32895188352607	0.442	0.274
TAOK1	1.21798281358872e-172	1.72491989595522	0.529	0.418
ATP6V1A	4.62029173152274e-172	1.47270679372365	0.594	0.504
NPIPB5	5.07788846969111e-172	3.45642292578908	0.309	0.118
CEP350	7.63528924159531e-172	1.58651409862366	0.559	0.47
UBE2E2	1.04972975208922e-171	2.45690477417592	0.445	0.279
PDE3A	2.06048751077345e-171	2.09551897986149	0.486	0.327
DNHD1	3.97199899076447e-171	2.45953622916304	0.41	0.24
WSB1	9.3128200099854e-170	1.17537180470317	0.626	0.531
PPP6R2	1.15805438784041e-169	1.75532330194765	0.529	0.42
TLK1	1.47446073974768e-169	1.57410752696232	0.564	0.481
DDHD1	3.74036083624806e-169	2.61343010047982	0.407	0.244
KLF12	4.66589368001319e-169	2.65334004697359	0.407	0.236
CDC27	6.08773075181142e-169	1.89391042658696	0.51	0.396
RPTOR	6.23531500051345e-169	2.50864113790378	0.396	0.219
GLS	7.2477678148919e-169	1.20494902688027	0.614	0.51
RAPGEF2	4.74344857275552e-168	1.93366052566594	0.468	0.309
ANKRD13C	7.6652221890513e-168	2.08254198399668	0.474	0.338
TMEM108	1.19862052612546e-167	2.23225487082117	0.459	0.304
LINC01876	1.26300312354501e-167	3.15094889917192	0.359	0.174
GNAO1	9.73239256327139e-167	2.14072289439202	0.489	0.364
RBPJ	2.7116315339864e-165	1.68590093660048	0.533	0.445
ZDHHC17	6.44260361222173e-165	2.1470105597167	0.448	0.3
ZNF655	8.19399571865626e-165	2.03429900722023	0.451	0.311
STRADA	8.76022617351526e-165	2.61440120972427	0.387	0.217
UVRAG	2.34175821718937e-164	1.88923595972252	0.505	0.387
ACACB	4.32742156264e-164	2.89103099964637	0.373	0.197
WDR17	5.94256796382312e-164	2.44232171195394	0.444	0.296
EDEM3	6.38927772849973e-164	1.68627677469949	0.531	0.429
MRTFB	6.60025375620667e-164	2.13486397344629	0.47	0.334
CCDC40	1.81764707295802e-163	3.65850790374187	0.251	0.072
USO1	1.91394093738775e-163	1.23671487601873	0.605	0.525
SLC30A9	6.99939938626598e-163	1.87316637635907	0.516	0.419
NDUFS1	1.1370073432359e-162	1.71388405151382	0.531	0.441
KIFAP3	1.98229571685475e-162	2.00694022300347	0.49	0.378
RASA2	2.67735490709974e-162	2.15541714508287	0.469	0.337
NUP58	2.29709978898395e-161	1.77741293321666	0.51	0.402
NUDCD3	2.94039429174e-161	2.02694042550965	0.498	0.393
MACO1	3.06885496989575e-161	1.81220595044496	0.516	0.417
SLMAP	6.97679879466599e-161	1.88702901594105	0.498	0.377
TBCK	9.75913981886758e-161	1.91147515813186	0.512	0.4
SPAG6	4.62048059175803e-160	3.21557508867957	0.34	0.164
ZNF10	6.5868514654334e-160	1.9593854722094	0.495	0.376
OGT	9.14884501358798e-160	1.68203234159662	0.476	0.333
JARID2	1.11834958676367e-159	2.04772495456435	0.445	0.288
VPS50	1.98858432152422e-159	2.60377533469042	0.403	0.246
SCD5	2.88099029665301e-159	2.20462117168993	0.501	0.381
RNF38	2.98861108095343e-159	2.21945636917976	0.454	0.316
ST3GAL6	2.99135593493964e-159	2.91840772279265	0.361	0.186
PHKB	3.22869536851664e-159	1.90742138359135	0.495	0.381
RPRD1A	3.8866145831583e-159	1.77930647208433	0.519	0.419
COG5	4.80680455271987e-159	1.77879565672752	0.529	0.426
TBCEL	5.08840646008834e-159	2.73288846778343	0.375	0.209
ZC3H14	6.80842057624289e-159	1.78920891518175	0.505	0.4
PPM1B	1.14427450706295e-158	1.9945888857072	0.47	0.334
RBM5	2.4595213777753e-158	1.93896293886182	0.47	0.342
PIP5K1A	7.03232298646433e-158	2.11340596275643	0.451	0.309
XPO4	8.73715797821054e-158	2.25978254020959	0.426	0.276
ZCCHC14	1.48062945388222e-157	1.84156216971994	0.503	0.376
BMPR1A	3.44907824694427e-157	2.20869972388888	0.448	0.307
LINGO2	5.99664296316161e-157	1.59932611638543	0.556	0.431
SUGP2	8.6484362366056e-157	2.19588380109206	0.437	0.298
TBC1D5	2.16141712597834e-156	1.43866778308867	0.598	0.52
CCAR1	6.42496764442557e-156	1.85733536420561	0.483	0.365
PPIP5K2	2.14124462865452e-155	1.95797767176577	0.491	0.385
XKR6	2.3731714886048e-155	1.89223084770678	0.494	0.371
SGK3	2.7173602472274e-155	1.76123512309769	0.54	0.458
AC009554.1	3.36070982140633e-155	3.04181946360756	0.299	0.121
GTF2IRD2B	4.29863023516883e-155	3.31230375893888	0.302	0.126
RAP1B	4.57208388493279e-155	1.24075361850048	0.621	0.562
GDAP1	4.74260852395266e-155	2.01999782819048	0.518	0.427
CPNE4	6.73042525550165e-155	2.56350562868707	0.437	0.274
MAU2	6.77013541674061e-155	2.6574937435806	0.378	0.22
NUP54	2.30780711535965e-154	2.26157762937655	0.43	0.288
DNM1L	2.35694191382709e-154	1.73379967658384	0.509	0.413
TCERG1L	3.32471804295535e-154	2.9571572932391	0.377	0.209
COBLL1	3.4163821548357e-154	1.98883428241664	0.492	0.388
ARMC8	3.6665123652386e-154	2.06006009205038	0.458	0.325
TTTY14	6.8715701304196e-154	1.94713472330729	0.487	0.36
CENPP	8.76312608967597e-154	2.76679653104997	0.381	0.214
NUTM2B-AS1	8.81063017271666e-154	2.08891121863029	0.461	0.337
UQCC1	9.6594093325716e-154	2.50858210307871	0.402	0.249
CDK12	1.67004498078455e-153	1.86719943538458	0.481	0.362
YME1L1	2.61853407576201e-153	1.45611964185705	0.562	0.496
AC104806.2	7.83751771510322e-153	3.20077596687173	0.304	0.126
RFFL	9.11651449138835e-153	2.37129141217545	0.413	0.263
CCNT2	1.37204470097828e-152	2.16846761331816	0.446	0.313
SPG11	2.16743257146998e-152	1.92825369582574	0.479	0.359
YLPM1	2.5541369216451e-152	2.03579487107002	0.452	0.323
CHN1	3.09906620096883e-152	2.24210358890257	0.461	0.336
TMEM39A	3.15839748774567e-152	2.22849285235155	0.43	0.287
TRAPPC8	3.27773015383627e-152	2.07469118233713	0.448	0.312
ADAM17	4.33465258872059e-152	1.81571866415098	0.478	0.343
SNAP91	7.33512760594296e-152	1.91562346406791	0.502	0.391
SLC38A6	1.61658921963206e-151	2.76646627498716	0.362	0.194
GPI	1.64130180917877e-151	1.75964999735674	0.52	0.43
PHF14	1.97850605894927e-151	1.95168775870208	0.503	0.408
PIBF1	1.70557490204501e-150	1.63603870111236	0.539	0.449
CPD	2.18922967083302e-150	1.82602658032024	0.499	0.39
VWC2L	4.58501460514661e-150	3.42902816834457	0.305	0.13
SMG6	5.29640415959109e-150	2.00708879081604	0.471	0.353
SAMD12	6.70433943076904e-150	1.66461861209412	0.526	0.422
YTHDC1	9.35127686802836e-150	1.34849148720786	0.568	0.502
CNTNAP5	1.46579814370104e-149	3.28150183268362	0.301	0.124
CARMIL1	3.24586641329482e-149	2.38150265637106	0.42	0.273
TNPO1	1.18767892596002e-148	1.49578873082993	0.541	0.464
AP001011.1	1.33760827188274e-148	2.92913194319504	0.307	0.131
PARN	2.97220506042394e-148	2.15357524805937	0.448	0.323
DHX9	3.1416925921304e-148	1.95159998700945	0.463	0.338
CTNNA3	3.1888843169879e-148	2.52151943252823	0.369	0.198
SOS1	1.46354921670084e-147	1.73163815879105	0.507	0.401
ETV6	2.28030490688229e-147	2.57131720134378	0.356	0.196
TTN-AS1	3.45925160660969e-147	2.55571539710775	0.386	0.228
STXBP5-AS1	7.02615725021086e-147	2.80200179208673	0.366	0.201
RABGEF1	7.78875620128827e-147	1.43445039628322	0.554	0.468
UNC5D	8.57590133134076e-147	1.84412555577481	0.486	0.334
KIAA2026	1.10343287312309e-146	1.7097935231909	0.518	0.431
RDX	1.14233543201908e-146	1.20647712654315	0.599	0.542
CCDC30	1.4396330647866e-146	2.65061790987998	0.387	0.232
CUX1	1.5050855343745e-146	1.47381561025662	0.553	0.45
DCUN1D4	6.74130494975693e-146	2.01332709857331	0.463	0.347
BRD1	9.48750058423645e-146	2.5733715426776	0.374	0.225
CHFR	1.07404020720904e-145	2.18683918429473	0.428	0.295
KIF5C	1.49152438438314e-145	1.71324796707496	0.524	0.445
MTHFD1L	1.87743677727248e-145	2.23704692578344	0.428	0.286
NR3C2	1.94902441054761e-145	1.9787026166638	0.472	0.341
SF1	2.75713603951789e-145	1.57935459436286	0.523	0.438
RPGR	3.38370802091034e-145	2.82591246613103	0.328	0.164
ANKS1A	4.35811760748786e-145	2.07203295990494	0.456	0.332
AC096564.1	5.77091312774251e-145	2.45707073837052	0.436	0.304
SNRNP70	6.86603550947754e-145	1.65502336226017	0.477	0.363
SCLT1	8.57185706391508e-145	2.44157831845429	0.402	0.249
DCAF5	1.71362094891812e-144	2.06284862567393	0.45	0.327
VTI1A	1.72084141668858e-144	1.74335218207174	0.506	0.402
HS2ST1	3.69472586378267e-144	2.17399787680591	0.459	0.337
LMTK2	4.46353902551995e-144	2.05019098590327	0.46	0.343
TRPM7	6.89440585813889e-144	1.56101700143736	0.52	0.422
NPC1	2.68160986021245e-143	2.32183849471142	0.409	0.268
ST3GAL3	3.33516135714486e-143	2.39582549771686	0.416	0.274
WTAP	1.12673390706313e-142	1.48391336209379	0.517	0.42
CMIP	1.59405847243545e-142	1.75375417489149	0.502	0.405
PHC2	1.70755617586907e-142	1.79770244157581	0.502	0.406
CLIP1	5.68523092908878e-142	1.40082410043936	0.55	0.47
SUPT6H	1.21811197349779e-141	1.99503105787574	0.464	0.36
EFR3A	1.51033776628129e-141	1.6232132933787	0.515	0.432
MYH10	1.97302087663009e-141	2.04305465857411	0.462	0.347
PPIG	2.81903787364334e-141	1.01946961078566	0.62	0.562
TTC19	3.12911910080763e-141	1.75513965945196	0.497	0.405
AC106791.1	4.45668274239318e-141	3.2819590960552	0.278	0.11
NPAS3	4.49841620717389e-141	1.83522274225812	0.499	0.374
MYO19	5.82113540539968e-141	2.42240637264432	0.374	0.222
ALPK3	5.9047685494307e-141	1.68194776128394	0.493	0.386
HPS4	1.08483890696439e-140	2.34013673780329	0.415	0.287
PLOD2	1.11119209643232e-140	1.5457852704216	0.574	0.477
GTF2IRD2	1.13643491657205e-140	3.17442574794434	0.279	0.115
FUBP3	1.22074557522165e-140	1.93479141617165	0.459	0.345
NCALD	1.6544992373837e-140	2.43724230787147	0.391	0.236
AAK1	2.43268712217345e-140	1.25821119472971	0.574	0.508
MED15	4.52502431116224e-140	2.21295703930518	0.413	0.291
PPP1R12A	9.46269368057317e-140	1.61071455176496	0.526	0.457
SLC39A11	2.50476794532113e-139	1.7446507238656	0.491	0.375
GRK3	3.28116351776987e-139	1.93920398258686	0.482	0.372
KCNH1	3.54123067198833e-139	2.56107422407823	0.378	0.218
WDR20	4.87339713565712e-139	2.04418967105225	0.448	0.327
CDC42BPB	6.48612072251113e-139	1.83416091418248	0.467	0.354
TTC37	1.62108786378829e-138	1.38565920567214	0.555	0.488
ME3	1.6246259174618e-138	2.30755144425346	0.431	0.301
SGSM2	1.95006280162274e-138	2.56956538514026	0.318	0.157
FAM168B	4.39837913511273e-138	1.94177058694124	0.46	0.347
B4GALT6	7.17442061270714e-138	2.60077273633347	0.358	0.205
PARM1	7.92013128715943e-138	1.56583279307861	0.54	0.467
FBXW4	1.06003926532055e-137	1.78811629981646	0.48	0.382
USP6NL	1.22847442074308e-137	2.37286754830841	0.404	0.265
ZNF37A	1.43141369100948e-137	2.07336511221265	0.467	0.369
LMBRD1	3.08235615174051e-137	1.70798287125101	0.517	0.451
XPO7	5.14524433572595e-137	2.20634709256784	0.407	0.272
NSD1	6.2727947722544e-137	2.08237495269056	0.441	0.321
KLC1	7.19643133390878e-137	1.38888667869718	0.539	0.472
DNAJB14	9.00871695968648e-137	1.36308141752297	0.54	0.476
MRTFA	1.67082739064706e-136	1.78491249813994	0.462	0.333
FBXW11	2.32332110597171e-136	1.23227214734743	0.586	0.542
ELF1	2.62359762021654e-136	1.50420527965741	0.526	0.442
BCAS3	2.75135425515445e-136	2.18019691436497	0.433	0.297
REV1	2.81795079158603e-136	1.8828413513876	0.456	0.339
SAMD4A	3.15093945600525e-136	1.9139229226633	0.366	0.206
GRIN2A	3.21575095672035e-136	3.65816817341143	0.256	0.094
PPP1R12B	3.23733275880822e-136	1.99586297671395	0.458	0.345
LDLR	3.46106982179826e-136	2.46105583327722	0.38	0.234
NCAM1	3.79681533880023e-136	1.98821049874233	0.465	0.349
CABIN1	3.84962866873574e-136	2.19000910031919	0.4	0.264
HMBOX1	5.04995040688034e-136	1.99410082268752	0.43	0.299
PREPL	6.9704243418768e-136	1.17740307698837	0.585	0.521
ANO5	1.05857417740451e-135	2.20451706828263	0.427	0.302
PRPF4B	1.19543477952313e-135	1.2376332095944	0.563	0.498
EP300	1.42908851485436e-135	1.76161022551513	0.462	0.348
TAF2	2.00616835050151e-135	2.2509255608659	0.414	0.287
FSD1L	3.09467220532663e-135	2.26558499938298	0.41	0.276
MED14	4.72892785678904e-135	2.42820024496897	0.365	0.215
SFXN5	4.8008999928782e-135	2.54125242923342	0.371	0.225
RIC1	6.06078077856283e-135	2.17996988336803	0.414	0.281
TMEM67	9.16068509395603e-135	3.66024227588263	0.251	0.093
SUPT3H	1.56505281573879e-134	2.12789269308408	0.482	0.379
WDR70	6.04459412007576e-134	1.84024755474674	0.488	0.395
ADAR	1.48014104450409e-133	1.65590841870094	0.49	0.406
HDAC4	1.6492629491118e-133	2.23147860247736	0.399	0.26
MAPKBP1	2.32175053309169e-133	2.763297750372	0.337	0.183
TOP2B	3.4178550595152e-133	1.99509930361163	0.434	0.318
PIK3CB	7.99474831569325e-133	2.08824566259536	0.432	0.311
SFSWAP	1.83140820669407e-132	1.9358841701006	0.463	0.363
SGSM1	1.86668629532633e-132	2.20757265228098	0.44	0.317
MBP	2.04165222815668e-132	1.3875712279436	0.583	0.52
SGMS2	5.8161754877536e-132	2.19103993770987	0.457	0.35
ZDHHC14	6.71403215965957e-132	1.79830786074188	0.479	0.362
KAT6B	8.4019024705591e-132	1.91127389828327	0.484	0.393
ORC2	1.01979727357766e-131	2.05627405142756	0.453	0.351
NAA35	1.29617277685155e-131	1.74659900362741	0.487	0.396
IREB2	2.40656787342343e-131	2.26349079412421	0.408	0.284
RFX7	3.196356323909e-131	2.34601294889297	0.385	0.244
FAM149A	3.6294457190764e-131	2.55711024188355	0.369	0.227
RNF115	4.57646419726591e-131	1.65023214754125	0.514	0.443
TRA2B	5.65002052847869e-131	1.28004423582837	0.531	0.445
FARP2	1.32565442904662e-130	1.97684194262421	0.422	0.296
ZNF19	2.31400777575171e-130	2.85304691295722	0.307	0.148
RYR2	2.9247479822458e-130	2.66899340528324	0.337	0.177
DANT2	3.52896418420018e-130	2.14988168812935	0.404	0.265
TCF20	5.147050126199e-130	2.24337210859634	0.41	0.281
NUTM2A-AS1	7.50103931761841e-130	1.86838191155233	0.47	0.376
SMURF2	1.02110324893294e-129	2.10532717529999	0.387	0.245
SLC25A46	1.26062936505115e-129	1.91224432659444	0.444	0.338
LINC00535	2.36191790656816e-129	2.72052330572795	0.335	0.18
PPP4R1	2.43955615167971e-129	2.31213162928448	0.361	0.217
TTC21B	2.72487367981396e-129	2.35824425979469	0.372	0.229
MED23	3.11715994540009e-129	2.46710035739779	0.382	0.247
BBX	4.20081974822321e-129	1.64922161658756	0.519	0.456
NBPF12	4.84581133451518e-129	2.69290241826355	0.32	0.167
TASOR	7.22128980193919e-129	1.95451394796575	0.437	0.323
TUBGCP3	8.5408495369604e-129	2.49584755286361	0.388	0.258
LINC01099	1.78840312537798e-128	2.42825594070526	0.498	0.38
FBXL2	2.1659117226593e-128	1.98501324090348	0.441	0.32
TSC22D2	4.44778612894607e-128	1.90287439418756	0.438	0.315
KIAA1109	5.1844601524667e-128	1.78573080488496	0.478	0.39
WDR60	1.03265151869183e-127	2.26651543749555	0.404	0.276
MAP3K4	1.66998070835872e-127	1.94357191793867	0.428	0.31
MLYCD	2.48016840701856e-127	2.70816734492724	0.353	0.21
AC053513.1	2.64275699378565e-127	2.91072991290533	0.282	0.125
ANKRD44	2.98914165902614e-127	2.48085991323382	0.339	0.187
CENPC	3.45212995590117e-127	1.9177400688977	0.452	0.349
PKP4	6.47194250528649e-127	2.35441703647517	0.374	0.236
AL359232.1	6.67723854621298e-127	3.09098742730212	0.272	0.114
ZRANB2	2.90704548039459e-126	1.11375763028549	0.563	0.502
RBBP6	3.79077029443413e-126	1.44089366088198	0.518	0.451
NFKB1	4.35882325850638e-126	2.40410854369887	0.362	0.217
RAB11A	5.41898745799508e-126	1.07307779405302	0.626	0.6
PPM1H	2.00353345956472e-125	1.89503586713635	0.47	0.368
TSTD3	2.54610138701947e-125	2.08116100170352	0.421	0.302
SEC63	2.75839482430535e-125	1.18739697062382	0.58	0.531
LENG8	3.12846805492257e-125	1.80056882844364	0.317	0.188
PSEN1	6.69940623088475e-125	2.19284444714037	0.379	0.246
RLF	7.72632973863821e-125	1.68184269619342	0.469	0.365
WDR37	1.62600712266526e-124	1.89712574868551	0.442	0.337
ARMH3	3.9392690975895e-124	2.16967469553444	0.405	0.274
POLA1	5.33139937833824e-124	2.64838817387963	0.348	0.206
BOD1L1	6.56770600138786e-124	1.67890665308639	0.488	0.411
RNF169	7.02279707097782e-124	2.23003931548083	0.405	0.281
ARHGEF10L	1.10442363000686e-123	2.6469337219129	0.333	0.188
UBXN2B	1.10541443274462e-123	2.26810131779707	0.38	0.247
STAU2	1.10978192694199e-123	1.84311911579289	0.482	0.397
IGSF11	2.07974386118986e-123	2.73262562301294	0.328	0.179
FAM160A1	2.11497032075061e-123	2.74583035614724	0.352	0.206
TASOR2	2.23462969449983e-123	1.58518495409075	0.519	0.455
JAKMIP2	2.26858086199491e-123	2.29853022443665	0.403	0.28
POGZ	2.35933891989313e-123	1.77154573296992	0.466	0.368
ZNF586	3.8667033550579e-123	2.23703374089115	0.392	0.263
TACC1	3.92390880565034e-123	1.59891438683571	0.471	0.379
INPP4A	7.29244196487155e-123	2.08566697446706	0.405	0.279
AP3S2	1.35372264044356e-122	2.06402673844122	0.443	0.343
AL133325.3	1.69152413995446e-122	3.29097594765734	0.27	0.122
LINC01578	1.69297094893127e-122	1.87088645192293	0.43	0.318
SIMC1	1.97901372720323e-122	2.65854347629151	0.344	0.203
AHCTF1	2.23836161514054e-122	1.80445219626948	0.462	0.372
PLXNA2	3.54632994755627e-122	2.36100352617216	0.395	0.266
GRIK2	3.6352741300792e-122	1.90229323750616	0.448	0.326
PKD1	4.36947141628617e-122	2.5608022498409	0.342	0.204
WNK1	5.81379692806613e-122	1.29374597292909	0.538	0.477
GLCCI1	6.78037399936981e-122	2.39705677057228	0.367	0.228
FARSB	7.33059824292606e-122	1.96474575821473	0.451	0.354
SEZ6L	8.70856087832909e-122	2.53485347005985	0.354	0.209
DNAH6	2.39362794279586e-121	3.36556793562606	0.266	0.115
EDARADD	4.62345760671384e-121	2.25868795339091	0.44	0.331
ATXN7	5.58102662445411e-121	2.44379223203923	0.343	0.202
EP400	6.23175884040314e-121	1.92342281791122	0.429	0.318
SPIN1	1.28967325964282e-120	1.63150188939008	0.492	0.418
PIGN	1.37420328367861e-120	2.09691259783284	0.407	0.291
AL731577.2	3.5449289320013e-120	2.31579937663752	0.291	0.136
BCLAF1	4.55527317147552e-120	1.3929776772512	0.516	0.451
RNF145	8.09933856809186e-120	1.89709761660934	0.454	0.364
USP33	1.28322588220031e-119	1.69686172166346	0.488	0.423
AGO2	1.54268389584131e-119	1.82087763352957	0.453	0.358
TBC1D9	2.5123077340885e-119	2.15601320920013	0.392	0.266
HUWE1	2.94115063444713e-119	1.41402831099581	0.515	0.456
BRWD3	3.50526668415559e-119	2.52653833417316	0.331	0.187
MAP4K4	9.13713871288899e-119	1.35299639885441	0.513	0.432
CCDC66	1.39981814481509e-118	2.13756818005325	0.419	0.309
RAD54L2	1.64518268331968e-118	2.33115217748619	0.359	0.227
CERS6	1.92102139703379e-118	1.8342459201717	0.489	0.41
HERC3	2.19124936801668e-118	2.39696548410081	0.365	0.235
PRKDC	2.47292788398487e-118	1.43968168150861	0.517	0.462
TLK2	2.95897994747937e-118	1.84696937346447	0.447	0.351
ELMO1	3.01450945840413e-118	2.1344543460104	0.462	0.356
AC008467.1	5.38087685874517e-118	2.33992819152476	0.372	0.234
SYNJ1	5.7635060471341e-118	2.37213414328853	0.371	0.244
MPP5	6.20380339409986e-118	1.96038190045569	0.438	0.34
NCKAP5	8.8686460636803e-118	2.70034670744496	0.287	0.134
TTLL5	1.13118428874912e-117	2.65279523634589	0.319	0.175
PDCD6IP	1.60586721819994e-117	1.42431043356335	0.508	0.447
ZNRF3	1.62740765217769e-117	2.85681740539683	0.3	0.155
RPAP2	1.76972147653724e-117	1.89420695256483	0.457	0.372
ATE1	1.86087992825856e-117	1.87660117679291	0.456	0.37
PCNX4	2.95291836669809e-117	1.6287213629694	0.475	0.385
NEK9	3.24470162057888e-117	2.41153383978784	0.372	0.248
APC	5.63907916985335e-117	1.67860152835749	0.49	0.418
SRP54	5.86295548399671e-117	1.07317421754681	0.594	0.551
PARD3B	6.45648189186834e-117	2.23275691662337	0.395	0.268
ANKFY1	7.13218281502545e-117	2.39492685578237	0.349	0.214
RAB21	8.83621349593788e-117	1.75057243049573	0.484	0.417
ODR4	9.20137533530009e-117	2.04172751517481	0.434	0.34
ZFYVE9	9.32228401753755e-117	2.03563868043716	0.44	0.345
RYBP	1.11087491264871e-116	1.48909210968344	0.511	0.447
ACSL3	1.8219677583098e-116	1.47956144167485	0.505	0.436
FLVCR1	2.32255421502226e-116	2.33411347785113	0.353	0.22
TSTD2	2.92234059465306e-116	2.43318774584964	0.378	0.257
ERCC6L2	3.1694218271023e-116	2.03997678327831	0.418	0.311
IPO9	4.34557417280516e-116	2.19469343194966	0.4	0.289
BRF1	4.39388268542655e-116	2.78016145770093	0.282	0.137
TMEM62	4.49709927519814e-116	2.8911807981519	0.292	0.149
TNNI3K	6.53753794382579e-116	2.72418726530672	0.299	0.152
LINC01138	6.84405401567562e-116	2.58260486515612	0.329	0.19
NDFIP2	8.99967637671268e-116	2.17043135667587	0.431	0.334
LCLAT1	9.42373977695141e-116	2.3501447252949	0.348	0.211
NECTIN3	1.22367210931572e-115	2.03180852711071	0.44	0.34
KCNH7	1.8579667619173e-115	2.70071870741772	0.345	0.202
INTU	7.23508736516302e-115	2.65681061690124	0.328	0.189
ENOX1	1.11297526058647e-114	3.1207364435991	0.279	0.132
DMXL2	1.20430661847766e-114	2.14478241056421	0.393	0.274
PLAGL1	2.84840609329437e-114	2.0610644632703	0.43	0.332
TRIT1	5.37252518897355e-114	2.56722679143357	0.32	0.183
KDM5D	6.00608212463419e-114	2.43910756686073	0.329	0.194
SPATA7	1.01926305873665e-113	2.22490067843606	0.398	0.285
SENP2	1.8772442062852e-113	2.08353471487363	0.398	0.283
PNPLA8	2.10945427031938e-113	1.53598028640775	0.529	0.471
IQCH	2.5725521481108e-113	2.58620147109931	0.35	0.218
PAXBP1	2.98268853406849e-113	1.86986731672951	0.428	0.327
ENO4	3.13257122730343e-113	2.34575801954399	0.31	0.167
MYCBP2-AS1	3.4271122455259e-113	2.73638248202582	0.281	0.133
PUM3	4.23274720116181e-113	1.45343330967961	0.514	0.461
PIK3R4	5.98684872847214e-113	2.70822922215648	0.319	0.186
RBL2	6.12758409457819e-113	2.20121440924633	0.373	0.25
SHOC2	1.2432335460777e-112	1.46600762056909	0.518	0.479
KLHL5	1.62634419425384e-112	2.16385874137565	0.401	0.294
ZNF736	2.30129464989844e-112	2.73043880475777	0.29	0.15
LINC02256	3.45256922829206e-112	2.5835200109776	0.379	0.268
ATP6V1H	3.65598051135055e-112	1.56315114620823	0.54	0.496
LMCD1-AS1	4.03263810269453e-112	1.80458317014426	0.431	0.309
RASAL2	4.28340834584643e-112	1.84541651833625	0.458	0.354
ZDHHC20	5.17704799976858e-112	2.19376126502666	0.395	0.282
SOBP	8.44691933741102e-112	1.64680475288215	0.468	0.372
MAP3K14	8.47628659886006e-112	2.75628963416619	0.325	0.191
TBC1D23	1.02685356144874e-111	2.01220033970669	0.42	0.321
SUSD1	1.33442632368988e-111	2.35505406677524	0.353	0.224
ANKRD36	1.8212534527454e-111	2.41913636719699	0.341	0.207
DCP1A	2.20113400291657e-111	1.81142336800304	0.456	0.375
SUCLA2	3.7566379816708e-111	1.77688301612396	0.484	0.428
NSD3	4.20188057118618e-111	1.29189200759895	0.54	0.504
SS18	4.51789403032585e-111	1.71766819755192	0.448	0.362
BRD4	6.85924405192371e-111	1.50632979406797	0.502	0.444
ILKAP	3.28514773319507e-110	1.93566342480695	0.418	0.314
SLC30A8	3.40060259824514e-110	1.63120428297008	0.536	0.455
CCNL2	5.39865121589986e-110	1.78043455671903	0.378	0.263
PPP4R3A	6.11302672543464e-110	1.60025432321949	0.474	0.405
WDR59	7.93801444506402e-110	1.97166797596945	0.404	0.294
CAB39	1.109162317249e-109	1.9903908758796	0.413	0.309
BBS9	1.24162159123546e-109	1.84563927058264	0.454	0.36
TCF4	1.59947119074704e-109	1.62502659226037	0.378	0.246
DGCR2	2.24631753093058e-109	1.93913306008537	0.401	0.287
FBXO38	2.42302891388303e-109	2.43751730930949	0.337	0.209
KRIT1	3.21802298983281e-109	1.73684795874794	0.463	0.395
RTTN	5.00668648528797e-109	2.77834427886869	0.308	0.172
PBRM1	6.4358348916966e-109	1.33839176603668	0.527	0.471
CACUL1	1.15897784640995e-108	1.78344277480415	0.463	0.395
SLC44A5	5.56751921290533e-108	2.87341916852614	0.278	0.134
MYSM1	2.20877422400132e-107	1.8804753590111	0.399	0.292
BAZ1B	4.01211156609269e-107	1.58078890192697	0.488	0.432
NSD2	5.29010469952728e-107	1.94739508055817	0.406	0.298
PWRN1	6.41523993438728e-107	2.76918165254613	0.323	0.19
RALGAPB	9.83646833035992e-107	1.91770105208108	0.407	0.304
MDN1	1.84113045877786e-106	2.20595332330531	0.371	0.254
ADNP2	2.38575775177111e-106	2.65160768882838	0.301	0.167
SCN8A	3.88166560292591e-106	2.42374808113846	0.338	0.206
EFHC1	4.00918878477336e-106	2.21727133867096	0.39	0.282
MBTPS1	4.29659097296675e-106	1.77556618184315	0.445	0.366
EPC2	4.55732772849482e-106	1.91740264589521	0.427	0.335
FAM222B	4.73866778842048e-106	2.03043551788533	0.431	0.34
TEX9	5.8496054793892e-106	2.58101984291994	0.33	0.202
ARHGEF28	6.8527904962892e-106	2.36536180519065	0.328	0.198
ABAT	1.30354442094102e-105	2.58735336832957	0.331	0.204
ZNF462	1.80810978199346e-105	2.16229633740938	0.398	0.289
PRKD3	1.95690657449741e-105	2.20047545979883	0.361	0.241
IGF2BP2	4.22920883821558e-105	2.38675527570155	0.286	0.145
MPDZ	1.59558805498108e-104	2.13138209465402	0.38	0.265
SUSD4	1.79274010579967e-104	2.1733930605845	0.413	0.319
LRFN2	2.14102108214005e-104	1.66301985248256	0.411	0.288
UNC13A	3.67247878488802e-104	1.44710245652563	0.491	0.417
BICDL1	8.5819475388498e-104	2.08361055470916	0.367	0.25
ABL2	9.2601083193933e-104	1.82203645347219	0.417	0.317
FBXL4	9.74639791029205e-104	2.03323520274367	0.387	0.277
UHRF1BP1L	1.02373786251761e-103	1.95513012012097	0.432	0.346
NSRP1	1.36417384612297e-103	1.01702030300174	0.575	0.545
NEK11	2.3178842394061e-103	2.5571824081881	0.322	0.191
CARS	2.85610927497243e-103	1.88155883097228	0.413	0.316
NPHP3	2.95282052951046e-103	2.01131129875286	0.398	0.3
PPP3CC	3.81013815306308e-103	1.64928631272173	0.443	0.352
AHCYL2	4.25296111682145e-103	1.74929925889827	0.45	0.364
LRMDA	5.01001767607854e-103	1.88710086239671	0.442	0.348
ORC3	5.19785369323847e-103	1.55542398310774	0.488	0.436
ST8SIA3	5.47215974194484e-103	2.5605733073647	0.346	0.232
RC3H2	5.91231521781438e-103	1.74804649806114	0.438	0.359
NR2C1	5.98737982801925e-103	2.46100994627702	0.347	0.229
CD2AP	1.04647630993574e-102	1.42273090964225	0.496	0.445
SCFD2	1.09119345725021e-102	1.79814756940525	0.445	0.356
PFKFB2	1.15938151552928e-102	1.57634151914475	0.473	0.402
LINC00907	1.2739985910416e-102	2.61583124898241	0.288	0.151
NINL	1.47670144752721e-102	2.37346466489753	0.34	0.217
LINC02340	2.03105653191229e-102	2.11887794984653	0.407	0.313
GOLPH3	6.63116171796777e-102	1.54990610190644	0.468	0.396
NAA16	1.16778194961686e-101	2.2227470495459	0.332	0.207
DLEU2	1.74612463276457e-101	1.26443690751677	0.508	0.436
WDR11	1.82420071945745e-101	2.15689726789379	0.373	0.268
SNED1	2.33486753921263e-101	2.24490320921762	0.371	0.257
GALK2	4.23643053089889e-101	1.54176388001149	0.478	0.411
DEUP1	9.9290912055374e-101	2.25797071084334	0.379	0.271
NAA15	1.29567667709979e-100	1.67250431259864	0.453	0.38
AC138150.1	1.41836849225737e-100	2.24137373494835	0.321	0.192
COG7	2.43961902135116e-100	2.30086261937208	0.356	0.24
ACVR2A	6.12997127429419e-100	2.63600192906345	0.309	0.181
MYO5C	6.45635124296869e-100	2.42478627089477	0.314	0.192
PHYHIPL	1.29090703953026e-99	2.46360721225729	0.37	0.266
GAB2	1.41871066076609e-99	1.97891770556139	0.385	0.278
SEC16A	2.19648620912579e-99	1.98710642105847	0.38	0.28
EXOC1	2.83157578172663e-99	1.67381906892464	0.47	0.422
MROH1	2.84067024023706e-99	1.87553541193473	0.402	0.303
ZNF141	4.99955810839057e-99	2.10168368071357	0.369	0.26
RPH3AL	7.21830113633935e-99	1.87107608725629	0.443	0.361
LDLRAD3	7.50814108058543e-99	2.15768253960848	0.357	0.239
TMEM161B	1.10856417415769e-98	2.47554220589293	0.341	0.226
MCM9	1.21460489067565e-98	2.64114572396471	0.321	0.198
SYNE1	1.29284309778005e-98	2.11169108149026	0.399	0.299
EPC1	1.51032641189484e-98	1.32718931778605	0.493	0.44
AAGAB	2.20667237684803e-98	2.0496241161374	0.399	0.307
EIF2AK3	2.94327016587464e-98	2.00689777590409	0.391	0.283
DDX31	3.74910689587505e-98	2.32070693911212	0.367	0.263
IFT74	3.92356319550255e-98	1.93551240200718	0.418	0.336
CASC4	4.55407131967486e-98	1.33851393236123	0.524	0.491
AQR	4.55742032092807e-98	1.99681711736439	0.417	0.336
TMEM181	6.36559755472192e-98	1.69755243422814	0.439	0.366
EMSY	1.0633814744054e-97	2.04178242541977	0.37	0.26
TSHZ1	1.45027099463065e-97	2.15378577893715	0.362	0.25
UBA6	1.80696028192649e-97	1.77727936554936	0.431	0.356
TENM4	1.81745076301891e-97	2.07185122033097	0.291	0.154
ZSWIM5	1.97713892868989e-97	2.06008674765121	0.383	0.276
PIR	2.80228564314112e-97	2.03131988155198	0.45	0.384
CBWD2	3.69585590054946e-97	2.50245276403087	0.336	0.221
DNAJC1	4.43597159082863e-97	1.21648169540309	0.55	0.518
SRPK1	5.16556699699785e-97	1.94705992739128	0.418	0.338
CFAP221	5.57960371105823e-97	2.88296024652224	0.291	0.166
POLR3A	6.30392796339118e-97	2.22701618208887	0.362	0.257
LINC01473	1.0469649564133e-96	1.50962442505074	0.504	0.437
RHOBTB1	1.12719690022803e-96	2.5379868636539	0.335	0.217
CFAP44	1.36621226801682e-96	2.72477992202009	0.3	0.175
C1GALT1	1.85224372404738e-96	1.7568369940265	0.453	0.394
ANGEL2	2.68569393353601e-96	2.26198381275371	0.347	0.24
RCAN2	2.93545320907118e-96	1.71067382099034	0.482	0.425
EPB41	4.26200562860607e-96	1.67569523658127	0.462	0.4
INPP5B	4.30635022428534e-96	2.27332109382334	0.348	0.237
STARD13	1.17092469822508e-95	1.78778438590121	0.339	0.215
ICE1	1.38926848797673e-95	1.73443015662012	0.452	0.392
RARS2	1.45176106505127e-95	1.53903197845761	0.47	0.414
LEMD2	1.45358433881173e-95	2.42576365446266	0.302	0.183
SPEN	2.51309610666338e-95	1.54447275615537	0.461	0.402
NRG3	3.63326552314398e-95	2.58137459093891	0.298	0.165
ZNF420	4.31847018557506e-95	2.64467733176793	0.328	0.214
TMEM150C	5.05523722287167e-95	2.45445283462346	0.361	0.256
LEKR1	5.48873454308545e-95	3.01605774787843	0.267	0.14
ZNF506	5.73140345587997e-95	1.78715085235581	0.421	0.343
ST5	5.83572865936545e-95	2.40571686587912	0.301	0.177
CSRNP3	6.16822849325639e-95	1.99306452878914	0.398	0.305
YY1AP1	1.14454700548987e-94	1.99590317753764	0.384	0.286
PDE3B	1.16248066494896e-94	1.91484046274087	0.405	0.299
FAM169A	1.71045661928114e-94	2.21959200903013	0.342	0.226
MAN1A2	1.96132898699856e-94	1.1105287884784	0.567	0.537
CDC73	2.75505649730853e-94	1.53146778982087	0.48	0.435
ZNRF2	2.88620766731449e-94	2.29260333451118	0.357	0.252
CEP95	3.46855801288006e-94	1.953969928304	0.387	0.29
CWF19L2	3.58192196393552e-94	1.79490542431052	0.435	0.367
POT1	4.10206873294386e-94	2.24009961098606	0.349	0.239
GALNT11	8.79187312850407e-94	1.68953289972534	0.449	0.389
ACAD11	9.13523728896542e-94	2.08170228137963	0.377	0.275
MCCC1	9.66223881389405e-94	2.32212755338467	0.343	0.236
KIAA1211	1.02789733594624e-93	2.20657975707269	0.36	0.249
LINC01376	1.08645079089001e-93	1.78339493655076	0.433	0.35
LINC02762	2.11851695275901e-93	2.88449498131453	0.253	0.125
PDE7B	2.62296615687693e-93	3.00959631838479	0.264	0.136
LARP4B	3.10903548793333e-93	1.71574324952975	0.412	0.326
LCORL	3.5097066568193e-93	1.66650305538678	0.472	0.415
TRAF3	4.7579577459972e-93	2.19043016371327	0.331	0.214
SMAD4	5.38969427013899e-93	1.70483110881452	0.437	0.371
ELAVL4	1.26920251451866e-92	1.73851806876832	0.449	0.379
DENND2A	1.31951478918565e-92	2.87337177551537	0.254	0.126
STT3B	1.37130123125724e-92	1.68371361218662	0.449	0.386
DLG5	2.03431467295762e-92	2.17563017872911	0.35	0.246
MTREX	2.34642337611664e-92	1.54360549913939	0.471	0.419
QRICH1	2.9073535814125e-92	1.98343547964203	0.355	0.251
RALYL	4.19867796113667e-92	2.62495251843392	0.326	0.204
PPP3CA	5.2606497298813e-92	1.75318203160989	0.433	0.356
SGPP2	6.7381896377325e-92	1.81418095521084	0.411	0.323
THADA	8.39016690672178e-92	1.90954668801754	0.42	0.34
MOB1B	8.66177706650385e-92	1.40707870626305	0.482	0.418
ABCC5	1.20812962304759e-91	2.4215729598182	0.292	0.169
PHTF1	1.30322628448068e-91	2.41280068656357	0.319	0.206
RNF180	1.35511815395188e-91	2.24286528546253	0.361	0.256
PPP3R1	3.42897597252564e-91	1.57031350864416	0.451	0.385
RAB11FIP3	6.67285468682342e-91	2.21857089738761	0.344	0.236
UIMC1	8.53336540099594e-91	1.49943845271914	0.459	0.401
ZDHHC13	1.5455017464074e-90	2.18070654157888	0.356	0.255
MBD1	2.25154593603801e-90	1.96650931428535	0.359	0.262
MARCH1	5.09333575213165e-90	2.61003224557767	0.342	0.218
CDH18	5.54977860321687e-90	2.76851738293654	0.296	0.169
LARS2	6.40427459206004e-90	2.90926393066701	0.262	0.14
AP002336.2	8.90901211925194e-90	2.52971860881302	0.312	0.202
AF117829.1	1.21121551700739e-89	2.2731509142527	0.326	0.213
JAK2	1.54458870189745e-89	2.60063746526005	0.306	0.192
RHOBTB3	1.55071584193706e-89	1.42599603952804	0.531	0.495
MCM3AP	1.96119040718052e-89	2.08891558051238	0.351	0.252
ZC3H12C	2.21570966111445e-89	1.96413177203822	0.342	0.228
ATAD1	3.79313820221921e-89	1.51174601267274	0.464	0.421
ABHD3	4.38865906793436e-89	1.44624759909629	0.535	0.485
HEATR5B	6.41689463378273e-89	1.85576047102258	0.406	0.329
WAPL	7.07135975399985e-89	1.56173427347083	0.458	0.411
FBXO31	2.05879489489689e-88	2.33292602715805	0.31	0.201
CREBBP	2.59869614498253e-88	1.66456950673702	0.401	0.313
NAALADL2	3.01935411307377e-88	2.00904314869304	0.399	0.308
SH3GL2	6.10515152817447e-88	1.47040612363309	0.5	0.459
PTCD3	8.44480057859617e-88	2.08743729000347	0.377	0.291
FSTL4	8.82091252340918e-88	2.10802743036159	0.281	0.155
ARHGAP17	1.6486251193334e-87	2.40485600908333	0.29	0.172
ANKRD36C	1.87728888918929e-87	2.1063843461934	0.286	0.174
SECISBP2L	1.91019542315046e-87	1.76438178725379	0.419	0.355
SMAP1	2.32486378963649e-87	1.2345491350764	0.531	0.521
FUBP1	3.31874750250199e-87	1.3249953575447	0.464	0.406
AACS	5.20585050097952e-87	1.92304162765386	0.406	0.332
LRP6	5.47313917259466e-87	2.20913835233068	0.344	0.242
GCK	1.23763080933904e-86	3.07255232507406	0.254	0.138
NEAT1	1.26508130291056e-86	2.10991684473718	0.621	0.66
GCLM	1.89159637798532e-86	1.0552503566664	0.574	0.541
ABCD3	3.41334784768188e-86	1.83821917824376	0.417	0.355
ZNF100	7.88632277553616e-86	2.74138694736726	0.266	0.151
LRRC1	8.18544903530428e-86	2.053224565777	0.377	0.287
PPWD1	8.49576801873052e-86	2.12452535620731	0.353	0.257
NDUFA10	1.25254358906488e-85	1.44924377096061	0.465	0.426
CEP295	1.26936559052588e-85	2.3318942767337	0.324	0.214
AC245297.3	1.28528687895593e-85	1.88078557708113	0.388	0.3
ADNP	1.33856758516855e-85	1.81853781696595	0.409	0.338
ZNF621	1.37912412213037e-85	2.46842400742994	0.283	0.166
PLEKHA5	1.45192733042094e-85	2.07889324224814	0.408	0.334
STX16	1.52407433196576e-85	1.67177514875458	0.411	0.339
NCBP1	1.69899431018325e-85	2.32824953809708	0.327	0.224
ZNF385D-AS2	1.74984525224034e-85	2.43085364730023	0.287	0.169
ACSL1	1.97238565745067e-85	1.88721487576811	0.406	0.333
CLCN6	1.98129015972272e-85	2.30296036996419	0.301	0.191
RREB1	2.69302071387482e-85	1.92310647347076	0.383	0.297
PTPRK	3.96774018554774e-85	1.94641206584355	0.388	0.3
SRRM3	4.53850346993899e-85	2.22879450262435	0.336	0.232
RASSF8-AS1	6.99774681831438e-85	2.51953905675959	0.333	0.233
SPPL2A	9.26921392419528e-85	1.73571320877194	0.454	0.41
TMEM164	1.45488529103469e-84	2.56900879527123	0.273	0.153
CBLB	1.49759223361247e-84	1.7821245966689	0.384	0.292
IMMP2L	2.59621908297103e-84	1.02347561793863	0.582	0.531
PDE5A	5.39246637203881e-84	1.84769273307536	0.393	0.31
HADH	9.37162252541796e-84	1.07830414309806	0.64	0.634
WWP2	9.90769817251736e-84	2.30545075814837	0.327	0.223
ADGRL1	1.01517487322249e-83	2.65925218900445	0.264	0.148
IDE	1.72118870580516e-83	1.89421443252508	0.374	0.283
FAN1	1.85663918006493e-83	2.18106543063403	0.353	0.263
RPS6KB1	2.59738108369586e-83	1.93690081328965	0.355	0.259
RAB40C	2.74384458028739e-83	2.79324701961787	0.261	0.146
TPST1	3.82807755982393e-83	1.77024402401137	0.425	0.354
FARP1	4.27436803352013e-83	1.80529619017862	0.391	0.306
LEMD3	5.81924887488216e-83	1.98044502777102	0.354	0.259
FZD6	6.8731013346507e-83	2.19396230378511	0.329	0.229
WWC1	7.55262926522232e-83	2.45130667587676	0.257	0.138
EEPD1	1.35005566968134e-82	2.21487326477025	0.341	0.239
FNIP2	2.92959656995807e-82	1.35389188056589	0.552	0.494
PRKRIP1	3.14704460368668e-82	1.69965434268638	0.441	0.392
DOCK9	3.24892523875435e-82	1.9911525862043	0.351	0.254
RNMT	3.92589702125557e-82	1.3250650765467	0.495	0.466
ZNF518A	4.44030209199695e-82	1.71766932413871	0.427	0.366
NUP205	4.63371334197273e-82	2.37727402065982	0.286	0.174
RAB18	4.96243451066339e-82	1.25897596328131	0.529	0.514
GAS2	5.99804998654108e-82	2.23741236952214	0.33	0.228
AKAP10	6.66527280357746e-82	1.93070989687421	0.368	0.279
DNMT3A	7.93720293643239e-82	2.12293569156106	0.352	0.257
RAI1	8.93915273869839e-82	2.07603857134914	0.342	0.245
VRK2	9.97684326831389e-82	1.73824702173298	0.416	0.352
AC009126.1	1.28289584357626e-81	2.78900341522212	0.264	0.148
RSPRY1	1.40259786012754e-81	1.97026913699985	0.391	0.321
TMEM232	1.59190073542307e-81	2.43436868414516	0.346	0.247
INTS2	1.61653730621602e-81	2.59645753085699	0.25	0.136
ATP2C1	2.45795057004101e-81	1.71299737990564	0.426	0.368
ARMH4	2.81703490359631e-81	2.01972952154575	0.357	0.264
EYA3	3.39513582232718e-81	1.94842726583464	0.388	0.311
AL645568.1	6.05378443216761e-81	2.26003149416127	0.331	0.228
C6orf62	7.25480301554305e-81	1.34142648569871	0.448	0.394
RNF150	8.61844434279344e-81	2.13022405994125	0.36	0.263
FUT8	8.67140876187817e-81	2.27925548223266	0.343	0.245
GNB1	9.11423339826753e-81	1.05514433262459	0.563	0.561
TUBGCP5	9.67695581847581e-81	2.34829569982942	0.328	0.235
PDE10A	1.90733453427982e-80	1.62939446079457	0.403	0.298
SH3PXD2A	2.00623131141658e-80	1.96007349860666	0.364	0.275
PACRGL	3.24151529305419e-80	2.10829204277097	0.336	0.236
UBP1	3.26783297299499e-80	2.11278063327504	0.317	0.213
FBXL13	4.2622940617626e-80	2.59413872171219	0.262	0.148
GIPR	4.53235363139038e-80	2.48751389298089	0.258	0.144
UGGT1	5.22596882100966e-80	2.04446883562668	0.36	0.274
ZBTB43	6.15413887221716e-80	1.96616248634975	0.368	0.281
LHFPL4	6.36183573790416e-80	2.27697671646867	0.352	0.262
NCOR2	1.02723950736807e-79	1.28412358772292	0.474	0.423
ATL2	2.42851166393191e-79	2.00171296105553	0.352	0.262
CAMK2B	2.47201493011532e-79	2.2188321734986	0.338	0.244
CNTRL	2.55879101576368e-79	2.51200942150066	0.306	0.203
SCAMP1	2.61216728043776e-79	1.62950283706883	0.443	0.404
PAN2	2.64998979873423e-79	1.99445110708069	0.295	0.189
YIPF4	2.71841496246804e-79	1.54180419485582	0.44	0.394
TNRC6C	3.31265777062428e-79	2.03246523482116	0.372	0.289
CMSS1	3.3427475833299e-79	1.74264636378102	0.455	0.416
AIG1	5.2071814592996e-79	1.4199491505764	0.493	0.473
EPS15L1	1.02444697514986e-78	2.1446221256809	0.319	0.217
AL033504.1	1.60301959124991e-78	2.72589189492659	0.255	0.142
PRDM2	1.77564940091677e-78	1.50472512369378	0.428	0.366
CASD1	2.08411334959331e-78	1.88952724808966	0.384	0.309
PIGL	2.19632976867072e-78	2.09029494887865	0.362	0.279
CHIC1	3.03282087807216e-78	2.39487867901218	0.311	0.211
ZCCHC2	3.29965969470853e-78	2.24017802115624	0.357	0.271
SMARCA2	4.53040109786669e-78	1.41366176568545	0.459	0.418
STK3	5.02345148182632e-78	1.70805330112511	0.421	0.359
USP20	5.33748023279802e-78	2.46728638309786	0.264	0.153
AGPAT3	6.19798120013009e-78	2.0829286398124	0.344	0.253
RETREG1	7.15745370613758e-78	1.8199492694149	0.448	0.399
OSBPL2	8.54545408770629e-78	2.0741193308381	0.325	0.233
SYBU	9.40074390883862e-78	1.99135233619363	0.399	0.336
RASA1	1.07373041654236e-77	1.62353821612937	0.415	0.35
KANSL1L	1.19586257449466e-77	1.44846701016398	0.418	0.347
NAPG	1.30074141885409e-77	1.51414666555898	0.446	0.401
PLPP1	1.4751576972164e-77	1.95953525519762	0.279	0.167
ESYT2	1.62851781256397e-77	2.07772417973302	0.358	0.275
FLNB	1.83566605556812e-77	1.91343684789189	0.384	0.31
CCNY	2.17047213189215e-77	1.30876232685882	0.471	0.428
CNOT1	2.91663083936833e-77	1.47009804916375	0.44	0.394
SEC23IP	3.61172978095712e-77	1.80563037314983	0.39	0.316
CTNNA2	3.78261392314762e-77	1.37575173346324	0.478	0.394
DCAF6	3.92690994575512e-77	1.95750819704965	0.355	0.27
ACVR1	4.12235106459369e-77	1.69868491886896	0.419	0.354
COBL	8.30246414273861e-77	2.40947157762933	0.298	0.191
NEDD4L	9.85637944880201e-77	2.1895723898968	0.43	0.368
ARL17A	1.09773517720789e-76	2.19910851854042	0.314	0.216
RNF19A	1.31206166514153e-76	1.69158787838858	0.41	0.353
TBRG1	1.63105433749811e-76	1.69366358559764	0.432	0.391
ZMYND8	2.12088120120992e-76	1.80362381908092	0.409	0.347
APTX	2.2898312096836e-76	1.59227576213886	0.458	0.421
CTDSPL	2.88038514804581e-76	2.09789049111101	0.368	0.288
DTNB	3.50023994379988e-76	2.08820423170851	0.359	0.275
ZNF875	4.01299855841016e-76	2.0536708681436	0.335	0.247
HSPA12A	4.86582518438275e-76	2.37801402661523	0.292	0.188
TBC1D15	6.40334851933222e-76	1.3948485987807	0.449	0.396
SFI1	7.06006687515408e-76	2.39063254124521	0.286	0.182
PPP1R13B	7.27172916750615e-76	1.66430849961984	0.335	0.236
ZNF782	9.01719339404186e-76	2.34774807686993	0.292	0.189
ASXL1	9.39082774343928e-76	1.35901649655008	0.402	0.328
SMARCC1	1.57913497661394e-75	1.61935846953858	0.428	0.382
UBE2E3	3.02825829334059e-75	1.73420131166629	0.434	0.393
STX18	3.41614097736552e-75	1.94192678768312	0.376	0.303
NRIP1	3.57004560334011e-75	1.7468744388765	0.423	0.364
CTDSPL2	3.86316308663109e-75	1.57893007808298	0.424	0.372
MTA3	6.99337415013512e-75	2.01914608039616	0.36	0.278
STXBP4	2.08846595751545e-74	2.32853272934631	0.302	0.202
COPA	2.30129733552886e-74	1.19929279896357	0.492	0.466
IQSEC1	2.49516338290745e-74	1.67176860270994	0.379	0.299
GAK	2.70595011837468e-74	1.79465020885936	0.369	0.29
LYST	3.1103090811544e-74	1.3722492588581	0.463	0.42
KIF26B	4.84322562859601e-74	2.20534803051941	0.262	0.147
POLR2J3	4.95003373070286e-74	1.87510204620045	0.361	0.28
STX1A	5.13149259650448e-74	1.14789048998828	0.482	0.45
KLHL24	6.57555289563888e-74	1.69458143897536	0.375	0.294
GOSR1	1.12434705342887e-73	1.30697972804542	0.49	0.485
LINC01184	1.40371578329672e-73	2.00949829538688	0.39	0.327
POLR1A	1.53287133323088e-73	2.46345573453672	0.301	0.206
HDGFL3	2.04194538824729e-73	1.47113518887297	0.438	0.394
CNKSR3	2.09188646158814e-73	1.94728908995014	0.336	0.242
SACM1L	3.25591924068949e-73	1.8409466290857	0.363	0.288
ZNF708	4.84892287961818e-73	2.23409825641965	0.329	0.242
CMTM8	5.62587307223262e-73	1.24792179127912	0.52	0.505
ZFP30	5.63370332683672e-73	2.53863565179162	0.261	0.157
TBK1	1.01211734377112e-72	1.72220839846096	0.406	0.349
USP40	1.25562462742499e-72	1.99972811557961	0.362	0.285
NIN	3.00088452149301e-72	2.28197822966651	0.282	0.179
HIBADH	3.00447192487754e-72	1.88348580307239	0.406	0.353
SLC25A27	3.47572347604251e-72	2.05099435869104	0.34	0.255
SUSD6	3.66718754816351e-72	1.79212527003172	0.376	0.302
GNG2	3.75201495515574e-72	1.80724455016831	0.405	0.342
SEC22A	6.95172794326104e-72	1.74874419029421	0.406	0.347
NUP153	8.06019952910083e-72	1.79493446446298	0.379	0.31
SLC4A8	8.36041347498844e-72	2.35623097373747	0.262	0.156
PITPNM2	1.38236370070254e-71	2.20543311950418	0.302	0.205
DPP8	1.48170017030749e-71	1.91115863664867	0.356	0.28
MBTD1	1.5152581547264e-71	2.07661980707011	0.315	0.222
PGAP1	1.5898301978499e-71	2.27240182922966	0.295	0.198
PEX14	1.72919464748407e-71	2.08567798621166	0.343	0.262
PLXNB2	1.7419251365338e-71	2.222412920474	0.253	0.157
CCDC18-AS1	2.8271899782685e-71	1.34282710601392	0.458	0.413
KCND3	3.60630343977798e-71	2.37068066774031	0.295	0.197
DYNC2LI1	3.93261592320486e-71	1.75048217525842	0.421	0.379
UTRN	4.02944420154493e-71	1.60608193386182	0.393	0.319
EEFSEC	4.10068484939503e-71	2.45803647211464	0.307	0.215
SMARCAD1	5.0789698908881e-71	1.8846494884033	0.369	0.303
LRRC37B	6.1146338524762e-71	2.35921249774438	0.265	0.163
CEP83	6.43056827323369e-71	2.22226582615966	0.354	0.276
ACTR3B	8.02655130723059e-71	2.27413431419239	0.321	0.234
GALNT2	8.22612668236636e-71	2.10008341759471	0.316	0.224
FNBP1L	9.48644985684127e-71	1.27505832302334	0.494	0.48
CEP192	9.89502180101525e-71	2.121445345115	0.333	0.247
UBQLN1	1.03066453897523e-70	1.26588923123566	0.479	0.461
USP14	1.41431392907245e-70	1.15976024327875	0.495	0.492
IQCG	1.48804689428959e-70	2.64530359400813	0.259	0.158
GPBP1	2.11013823676311e-70	1.10063807927145	0.517	0.509
MTOR	2.37293250532708e-70	2.18512735086685	0.329	0.245
CNOT6L	2.4294583196301e-70	2.20807751718334	0.337	0.256
PPL	2.84728402934639e-70	1.92810568744752	0.391	0.332
RNPC3	3.5211461604068e-70	1.97277988514895	0.326	0.238
PCSK7	6.34166894863712e-70	2.16175485454558	0.305	0.216
NAV1	1.39058318551995e-69	1.48178262401441	0.417	0.355
EFCAB2	1.41696737894072e-69	2.25750342570864	0.34	0.26
TRAPPC11	3.67278524666863e-69	2.03879001630315	0.345	0.27
BICRAL	3.76931867078675e-69	1.52019719766591	0.416	0.358
RASGEF1B	6.7134819378636e-69	1.59193604940749	0.311	0.214
NUP214	7.093355662629e-69	1.8318060922276	0.372	0.306
MYH14	7.86897350731584e-69	1.67328990293768	0.407	0.356
KLHL42	8.15268000447251e-69	1.2099682953631	0.472	0.441
ZNF652	1.08240169780335e-68	1.7492429532624	0.413	0.372
FBXL5	1.34691538052749e-68	1.67140256599844	0.409	0.363
NPHP1	1.6157721307794e-68	2.71013217850165	0.25	0.151
DENND1B	1.75753563079866e-68	2.3442903670553	0.271	0.179
DYNC1H1	2.16649761333246e-68	1.00831752457445	0.511	0.495
L3MBTL4	2.29435090717004e-68	2.29242384229642	0.294	0.198
KPNA6	3.51501716798827e-68	1.63739202942549	0.431	0.4
LPXN	4.40593072043781e-68	2.33872941688322	0.254	0.153
UBN2	4.55088798391555e-68	1.67628619468882	0.402	0.344
USP10	4.66704255158691e-68	1.7680257185925	0.369	0.299
CCDC93	4.72049461199573e-68	1.6168789541287	0.41	0.362
MACROD2	5.58363312383667e-68	1.13100000945167	0.548	0.512
USP48	6.31340018501627e-68	1.26497773746985	0.468	0.452
GPR137B	6.38505608304243e-68	1.95802106537913	0.354	0.276
RSF1	6.72282062886221e-68	1.14644130376702	0.494	0.483
SNX4	9.82941093853296e-68	1.5226060444661	0.423	0.382
LINC00513	1.03200016076846e-67	1.88276661210874	0.292	0.193
ERP44	1.25550509550349e-67	1.16009077073277	0.519	0.511
KIF13B	1.42348329418022e-67	1.90902463134342	0.364	0.296
LINC01006	2.06379460340982e-67	2.20121877408604	0.307	0.217
CPSF7	2.43171127048843e-67	1.7542791747997	0.357	0.288
EDIL3	3.18128917623624e-67	1.81593429871271	0.437	0.382
SLC25A26	3.56651041871887e-67	2.07932551119687	0.347	0.273
SLC22A15	3.58521052366125e-67	2.09706647480453	0.334	0.253
ZNF26	3.90105278552769e-67	2.11191801787308	0.302	0.209
USP16	3.99701935782842e-67	1.35539086221495	0.451	0.429
EYS	4.65516144280863e-67	1.87062002290867	0.269	0.164
WDFY1	4.79265859545435e-67	1.92299002531927	0.353	0.282
SPATA6	5.58465726336598e-67	2.13258623444126	0.301	0.207
DHX15	6.73604415761497e-67	1.50721426831024	0.418	0.383
GRIA3	6.77117179036647e-67	1.73674902726432	0.388	0.317
ARMCX4	1.05961628798957e-66	1.78494239223658	0.378	0.316
ZNF197	1.15758124902316e-66	2.18606321802375	0.337	0.264
VPS35L	1.18058210958642e-66	2.25364486624619	0.302	0.214
SPTBN4	2.13568018306202e-66	1.85392545985728	0.375	0.309
RCAN3	2.28022823487048e-66	1.55208640457306	0.437	0.397
EEA1	3.43784265942371e-66	1.41878908922853	0.459	0.441
LRRFIP1	3.66246803626572e-66	1.22427416919793	0.501	0.481
SUZ12	4.23838767047979e-66	1.50971043646457	0.428	0.397
CCPG1	4.37705718080656e-66	1.04941270196327	0.501	0.49
PPP3CB	4.84856890646266e-66	1.36230101154171	0.462	0.443
EPN2	8.02254587944114e-66	1.84116073187012	0.375	0.315
PISD	1.03624513481477e-65	1.91607723968947	0.325	0.245
GTPBP10	1.17864739941517e-65	2.05230343616181	0.343	0.274
USP32	1.33335361668138e-65	1.72422469460074	0.39	0.334
CRMP1	1.4021936222909e-65	1.61978253424263	0.417	0.379
MLXIPL	1.42390729069116e-65	1.62215625262647	0.369	0.295
MPHOSPH9	1.53233481531481e-65	1.91697068518102	0.345	0.27
OTUD7B	1.71605528443029e-65	1.8830448408766	0.335	0.254
NR2C2	2.26951859881919e-65	1.70901835426366	0.353	0.281
KANTR	2.30360515032056e-65	1.97074286038793	0.362	0.294
ARHGAP24	2.37766624353024e-65	2.24396322013624	0.293	0.2
MAP3K3	2.64276786297682e-65	2.39658573321654	0.253	0.157
ALKBH1	2.7707029080108e-65	2.65936594469358	0.253	0.157
FRS2	2.98448230748404e-65	1.77576123269176	0.389	0.332
CIR1	4.54352486209074e-65	1.31397011697651	0.473	0.469
NSUN6	4.61209224874174e-65	1.57558296523979	0.403	0.348
GDAP2	6.26338691196478e-65	2.02085885707282	0.344	0.273
TTC13	1.16628799148735e-64	2.22174564784908	0.265	0.17
NOL10	1.22932908171787e-64	1.71365154258887	0.391	0.338
ASCC1	2.00776805752726e-64	2.04704795229887	0.355	0.288
CERKL	3.52358285506661e-64	2.28713350500152	0.309	0.223
AQP4-AS1	5.81715112922558e-64	1.87364956490532	0.287	0.188
TUT7	7.83521622596606e-64	1.61368170974582	0.377	0.317
DCDC2	7.97704207665655e-64	2.17379639686484	0.326	0.249
CBWD5	1.41901162792145e-63	2.35467161759491	0.269	0.176
SHLD2	1.44463631527097e-63	1.88371031142402	0.371	0.315
CALU	2.00106926739025e-63	1.03187371446833	0.508	0.48
DIDO1	2.07849289527996e-63	1.55561755546511	0.387	0.332
RPS6KA6	2.3383013042476e-63	2.39406000308258	0.287	0.196
CAPS2	2.90276320255895e-63	2.17955873019089	0.292	0.202
TARSL2	3.05774959268319e-63	1.78461341114012	0.396	0.353
MAPRE2	4.14318719659075e-63	1.34923974002942	0.459	0.438
RIMKLB	6.873260615412e-63	2.10899892247323	0.303	0.221
NT5DC1	1.07139058762221e-62	1.80710249653853	0.41	0.374
FGGY	1.23953443743926e-62	1.8447024723865	0.374	0.313
SLC25A12	1.68714933068461e-62	1.77802478692102	0.366	0.301
SNX19	2.51233223891342e-62	1.92308245392863	0.335	0.264
AEBP2	2.72555425703856e-62	1.34964213801809	0.458	0.422
PMM2	2.75962120248172e-62	1.59533568134395	0.409	0.364
ZDHHC21	2.948281404363e-62	1.91960297003286	0.354	0.293
PTBP3	4.1939863757593e-62	1.25758511663974	0.467	0.446
DHX32	4.43582982788462e-62	1.70056841953118	0.39	0.343
ATP8A1	5.15525498830144e-62	2.17458342603385	0.295	0.207
USP25	5.29010418802565e-62	1.58593845020652	0.36	0.286
BCR	5.98609387858982e-62	2.26718136632138	0.309	0.227
KCMF1	6.54257444971193e-62	1.26618919080128	0.474	0.471
IKBKB	7.45187775113849e-62	2.26055452445909	0.274	0.186
FNTB	1.0569429885045e-61	2.41422159206378	0.275	0.187
ESRRG	1.58360380211604e-61	2.24446651438937	0.271	0.179
INO80D	2.46603912304964e-61	1.68218524727268	0.357	0.293
RNF149	2.74816327446436e-61	1.7262009433039	0.388	0.344
CCNH	4.05541132221849e-61	1.20131451976272	0.495	0.49
KCNMB2-AS1	4.12732934356453e-61	1.49003447839037	0.377	0.302
SLC7A1	4.28268543989804e-61	1.6150217813466	0.419	0.389
METTL16	4.7994175156919e-61	1.57251340086344	0.427	0.402
TSPAN7	5.5358590591925e-61	1.96718198039371	0.391	0.349
MAGED1	5.79314067231453e-61	1.40788731650087	0.443	0.422
AC005670.3	1.09900600898432e-60	1.92248916266719	0.354	0.294
KIAA1324	1.19593596982238e-60	1.2781765415548	0.459	0.436
MAP4	1.23830503847628e-60	1.20834941989726	0.483	0.471
TRPS1	1.30855569699043e-60	2.18188972995648	0.315	0.235
EVL	1.39736435445296e-60	2.40987758638226	0.272	0.183
USP45	1.5201520626381e-60	1.9708123000017	0.34	0.274
RPS6KC1	1.6326041334545e-60	1.57178271630585	0.415	0.379
DOCK4	1.92222532213906e-60	1.85216599081071	0.257	0.156
XPC	1.95097358114862e-60	1.46612155229372	0.438	0.421
LRP2BP	2.67635011014243e-60	2.38982132170705	0.265	0.176
CAPN13	3.87594479270626e-60	2.41305040242332	0.263	0.174
DPY19L3	4.17367913052326e-60	2.19750549069356	0.28	0.194
ARNT	4.38917689269465e-60	2.08922225394391	0.328	0.259
LATS1	5.44956238301154e-60	1.75800121261234	0.378	0.327
U2SURP	7.42972913124184e-60	1.15377281612506	0.466	0.46
LARP4	8.25225007202504e-60	1.42879057332233	0.438	0.416
ZNF346	8.33940485604833e-60	2.33895649927341	0.275	0.192
CHCHD3	9.84386154387291e-60	1.32263302503774	0.465	0.455
APCDD1L-DT	1.11697174819725e-59	1.49206235922368	0.437	0.377
SUMF1	1.17117667797003e-59	1.87852160434172	0.333	0.255
SYT16	1.33834341628398e-59	2.08153233897354	0.261	0.166
LRIG2	1.45530147909108e-59	2.10831131107831	0.292	0.211
AC097376.3	1.6142334623503e-59	1.18627398713272	0.474	0.443
TMEM33	1.66060827522762e-59	1.61947179682344	0.376	0.33
FAM13B	2.01779459128512e-59	1.63082202102076	0.4	0.358
AC006369.1	3.02145249277771e-59	1.80414850834495	0.334	0.255
IFT81	3.11615180959062e-59	2.03390960802517	0.298	0.215
FPGT	3.54604621893427e-59	2.31267415296779	0.296	0.217
BTBD1	3.82150179478419e-59	1.86101880831643	0.369	0.319
ANKAR	3.92553172801112e-59	2.40124599035761	0.277	0.193
COG3	4.3701490223371e-59	1.61731608411434	0.364	0.306
RAD50	4.4080547187075e-59	1.07922888247754	0.482	0.477
SMAD2	6.99909781840292e-59	1.5054101823853	0.417	0.385
SPATA5	7.57520856817825e-59	2.07004842477176	0.303	0.222
UBE2G1	7.94980780808472e-59	1.83435913053085	0.373	0.324
FBXL20	9.65787148775846e-59	2.00149536427894	0.305	0.224
CRYBG3	1.09053972955464e-58	2.16634179464497	0.298	0.218
MFSD8	1.33026830305524e-58	1.98298866777475	0.311	0.236
TMEM200A	1.5234050901562e-58	1.62468020401975	0.359	0.284
GCNT1	1.91420696211232e-58	1.67441778932996	0.38	0.325
CSPP1	2.11662085171316e-58	2.0578404391691	0.347	0.285
HCFC2	2.25935239884741e-58	1.76418853375815	0.359	0.3
CBFB	3.18868636851187e-58	1.56230794711882	0.407	0.373
ABCB7	5.18692459992091e-58	2.09129745711583	0.333	0.268
WASHC4	5.48623761151766e-58	1.31499632138589	0.428	0.403
ZSCAN18	8.12359637202351e-58	1.72196153450673	0.381	0.34
HMG20A	1.2824466158224e-57	2.02019538755183	0.312	0.242
PAPSS2	1.77458245547025e-57	1.28585270761644	0.532	0.516
YARS	2.26767262731774e-57	1.27164500878221	0.446	0.425
RPRD2	2.45800759823384e-57	1.65054707745454	0.402	0.362
CMTR1	4.91450366082653e-57	2.08422416104519	0.292	0.221
RASGRF1	5.14189019272435e-57	1.8901568533233	0.311	0.232
DENND6A	5.19665691938776e-57	1.74060272082413	0.332	0.267
AP000829.1	6.19605505579217e-57	2.57461566521757	0.251	0.158
VAV3	6.23973937912497e-57	2.33970614946372	0.271	0.188
PDZRN3	6.24606263311299e-57	1.8057957792556	0.363	0.299
ZNF326	1.11349733727549e-56	1.59167812334955	0.358	0.303
PGBD5	1.18902454997241e-56	2.36221848874137	0.281	0.202
TM9SF4	2.31308792627131e-56	1.85616576358732	0.362	0.314
NVL	3.02198816409717e-56	2.07717195169043	0.322	0.254
SNRNP200	3.71302525534349e-56	1.40912193643607	0.424	0.402
ELP2	5.96351855386619e-56	1.48382992153052	0.415	0.388
RASSF8	6.48678934081284e-56	1.98467346075987	0.336	0.269
ZNF827	7.14780378092125e-56	2.14049054656338	0.298	0.225
SLC37A1	7.57369687130912e-56	1.68876739876808	0.347	0.284
CC2D2A	9.0711795761741e-56	2.18528179051007	0.261	0.174
FANCC	1.00966311289169e-55	1.57757225158491	0.39	0.347
URGCP	1.09319715576413e-55	1.64232836507556	0.398	0.367
KIF27	1.17963179059888e-55	2.25124271215482	0.292	0.217
DCAF10	1.69411444516711e-55	1.29675602126807	0.446	0.43
PKIB	1.73069964820742e-55	1.08426215537006	0.54	0.552
COMMD10	2.51556485514851e-55	1.69460262462593	0.409	0.374
BCAR3	3.63432922053083e-55	2.28461667990152	0.257	0.173
SNRPA1	4.40954510200837e-55	1.44656264691405	0.395	0.354
CEP170	4.49273579163971e-55	1.88631932048651	0.343	0.288
PTPRA	5.57541681842783e-55	1.11115036904539	0.475	0.467
FCHSD2	6.03651144661301e-55	2.08012269648123	0.276	0.192
ABCA3	6.43499723249078e-55	2.24817529260714	0.306	0.236
RAB6A	9.97036502219852e-55	1.37392251317164	0.44	0.426
ANAPC10	1.63720124743503e-54	1.67815161299661	0.38	0.335
XKR4	1.99020790409055e-54	2.08694451824415	0.26	0.171
WWP1	2.37067768938848e-54	1.64887995141985	0.372	0.328
CMTM4	2.79398963863359e-54	1.90996031230873	0.346	0.29
PHF21B	3.29087699112943e-54	2.14121473894995	0.277	0.199
TFCP2L1	3.80301462864873e-54	2.62071142986343	0.252	0.171
GPSM2	5.29797648382232e-54	2.04593496764067	0.301	0.225
THOC1	6.57328700091521e-54	1.7624948812939	0.368	0.324
SEC24A	6.61688069614193e-54	1.6424339415591	0.363	0.313
KIDINS220	7.09543783456273e-54	1.21213457850821	0.453	0.448
ORC4	7.69541035502279e-54	1.63754861851565	0.402	0.376
AKAP8L	8.1826106683361e-54	1.34728479991812	0.428	0.41
LINC01098	1.01248990889478e-53	2.31386193884763	0.301	0.22
PCID2	1.27074005523842e-53	1.68231435730421	0.376	0.336
LRCH1	1.27474604555245e-53	1.88313293398239	0.289	0.212
TSHZ3	1.4307444277311e-53	2.19518100781464	0.302	0.23
CNNM2	1.60937930913873e-53	1.62731582000046	0.359	0.3
BTBD10	1.62876221984995e-53	1.74624291816085	0.386	0.354
NEO1	2.09178224826275e-53	1.90672385284289	0.346	0.289
HDAC8	2.27932079597206e-53	1.84909928912164	0.35	0.294
JADE1	2.47749152421251e-53	1.80040883433193	0.348	0.297
FANCL	5.39569981013286e-53	2.20952146037642	0.28	0.205
EPG5	6.18393150004633e-53	1.66184398845331	0.343	0.283
STIM1	6.2170529346816e-53	2.07020629010894	0.296	0.222
KIAA1324L	7.2188809001005e-53	2.24017771969353	0.259	0.176
TRAF3IP2-AS1	7.31364012149069e-53	1.832926640838	0.332	0.268
KIF16B	7.46947263395754e-53	1.77430207971908	0.36	0.31
ZNF654	8.10287266170166e-53	1.63678837430873	0.359	0.302
GALNT7	1.07444702500605e-52	2.10914680859222	0.315	0.247
WDR78	1.10552337547798e-52	2.24435308179654	0.273	0.196
PURA	1.14204916742168e-52	1.07560399686177	0.473	0.482
SCML1	1.30749115892502e-52	1.82703320582691	0.327	0.267
APBA1	1.34062510565079e-52	2.2095660010319	0.263	0.18
SMPD4	1.99185017764812e-52	1.86285995721038	0.255	0.177
RNF213	2.20230174392839e-52	1.41274699681589	0.402	0.37
ZNF493	2.56358618039541e-52	2.06366880647772	0.275	0.197
AC021231.1	2.57262552211346e-52	2.02467805745873	0.294	0.217
RRP12	2.87059844863871e-52	2.08914073058248	0.276	0.2
ARNT2	3.29194384792624e-52	2.20197413639268	0.279	0.205
ENTPD1-AS1	4.94540990877752e-52	1.90895979240107	0.329	0.264
GSPT1	5.08191468194412e-52	1.08493825362042	0.479	0.492
KDM7A	9.13305256731333e-52	1.9543920731698	0.319	0.257
PAXBP1-AS1	9.42901304828854e-52	2.31306875700771	0.262	0.184
KSR1	1.4441410826188e-51	2.00898171790999	0.262	0.181
RPE	1.60409974831393e-51	1.85467122193972	0.284	0.207
ARHGEF9	2.08838931115949e-51	1.66087491171843	0.38	0.345
STX12	2.79356261629475e-51	1.24808596488666	0.456	0.457
ARID4A	3.91730042942801e-51	1.43960047790806	0.375	0.334
SEMA5A	5.63430036495247e-51	2.13035780011427	0.294	0.22
NCOA5	5.93595989551695e-51	1.83844909708965	0.355	0.313
MIR29B2CHG	6.03037298028326e-51	1.3260670492244	0.391	0.349
CRY2	1.3180186402215e-50	1.91902480145432	0.307	0.242
DCUN1D2	2.48711076055983e-50	2.03293995826286	0.255	0.178
ORC5	3.12031686074322e-50	2.28989971687141	0.267	0.192
PTS	4.74049509075023e-50	1.20578785073206	0.468	0.481
MDC1	6.6040584121065e-50	2.37918189807964	0.315	0.26
ZMYM4	6.99811174626537e-50	1.51906305821308	0.398	0.374
DENND5A	7.91778274668279e-50	1.84364536780089	0.311	0.247
TIAM1	8.49249973618555e-50	1.78978970960923	0.331	0.27
MLH3	8.82342469991757e-50	1.83994738436911	0.341	0.291
IST1	1.01540580692316e-49	1.34837805966102	0.434	0.435
WDR44	2.30794480324746e-49	2.07523875206006	0.283	0.212
MAN1C1	2.52237816818054e-49	1.98093724583473	0.288	0.212
CAMKMT	3.85712806757813e-49	1.53305113534301	0.389	0.346
SENP7	4.83006597037854e-49	1.83921201281142	0.339	0.289
CARS2	5.9386249694813e-49	1.6288113843746	0.349	0.302
SEMA4B	6.27699667062169e-49	1.69216229101421	0.273	0.196
USP36	6.56413669088745e-49	1.55606102372521	0.36	0.316
LSS	6.56788251593812e-49	1.77968379526903	0.294	0.225
FASTKD2	1.58781590329862e-48	1.858200316723	0.322	0.268
PHLPP2	1.68911903387681e-48	2.04812080589545	0.281	0.213
KDM5B	1.88325584152123e-48	1.50319989184196	0.369	0.33
ITPR3	2.83472385694559e-48	1.71049154111313	0.349	0.306
DIAPH2	2.96221533386615e-48	1.60847177544604	0.395	0.361
GTF3C1	3.69273380288512e-48	1.73576661044077	0.358	0.319
PRPF39	3.8818663256753e-48	1.56856341111329	0.347	0.301
CTTN	4.34108633648924e-48	1.43298458506454	0.375	0.343
CUL4A	4.65689525067631e-48	1.6016015589296	0.378	0.35
TRIM66	5.35560908587442e-48	1.74018065008433	0.338	0.287
NAF1	5.43878093581366e-48	2.02785897519078	0.297	0.233
SRBD1	5.59187249687876e-48	1.46563101103013	0.421	0.408
TTBK2	8.19032415147804e-48	1.60647981236438	0.372	0.332
MAPK9	1.11683861204032e-47	1.82713750132441	0.323	0.271
MGA	1.26667240277066e-47	1.54084618329738	0.379	0.34
ZMYND11	1.66988337535424e-47	1.21391836035527	0.449	0.455
NOP58	1.99971273295986e-47	1.20145276676974	0.448	0.443
URI1	2.41332782846986e-47	1.18280830848629	0.449	0.448
KCTD3	2.53704629172423e-47	1.81001161320896	0.314	0.255
TMEM196	3.01353186132722e-47	1.8967279994198	0.344	0.295
WASF3	4.12627106239478e-47	2.17677619457271	0.3	0.239
SAMD5	4.78984066099265e-47	2.01963216638082	0.291	0.216
HECTD2	5.16043015440582e-47	1.82407643537947	0.322	0.268
LINC01128	6.15069361980798e-47	1.8156271250398	0.317	0.261
CATSPER2	7.51335541629246e-47	2.08915107477041	0.295	0.232
THUMPD2	1.42206753816087e-46	1.81219469976142	0.315	0.259
CEMIP2	1.46664824865717e-46	1.51128209018983	0.306	0.243
NUP133	1.56632557030769e-46	1.93846076548173	0.266	0.196
CDC42SE2	1.62048072237358e-46	1.31650798750926	0.44	0.436
ZDHHC2	1.89232924732229e-46	1.45562310458224	0.397	0.377
AL592183.1	2.44404351330182e-46	2.20827886433127	0.251	0.18
NEXMIF	2.84415942498302e-46	1.83634715935684	0.34	0.288
PCMTD1	2.95024657411727e-46	1.17592039266583	0.454	0.47
VPS37C	2.98451869343598e-46	2.19520332816919	0.289	0.229
LRRC8D	3.18563398018036e-46	1.72814791803807	0.34	0.292
SUCO	3.45555380729332e-46	1.00681287167494	0.506	0.521
TXNDC16	3.62429453009975e-46	2.30202555672421	0.255	0.184
PIK3CA	3.92550559660999e-46	2.01914841813009	0.305	0.249
ELP1	4.66785385073409e-46	1.94289134987546	0.299	0.239
MMS19	6.37861469005426e-46	1.7803392751245	0.338	0.289
AKAP13	9.70200804614134e-46	1.51005574178421	0.389	0.359
COG6	1.10105503071791e-45	1.5359211298052	0.4	0.384
FAM193A	1.23528150828142e-45	1.8413832305921	0.333	0.285
ZFAND4	1.51756225004195e-45	2.07457624845084	0.27	0.203
KIAA0355	1.61223881764222e-45	1.51973488267127	0.397	0.383
PDSS2	3.44125542679852e-45	1.70317187704991	0.365	0.328
EFL1	5.0365090034455e-45	1.91363562747011	0.338	0.294
AC053527.2	6.20924497434306e-45	1.82054011595171	0.321	0.266
FOXN2	6.50529928316481e-45	2.05520416313114	0.325	0.278
[truncated: 766 more rows]

## Sheet: gamma
Column1.1	Column1.2	Column1.3	Column1.4	Column1.5	Column1.6
	p_val	avg_log2FC	pct.1	pct.2	p_val_adj
AL033504.1	6.71850296125956e-30	2.60807421615476	0.901	0.769	1.94379727675162e-25
AGBL4	8.27639966559437e-29	2.07940975057381	0.929	0.813	2.39452795124976e-24
WDFY3	6.55053351304682e-28	2.13790392595994	0.887	0.879	1.89520035599471e-23
SAMD5	3.57382497386191e-25	1.77020964520437	0.926	0.879	1.03397904143773e-20
MAP2	3.5461317092659e-24	1.59247712791617	0.959	0.978	1.02596682612481e-19
SDK1	1.50978227058373e-23	1.98580412863505	0.931	0.857	4.36810206525286e-19
PDE4D	2.244429423669e-22	1.84669466615099	0.909	0.824	6.49358320855914e-18
USP34	1.98439877732016e-21	1.53525397893959	0.879	0.912	5.7412625425427e-17
DLG2	2.46103511055779e-21	2.09238693620695	0.871	0.725	7.12026678186581e-17
GPC6	2.82546018654528e-20	1.60181354149032	0.928	0.901	8.1746214117128e-16
SRSF4	2.93382135800078e-20	2.08157651414805	0.816	0.791	8.48813195296785e-16
ZBTB20	4.39027431827063e-20	1.1406386098279	0.965	0.967	1.27019416576206e-15
CACNA1D	7.68810213081263e-20	1.92828559500461	0.861	0.824	2.22432170848671e-15
UTY	1.52214622084679e-19	1.92525129102673	0.819	0.813	4.40387344615394e-15
ATRNL1	1.95504940505822e-19	1.89863302377326	0.851	0.879	5.65634893871444e-15
BIRC6	2.13196005649854e-19	1.62609112981158	0.851	0.901	6.16818683546157e-15
NF1	1.36694528551184e-18	1.69893799759928	0.842	0.857	3.95484610004285e-14
AHI1	1.45964221967996e-18	1.34146387909042	0.918	0.934	4.22303686997807e-14
MAPK10	1.62388546984274e-18	2.21676876932803	0.8	0.758	4.69822544134901e-14
TMOD1	3.920792947419e-18	1.63646277756338	0.877	0.934	1.13436381554727e-13
FNDC3B	6.46257686043909e-18	1.28020987502365	0.936	0.978	1.86975273726224e-13
TCF12	8.39720072767155e-18	1.43713046994109	0.866	0.857	2.42947811452993e-13
PRRC2B	1.47178932792964e-17	1.9402462435428	0.809	0.835	4.25818088356603e-13
PTK2	1.57508529329839e-17	1.43607742772789	0.877	0.879	4.55703677057091e-13
SRSF11	1.84174203065163e-17	1.49322663257428	0.832	0.879	5.32852804308131e-13
EIF4G3	2.73629637051745e-17	1.14052631749567	0.94	0.978	7.91665265918108e-13
SREK1	1.05005887082637e-16	2.1496556935184	0.759	0.736	3.03803032507484e-12
BAZ2B	1.86867306442132e-16	1.61490086736103	0.824	0.802	5.40644490998378e-12
CACNA1C	6.63807791737747e-16	1.15209555774947	0.892	0.89	1.92052870305565e-11
C11orf49	7.55153521838713e-16	1.78582388127402	0.79	0.78	2.18481016938376e-11
SNTG1	8.06212010188972e-16	1.82009021606653	0.86	0.857	2.33253258787874e-11
TCF25	1.53901409217273e-15	1.81145238706353	0.798	0.835	4.45267557147415e-11
TNRC6A	3.14227939026815e-15	1.23692966644622	0.869	0.901	9.0912427319238e-11
LINC01004	6.22799321946107e-15	2.06081957860141	0.76	0.714	1.80188299825448e-10
SNAP25	6.73895617833916e-15	1.3826248930922	0.841	0.813	1.94971480151708e-10
CDC42BPA	6.81484916997821e-15	1.53012192683871	0.811	0.802	1.97167216185809e-10
SSH2	1.29430814923748e-14	1.71475775924907	0.819	0.912	3.74469233737388e-10
MKLN1	1.74836794083054e-14	1.30807673121429	0.857	0.912	5.05837812641091e-10
RGS7	1.8523044747126e-14	1.03422186646316	0.94	0.901	5.35908730623849e-10
CHD2	2.63836287476056e-14	1.60784332939022	0.796	0.769	7.63331146925725e-10
UNC79	4.56640757788824e-14	1.92352467238663	0.743	0.703	1.32115304043462e-09
PACRG	5.6025864045962e-14	3.00945451897094	0.643	0.396	1.62094029857777e-09
SOX5	5.81715644173386e-14	1.65180081811729	0.824	0.868	1.68301970172244e-09
SOX6	7.29009967528484e-14	1.73642294354366	0.787	0.802	2.10917163805341e-09
PLCG2	7.30914571429617e-14	2.34929950391452	0.666	0.505	2.11468203806017e-09
CNTNAP5	9.41628998240156e-14	2.0959930401963	0.783	0.736	2.72432101770842e-09
AKT3	9.81057381229857e-14	1.39963059822469	0.812	0.868	2.83839521537422e-09
GPHN	1.16584092743589e-13	1.14870624332095	0.877	0.879	3.37301097125752e-09
MAML3	1.36736652634921e-13	1.53746532259963	0.851	0.791	3.95606483403354e-09
CACNB2	1.67663175198035e-13	1.47602447974953	0.841	0.835	4.85083098482955e-09
GIGYF2	1.7476810830201e-13	1.57477797012975	0.786	0.868	5.05639090939376e-09
DENND4A	2.95068670179861e-13	1.64778957530228	0.792	0.824	8.53692676564374e-09
SIK3	7.72629897970257e-13	1.22322430898459	0.841	0.901	2.23537282080755e-08
RERE	1.02111153939924e-12	1.2983058158428	0.838	0.945	2.95427990578989e-08
NALCN	1.22455236634553e-12	1.84374365132771	0.737	0.703	3.5428749063109e-08
SEC24D	2.10557754816301e-12	1.13579145957205	0.86	0.879	6.09185696234522e-08
LRBA	2.42403225904289e-12	1.03504800082805	0.845	0.879	7.01321013186288e-08
LINC00271	2.51441412912892e-12	1.85112939023011	0.753	0.692	7.27470295839579e-08
MAGI1	2.63442076366997e-12	1.33834722576518	0.837	0.901	7.62190615344996e-08
ABCA5	2.86870733373927e-12	1.65731995132487	0.749	0.824	8.29974405797445e-08
TENM2	2.94358744826333e-12	2.79505052009774	0.661	0.451	8.51638720531548e-08
MSI2	3.20976514426357e-12	1.63995816982702	0.774	0.846	9.28649251538337e-08
ARID1B	5.51228907658738e-12	1.31792227916753	0.819	0.879	1.59481547563826e-07
ANKRD17	6.04230431957794e-12	1.2615673008897	0.816	0.879	1.74815948574029e-07
UBR3	1.14381816349808e-11	1.26089210792496	0.811	0.89	3.30929471063265e-07
GPATCH8	1.98703737455549e-11	1.32670172801043	0.793	0.868	5.74889653206395e-07
ASH1L	2.3214528565418e-11	1.12541375107604	0.845	0.934	6.71642740454673e-07
KCTD16	2.34267327086156e-11	2.40867556924705	0.685	0.56	6.77782230725666e-07
HIVEP2	5.56766525337398e-11	1.92284587346466	0.708	0.703	1.61083691110616e-06
TMEM117	6.19009557657954e-11	2.11329260246187	0.7	0.692	1.79091845221599e-06
LUC7L2	7.64159179474156e-11	1.58379894012251	0.73	0.824	2.21086533805463e-06
FGF14	7.92546671246832e-11	1.50316537843508	0.782	0.747	2.29299602925134e-06
PAN3	8.91880462165523e-11	1.42306026587803	0.76	0.824	2.58038855313729e-06
SH3D19	9.1224863739247e-11	2.33649530110983	0.666	0.626	2.63931775770389e-06
FRY	1.01045731745969e-10	1.61671181616302	0.753	0.769	2.92345511087439e-06
AC092691.1	1.01842441629956e-10	2.17400193755338	0.7	0.582	2.94650552123788e-06
KMT2C	1.09311930026782e-10	1.16746878468296	0.8	0.857	3.16261275953487e-06
TRAPPC9	2.06732819022795e-10	1.32400359067372	0.778	0.835	5.98119391996751e-06
FBXL17	2.46554497695107e-10	1.60476074406679	0.74	0.78	7.13331472731485e-06
CACNA2D3	2.89761940842033e-10	1.49329607141754	0.771	0.802	8.38339247244171e-06
ARL15	3.13945808320418e-10	1.21743848682827	0.815	0.89	9.08308012632633e-06
ESRRG	3.15458440240598e-10	1.91493414023406	0.653	0.484	9.126843593041e-06
SYNE1	4.71072936332133e-10	2.14904904061942	0.672	0.648	1.36290821939613e-05
LRCH3	4.72640057863099e-10	1.2303369676794	0.775	0.857	1.36744221540952e-05
ZNF638	5.62522848109961e-10	1.17057056352044	0.778	0.89	1.62749110415174e-05
PAK3	7.10937734159366e-10	1.55138655075629	0.77	0.835	2.05688505246988e-05
ANKRD12	8.14490800261805e-10	1.02062098196323	0.837	0.956	2.35648478331745e-05
NOVA1	8.77425824624212e-10	2.3208890227417	0.601	0.484	2.53856839580277e-05
CACNA1A	9.85503687717857e-10	1.22883207837049	0.801	0.813	2.8512592693053e-05
MTMR7	1.04551682493424e-09	1.7876205289835	0.685	0.681	3.02488927789973e-05
MHENCR	1.09674500476842e-09	1.1216242191299	0.069	0.297	3.17310264779598e-05
UNC80	1.16811436130842e-09	1.83531454342564	0.691	0.714	3.37958847013753e-05
CLASP2	1.24822746556182e-09	1.60967655608656	0.717	0.758	3.61137170336347e-05
ITFG1	1.37897436214855e-09	1.46678372011428	0.733	0.857	3.98964862456818e-05
PPP3CA	1.50686113862478e-09	1.32129143049665	0.781	0.846	4.35965064626921e-05
XPR1	1.8170587330436e-09	1.01125678523547	0.872	0.923	5.25711432644173e-05
ANK3	2.64728842302419e-09	1.47989489814769	0.722	0.659	7.65913486549358e-05
MEIS1	3.97650513347753e-09	1.45840726028299	0.804	0.813	0.000115048246521772
EPS15	5.24706791393306e-09	1.55265472757242	0.707	0.758	0.000151808168885911
EXOC4	6.48728157655186e-09	1.14786182616278	0.783	0.857	0.000187690030572798
PTBP2	8.73933266349562e-09	1.66712197850337	0.688	0.714	0.000252846372620255
SAMD4A	9.31061319469546e-09	1.86974956858315	0.683	0.648	0.000269374660948929
PCNX1	9.95599773621777e-09	1.51402550216543	0.688	0.758	0.000288046926504253
RTN1	1.07531825595795e-08	1.10512219827688	0.79	0.846	0.000311111077813753
MIA2	1.09012208540794e-08	1.44448506320957	0.736	0.824	0.000315394121750225
TRIO	1.09779381625946e-08	1.21759666053936	0.771	0.835	0.000317613706920188
ANKS1B	1.17970927661531e-08	1.89207337953078	0.614	0.451	0.00034131348791034
RNF150	1.38288496401852e-08	2.77089727687692	0.545	0.385	0.000400096277789839
SCMH1	1.39093843621633e-08	1.38105634770144	0.73	0.813	0.00040242630836611
AOPEP	2.16086315557466e-08	1.17806471653544	0.783	0.901	0.000625180928170862
MAPK14	2.22388135208555e-08	2.12241446432918	0.635	0.648	0.00064341335278539
LINC01619	2.53549275370616e-08	2.17007868504959	0.613	0.473	0.000733568763502266
HECTD4	2.69351150525578e-08	1.50968005472604	0.692	0.78	0.000779286748700602
ATAD2B	2.8189992191407e-08	2.11957485971172	0.602	0.549	0.000815592854081787
TBL1XR1	2.84504355683545e-08	1.55799243768926	0.703	0.758	0.000823128001863631
ZMYM2	3.06546016060897e-08	1.3564155830669	0.728	0.802	0.000886898933667387
CADM1	3.24891641262035e-08	2.24716664402177	0.643	0.648	0.00093997649649932
ZNF407	3.3681319915697e-08	2.08328044515553	0.625	0.582	0.000974467947800945
ASB3	3.5050503329654e-08	1.57968947034252	0.695	0.813	0.00101408116233355
LIMCH1	3.6761398431354e-08	1.00758538817742	0.797	0.835	0.00106358077941593
SLC35F4	3.74482624884794e-08	1.49686579586634	0.708	0.648	0.00108345313031669
ANKRD28	3.84513738051676e-08	1.87118615197897	0.659	0.714	0.00111247514693111
NKTR	4.1291241839494e-08	1.45294516207319	0.718	0.835	0.00119463820890024
VPS54	4.23759573019236e-08	1.71649173722315	0.674	0.758	0.00122602119665925
ABLIM1	4.32451350457015e-08	2.2723397907964	0.59	0.527	0.00125116824714224
ADK	4.98292356642906e-08	1.15777797892625	0.786	0.857	0.00144165944623926
GPATCH2	5.60715336189812e-08	1.78411646538343	0.684	0.78	0.00162226161066437
MYEF2	5.87738806593861e-08	1.67957851673828	0.67	0.758	0.00170044591523736
BRAF	7.75930926895698e-08	1.06470731007	0.745	0.857	0.00224492335769463
KDM4C	7.93398831566381e-08	1.33501389231065	0.733	0.846	0.00229546149948785
NRCAM	9.02186769352395e-08	1.37705840753665	0.7	0.736	0.00261020676109035
VPS13B	1.10364184201977e-07	1.21921721159603	0.741	0.89	0.0031930565773316
RFX3	1.21904672675903e-07	1.48721265567795	0.717	0.758	0.00352694598985924
H2AFY	1.26829869759671e-07	1.59575329656635	0.655	0.736	0.0036694417918868
CPNE8	1.2986687679816e-07	1.72316820470411	0.688	0.791	0.00375730847952436
AL513166.1	1.33587212548614e-07	4.58817982145688	0.302	0.055	0.00386494523345649
DOP1A	1.37775952297384e-07	1.63428604470182	0.662	0.714	0.00398613385186791
MARK1	1.38109863075226e-07	1.12629834243807	0.699	0.714	0.00399579455849243
RBM39	1.58114144411547e-07	1.01769747413736	0.767	0.901	0.00457455842611487
ARHGEF28	1.59980902571617e-07	1.25195037112485	0.717	0.802	0.00462856747320203
CBLB	1.71220250214923e-07	1.57379787272208	0.678	0.714	0.00495374427921816
LINC01091	1.7863236132645e-07	2.79014113406691	0.501	0.33	0.00516819147789687
TRIP12	1.85982332746282e-07	1.36163671007757	0.687	0.791	0.00538084085101544
MECP2	1.94747893348831e-07	1.6236613073354	0.647	0.681	0.00563444605036837
TCOF1	2.26806567048242e-07	1.34399292399773	0.124	0.385	0.00656196759783975
NLGN1	2.32406534935661e-07	1.22847724955222	0.771	0.879	0.00672398586875855
DYNC1I1	2.33734111472129e-07	1.23205136280296	0.752	0.78	0.00676239531311165
GNAQ	2.40079345613426e-07	1.32618323260708	0.702	0.747	0.00694597562728763
ELF2	2.40929639350389e-07	1.17432351485305	0.741	0.813	0.00697057632568546
COP1	2.65578503287168e-07	1.35107237222424	0.707	0.835	0.00768371725710435
BTBD9	2.68610347241813e-07	1.10475107034589	0.782	0.835	0.00777143456640012
ZNF483	2.86308944497363e-07	1.26232630493927	0.702	0.846	0.00828349038219771
TNKS	3.02278766919519e-07	1.2031364580946	0.729	0.846	0.00874552928451552
SNED1	3.03282755979012e-07	1.70233075593711	0.661	0.692	0.00877457669598477
STRN3	3.41273034152562e-07	1.40274444371024	0.718	0.879	0.00987371142410192
SRSF10	3.84803206465537e-07	1.60836523399196	0.676	0.802	0.0111331263694609
PBX3	4.22715405062921e-07	1.26274778322633	0.738	0.846	0.0122300020992804
PRR3	4.48541794200091e-07	1.07222626657103	0.082	0.275	0.012977211189797
PRKACB	4.50586994865775e-07	1.11513352271003	0.756	0.835	0.0130363829354566
POU6F2	4.6807147310263e-07	2.23949854343913	0.554	0.462	0.0135422438598053
NT5C2	4.73150020693645e-07	1.82384701542897	0.644	0.747	0.0136891763987085
REV3L	5.04912023157959e-07	1.09715433955176	0.751	0.835	0.0146081146540061
STXBP5	5.93465287041e-07	1.02565747752194	0.753	0.857	0.0171701376846702
AFF4	5.94302606571769e-07	1.21348525043541	0.723	0.89	0.0171943630133344
RALGAPA1	6.04356484861239e-07	1.02902160274884	0.73	0.835	0.0174852418200054
SGIP1	6.14416503803679e-07	2.37344256870342	0.508	0.341	0.0177762982880481
SMC4	6.64429935363387e-07	1.020402394373	0.101	0.319	0.0192232868899335
LRRFIP2	6.91731627964922e-07	1.36788522968212	0.704	0.813	0.0200131794602811
ME1	7.25353305715721e-07	2.18526045002602	0.575	0.549	0.0209859218409672
SNX13	1.01731003673029e-06	1.58310996549644	0.661	0.791	0.0294328139826807
PHLDB2	1.1357378740879e-06	1.51371382294892	0.659	0.692	0.0328591681731112
SETD5	1.1654985073453e-06	1.28158834345884	0.721	0.824	0.0337202028145142
CDKAL1	1.31890135425895e-06	1.35226376917857	0.711	0.813	0.0381584539814201
FTO	1.38588321871325e-06	1.03879213811042	0.725	0.879	0.0400963732838117
RBM26	1.4018186456585e-06	1.25520214134305	0.681	0.758	0.0405574170561918
SPG7	1.74967822517467e-06	1.4896434436933	0.673	0.758	0.0506216904107534
EVI5	1.83139884008266e-06	1.32810579678819	0.689	0.813	0.0529860312412716
PIAS1	2.09438140262681e-06	1.03361293847971	0.717	0.857	0.0605946427407988
KCNT2	2.12177572739521e-06	1.72959389369278	0.612	0.549	0.0613872153449983
DSCAM	2.400485571657e-06	1.08135732716377	0.757	0.802	0.0694508485591804
MAP2K4	2.81862071631827e-06	1.48985700218265	0.647	0.725	0.0815483345645201
TASP1	3.20626343957686e-06	1.56384002230647	0.643	0.714	0.0927636138338377
AVL9	3.30856266307273e-06	1.31604296423133	0.681	0.791	0.0957233349680202
LSAMP	3.67873318592885e-06	1.48090391829323	0.662	0.593	0.106433108535293
FMN2	3.8515262482525e-06	1.61391833160083	0.64	0.67	0.111432357414441
AC009318.1	3.97633405853274e-06	3.74550177552962	0.283	0.077	0.115043296981469
MON2	4.04059690824691e-06	1.14736343720479	0.699	0.824	0.1169025497494
LDLRAD4	4.35713641148192e-06	1.40404731468236	0.661	0.648	0.126060670656995
CACNA1H	4.42800332491305e-06	1.2924235080574	0.109	0.319	0.128110992196384
RB1CC1	4.90454620176388e-06	1.42701107269388	0.668	0.791	0.141898330709433
ATAD3C	5.00265559730625e-06	1.21164990389102	0.075	0.253	0.144736831741264
DDX19A	5.52784812241839e-06	1.05967382966316	0.176	0.462	0.159931701877809
SLC8A1	5.99407462078177e-06	2.56112567620694	0.462	0.319	0.173420566928458
RFX3-AS1	6.53423903669832e-06	1.9199183667811	0.59	0.56	0.189048603809756
TENT2	6.70068393118424e-06	1.38128003254839	0.663	0.758	0.193864187497022
CD302	6.86038156888084e-06	1.23636822048795	0.127	0.363	0.198484559550861
CD276	7.25471824938846e-06	1.16624434574689	0.116	0.33	0.209893508391307
MICU2	7.45573229736431e-06	1.33235622519189	0.674	0.791	0.215709246827344
ADGRL2	7.61414277462514e-06	1.46029756498885	0.609	0.549	0.220292378755454
R3HDM1	7.66921420339783e-06	1.56540339709437	0.625	0.659	0.221885705332706
ATG10	8.28569200814588e-06	2.4973000615732	0.53	0.516	0.239721641179677
ITCH	8.56894148395427e-06	1.26562818089588	0.693	0.868	0.247916615013765
DLG1	9.08141099678938e-06	1.2135309094811	0.678	0.802	0.26274338295911
SELENON	9.14242028453854e-06	1.02225633528855	0.09	0.264	0.264508503672269
GAS2	9.16209517452717e-06	1.5162908824032	0.624	0.615	0.26507773758942
MNAT1	9.57374278159956e-06	1.53108553638471	0.647	0.791	0.276987526157239
XKR4	1.10261382569861e-05	1.47944793510932	0.647	0.637	0.319008232051123
ALKBH4	1.10518959835478e-05	1.12454151540921	0.087	0.253	0.319753454596005
ARID2	1.1319919773206e-05	1.67486103639602	0.598	0.681	0.327507918878395
TTC17	1.13347862838764e-05	1.10795910646137	0.711	0.824	0.327938036765111
UBE3C	1.30259573679913e-05	1.08228089613593	0.693	0.835	0.376866998570724
CSRNP3	1.38120617466547e-05	1.63452511619222	0.617	0.67	0.399610570454213
ARHGEF12	1.38955534241772e-05	1.13242578110765	0.698	0.78	0.402026151668294
DNAH7	1.44611602833903e-05	3.11092047791716	0.448	0.341	0.418390289319048
FBXW7	1.47325030182404e-05	1.23778461399985	0.698	0.879	0.426240777323732
ENOX1	1.49536511593661e-05	1.82088595938781	0.556	0.473	0.432639035342779
ZZEF1	1.50301606427608e-05	1.48665591706616	0.636	0.769	0.434852607716355
C16orf58	1.59618415040123e-05	1.14207229724232	0.157	0.385	0.461807998394085
FKBP5	1.65293647504634e-05	2.07387074755156	0.569	0.582	0.478227580960406
MAP3K2	1.71795446358263e-05	1.1852659485577	0.677	0.813	0.497038585403726
DNAJC6	1.74237955755485e-05	1.6643361258305	0.631	0.736	0.50410525359177
ARMC9	1.77129597914726e-05	2.50673442753407	0.501	0.462	0.512471352686886
SLC4A10	1.78177817897122e-05	1.37516753590616	0.665	0.747	0.515504062739953
GSK3B	1.85722316026888e-05	1.18611864298431	0.68	0.78	0.537331804728993
ARHGAP32	1.892424290913e-05	1.38357481918665	0.655	0.725	0.547516195846949
RCC1L	2.07023013068219e-05	1.11248943091654	0.123	0.33	0.59895898140897
HYDIN	2.07463549113389e-05	3.08390483429373	0.395	0.253	0.600233540294857
CARD11	2.13943375168366e-05	2.22265575314428	0.582	0.648	0.618980973037117
CYP39A1	2.28398360849232e-05	1.21208332498047	0.09	0.264	0.660802137608999
IARS	2.36284156328504e-05	1.34955815737334	0.666	0.747	0.683617321089627
CARS	2.45947853566477e-05	1.87473765337862	0.586	0.626	0.711576329938531
PUM2	2.48079756062126e-05	1.15481945758355	0.67	0.78	0.717744350238943
NOL4	2.4903268981446e-05	1.19941046506291	0.64	0.637	0.720501378171196
ZXDC	2.49245942982754e-05	1.63425400845035	0.613	0.714	0.721118362237703
STXBP5L	2.5101393388123e-05	1.17653029480502	0.691	0.769	0.726233513505173
YTHDC2	2.53289877402717e-05	1.9135889265823	0.563	0.615	0.73281827330154
CPNE4	2.54490163669762e-05	1.75406336343269	0.583	0.538	0.736290941529356
USP9Y	2.8003551369649e-05	1.31066993534992	0.642	0.758	0.810198748226684
DDX59	3.08796195210397e-05	1.16008231012815	0.132	0.341	0.89340915198272
MYT1L	3.18492174999902e-05	3.31164167890706	0.372	0.231	0.921461560709718
NEGR1	3.23944615759772e-05	2.05680536639606	0.471	0.341	0.937236562316172
PDXDC1	3.24789604971912e-05	1.0900576076119	0.693	0.835	0.939681285104737
ZDHHC14	3.29331549401972e-05	2.04475835213813	0.597	0.659	0.952822038729786
DIP2C	3.3481520091437e-05	1.23099439614415	0.677	0.813	0.968687339285457
MAST1	3.37387238855921e-05	1.17037558935087	0.116	0.297	0.976128759457951
SSBP2	3.5748765060965e-05	1.0415703025454	0.733	0.89	1
BAIAP3	3.7544742279986e-05	1.11320713518183	0.086	0.264	1
SLC9A8	3.82403001834464e-05	2.6318785695245	0.482	0.451	1
FAM135A	3.94521357557532e-05	1.60014333917505	0.635	0.769	1
HERC1	3.97829482484967e-05	1.0600452880253	0.68	0.813	1
ATP9B	4.22793107794561e-05	1.49784847006052	0.619	0.725	1
DGKD	4.38912534928277e-05	1.77165075656056	0.56	0.604	1
SUPT7L	4.62429826909008e-05	1.37762948647879	0.112	0.308	1
MAP4K3	4.67347838992846e-05	1.30102988757429	0.665	0.802	1
DDB2	4.70816669444407e-05	1.17275879367897	0.106	0.297	1
RAB28	5.03721671152523e-05	1.53471195984627	0.589	0.648	1
APOOL	5.20861665225812e-05	1.06812075927532	0.177	0.44	1
AP002381.2	5.45357935208122e-05	1.09122257114047	0.114	0.308	1
PSPC1	6.1554693980386e-05	1.4390917831709	0.608	0.714	1
FAXC	6.55458609166275e-05	1.07164284164981	0.128	0.33	1
YAF2	6.80597661387744e-05	1.70948874924378	0.586	0.648	1
LINC02197	7.12154024234683e-05	2.57187699232462	0.39	0.253	1
RBAK	7.31180294986188e-05	1.02908395766034	0.102	0.275	1
MBNL2	7.57927414523768e-05	1.08296785205149	0.702	0.835	1
IVD	7.7873130831126e-05	1.16960973944113	0.217	0.516	1
TENM3	7.83860198900026e-05	1.87028963515143	0.568	0.56	1
SCN2A	7.90714214951491e-05	1.97769737415358	0.474	0.385	1
ABCA1	7.96694118969317e-05	2.54259468746767	0.388	0.253	1
NCOA1	8.1602970562735e-05	1.04999833766003	0.689	0.846	1
CHKB-DT	9.27276432686088e-05	1.12563972843243	0.109	0.286	1
PPP1R9A	9.54446840026231e-05	1.27145921881645	0.67	0.802	1
TTTY14	9.78610884761401e-05	1.46054952309426	0.665	0.747	1
RICTOR	0.000102748522807471	1.2578742442888	0.634	0.758	1
NLGN4Y	0.000103525388669796	1.39594461757328	0.625	0.681	1
LINC00907	0.000103826560393209	1.65936355318599	0.505	0.385	1
APBB2	0.000110460308173775	1.35529623538056	0.616	0.681	1
C10orf88	0.00011570170671545	1.26399917943071	0.117	0.297	1
RAB2B	0.000122529801862187	1.12268387705277	0.199	0.473	1
ATXN2	0.000126572400804972	1.22372138942617	0.643	0.78	1
CAPZA1	0.000129681568912053	1.68073539077988	0.559	0.637	1
CCNL1	0.000131135999369198	1.80768285507396	0.542	0.604	1
NCAPD2	0.000137457481175425	1.24762135332796	0.101	0.264	1
BICD1	0.000139616515472879	1.6075324787181	0.557	0.571	1
PEX26	0.0001417146892541	1.06104760311149	0.185	0.44	1
BPTF	0.000145870002881036	1.12971882236189	0.685	0.879	1
STARD13	0.000151885867886584	1.35011397272682	0.616	0.626	1
WDR55	0.00015252624418976	1.34822507585046	0.102	0.286	1
VEZT	0.000163372579820236	1.09171078803966	0.653	0.813	1
PGM2L1	0.000177543022760497	1.12594840522855	0.125	0.319	1
KIF1B	0.000179137530944136	1.1246451033783	0.65	0.791	1
SDCCAG8	0.000181193864627572	1.08709556638786	0.676	0.857	1
ZNF133	0.000181841296847215	1.2338994183194	0.135	0.341	1
SNAP25-AS1	0.000183696070774915	1.82662977234829	0.563	0.626	1
LRCH4	0.000185559753312091	1.06759922941551	0.12	0.308	1
VPS13D	0.000189356196099312	1.40541274356664	0.601	0.725	1
TRIM2	0.000190239775156833	1.05626203845786	0.674	0.802	1
RAI2	0.000198258498546742	1.22860423560449	0.123	0.308	1
ZFP64	0.000199298469303122	1.15378273633107	0.101	0.264	1
TSPAN7	0.000200150855278499	1.55935265462683	0.627	0.758	1
ST18	0.000220123264109931	1.55075264266884	0.593	0.637	1
TRIM8	0.000222303776432071	1.15857104593595	0.166	0.396	1
EWSR1	0.000224418734202666	1.64900014235529	0.545	0.593	1
JPX	0.000229804055592852	1.08717133665843	0.638	0.736	1
ARVCF	0.000232495998931584	1.01636551382333	0.097	0.253	1
GCN1	0.000236360127409573	1.04558736623089	0.214	0.495	1
RAPGEF4	0.000239377349196113	1.31371515499818	0.56	0.571	1
TRA2B	0.000241258024246419	1.69402209382127	0.554	0.637	1
PER2	0.000253790363108428	2.40134615539738	0.443	0.396	1
ZNF138	0.000259313214375938	1.19421017008807	0.162	0.374	1
ADHFE1	0.00027479550964388	1.08721492483489	0.098	0.253	1
OLA1	0.000279471815796551	1.32124443190357	0.644	0.835	1
CRY1	0.00027994914821007	1.58311870148451	0.549	0.56	1
C5orf22	0.000287632445860021	1.00858270982933	0.114	0.286	1
MTMR3	0.000291771719046585	1.31924129912893	0.621	0.758	1
HELZ	0.000296139847964952	1.19311022299207	0.649	0.802	1
KPNA1	0.000296353200813225	1.39276007589565	0.591	0.703	1
PLEKHA6	0.000299769850748951	2.54444725880849	0.439	0.407	1
ZNF317	0.000303460294578957	1.04321642157792	0.119	0.297	1
ABHD8	0.000303786617529112	1.29930489419453	0.101	0.253	1
KIAA1328	0.000314703455594194	1.67288887185198	0.55	0.582	1
CUL9	0.000318277387415176	1.07818136586741	0.146	0.341	1
ACACA	0.000319835391017671	1.44022471443749	0.601	0.725	1
POLR3C	0.00032717966436412	1.05944177270086	0.123	0.308	1
AC008969.1	0.00033948605850517	1.16514018935252	0.195	0.451	1
NIF3L1	0.000349807335366415	1.07209087065691	0.095	0.253	1
SCFD1	0.000351765343798382	1.15268077461507	0.632	0.78	1
IQCE	0.000357891300505995	1.08455169851921	0.223	0.505	1
NSUN4	0.000358252982280258	1.2438996121002	0.163	0.385	1
PIK3C2G	0.000362315457617057	2.51776131073092	0.356	0.22	1
ATG7	0.000364370565469447	1.09014368189985	0.639	0.747	1
CDC14A	0.000365754148291439	1.30085897674008	0.486	0.429	1
CHDH	0.000370469391830327	1.18416912983553	0.136	0.319	1
LINC00630	0.000404603499402793	2.39256825341055	0.447	0.396	1
IP6K1	0.000415840362243827	1.56939932849231	0.579	0.692	1
CDKL5	0.000428943042361346	1.10015061769554	0.173	0.396	1
SGCE	0.000429145445288781	1.27027087704781	0.616	0.758	1
ARHGEF37	0.000438505649318048	1.2989216767166	0.116	0.286	1
SIPA1L1	0.000447271351831648	1.34699203884998	0.602	0.681	1
ZNF461	0.000447340598346179	1.02953638068089	0.125	0.308	1
IPO9-AS1	0.000448859333665801	1.16808358166869	0.158	0.352	1
ULK4	0.000458574439958237	2.07522953732653	0.492	0.473	1
TMEM165	0.000478999707250623	1.05756661712405	0.654	0.835	1
ASAP1	0.00048146048240849	1.26582997467407	0.663	0.835	1
CLN8	0.000483323758106456	1.17575094625951	0.147	0.341	1
HARS2	0.000494339848736953	1.63797265343644	0.105	0.264	1
MPPE1	0.000500710492691211	1.12885589988334	0.161	0.363	1
GBF1	0.000510508012294904	1.06869122632015	0.669	0.78	1
H6PD	0.000526377889851611	1.22360797964556	0.154	0.363	1
AC023509.6	0.000537546369084679	1.0630513439496	0.14	0.33	1
SPIRE2	0.000544856878022605	1.00722620150914	0.127	0.286	1
IFT88	0.0005502501287386	1.92973589034334	0.534	0.615	1
ABCD3	0.00056250725204234	1.76788513920145	0.54	0.648	1
RTCA	0.000567125981669529	1.02318748100241	0.238	0.549	1
NBAS	0.000594395547295	1.44430941427775	0.598	0.714	1
OGFOD1	0.000616067014801535	1.21060904575739	0.143	0.33	1
ATP13A3	0.000618032294610501	1.04644461748491	0.668	0.769	1
GFOD2	0.000619514646136197	1.12526715503617	0.222	0.484	1
USP24	0.000625844800124471	1.12299923721257	0.584	0.714	1
RIMBP2	0.000642835060387546	1.65769942410822	0.565	0.692	1
RGS12	0.000646968373451628	1.05694064905275	0.178	0.396	1
SGMS1	0.000649016756723313	1.20827607369398	0.628	0.758	1
RC3H1	0.000663173946304314	1.23375074037116	0.602	0.725	1
REL	0.000760589019936699	1.01419729274403	0.176	0.396	1
AMBRA1	0.000761132636722394	1.28320297990228	0.595	0.714	1
DACH1	0.000775880544925772	1.19627497185366	0.643	0.692	1
FOXN3	0.000791887680156098	1.149901997696	0.624	0.725	1
NSMAF	0.000795033875359806	1.53282682059839	0.567	0.659	1
MTA1	0.000801109441929523	1.13004847924667	0.131	0.319	1
PCNX2	0.000823330937786423	1.34685974250151	0.59	0.714	1
TJP1	0.000829066789391967	1.15668979422625	0.651	0.824	1
AC087500.1	0.000866002675160207	1.20489828245365	0.136	0.319	1
PCCA	0.000893023231190101	1.20341868239311	0.644	0.78	1
RASSF7	0.000909115268317831	1.06563265311633	0.159	0.374	1
ETFDH	0.00092757319968982	1.97640484242171	0.477	0.484	1
L2HGDH	0.000944268618809211	1.09194834670514	0.244	0.527	1
CHD5	0.000960913301730651	1.68609380534422	0.467	0.418	1
MARK3	0.000987778689178818	1.23885316477887	0.621	0.769	1
CNOT4	0.00103292971424963	1.36414672158154	0.593	0.78	1
LINC01278	0.00105863574481071	1.1527176139136	0.629	0.747	1
DYNC2H1	0.00109749328825317	1.64221363432768	0.529	0.571	1
KCNJ6	0.00110117935662286	1.65954475253535	0.522	0.56	1
NEAT1	0.00111468668105565	1.13071863857613	0.774	0.89	1
ALDH5A1	0.00111514382162087	1.07915578225394	0.153	0.341	1
ARSB	0.0011329650832745	2.01123864952748	0.38	0.275	1
ANAPC1	0.00114771649796864	1.12028066898289	0.211	0.473	1
CS	0.00114869695653848	1.00794969149345	0.206	0.462	1
SHLD1	0.00115900632675053	1.00880932666283	0.161	0.363	1
NADK	0.00121200448248102	1.19356135813369	0.136	0.319	1
ARHGEF18	0.00122138376937124	1.18962367861579	0.162	0.363	1
TAF1	0.00124057040993085	1.75281230932208	0.5	0.527	1
ALG9	0.00125968836207442	1.01446315535825	0.165	0.363	1
TNRC18	0.00126116083227901	1.1831134012667	0.21	0.451	1
CSNK1G2	0.00126443764156357	1.18965375867582	0.147	0.341	1
LINC02256	0.00128184069760424	2.14425759151456	0.454	0.44	1
CAMK2G	0.00129294684824915	1.4044510353374	0.18	0.396	1
EPB41L5	0.00129549829205432	1.07381085065833	0.616	0.725	1
ZNF626	0.00134356070603656	1.3193418168676	0.146	0.319	1
PRCC	0.00136164253610911	1.04674867527298	0.183	0.396	1
ZNF224	0.00137504593800904	1.34142597503439	0.178	0.396	1
NCOA2	0.00139019865747251	1.18461393706255	0.587	0.67	1
CAMKK1	0.00139753879934374	1.27324747457085	0.146	0.33	1
TPP2	0.00152462547409498	1.71834613498627	0.53	0.615	1
SLC35G2	0.00153277398344085	1.08299008565059	0.234	0.516	1
ZNF493	0.00157823635867463	1.05273696803822	0.219	0.473	1
SECISBP2	0.00163528599670723	1.44658386529222	0.576	0.747	1
ZBTB17	0.00167729971714022	1.02408510919229	0.121	0.297	1
CRADD	0.001773039574109	1.31756703072239	0.556	0.593	1
ZNF700	0.00177648711926714	2.8236935095274	0.387	0.352	1
IQCH-AS1	0.00179424564890298	1.10382265713766	0.149	0.33	1
GPN2	0.00179476936362208	1.11903160665527	0.139	0.308	1
ZFAND6	0.00180538579430847	1.22888450834699	0.604	0.747	1
ECPAS	0.00181712238865074	1.27395127481068	0.608	0.791	1
UPRT	0.0018220209881447	1.16008214371495	0.121	0.275	1
OTUD6B	0.00185340531980713	1.1379827763642	0.131	0.297	1
UBE3D	0.00187742995196213	1.9028427822195	0.435	0.396	1
SUCLG2	0.00187902870398797	1.4938503620175	0.545	0.604	1
C1RL	0.00188403952927835	1.32906897427684	0.154	0.341	1
TIAM2	0.00191090298756543	1.84479882904706	0.474	0.473	1
MTHFD1L	0.00193384828404126	1.77030787134074	0.49	0.505	1
YARS	0.00193591787903243	1.15259165119922	0.625	0.78	1
ADPRHL2	0.00196675201119605	1.19946246411784	0.127	0.275	1
MMP24	0.00198559155324212	1.14231745051963	0.138	0.297	1
GOLGA1	0.0019897041687921	1.10853173403631	0.223	0.484	1
RNPEP	0.00199451427768097	1.09526596947878	0.221	0.462	1
SNX25	0.00199724717893519	1.45118341076944	0.534	0.615	1
MYH10	0.00201968321343247	1.48683820056236	0.552	0.626	1
ACOX3	0.00206246631467261	1.11940940934563	0.173	0.374	1
MAEA	0.00206649755961324	1.01907355422336	0.169	0.363	1
TECPR1	0.00209744845102014	1.24191839743437	0.163	0.352	1
SACS	0.00210734452447823	1.41625838251759	0.172	0.363	1
ELMSAN1	0.00210925326868787	1.16825129298472	0.185	0.407	1
UBR5	0.00212559965082885	1.12381662887344	0.616	0.791	1
RMST	0.00213966627044476	1.75885769043586	0.508	0.538	1
SPAG1	0.00217412343181739	2.26295314476915	0.432	0.418	1
LINC00571	0.00218884321372689	1.90144734771852	0.45	0.418	1
ACYP2	0.00224946889641207	1.19472385567167	0.621	0.736	1
MLLT1	0.00225587714734568	1.22395244223249	0.21	0.44	1
RNF43	0.0022898331368515	1.04356727351407	0.116	0.264	1
ACAP2	0.0023535014821497	1.18295890824222	0.625	0.846	1
RNF111	0.0023789227329519	1.3726782629443	0.575	0.736	1
UTP20	0.00238917607760193	1.12810332845994	0.138	0.297	1
BTAF1	0.00245049392702382	1.4132306901567	0.58	0.736	1
PPARD	0.00248283068110499	1.21851534182828	0.153	0.352	1
WDFY2	0.00250063481264553	1.20198100917936	0.599	0.714	1
N4BP2L1	0.00255527341732846	1.03428701648024	0.21	0.44	1
PHIP	0.00260502558720868	1.06363637280153	0.627	0.813	1
EDC3	0.00269184441289982	1.05459917839579	0.138	0.297	1
ZNF587B	0.00278679617414365	1.00858985689574	0.208	0.44	1
WDR33	0.00298000388262541	1.17633177020674	0.604	0.791	1
AC092338.3	0.00307475553130111	1.10188771492751	0.124	0.286	1
RPRD1B	0.00308115484896829	2.0822691414751	0.444	0.462	1
ACO2	0.00322318811611209	1.11811480185554	0.282	0.571	1
SUCLA2	0.00326376185736627	1.39630520004864	0.576	0.714	1
TAB1	0.00327278402741456	1.10061628476212	0.143	0.308	1
DENND1B	0.00340232898350805	1.96264593387614	0.425	0.418	1
PARG	0.00342128837775745	1.98363347136161	0.482	0.549	1
METTL25	0.00348199627716002	1.11202472561956	0.132	0.286	1
ZNF282	0.00348465810059854	1.00137322069599	0.119	0.264	1
ZNF441	0.00348845026928209	1.31198516072859	0.149	0.319	1
ANKRD52	0.00352323720469313	1.00907102473498	0.17	0.363	1
EPC1	0.00358041537078154	1.1541829935987	0.606	0.758	1
KDM6A	0.00361884078507085	1.39153461957778	0.564	0.692	1
KIF26B	0.00362885816214663	2.22872740752623	0.331	0.231	1
TCHP	0.00371033314709642	1.10312178470442	0.153	0.33	1
AC005562.1	0.00371198903270226	1.08845271184717	0.193	0.407	1
ZNF720	0.00377939573022415	1.12234969971283	0.222	0.462	1
CARMIL1	0.00378490970832902	2.59253577297637	0.403	0.396	1
MTFMT	0.00379304214929339	1.11258999850186	0.169	0.363	1
PPP4R3B	0.00383430222459437	1.23090274538901	0.587	0.791	1
DBT	0.00397131239123152	1.03289377626947	0.23	0.462	1
ZNF417	0.00400125729241449	1.28224013277954	0.121	0.275	1
STK33	0.00401139204431654	1.0514553448649	0.602	0.736	1
ZNF254	0.00405578916234434	1.51499006392621	0.523	0.604	1
PHTF2	0.00414739226214916	1.0769832612871	0.614	0.78	1
AHDC1	0.00414938937290615	1.09414707567177	0.204	0.418	1
CSAD	0.00421573717245783	1.32593014762186	0.187	0.396	1
FASTKD2	0.00433447713499696	1.40152012856744	0.218	0.451	1
TGFBR2	0.00444220460174462	1.01182241256871	0.223	0.451	1
XPNPEP1	0.004498572964215	1.03586447289277	0.146	0.319	1
POLG2	0.00463820972926331	1.2983962603186	0.134	0.297	1
RHBDD3	0.00466558551417918	1.31165599787208	0.151	0.319	1
SLC8A3	0.00469198852480964	2.00904830085595	0.264	0.154	1
AC139720.1	0.00471844315670838	1.0160281824045	0.18	0.363	1
SLC9A7	0.00475837289449198	1.04692123864937	0.199	0.418	1
ABCB8	0.00479952286905136	1.00069141648544	0.119	0.264	1
MCPH1	0.00488793259945172	1.50038687750533	0.564	0.714	1
PLEKHA5	0.00504667789314465	1.14192150683054	0.604	0.725	1
DHX30	0.00506498644108327	1.06004190880114	0.287	0.604	1
CTTNBP2NL	0.00506739792872931	1.21681603322408	0.135	0.286	1
ACSL6	0.00510204248707478	1.15631584504231	0.12	0.253	1
AC244131.2	0.00514167790044779	2.19398111835002	0.251	0.143	1
NIPAL2	0.00525120797848046	2.27325785850357	0.33	0.253	1
ETNK1	0.00553604229971358	1.31321182683976	0.564	0.747	1
NCOA7	0.0056140641812873	1.90315160463626	0.508	0.615	1
AC007656.2	0.00564422661136584	3.02473669191515	0.274	0.187	1
GNPAT	0.00568496383244592	1.03797142871786	0.263	0.527	1
ZNF253	0.00586080899501776	1.15744127298482	0.113	0.253	1
GRIP1	0.0059744628966601	2.83786624692179	0.337	0.264	1
SLC45A4	0.00597967236106218	1.2173659620323	0.139	0.275	1
BMPR1A	0.00602590652892365	1.49566198243706	0.554	0.681	1
TCP11L2	0.00604465753196651	1.27698320814062	0.136	0.286	1
NEDD1	0.00607692960099793	1.20741656582406	0.157	0.33	1
KIAA1211L	0.00619643930323737	1.0657297910211	0.237	0.473	1
UBE4B	0.00622947459579173	1.17331761948952	0.56	0.67	1
PIK3CB	0.00643149523202435	1.51918749134733	0.561	0.714	1
NUBPL	0.00644139249899348	1.55611529360705	0.486	0.538	1
NOL9	0.00645268790564317	1.0107276824156	0.177	0.363	1
WDR20	0.00664046432305583	1.66220865116768	0.518	0.626	1
SNX7	0.00669433892238681	1.23703530452416	0.144	0.297	1
EXOSC3	0.00674990944253462	1.14315734730829	0.196	0.374	1
ETV6	0.00675137764798235	1.3473157445659	0.552	0.67	1
CIAO1	0.00678807646683311	1.04442421650732	0.297	0.604	1
LUZP1	0.00699624194567972	1.31387315044954	0.139	0.275	1
KIF5A	0.007045970402736	1.15847013575614	0.185	0.374	1
MLLT6	0.00705586526443399	1.13632120093613	0.193	0.407	1
NCR3LG1	0.00710527474157133	1.07156153208671	0.144	0.297	1
NAA25	0.0071361271623665	1.66385802999278	0.465	0.505	1
MED15	0.00714629874323846	1.61219074924887	0.493	0.56	1
C1GALT1	0.00725919557885712	1.32024820998951	0.553	0.681	1
PER3	0.00729365823761261	1.11453387147181	0.565	0.67	1
KLC1	0.00729948720845238	1.15869098970371	0.568	0.747	1
RNGTT	0.00731120435186959	1.53137440804865	0.526	0.637	1
DLG3	0.00742499593062132	1.59421353229534	0.131	0.286	1
IL1RAP	0.00743980858883879	1.43943280504459	0.54	0.626	1
KIAA0319L	0.00744008177332888	1.20672166872641	0.563	0.681	1
MYRIP	0.00745547375277553	1.00183503692711	0.127	0.253	1
ENAH	0.00746908576771268	1.01468428097828	0.226	0.451	1
REXO1	0.00748737036113695	1.06520818309325	0.117	0.264	1
TRRAP	0.00749489705965853	1.37875095814456	0.545	0.67	1
RBPJ	0.00754804870260096	1.19313815610164	0.591	0.802	1
FLYWCH1	0.00764759526027074	1.38599576738894	0.193	0.396	1
SLC36A4	0.00771746534028645	1.02149766501148	0.61	0.813	1
NFASC	0.00773151518815732	1.20920806786813	0.578	0.736	1
AP5M1	0.00773731172570601	1.13137853955784	0.236	0.473	1
SMPD4	0.00779329750965932	1.02545147585711	0.218	0.44	1
SEC24A	0.00781923548182761	1.00327633989408	0.296	0.582	1
SOS2	0.00781936685089556	1.17137313547243	0.569	0.725	1
BMF	0.00788464810009108	1.02189638763207	0.207	0.418	1
VPS13A	0.00790511727538873	1.21213466913405	0.564	0.714	1
DARS2	0.00802385563572617	1.14570835362459	0.125	0.264	1
CCSER2	0.00806436526973797	1.27613030646553	0.553	0.681	1
TMEM220	0.00806624060669041	1.01267243267998	0.147	0.297	1
MYO9A	0.00809189465837191	1.02745845695892	0.636	0.813	1
PPP2R5C	0.0081303916256437	1.39338812012698	0.549	0.703	1
USPL1	0.00822540001464633	1.10899151407508	0.241	0.484	1
EHHADH	0.00822756447988718	1.3026977563681	0.123	0.253	1
DMGDH	0.00823424305992041	1.31630330163855	0.503	0.505	1
PKD1	0.00829336858398645	1.96380539529481	0.417	0.429	1
SPATA6L	0.00844092508762916	1.60868980978303	0.519	0.593	1
USP4	0.00858489387477265	1.35873128728983	0.253	0.462	1
MTPAP	0.00864385088986796	1.71250072828107	0.142	0.286	1
MIER1	0.00886702141507482	1.27479046274595	0.574	0.802	1
HLF	0.00894563313695341	1.11529794314682	0.155	0.319	1
PARP8	0.00908691677910362	1.4661286659182	0.466	0.516	1
DENND4C	0.00910513474995557	1.05502645673536	0.605	0.78	1
LYRM4	0.00912474225916277	1.15578361040769	0.177	0.341	1
PLCH1	0.00953563789234608	2.6434099299438	0.304	0.242	1
COQ8A	0.00954650362647204	1.39339724499773	0.172	0.352	1
ARHGAP24	0.00957159021371918	2.12142281600668	0.296	0.22	1
ICA1L	0.00961661334422613	1.48047129458647	0.516	0.615	1
ARHGAP44	0.010136813118458	1.36049783765598	0.542	0.637	1
FNBP4	0.0103714169069384	1.10588518455256	0.583	0.736	1
PRPF4B	0.0104251424978406	1.16284916448301	0.584	0.802	1
ANKRD54	0.0105049602525014	1.55889275507698	0.17	0.341	1
AGTR1	0.0105269986784269	2.23425271367423	0.391	0.374	1
MTAP	0.0105325714421573	1.04728906631272	0.244	0.484	1
SPTB	0.0105609222815621	1.9991288467609	0.46	0.527	1
PPP1R12A	0.0106095470315496	1.26449497605693	0.556	0.736	1
RELCH	0.0106215368162387	1.31520209477199	0.542	0.692	1
SOBP	0.010825454768218	1.49969761180616	0.52	0.615	1
ZC4H2	0.0108705801539646	1.02837271688177	0.221	0.418	1
INVS	0.0111183714423629	1.05699874157719	0.612	0.736	1
SUPT6H	0.0111755740223558	1.42965387127474	0.534	0.659	1
DNTTIP2	0.0112942074859993	1.23245880784537	0.315	0.604	1
DHX36	0.0113043355298155	1.12113648835844	0.564	0.736	1
TRMU	0.0113245434302608	1.36509911631283	0.207	0.418	1
NEMF	0.0113748312420423	1.02041572534166	0.597	0.791	1
PDE9A	0.0114674582385818	1.50420468682642	0.518	0.604	1
DDX58	0.0114775980715276	1.43353734612525	0.189	0.385	1
RBM33	0.0114886039444346	1.33341982374042	0.544	0.703	1
HNRNPH1	0.0115211837419045	1.63158296440311	0.496	0.637	1
DVL3	0.0115782577517054	1.06800082901028	0.238	0.462	1
WASHC1	0.0116012499919879	1.5281390829529	0.151	0.319	1
CNOT9	0.0116536330825321	1.23112643180178	0.253	0.505	1
SUPV3L1	0.0117331012995929	1.50323018793492	0.183	0.363	1
PHTF1	0.0118186372086394	1.99069504054676	0.44	0.484	1
CREBBP	0.0118917811872148	1.31947490025418	0.553	0.714	1
PHACTR4	0.0118964360151922	1.31906754513663	0.568	0.725	1
DNAJC16	0.0119011432138039	1.05492929323734	0.274	0.538	1
SEH1L	0.0119063716822925	1.25978196728862	0.192	0.385	1
POFUT2	0.0121382265074522	1.13824135359609	0.177	0.352	1
SCFD2	0.0123263804901147	1.28392175273888	0.512	0.593	1
SENP5	0.0125082155279753	1.08908474069995	0.583	0.769	1
SARM1	0.0126434447875494	1.27994282379637	0.219	0.429	1
CDR2	0.0128044353718243	1.13393197487516	0.285	0.538	1
PTPRG	0.0128171319904933	1.44432606305692	0.523	0.549	1
PRKD2	0.0128752986009267	1.36846530830177	0.198	0.385	1
PAK4	0.0129128485589711	1.22467985299557	0.142	0.286	1
TYW5	0.0130366605406621	1.05273996175398	0.214	0.407	1
FBXO31	0.0131601440552844	1.19267902501799	0.223	0.429	1
CPLANE1	0.0132040019431752	1.49694174808802	0.531	0.648	1
SIK2	0.0132206415600207	1.29815563705355	0.575	0.736	1
ANKRD44	0.0133370925645914	1.93030477837976	0.409	0.418	1
IPP	0.0134208600325581	1.27920508603068	0.14	0.286	1
MPHOSPH9	0.0135050747605094	1.02079352731204	0.281	0.538	1
AC233976.1	0.0135682121245394	1.84221357553126	0.304	0.231	1
ZNF451-AS1	0.0136377229951207	1.01933089491395	0.158	0.319	1
SPPL2B	0.013703412806685	1.31669319541424	0.207	0.418	1
MTMR1	0.0138004330904567	1.97104922079295	0.462	0.538	1
SMURF1	0.0138239411534489	1.36881277983627	0.549	0.703	1
LINC01798	0.0138488977973753	2.97198615218548	0.343	0.308	1
CNOT10	0.0138558954447482	1.17040518771752	0.277	0.549	1
FAM120B	0.0139038255566421	1.33784019360709	0.572	0.78	1
CYP46A1	0.0139883972330938	1.03629891208142	0.144	0.275	1
AL445123.2	0.0140085724340737	1.82700584786589	0.426	0.462	1
SHROOM3	0.0141539354387383	1.84257639567774	0.456	0.516	1
PEX1	0.0142441480519639	1.1103589167459	0.208	0.407	1
PRIM2	0.0144275489209265	1.17101407219725	0.218	0.418	1
BDP1	0.0144320250812117	1.08699270384198	0.586	0.758	1
MOK	0.0146185579663799	2.22809475351463	0.379	0.363	1
ENTPD7	0.0146796153552578	1.18280092459664	0.132	0.253	1
TNPO1	0.0147132839057562	1.02984691341831	0.594	0.802	1
MAPK8IP3	0.0148311968777661	1.8019412205911	0.493	0.604	1
MYRF	0.0148401545737387	1.26472765132845	0.17	0.33	1
RPTOR	0.0149255582334293	1.44804959537239	0.486	0.56	1
GTF2IRD2B	0.014938357062591	2.26714955708434	0.372	0.363	1
USP36	0.0149514876770071	1.07697490186723	0.298	0.571	1
SASH1	0.0152666609060647	1.52397524268938	0.527	0.626	1
ARHGEF9	0.015313501130318	1.18372730691654	0.192	0.363	1
PELI1	0.0153266949543006	1.0348231453882	0.193	0.374	1
DGKZ	0.0153612943460333	1.16279480347725	0.296	0.593	1
AC119673.2	0.0153716393581766	1.03199928664229	0.257	0.495	1
NPLOC4	0.0153853667997394	1.26386730783634	0.545	0.681	1
C2CD5	0.0154467177027205	1.40890625823007	0.505	0.615	1
ZSWIM8	0.0155024798402775	1.22360599455539	0.266	0.516	1
TRAPPC12	0.0156319124580293	1.64974135287063	0.495	0.626	1
SUGP1	0.0157478571727124	1.21539363809314	0.123	0.253	1
LINC01006	0.0158022807458703	1.84903265121258	0.433	0.473	1
PAXBP1-AS1	0.0158543835560292	1.02490739118244	0.217	0.418	1
BRWD1	0.0161201521759359	1.07820681086859	0.602	0.857	1
KIAA1257	0.0162360292914124	1.40496962264733	0.176	0.33	1
NIPAL3	0.0163371701369868	1.22329822344745	0.221	0.418	1
LEMD2	0.0163928163475631	2.0806515102535	0.341	0.319	1
AC007319.1	0.0165046375164117	1.63384098807496	0.199	0.374	1
MPP2	0.0165056732231456	1.38933243895878	0.226	0.44	1
NOCT	0.0165149558251876	1.48794289769459	0.127	0.253	1
POF1B	0.0166057826650752	1.12321160675492	0.135	0.264	1
AL359232.1	0.0167573446718844	2.53526705453896	0.264	0.198	1
BTBD2	0.0167902226549085	1.4947383295711	0.155	0.308	1
ABAT	0.0168886444519802	2.31832221911494	0.361	0.341	1
POU2F1	0.0171101615352575	1.4686939060088	0.507	0.604	1
APPL2	0.0171619898100294	1.48570134249637	0.507	0.626	1
ABCB10	0.017284466181365	1.0217526229805	0.199	0.374	1
CTNNBIP1	0.0175450331416247	1.12769727922277	0.213	0.407	1
PHRF1	0.0177816810378947	1.27360953701017	0.159	0.308	1
ZNF529	0.0179082395928402	1.37613136101194	0.219	0.429	1
HERC2	0.0180909251817781	1.08170492079792	0.546	0.714	1
CTTNBP2	0.0182565725392844	1.13102043875938	0.584	0.747	1
MYO19	0.0183443343441588	2.2760463320964	0.388	0.418	1
ATP11B	0.0183619585343817	1.50908090909811	0.489	0.593	1
AC106791.1	0.0183969327976995	2.33128641292173	0.405	0.44	1
KDM2B	0.0185873843753715	1.05339459838888	0.143	0.264	1
CUL3	0.018827879511159	1.00221835136159	0.595	0.802	1
NSD1	0.0191333070800268	1.46775609688867	0.507	0.637	1
CBWD5	0.0192075129144875	1.07263055974458	0.222	0.418	1
AC006059.1	0.01922019194566	1.15594607903925	0.147	0.286	1
PRKN	0.0192822185902653	1.21293973555134	0.583	0.736	1
ZNF551	0.0196501810539927	1.08126633085495	0.143	0.275	1
MYO18A	0.0199634328392045	1.24248842665335	0.172	0.33	1
RAB11FIP3	0.0199869586533134	1.08111371193578	0.305	0.582	1
STXBP2	0.0202528230888556	1.2357912022991	0.17	0.319	1
LMLN	0.0202637245290897	1.04698853666801	0.181	0.33	1
PAUPAR	0.0203532448724347	1.04091197663065	0.482	0.451	1
HSPBAP1	0.0204842779856961	1.1724166507978	0.185	0.352	1
EFHC1	0.0204894547670099	1.14596197978409	0.24	0.44	1
ANK2	0.0205043273396701	2.43951559292833	0.317	0.275	1
SRRM3	0.0206050647599065	1.32522558331625	0.512	0.604	1
ERCC6	0.020851241261784	1.07188586064373	0.267	0.495	1
AKAP6	0.0211275943515314	1.72844514352075	0.443	0.462	1
DUS1L	0.0211807869347629	1.02161922565802	0.143	0.297	1
BMP2K	0.0217213891809637	1.02404055750321	0.143	0.275	1
WDR7	0.021841534996218	1.09544741138629	0.564	0.747	1
GSTA4	0.0218533579824736	1.05735214551523	0.23	0.44	1
PLXNA2	0.0218685360595732	2.27575826471324	0.317	0.286	1
SLAIN1	0.0221168394363641	1.11051092355591	0.188	0.352	1
CDK11B	0.0221227845389273	1.14027566917139	0.237	0.451	1
GPI	0.022148380275975	1.10124118927594	0.595	0.813	1
NADSYN1	0.0221774308179384	1.58720489504976	0.161	0.297	1
TIMM44	0.0222754133899074	1.0897103914094	0.268	0.495	1
UBP1	0.0223199415225931	1.16323591165587	0.262	0.495	1
NUTM2B-AS1	0.0224009385246526	1.23257733357008	0.56	0.747	1
BTRC	0.0225174340591808	1.26935761276118	0.569	0.769	1
RMND5B	0.0227590384696469	1.20390245703812	0.29	0.538	1
SP140L	0.023017929303479	1.53163200983333	0.161	0.319	1
ZNF3	0.0234021478271806	1.66733310939692	0.176	0.33	1
DTNB	0.0237721336558511	1.21747725348652	0.527	0.648	1
ZNF510	0.0240190375798234	1.17234830036916	0.151	0.286	1
SMIM8	0.0241292935088323	1.54397109051175	0.173	0.319	1
TAMM41	0.0241463795425266	1.62184657900333	0.157	0.308	1
ANKLE2	0.0241990073243361	1.01099854802396	0.308	0.571	1
ABCB4	0.0244097525689696	1.1797493441396	0.177	0.33	1
KLHDC4	0.0244817851331097	1.18681884065871	0.21	0.396	1
LINC01128	0.0251526719962306	1.27209162450252	0.196	0.374	1
MTMR2	0.0251603917096733	1.1895712141409	0.262	0.505	1
METTL6	0.0256057648725093	1.61201789442872	0.223	0.418	1
MAP3K21	0.0259566783462613	1.03818805203405	0.217	0.407	1
ZNF124	0.0261322131091311	1.05413084550844	0.165	0.297	1
CNOT6L	0.0266904880765645	1.09658297866608	0.29	0.56	1
LINC01138	0.0267335908114913	2.21959028961609	0.384	0.396	1
GIT2	0.0268796814442551	1.14228351556455	0.302	0.56	1
ABHD2	0.0273258242033143	1.09177406622849	0.55	0.714	1
NPAS2	0.0273635623180469	1.23683887107805	0.52	0.637	1
KIAA0556	0.0273761655499363	1.844330595549	0.422	0.462	1
MMS19	0.0276721591607627	1.1464912455478	0.278	0.538	1
PTPRJ	0.0279837020405654	1.28885470473944	0.531	0.637	1
CLCN6	0.0280167302368801	1.10071892753435	0.274	0.516	1
DNAL1	0.0282234151575071	1.40831490680772	0.21	0.396	1
ELMOD3	0.0284643032684137	1.04587127355793	0.215	0.407	1
GARS-DT	0.0286027038998798	1.45702550719764	0.496	0.615	1
SLC30A9	0.0286413077464806	1.05531821619485	0.559	0.725	1
ERAP1	0.0291132106486141	1.11080256101402	0.184	0.341	1
DECR1	0.0292439528990039	1.04566113976817	0.274	0.505	1
CRY2	0.0299095384625785	1.27589632563725	0.232	0.44	1
LANCL1	0.0299872273207078	1.41244392120061	0.165	0.308	1
CAMK2B	0.0301920715171139	1.06208440492765	0.262	0.473	1
CBWD2	0.0302201828549848	1.18321936619356	0.266	0.505	1
SH3TC1	0.030425726311765	1.27373480651761	0.204	0.374	1
PHC2	0.0305122548008473	1.50181752752012	0.522	0.725	1
SKI	0.0305549696963272	1.66461338792751	0.151	0.286	1
ZNF7	0.0307061698155244	1.24335544837533	0.168	0.297	1
TBP	0.0312858058972685	1.45265122702332	0.138	0.275	1
NCLN	0.0315300562017707	1.09043107358024	0.125	0.253	1
ALK	0.0315684917710845	1.63170798715783	0.18	0.33	1
ACSS2	0.0316447875504509	1.39298205362175	0.153	0.286	1
MRRF	0.0320870604593584	1.16473917555622	0.262	0.495	1
PRDM5	0.0322395192677469	1.04547059567032	0.184	0.341	1
PBX1	0.0322863636076622	1.00262912833249	0.514	0.593	1
MAU2	0.0324569408891332	2.26714815306325	0.417	0.484	1
MARCH6	0.032542207160952	1.05110023949085	0.556	0.769	1
PLEKHG3	0.0328848233601915	1.36747500664048	0.203	0.374	1
ODF2	0.0329838771835559	1.52954135453457	0.174	0.33	1
BIVM	0.0330555975379849	1.48369091088776	0.187	0.352	1
RAF1	0.0334673510904909	1.49507878727137	0.499	0.637	1
PCBP1-AS1	0.0336579305398408	2.08018697907898	0.365	0.374	1
VWA8	0.0338781494832527	1.29368369580769	0.501	0.604	1
ARHGAP1	0.034267716546847	1.59589390693003	0.199	0.352	1
RUBCN	0.0343507177004173	1.40620600469719	0.266	0.505	1
ARMC2	0.0345113531869902	1.92030202813751	0.416	0.44	1
ZNF507	0.0347898718763204	1.20301996222064	0.301	0.571	1
VWA5B2	0.0353008839935543	1.76539574162431	0.147	0.286	1
ZNF790-AS1	0.0361225775719555	1.49740643814512	0.204	0.385	1
SLC22A5	0.0361545535011317	1.35033823022943	0.165	0.308	1
ZNF19	0.0362297486687163	1.97369488085223	0.339	0.319	1
PTDSS1	0.0365824853121019	1.29216804359923	0.132	0.253	1
CEP112	0.0373168273585027	1.01420414196408	0.56	0.714	1
NUP54	0.0373914001641074	1.66021263499839	0.463	0.582	1
ZSWIM6	0.0377749914140768	1.24407476196196	0.557	0.703	1
PKP4	0.0383400705657544	1.83996316970178	0.429	0.495	1
DIS3L2	0.0385590503421933	1.12573953844495	0.559	0.758	1
NET1	0.0387469166321024	1.06796344607357	0.159	0.275	1
ZNF23	0.0388988874391439	1.67372331413666	0.135	0.253	1
FBXO28	0.0389030335779314	1.1996750153518	0.247	0.44	1
ZC3H6	0.0389739618600861	1.17660272205171	0.553	0.747	1
ETAA1	0.0390989007279544	1.53238085781325	0.172	0.308	1
GRIA2	0.0398826086203076	1.81864365077397	0.384	0.396	1
AACS	0.0405679476339966	1.46761094954709	0.218	0.418	1
BTD	0.0406186439880168	1.09257601106711	0.266	0.484	1
WDR26	0.0407067401758213	1.30357281807898	0.508	0.681	1
NPEPPS	0.040879620874407	1.11753816555053	0.557	0.78	1
ZNF746	0.0413957601408148	1.55031125752807	0.177	0.33	1
LINC01146	0.0418496344564548	2.30079470112908	0.281	0.231	1
CBR3-AS1	0.0418887214540682	1.45272463803848	0.47	0.516	1
SH3KBP1	0.0419789693044998	1.00262090528669	0.334	0.615	1
ZNF195	0.0419815706988689	1.2421629751732	0.199	0.363	1
MPP7	0.0421283510564045	1.10582028434535	0.256	0.473	1
PARD3B	0.0423623038166215	1.11934278160797	0.407	0.407	1
GAB1	0.0424387962655115	1.31610147414606	0.168	0.308	1
EFCAB2	0.0424557847967468	1.95648263268679	0.38	0.374	1
WWP2	0.043038397561619	1.61935794556111	0.482	0.593	1
MAN2A1	0.0431716539626472	1.16528131312776	0.281	0.516	1
PPFIA1	0.0431869486892297	1.25091193492149	0.518	0.703	1
MRTFA	0.0436594575886353	1.00727770405233	0.584	0.747	1
LRCH2	0.0436803766590582	1.16935299366353	0.264	0.473	1
IQCK	0.0439779255029215	2.19684084641256	0.345	0.341	1
GNPTAB	0.0440041466435379	1.40196199826956	0.191	0.341	1
CNKSR2	0.0446487734144995	1.00240455913928	0.191	0.341	1
LRRTM4	0.0447684109754697	1.13318710976119	0.546	0.582	1
MYO5C	0.0450330478183647	1.03917308819895	0.169	0.308	1
FBXO10	0.0450689756490475	1.09918930337084	0.217	0.385	1
LRIG2	0.0452205388934522	1.02207533334481	0.274	0.505	1
EXPH5	0.0456562671560973	1.04541523955894	0.207	0.363	1
ZNF75A	0.0459185032105176	1.26940597175332	0.253	0.451	1
ZNF782	0.0460071209181865	1.07959002835464	0.286	0.505	1
CMTR1	0.0462288393501421	1.57693713903034	0.225	0.429	1
MICU3	0.0462967246861041	1.66259268690831	0.477	0.637	1
ADAM17	0.046635980273296	1.09214555134016	0.526	0.626	1
DDHD1	0.0467477639728856	1.72856140817636	0.407	0.462	1
RAPGEF1	0.0467989207810727	1.07614384255969	0.549	0.681	1
RMDN3	0.0473485270489438	1.20516951916412	0.183	0.33	1
AL591043.2	0.0474232334331427	1.50295419771015	0.151	0.275	1
TTC8	0.0476485125480131	1.55290136939655	0.48	0.604	1
TRPC4AP	0.0479687559961132	1.30314472093908	0.523	0.714	1
TRAPPC13	0.0480385182473259	1.14921494349228	0.229	0.418	1
STK40	0.0480861638965433	1.57107008137612	0.474	0.582	1
NUP35	0.048321205588477	1.52546892808142	0.15	0.275	1
POLR1A	0.0483619194728738	1.36335250587105	0.221	0.407	1
FYCO1	0.0484905343535914	1.04905364400556	0.23	0.396	1
SIPA1L3	0.0488494943977675	1.40621138824958	0.542	0.725	1
SCAF8	0.0488929065356845	1.11040696536252	0.546	0.758	1
ITFG2	0.0495296758267959	1.25838562796802	0.236	0.429	1
PHF12	0.0497225903990921	1.34969923900912	0.21	0.385	1
AC068888.1	0.0501170229363292	1.27218405273763	0.168	0.297	1
NRSN2	0.0503770394615178	1.19612398811993	0.211	0.385	1
ZNF438	0.0516739017167175	1.12764202700813	0.222	0.396	1
CFAP69	0.0519144893270519	2.40795889369705	0.32	0.308	1
VAC14	0.0524538977768563	1.12869216783024	0.316	0.571	1
TRIM44	0.0527541119978021	1.10517796376021	0.56	0.769	1
DENND2A	0.0528154465786842	2.09583220358677	0.334	0.319	1
MACO1	0.0534890971712803	1.61748071725491	0.478	0.637	1
RALGPS1	0.053645431059012	1.21885996142901	0.523	0.692	1
ANKRD36	0.0543344394255159	1.14973507591362	0.234	0.418	1
LMBR1	0.054547040591427	1.16801611399455	0.553	0.758	1
NUP188	0.0552455499128808	1.598838391809	0.169	0.308	1
SPATA7	0.0555267203063041	1.21148154200552	0.519	0.67	1
STX1A	0.0559800863218951	1.14323423604206	0.298	0.582	1
GLYR1	0.0566712832520389	1.32172686811236	0.548	0.78	1
ZNF621	0.0570286603667583	2.76572684705024	0.26	0.231	1
LPIN1	0.0571648743422105	1.43600624436088	0.467	0.571	1
NUP205	0.0575923243955012	1.03527864590407	0.236	0.418	1
RAD51-AS1	0.0579142365321925	1.6977718352831	0.206	0.374	1
APBB1	0.0581161628644697	1.18213800184423	0.187	0.341	1
MIER3	0.0583766328067368	1.45094057703797	0.17	0.308	1
TMEM161B	0.0584396952943071	1.81114180771933	0.402	0.473	1
WDR35	0.0589428542008836	1.07465685595002	0.283	0.505	1
FBXO36	0.0590871915445098	1.58173360263035	0.184	0.33	1
FMN1	0.0592678188394477	1.04425196362722	0.26	0.462	1
KLHL20	0.0600967794179101	1.2632533638804	0.471	0.571	1
WDPCP	0.0605664944713765	1.05541614334583	0.552	0.67	1
SCAMP5	0.0608919965288463	1.11660790808961	0.343	0.637	1
GRAMD2B	0.0617836798867691	1.20759378432022	0.522	0.681	1
BBS1	0.0618673757387403	1.40620114953361	0.257	0.473	1
RNF130	0.0624246875960559	1.04532984036584	0.575	0.747	1
KANSL2	0.0625300866935582	1.41654331673765	0.226	0.407	1
KIAA0895	0.0625902699476834	1.11700676434063	0.26	0.462	1
ULK2	0.0632328792701218	1.75337151904267	0.161	0.286	1
CFAP43	0.0634814328764002	2.39524117204783	0.362	0.396	1
QTRT2	0.0649147923863574	1.46053943154804	0.198	0.341	1
UBE2E3	0.0650517596852001	1.73270797999408	0.478	0.648	1
TCERG1	0.0651839557284629	1.16381192757639	0.471	0.571	1
DNM3	0.0654084525108145	1.02149934217673	0.538	0.659	1
UCHL5	0.0657372319837107	1.00792264858074	0.332	0.615	1
NUP42	0.0660248634257835	1.09889377428809	0.296	0.538	1
FLVCR1	0.0661892217096939	1.13893923045937	0.228	0.418	1
DCAF16	0.0662719079858392	1.16847311442884	0.215	0.385	1
ARHGEF7	0.0663248577986373	1.10756875116426	0.527	0.714	1
ZNF709	0.0663620227975107	2.21906987140688	0.339	0.33	1
PCGF6	0.0670243108349587	1.65111731158055	0.146	0.264	1
FARP1	0.067344726510397	1.36263652015044	0.496	0.637	1
GTF2IRD2	0.0678903091134171	1.96456383998625	0.332	0.352	1
CTNND1	0.0685064076882846	1.00039308510383	0.575	0.802	1
RAB27A	0.0687628709674506	1.17918411889378	0.308	0.56	1
GATAD2A	0.0687809715876597	1.07768485722706	0.313	0.582	1
RABEP2	0.0688890466038479	1.73018093989264	0.154	0.264	1
RFX7	0.0689321949150002	1.4099665719671	0.425	0.473	1
DEUP1	0.0691144930522239	1.59381937546755	0.139	0.253	1
RBM12B	0.0692019867520766	1.31257311394308	0.257	0.462	1
SPATS2	0.0708621075719909	1.19041236755817	0.312	0.56	1
ZNF43	0.071515715562185	1.09879664006966	0.23	0.396	1
DHX57	0.0730912387133335	1.80368711774958	0.431	0.527	1
PEX7	0.0749551354153381	1.36149332582862	0.2	0.352	1
PIKFYVE	0.0752037131355488	1.63284190501583	0.458	0.582	1
GPAT3	0.0756308482850221	1.28038954220788	0.278	0.495	1
HMBOX1	0.0756819375280552	1.19431513030434	0.525	0.692	1
NCAPD3	0.0762571185175149	1.60011200727694	0.155	0.275	1
ERCC3	0.0762639635386434	1.19097785555262	0.218	0.363	1
ELAVL1	0.0764100220123257	1.13276740675025	0.286	0.516	1
ARRDC3-AS1	0.0766270116701756	1.25077370694842	0.471	0.549	1
MAP3K4	0.076680023949739	1.22792239828157	0.495	0.626	1
DANT2	0.0767513989536153	1.0917313753144	0.456	0.505	1
MIR22HG	0.0768291938375492	1.16900682137417	0.146	0.275	1
KIAA0232	0.0775458274791795	1.05077343135041	0.54	0.736	1
R3HCC1L	0.0784966671358695	1.6143990144265	0.477	0.626	1
HTT	0.0791872353167538	1.12070712585488	0.518	0.703	1
LAMTOR5-AS1	0.0799415155774661	2.10121536360175	0.337	0.352	1
MAN2A2	0.0799590147215752	1.15377429966769	0.168	0.308	1
CCDC18	0.0804233915900017	1.36471967734458	0.15	0.264	1
MIB1	0.0809893865427973	1.03200852919961	0.559	0.725	1
PARP4	0.0810841701936356	1.06185774685101	0.289	0.516	1
AP3B1	0.0815212062086903	1.07084032344288	0.569	0.791	1
EVA1C	0.0816812377527551	1.68866629819808	0.173	0.319	1
ZC3H18	0.0818663577562362	1.66441484183271	0.266	0.473	1
SELENOI	0.0820307958303277	1.14630813566533	0.309	0.56	1
USP20	0.0822469273242271	2.11813775405458	0.296	0.286	1
GALNT2	0.0823786667110421	1.15784791009369	0.277	0.495	1
KATNA1	0.0828729691863093	1.08716989892746	0.177	0.308	1
N4BP2L2-IT2	0.0834852227404008	1.08266688221418	0.146	0.253	1
CAB39L	0.0835137837683241	1.13849548602956	0.161	0.275	1
ZBTB25	0.0841206612103041	1.24485825318837	0.244	0.429	1
SZT2	0.0846675162171006	1.0166283620487	0.301	0.538	1
SLC1A1	0.0849819449051103	1.6441637809413	0.149	0.264	1
PDK3	0.085072962847636	1.16916191621765	0.548	0.758	1
SMG1	0.0851539970269985	1.19293914465028	0.52	0.714	1
MAMLD1	0.0860141689300469	2.0291081968966	0.266	0.231	1
AKNAD1	0.086330056452362	2.38053284301005	0.324	0.341	1
AGO4	0.087064342839904	1.35657565471034	0.285	0.505	1
RNF103	0.087917937513315	1.42619676443272	0.206	0.363	1
TGFBRAP1	0.0887505525262534	1.41419973035426	0.185	0.319	1
ALKBH1	0.0887988642505832	2.35047600787654	0.277	0.253	1
DEPDC5	0.0906687781547718	1.37955999363105	0.272	0.473	1
STON2	0.0908500027852639	1.4790063530139	0.214	0.374	1
WWC1	0.0908869348904363	1.3631979578796	0.466	0.549	1
AC068282.1	0.0914276764696867	2.2592243256631	0.316	0.33	1
KDM5A	0.0919222394044178	1.20191287684938	0.525	0.736	1
AC007038.1	0.0936374202185187	1.96103673622043	0.384	0.451	1
TRAK1	0.0940739368397001	1.04906091673653	0.56	0.78	1
ATAD5	0.0942430167362312	1.70709291537786	0.155	0.264	1
C15orf41	0.094706068784499	1.40316196424176	0.447	0.527	1
DSE	0.0958559804388829	1.01119856114657	0.26	0.44	1
CHD1	0.0967525680706788	1.48136880527264	0.477	0.637	1
AL139383.1	0.097094387444408	1.59439712905282	0.392	0.451	1
RBM12	0.0972596636747516	1.28642241170894	0.142	0.253	1
EPN2	0.0977671562450338	1.22546026883736	0.302	0.538	1
FAM160B1	0.0984578030374887	1.34858565241145	0.26	0.473	1
AC131571.1	0.0988724911468681	1.4331060133221	0.251	0.418	1
KHNYN	0.09916520579157	1.27399412824916	0.149	0.275	1
PPP2R2B	0.0991730800906481	1.93863912870941	0.266	0.231	1
RBM25	0.099481673711473	1.08516851788803	0.563	0.802	1
FAR1	0.0995365536699459	1.23825165906969	0.504	0.725	1
ADGRL1	0.100017344816129	2.16079724433657	0.36	0.407	1
SP3	0.100703394900421	1.45084703998678	0.466	0.615	1
TFEB	0.100725436300322	1.22758183435427	0.161	0.264	1
TENT4A	0.10097692446445	2.33881641284564	0.302	0.319	1
AC104596.1	0.101178588609703	1.16215516814355	0.157	0.264	1
SF1	0.101796887901499	1.39087466058479	0.488	0.692	1
AKAP8	0.102270961556185	1.77087669184767	0.221	0.396	1
EML6	0.1025752350078	1.23306248980038	0.451	0.549	1
PSMD5	0.103863414396668	1.03327559591831	0.286	0.495	1
FAM171B	0.103897282712256	1.19420092306889	0.319	0.549	1
LRCH1	0.103957195246604	1.22041841289278	0.225	0.374	1
TXNDC16	0.104486208825204	1.35553983822376	0.192	0.33	1
QRICH1	0.104893081642675	1.09025947751042	0.349	0.604	1
LINC00535	0.105080933082008	1.51530720368815	0.283	0.264	1
FCHSD2	0.105565783201012	1.64060148962599	0.42	0.495	1
NME7	0.105896203491123	1.27963794354068	0.505	0.681	1
ZSCAN5A	0.106255119813422	1.30667756851746	0.153	0.253	1
HIP1R	0.106447450500239	1.38341451815831	0.234	0.385	1
IP6K2	0.106547408742023	1.08364847433365	0.362	0.659	1
NAT10	0.106751501523978	1.19561207636781	0.203	0.341	1
PHF14	0.106942315608628	1.32482292945353	0.503	0.659	1
MGST2	0.107048474818261	1.39706259403743	0.199	0.33	1
ELOVL6	0.107246187754476	1.15798184206806	0.214	0.352	1
ANKUB1	0.107529089977852	1.2212892516349	0.399	0.462	1
DNM1L	0.107768757211618	1.31042414558648	0.482	0.637	1
CEP83	0.108388307738273	1.37763424365659	0.264	0.44	1
FAM193B	0.108569696344317	1.07773733272369	0.249	0.407	1
NPIPB4	0.109002494085558	1.17981785118293	0.178	0.297	1
TMEM63C	0.109108038825741	1.28631596800878	0.255	0.429	1
ADAR	0.109158801053444	1.06000146826306	0.537	0.758	1
PHLPP2	0.109228686457521	1.44928134933831	0.279	0.495	1
NFXL1	0.109472710557337	1.21530954757208	0.234	0.396	1
EFCAB7	0.110927375109754	1.45637401387269	0.192	0.33	1
TDRD3	0.111403458207388	1.36983703846042	0.345	0.626	1
LRRC39	0.111462898168036	1.18823320163355	0.149	0.253	1
UEVLD	0.111656845030764	1.07685046553896	0.259	0.44	1
CDK11A	0.111886129569583	1.52174451235017	0.225	0.374	1
PIR	0.112050218383937	1.20173158475685	0.304	0.527	1
SPPL2A	0.112736362197979	1.02992446423311	0.606	0.846	1
RAVER2	0.113460363027675	1.60578498669466	0.157	0.275	1
FGF12	0.113658000225974	1.52056217911675	0.435	0.516	1
PPP1R14C	0.113664164299769	1.33882712460522	0.221	0.374	1
NCBP1	0.113929575437361	2.4885207188082	0.316	0.341	1
UBAC2	0.115021974203796	1.29810246956332	0.466	0.604	1
GPALPP1	0.116599849461186	1.21292525013668	0.311	0.549	1
GAS8	0.117322342826566	1.13736052729087	0.185	0.297	1
MDM4	0.12132643405671	1.05992198782595	0.515	0.703	1
KIF13A	0.121339584010763	1.08372736886027	0.538	0.725	1
GCNT1	0.1215507474696	1.11715745187548	0.337	0.582	1
SHOC2	0.122158608736093	1.05101568580585	0.518	0.692	1
ZNF431	0.122277958004427	1.19644168765212	0.309	0.538	1
AC007384.1	0.122658348241379	2.50644601646474	0.293	0.297	1
ZCCHC17	0.12316420303943	1.14086543673526	0.308	0.527	1
IPPK	0.123273780109163	1.18384236750302	0.174	0.297	1
AC006299.1	0.12537578850887	2.07823384633889	0.253	0.231	1
SLCO5A1	0.125596860483131	1.93160441663868	0.358	0.396	1
ZNF800	0.125840773467376	1.16023155483327	0.323	0.571	1
CNOT11	0.126860754175144	1.04509609433435	0.243	0.407	1
AFG1L	0.126973994486535	1.36045931217274	0.178	0.297	1
RNF34	0.127302921088093	1.26563718776861	0.33	0.582	1
SLC30A7	0.128019334166896	1.37475544782037	0.47	0.615	1
CEPT1	0.129633539671718	1.17532218235724	0.316	0.56	1
DCAF5	0.129769987173682	1.31124355585056	0.504	0.714	1
RPRD1A	0.129941178969703	1.08358604884696	0.53	0.725	1
PDE10A	0.130374550168231	1.59849998215046	0.405	0.473	1
XPNPEP3	0.130766375927963	1.10942617593226	0.3	0.527	1
ZNF81	0.13122687639074	1.32735434593687	0.241	0.407	1
NBPF11	0.13160203459533	1.29338794659715	0.204	0.341	1
GLE1	0.131695817607385	1.48286683728096	0.252	0.429	1
GTF3C2	0.132754905157075	1.67745259648488	0.234	0.407	1
RCOR3	0.133278604404553	1.02552102646812	0.53	0.758	1
FPGS	0.133294378336751	1.55683061472054	0.192	0.33	1
ZNF140	0.133667996076126	1.53176510023042	0.218	0.352	1
SNRNP70	0.133819677378996	1.35733404488958	0.493	0.703	1
GPD2	0.134597271265318	1.00314437147909	0.313	0.538	1
MIPEP	0.135204593744254	1.71264528999262	0.405	0.473	1
UCK2	0.135274509363507	1.29319832065955	0.237	0.396	1
GATAD2B	0.137565144376932	1.31004881680707	0.53	0.758	1
UBR2	0.137653451723336	1.30891778191425	0.492	0.703	1
MRPS28	0.138294685228768	1.0924217206091	0.387	0.692	1
RRP12	0.138404937100182	1.06038024582302	0.266	0.44	1
BMT2	0.138443839024836	1.20809752452338	0.282	0.484	1
PPAT	0.138586857928826	1.37929453799504	0.166	0.275	1
BSDC1	0.138949312057932	1.19170077039559	0.332	0.593	1
MKNK1	0.138992485942368	1.13248514965561	0.184	0.308	1
PLEKHM3	0.139635084355236	1.44632415618103	0.252	0.429	1
KLF12	0.139654359963472	1.19188852708562	0.46	0.549	1
IFT81	0.139772417526487	1.19346863472188	0.302	0.505	1
AL137009.1	0.14013991981336	1.25372550501286	0.181	0.297	1
HIBADH	0.143050166450235	1.1444816802733	0.298	0.527	1
ACTR3B	0.144378429041189	1.12236957195896	0.17	0.275	1
SMG6	0.144801751528785	1.14014316064429	0.512	0.681	1
RIMKLB	0.145693831113911	1.33212010963931	0.263	0.44	1
FBXL18	0.146314845841505	1.59183989193118	0.177	0.297	1
FAM222B	0.147162461442983	1.46112219766634	0.467	0.593	1
EFTUD2	0.14859046244489	1.48226743500721	0.259	0.44	1
ANKRD13C	0.148669571622395	1.40119424344264	0.471	0.626	1
ZNF618	0.149981200552462	1.18785631411693	0.166	0.275	1
PTPN4	0.150712979901779	1.19088794247675	0.471	0.615	1
PON2	0.152551727210039	1.34047378781107	0.232	0.396	1
LRRC8B	0.154753184850069	1.23705084926614	0.474	0.648	1
COBLL1	0.155581158691697	1.09860388126811	0.516	0.714	1
POLA1	0.15562079045595	1.08347620658708	0.435	0.538	1
VLDLR-AS1	0.156784701370615	1.41106170834754	0.35	0.374	1
TBC1D22B	0.157452608124024	1.12543193939191	0.264	0.418	1
SYMPK	0.157654797249668	1.0122793310017	0.309	0.516	1
DNAAF5	0.158075486955619	1.46085714811115	0.215	0.363	1
GALNT7	0.159019102728639	1.16210326718291	0.263	0.418	1
CRTC3	0.159551866778753	1.2461095661895	0.514	0.692	1
POLR3E	0.161507462206228	1.65238376671787	0.215	0.363	1
ALMS1	0.161548768767921	1.41463006936719	0.425	0.505	1
CASR	0.164106327698694	1.40096894506681	0.323	0.341	1
PCGF3	0.166270070307067	1.59064206397619	0.264	0.473	1
GOSR2	0.166295957075873	1.18234229965806	0.345	0.593	1
PLEKHA1	0.166589561007993	1.1699050543765	0.505	0.714	1
SCN3A	0.167774007378422	1.72475380258217	0.339	0.363	1
C20orf194	0.168364628853585	1.10655888794076	0.495	0.648	1
GTPBP2	0.17019026740997	1.03014608784288	0.287	0.484	1
KATNBL1	0.173528229048616	1.26108773309919	0.347	0.626	1
SESN3	0.174756524488876	1.31964457664214	0.309	0.527	1
TMX3	0.176334284792936	1.23441062147933	0.259	0.429	1
ACER3	0.176424118625042	1.35776781918114	0.228	0.363	1
SACM1L	0.177375097987356	1.00827074089725	0.381	0.681	1
CHN1	0.178424174966881	1.21961842578185	0.469	0.626	1
MPPED2	0.179377043915862	1.63196594230205	0.396	0.462	1
ZMIZ1	0.179715398757098	1.37676383560498	0.459	0.615	1
RABL3	0.1813320213949	1.6551393538632	0.226	0.374	1
SLC4A7	0.181826413981378	2.21730709599916	0.317	0.374	1
IFT43	0.182455262902485	1.070444187445	0.316	0.505	1
AP003086.1	0.182586903141046	1.16493162409135	0.17	0.275	1
TMEM259	0.184374963847877	1.09534770353684	0.375	0.659	1
AGK	0.186284549617867	1.01315893685529	0.307	0.495	1
GSE1	0.186947437344603	1.74485919461581	0.392	0.484	1
SGSM2	0.187029115477937	1.78205876777849	0.208	0.352	1
ZNF335	0.187486620883707	1.92041391412699	0.195	0.308	1
LRIG1	0.189038589231573	1.43844773704658	0.168	0.264	1
CNOT8	0.189541955817465	1.78581359553569	0.169	0.264	1
PHF21B	0.18967381667949	1.28369114344471	0.287	0.484	1
POLI	0.189861367861752	1.39002890949508	0.208	0.33	1
JAM3	0.189985643107216	1.02940519051892	0.292	0.484	1
TAF2	0.190064770898748	1.44474796912543	0.471	0.681	1
KLHL5	0.190663907356495	1.11792010669591	0.247	0.396	1
USP54	0.190839144037409	1.97832088241033	0.323	0.363	1
SETD7	0.191252049064966	1.19248579219029	0.296	0.484	1
TMOD3	0.191712463876481	1.00572975040573	0.526	0.758	1
ANKFY1	0.192157065378458	1.58750371058956	0.451	0.615	1
DOCK3	0.194167042572001	1.21797125776403	0.489	0.615	1
CDC27	0.194615362225275	1.03510157098874	0.486	0.659	1
NPC1	0.195095641965386	1.31055143048815	0.292	0.495	1
DCAF1	0.195447158913447	1.11614502295753	0.304	0.505	1
ZNF439	0.195555755117594	1.3598044648985	0.223	0.363	1
CEACAM19	0.196310932895372	1.62761232101079	0.158	0.253	1
MTRR	0.196403643427544	1.43895744799745	0.17	0.275	1
FAM120C	0.19821322534326	1.86661456906135	0.181	0.308	1
MCCC1	0.198392280523308	1.09554391267583	0.292	0.484	1
FBXW2	0.198405567713169	1.21733533153675	0.275	0.462	1
MAP2K7	0.198839010030302	1.49272668343161	0.234	0.374	1
ATP10D	0.200239740423413	1.12731422775129	0.27	0.429	1
FKBP15	0.20028808540792	1.19130091499141	0.249	0.407	1
MPP5	0.200345041984124	1.03564370007817	0.383	0.681	1
ZNF302	0.201318851514366	1.30578382563084	0.326	0.549	1
TCP11L1	0.202504012516691	1.4342052647863	0.277	0.462	1
RANBP10	0.20280038742925	1.44018357752117	0.26	0.429	1
SLC7A6	0.203113067945484	1.79487538487085	0.189	0.308	1
EYS	0.203234826826418	2.11501346051639	0.315	0.341	1
SCML1	0.203898224116494	1.1957126496975	0.283	0.473	1
NINL	0.204170068930962	1.4247622973694	0.236	0.385	1
AP1B1	0.204817476028975	1.07482103600893	0.326	0.538	1
FARSB	0.205310071424228	1.2993523264556	0.351	0.615	1
CCDC149	0.207906727771351	1.51270723081384	0.262	0.429	1
MOSMO	0.207931046001497	1.15374793950401	0.327	0.538	1
STT3B	0.208461930576455	1.15332365944038	0.351	0.615	1
ATE1	0.208650776905793	1.25490197426118	0.514	0.758	1
TSEN2	0.208839478855998	1.34220806868088	0.215	0.341	1
ZNF718	0.208941972768122	1.1399427786527	0.451	0.582	1
RYK	0.20911111229457	1.00476674127625	0.301	0.495	1
TANGO2	0.209590902744088	1.38748444914923	0.319	0.538	1
ZNF875	0.209940567359088	1.88709385484743	0.339	0.407	1
CDK8	0.210736298381304	1.19584971952292	0.44	0.56	1
PROSER1	0.211157972909996	1.31612581262466	0.158	0.253	1
NAV3	0.212221977313246	1.5645691190369	0.337	0.374	1
SEC24B	0.213808892242989	1.02456942137506	0.508	0.736	1
KLHL2	0.215433985535216	1.35457794045968	0.416	0.527	1
CA10	0.2189258518139	1.18116348297403	0.237	0.363	1
AGFG1	0.219436954663012	1.22103462472229	0.463	0.626	1
LZTFL1	0.219798042858379	1.28060837183509	0.178	0.286	1
PLPP1	0.219976820698273	2.33630788855315	0.285	0.319	1
FAN1	0.220077482540221	1.42671729612841	0.272	0.473	1
GGA1	0.22041257838194	1.43308658373303	0.308	0.516	1
FBXL13	0.220416038321793	1.61510023541072	0.272	0.275	1
NEK11	0.220584167821083	1.1111820906099	0.323	0.516	1
EIF4ENIF1	0.220784790462217	1.31671638196746	0.237	0.374	1
CRAMP1	0.221876486095274	1.60988296645876	0.208	0.33	1
KIAA1671	0.22216574386884	1.19618747899826	0.317	0.516	1
PCDH9	0.2231769633775	1.04130603055928	0.316	0.286	1
PLPPR4	0.224599609736042	1.27422545780743	0.203	0.319	1
CACHD1	0.224993724226934	1.3243793082615	0.176	0.275	1
AC002460.2	0.226727940666934	1.26358023129983	0.422	0.473	1
SH3BGRL2	0.227092878074455	1.05198118326556	0.319	0.516	1
SNX29	0.227582512703806	1.30592805880235	0.44	0.571	1
GGT7	0.227830527586425	1.01995643378336	0.311	0.505	1
A1CF	0.229159903055096	1.1029608164897	0.307	0.484	1
STX18-AS1	0.22974053920424	1.14745625416513	0.187	0.286	1
DDX31	0.230077358665613	1.56072555691737	0.206	0.33	1
THUMPD2	0.231658427903742	1.23440729617517	0.285	0.462	1
SYBU	0.231664866139005	1.11865101240549	0.327	0.538	1
RBL2	0.233940162685965	1.02959753667795	0.307	0.505	1
ZNRF1	0.234367776781112	1.17711828125976	0.282	0.462	1
AC090517.5	0.234522674994956	1.71259839953075	0.176	0.275	1
TCF4	0.234565552952847	1.74877804717873	0.371	0.44	1
NR5A2	0.235210236210305	1.22833933635715	0.162	0.253	1
FAM214A	0.235502933125855	1.24846422494646	0.465	0.626	1
IMMP1L	0.23558355120431	1.11544230658729	0.511	0.747	1
RPH3AL	0.236334053237725	1.25044538101052	0.285	0.451	1
CC2D2A	0.238852257259097	1.38632442179715	0.206	0.319	1
TM9SF4	0.239678478661803	1.127952732598	0.38	0.648	1
RAI1	0.240239062924975	1.49112622749107	0.323	0.538	1
NMNAT3	0.240374984721003	1.29359009422165	0.237	0.374	1
DGCR2	0.241094523904453	1.58172699341499	0.395	0.505	1
CHD6	0.241587219867144	1.21507758981193	0.507	0.747	1
BCL2L14	0.241639479810913	1.32641694777751	0.169	0.264	1
SFI1	0.242582694667041	1.2133328441105	0.233	0.363	1
TACC2	0.242780270828449	1.07548025601343	0.289	0.462	1
USH1C	0.24368487541201	1.52191089226515	0.432	0.571	1
PPP4R4	0.24493058536118	1.23878389163962	0.41	0.484	1
LRRC37A2	0.245095059548196	1.53236420610709	0.157	0.253	1
HDAC8	0.245279066295238	1.10839260478391	0.508	0.714	1
AQP4-AS1	0.245578105826184	1.14938361364239	0.215	0.33	1
PTPN12	0.245959199115593	1.21947991797949	0.294	0.484	1
CEP170	0.246094890824191	1.10589863684003	0.332	0.549	1
ZNF821	0.246961045819113	1.06251971382828	0.237	0.363	1
PRMT3	0.248178361292191	1.29465282301517	0.298	0.495	1
AL390957.1	0.248365366815899	1.78178149241242	0.268	0.275	1
MVB12B	0.251696887445735	1.88502835716154	0.253	0.253	1
SPATA13	0.252115695456942	1.62906924938893	0.375	0.473	1
XRCC4	0.252916407516527	1.71297546719901	0.168	0.264	1
RAB12	0.25294532289793	1.35169174558916	0.425	0.593	1
BIN3	0.253118302994195	1.27984442417123	0.219	0.33	1
WASHC5	0.253470811510999	1.10494061033787	0.312	0.527	1
ZNF394	0.256347819073151	1.7304103596958	0.191	0.308	1
WWC2	0.256684196203166	1.42051554656839	0.366	0.429	1
INO80D	0.257325730249441	1.38324211321764	0.426	0.56	1
STRADA	0.260778187055768	1.48062683693929	0.371	0.462	1
MTUS2	0.261855138054261	1.21699709493044	0.387	0.44	1
QSER1	0.262402548974929	1.14375619603102	0.358	0.604	1
NUP133	0.262514969617771	1.13987137462604	0.312	0.505	1
HDAC7	0.265288588961074	1.43833424741753	0.174	0.264	1
PLSCR1	0.265608776217299	1.33988333811098	0.305	0.516	1
AC123912.1	0.266473406313272	1.02295930381359	0.188	0.275	1
HSPA12A	0.26780896869084	1.25218399399654	0.294	0.473	1
RFFL	0.267827709334323	1.14951128064377	0.451	0.571	1
PLEKHM2	0.267971155114063	1.09136894936236	0.283	0.451	1
NRDE2	0.268296548941439	1.20874235761877	0.232	0.363	1
OSBPL6	0.271715534983665	1.63351423635448	0.354	0.418	1
SEC23IP	0.271834918484708	1.22649140940318	0.327	0.549	1
LARS2	0.272420107666777	1.19011808906227	0.309	0.33	1
FAM169A	0.272550736740506	1.34889588891412	0.411	0.527	1
HMGXB3	0.273862516493284	1.13545219227716	0.347	0.582	1
ZNF827	0.274518844855097	1.5249996813663	0.362	0.44	1
GOT1	0.274580001511355	1.2581639697756	0.301	0.495	1
AC009126.1	0.27493116968827	1.74131569421406	0.282	0.297	1
AC053527.2	0.276002177586227	1.22389765244809	0.278	0.44	1
BBS4	0.279015490571444	1.16075597169869	0.307	0.505	1
TNFRSF19	0.280620023741604	1.73635211409563	0.196	0.308	1
AC006460.2	0.280830461038145	1.82340701377595	0.172	0.264	1
ITPR2	0.281773108115198	1.42765106837209	0.357	0.407	1
TTC19	0.282370722713018	1.01316462093606	0.41	0.725	1
VPS39	0.283053480999656	1.5318231399534	0.428	0.593	1
AC005670.3	0.283876970033652	1.63432316103736	0.425	0.582	1
INTS9	0.283902992673389	1.26012302705511	0.263	0.407	1
NUP98	0.283987629598608	1.07263603626299	0.511	0.747	1
CDK10	0.284483175326808	1.19760013180569	0.256	0.396	1
EIPR1	0.284704197699303	1.60400469653057	0.255	0.396	1
NDUFA10	0.284822650545227	1.22246793100025	0.45	0.615	1
GLCCI1	0.286121146757996	2.03472491883724	0.301	0.33	1
TTLL5	0.292319266630861	1.36628790257003	0.311	0.505	1
VPS45	0.292981051783424	1.11601898982916	0.322	0.527	1
THOC1	0.293874375907422	1.00717607656312	0.373	0.615	1
ZNF141	0.294351928036632	1.24660169414885	0.311	0.516	1
ARFGAP1	0.29501408319434	1.79978048833031	0.243	0.264	1
ARHGAP17	0.296805685472635	1.32538143116458	0.301	0.484	1
CHFR	0.297762219271785	1.23242378773003	0.452	0.637	1
CUEDC1	0.297903163715409	1.662501529377	0.271	0.44	1
AC002429.2	0.299379090294907	1.52566722692099	0.165	0.253	1
AATK	0.300376352229289	1.72455251464116	0.169	0.264	1
RNF213-AS1	0.300610884076059	1.26840066670589	0.257	0.396	1
DNAJC11	0.30080221336544	1.71382234629129	0.257	0.418	1
FUT8	0.302282245189913	1.53055600353716	0.428	0.56	1
PHKA2	0.302349273547334	1.26437488256253	0.24	0.374	1
MTHFR	0.302619695695808	1.66821071800502	0.162	0.253	1
AL110114.1	0.304497707313519	1.64947157810824	0.177	0.264	1
KIF16B	0.304539850061424	1.23544571715294	0.462	0.637	1
SNX24	0.30780740262331	1.31722098377541	0.195	0.286	1
SYNPO2	0.308158583764437	1.24940149189714	0.213	0.319	1
SCYL2	0.308620188307008	1.2876489276888	0.425	0.56	1
SPATA1	0.308821513444223	1.37947964560061	0.17	0.253	1
ULK1	0.308902393519387	2.25477364490027	0.296	0.352	1
ANKAR	0.31105288937454	2.08956799161437	0.33	0.407	1
MFSD14C	0.312382317285041	1.22886624230052	0.473	0.67	1
TRIM33	0.314817813350838	1.1600777328223	0.488	0.736	1
ZSWIM5	0.31554257847546	1.00660667026396	0.436	0.549	1
CD99L2	0.317475000068913	1.56963528661506	0.218	0.33	1
PPM1A	0.317973307728755	1.02509407187401	0.466	0.648	1
SHLD2	0.320375414406866	1.26015932242017	0.342	0.56	1
LRP5L	0.320936970909561	1.71803915201082	0.277	0.308	1
INPP5A	0.321093903360948	1.99175396946138	0.178	0.275	1
TMEM164	0.321271922515935	1.52423557657609	0.334	0.396	1
RAB40C	0.321875013668974	2.47514584356104	0.251	0.275	1
HACL1	0.322247155474342	1.58657263718053	0.241	0.374	1
ELMO2	0.32295917422203	1.42701886660416	0.18	0.275	1
AUH	0.323699988109514	1.10596757399845	0.42	0.527	1
RTTN	0.32405238816545	1.45483737554431	0.249	0.385	1
UBE2G1	0.324481862370858	1.10023543023895	0.362	0.593	1
C2CD3	0.32493839594845	1.17576636392766	0.302	0.473	1
AC105052.4	0.328961703833609	2.08975232713487	0.176	0.264	1
AC005237.1	0.33004021804966	1.15233221999091	0.188	0.275	1
NAXD	0.330480476153787	1.92262912385881	0.189	0.297	1
CCDC84	0.331640359708992	1.53430754919965	0.366	0.462	1
ROR2	0.33166029781353	1.3200580893082	0.409	0.495	1
DROSHA	0.331961376082168	1.33803937175829	0.24	0.374	1
PTPN21	0.332127484421123	1.46990541717456	0.189	0.286	1
PIGL	0.333444274122644	1.25254888294804	0.401	0.505	1
AC079447.1	0.335127168412201	1.10441838232062	0.248	0.374	1
EXOG	0.335181628392925	1.13466974415592	0.281	0.44	1
IREB2	0.336176199075488	1.29113608097173	0.46	0.67	1
SEC16A	0.33649297737261	1.13491023007695	0.307	0.505	1
ZNF420	0.336653198216165	1.58998217133876	0.278	0.44	1
ZNF280D	0.338914431094016	1.07831958886656	0.516	0.791	1
ARL17A	0.338970463052936	1.17797855006888	0.331	0.527	1
TSC22D2	0.339334158804999	1.271178439965	0.422	0.56	1
UQCC1	0.339427914624795	1.91129067519233	0.36	0.451	1
TEX9	0.340371901777971	2.00384935068142	0.316	0.374	1
VWDE	0.340467405976373	1.3883075876925	0.405	0.527	1
ANAPC10	0.342033173671672	1.08651412963096	0.35	0.571	1
KIN	0.344603714676711	1.33082810921597	0.275	0.429	1
ACVR2A	0.345333777758041	1.31501556765776	0.289	0.462	1
AC007566.1	0.345350689203828	1.08584370369254	0.183	0.275	1
PRUNE2	0.351825842000224	1.19168834049851	0.477	0.692	1
AC019197.1	0.35266347574096	1.13003146893218	0.18	0.253	1
ARHGEF11	0.354563250799047	1.26840170060752	0.267	0.396	1
AP4S1	0.359575887013009	1.47737101451722	0.207	0.308	1
SNRPA1	0.360443091587724	1.14545329759811	0.281	0.451	1
ACVR1B	0.361080125709533	1.53351697253393	0.166	0.253	1
MAPKBP1	0.362200061055128	1.20404876799395	0.346	0.418	1
GAK	0.362759673538079	1.3740368022999	0.394	0.505	1
PHYHIPL	0.364403536867502	1.21457367588115	0.459	0.637	1
FBXO3	0.366749494810768	1.42761295646569	0.298	0.484	1
ZNF121	0.366766856137788	1.44299431959287	0.181	0.275	1
HGD	0.368479386739273	1.01214029177801	0.361	0.593	1
CABIN1	0.368480154917471	1.58283336852309	0.414	0.582	1
TECPR2	0.369883563091724	1.73977863480538	0.272	0.429	1
TOGARAM1	0.37208090510195	1.02044300959208	0.474	0.648	1
NAA35	0.373121492670734	1.00671717126387	0.411	0.714	1
GGA3	0.376428948551898	1.5397795362044	0.225	0.352	1
RAP2C-AS1	0.37662145951864	1.05504919740412	0.279	0.418	1
WDR11	0.376622614158899	1.09673436634831	0.361	0.593	1
ACAD11	0.376982934065497	1.2708657232174	0.292	0.462	1
IPO9	0.377048998768569	1.03949228697939	0.465	0.626	1
FAAH2	0.378985747362063	1.11747963696244	0.277	0.407	1
STIM2	0.379657015313577	1.01324323747378	0.407	0.67	1
MED27	0.380381635088107	1.1235205515679	0.443	0.604	1
SCLT1	0.382411811839047	1.15891901786849	0.418	0.538	1
RNPC3	0.384379522453354	1.4541472847842	0.372	0.473	1
TBC1D19	0.389175475661652	1.01611967466652	0.493	0.692	1
BRF1	0.397378934201673	1.45782839094595	0.287	0.341	1
NOL10	0.40012308650327	1.13287819266527	0.373	0.615	1
FBXL4	0.403196567047597	1.46155472783565	0.394	0.538	1
SAP130	0.403610489828308	1.31251609811918	0.263	0.396	1
AC245297.3	0.403677034139007	1.41717061241896	0.42	0.593	1
SUSD1	0.406660212402839	1.06119729308909	0.311	0.484	1
BRD1	0.411854175772646	1.39364908279307	0.326	0.516	1
DLG5	0.413092121072431	1.59407320188187	0.341	0.418	1
ZNF266	0.414346243366189	1.85633404666195	0.198	0.286	1
ANGEL2	0.418038826037715	1.29262493269921	0.322	0.516	1
GRB10	0.41916473634778	1.22226903851861	0.39	0.495	1
MAP3K3	0.420731598192073	1.52972923795487	0.27	0.407	1
ATXN7	0.421962385628675	1.63237891817447	0.398	0.549	1
EEFSEC	0.423305466358886	1.57092694193007	0.366	0.473	1
IQCB1	0.423748815409214	1.08582492752599	0.392	0.659	1
CCNL2	0.424239913669739	1.20458895780496	0.365	0.615	1
PIGG	0.425064356364853	1.37805002045981	0.207	0.308	1
NPHP1	0.425391606685	1.63881940194391	0.252	0.385	1
EPM2A	0.425990065213001	1.45463184368943	0.311	0.363	1
PPWD1	0.426546962756552	1.65366057546914	0.353	0.44	1
NIM1K	0.427411446341987	1.17539634493636	0.198	0.275	1
FBXW4	0.427520646128804	1.16070226776673	0.466	0.692	1
AGPS	0.428875131908482	1.25249199127719	0.334	0.527	1
CCAR2	0.42934591456657	1.75482901453882	0.211	0.319	1
SLC41A2	0.432240176446337	1.17527953547858	0.435	0.571	1
BCL2L2-PABPN1	0.43265165186802	1.48096593931235	0.184	0.264	1
GNG12-AS1	0.43337747449519	1.29854182891354	0.196	0.286	1
TMEM39A	0.433791522072237	1.74938432072915	0.283	0.44	1
DZIP1	0.433809781298556	1.80855555796388	0.353	0.462	1
TMEM62	0.433889606815431	1.94285390597238	0.238	0.264	1
TTLL3	0.434935024149924	1.44980087614373	0.173	0.253	1
AP3S2	0.434962330029239	1.22437666404537	0.473	0.703	1
DHX35	0.437327111517121	2.03688573055675	0.264	0.308	1
DOT1L	0.439999437371021	1.75238244541682	0.305	0.374	1
GOLGA8B	0.441860932716429	1.50838009538763	0.38	0.527	1
CNTN3	0.444902745301934	1.51654935525097	0.236	0.341	1
PCNX4	0.445029819161178	1.00979757119384	0.503	0.736	1
RLF	0.446089807472327	1.1911888049046	0.45	0.626	1
LINC01876	0.447373502303707	1.51379678297508	0.278	0.308	1
PTPN2	0.447598258383988	1.03312528520861	0.433	0.725	1
AGPAT3	0.45129346719544	1.39169042721369	0.414	0.549	1
AGTPBP1	0.454615190294513	1.59341017751578	0.381	0.505	1
PCAT1	0.457434808204678	1.31468522861076	0.215	0.308	1
KIAA1549	0.462794412895751	1.16372210945208	0.252	0.374	1
ERCC5	0.464683708082674	1.44201250500473	0.297	0.451	1
PPIL2	0.466954099423607	1.21447385265614	0.27	0.385	1
RNF169	0.468455926186862	1.32803279209134	0.463	0.637	1
HSF2	0.469400522004734	1.6968849893527	0.251	0.385	1
AC002463.1	0.469745726112128	1.80513946492681	0.181	0.253	1
TMEM131L	0.472680923001836	1.62986627048486	0.243	0.363	1
VPS35L	0.475913363346015	1.25809170621354	0.38	0.615	1
NRF1	0.478033938175302	1.04892484838165	0.444	0.604	1
ANKS1A	0.479617905936243	1.0234495092893	0.47	0.681	1
DHX38	0.480205367369979	1.76033627379227	0.237	0.253	1
RPE	0.480357337718888	1.32737813667503	0.301	0.451	1
AC093535.1	0.485969660927886	1.44979688274848	0.215	0.308	1
ZMYND8	0.486074668863482	1.32661394949165	0.342	0.549	1
STK38L	0.487560526017458	1.5651685393647	0.214	0.308	1
TOM1L2	0.489128216366503	1.09723348003421	0.432	0.571	1
CPEB2	0.49000948876565	1.21581712807472	0.346	0.418	1
CDYL	0.490934063440355	1.26607407146519	0.396	0.659	1
ARHGEF10L	0.496278005011773	1.38196459825229	0.256	0.385	1
FANCL	0.497754604827681	1.61047121721133	0.354	0.462	1
MAATS1	0.500105584219982	1.77441668423237	0.272	0.319	1
NHSL1	0.501309905575231	1.21350842289662	0.193	0.264	1
FGD6	0.50252784306723	1.48593893829889	0.27	0.308	1
RSPRY1	0.505280909771605	1.40836720286475	0.413	0.593	1
WNK2	0.506203825693246	1.56196730834376	0.323	0.396	1
FAM49B	0.510406823887329	1.08400114123166	0.477	0.703	1
RPGR	0.5105872893822	1.02309573278026	0.271	0.396	1
COG7	0.510649677249433	1.21194053606093	0.362	0.571	1
PILRB	0.5146645879416	1.44580163088041	0.399	0.527	1
NFATC2	0.515110937533632	1.35746954726413	0.259	0.385	1
TTN	0.51650135143343	1.70801989831265	0.204	0.286	1
ASCC1	0.516565824283822	1.13728884481193	0.361	0.571	1
TTC7A	0.516599246670658	1.25498929987674	0.249	0.363	1
CHIC1	0.516609142030781	1.06897393549988	0.278	0.407	1
VPS37C	0.51693299235162	2.43085647261336	0.245	0.286	1
NISCH	0.518339929112909	1.78436492375009	0.203	0.286	1
FAM110B	0.519444167427493	1.3092089685385	0.437	0.582	1
PRKAA2	0.521670220886073	1.32837925155157	0.366	0.451	1
MCM3AP	0.524011817272355	1.91784064743295	0.353	0.484	1
MED14	0.52480198590759	1.94822008762655	0.257	0.308	1
WDR17	0.525138316752591	1.13015271600999	0.39	0.505	1
ARHGAP21	0.52526858411583	1.17362141429995	0.256	0.385	1
CASTOR3	0.526385867987729	2.3615151215881	0.27	0.33	1
AMOTL1	0.528342613117474	1.18707229628054	0.341	0.527	1
GPR158	0.530536923045972	1.10188792945816	0.298	0.429	1
SLC4A8	0.534423893812516	1.68312470561964	0.188	0.264	1
SUGP2	0.537355448465395	1.17915784171664	0.463	0.692	1
CSPP1	0.537629842260356	1.03659077782391	0.384	0.604	1
MARCH4	0.537839400479206	1.67495508773649	0.29	0.44	1
LINC01184	0.53872536575521	1.49097082478376	0.432	0.615	1
CNTNAP3B	0.539229586222095	1.54164720914172	0.221	0.319	1
PIK3R4	0.539975924518435	1.4980930497706	0.267	0.407	1
EFCAB6	0.540034062820028	1.42637828057514	0.252	0.363	1
ZFYVE26	0.540409282413917	1.30047757408548	0.296	0.44	1
TSTD3	0.543657819014961	1.41933240018544	0.42	0.593	1
KIF27	0.545227972935656	1.35390663298232	0.245	0.352	1
ZNF451	0.547189999615922	1.04604221341459	0.478	0.692	1
RPS6KB1	0.548249398521088	1.44895285968286	0.377	0.604	1
BBS5	0.552543482730814	1.19986297609625	0.32	0.484	1
C4orf19	0.559088707372809	1.5395236215317	0.342	0.44	1
KDM5D	0.55940349973828	1.06370962717649	0.283	0.429	1
PUDP	0.559739628934618	1.60703055450917	0.335	0.418	1
GON4L	0.564010000729616	1.15694507416022	0.383	0.604	1
AC008467.1	0.565589341478069	1.05174696753105	0.247	0.341	1
MIRLET7BHG	0.567908114880378	1.53899593574627	0.196	0.275	1
ZDHHC21	0.570199542487305	1.07981492279086	0.402	0.538	1
LARP4B	0.574675486019491	1.11588861566256	0.484	0.747	1
NUP107	0.578213600777857	1.15344172488108	0.311	0.451	1
AC067852.3	0.578362299302065	1.20746821931543	0.189	0.253	1
RGL1	0.579321744872676	1.31536596449606	0.38	0.495	1
NSUN7	0.579941260962763	1.33393692080105	0.283	0.308	1
AC008269.1	0.579945151696599	1.26573167012197	0.32	0.473	1
SORBS1	0.580265612628516	1.47663241366902	0.245	0.275	1
FAM149A	0.585417512524865	1.58603085144591	0.247	0.363	1
CTPS2	0.585701671461928	1.23103402585717	0.234	0.33	1
RC3H2	0.586415235789019	1.29908977305102	0.428	0.626	1
CCNK	0.586442974398767	1.60566045924378	0.3	0.462	1
SPATA6	0.586618642355941	1.64469931625638	0.342	0.451	1
RAD9A	0.587492472324543	1.49103652138524	0.342	0.538	1
B4GALT6	0.589142936161317	1.52123394692972	0.368	0.495	1
MIR99AHG	0.589420190726471	1.31901435341465	0.219	0.297	1
ODR4	0.589658732606966	1.15369835238219	0.356	0.56	1
GNG2	0.590061376673642	1.81841918762999	0.289	0.352	1
SLC30A5	0.5937014786087	1.06936804001716	0.369	0.56	1
FNTB	0.593709623840133	1.75895084608215	0.2	0.286	1
FBXL20	0.59445691416148	1.04512357445592	0.432	0.582	1
IKBKB	0.594469603134949	1.60533927777756	0.332	0.429	1
SLC25A26	0.600491719380635	1.43839778859814	0.392	0.538	1
ARNT2	0.600847125848535	1.44420341766434	0.36	0.473	1
ZNF197	0.601030554534436	1.4878465128616	0.301	0.462	1
RNF213	0.603087879262048	1.14322655682916	0.586	0.835	1
GSTCD	0.605533394149372	1.96477262630652	0.287	0.352	1
ZNF529-AS1	0.60610428473537	2.06035001683799	0.204	0.286	1
KDM4B	0.610118535734365	1.83560845984582	0.35	0.484	1
NLK	0.610617990223106	1.12740568948168	0.484	0.714	1
HMG20A	0.610942789550812	1.55049524462873	0.331	0.505	1
ABCC5	0.617077218980287	1.35917151820646	0.289	0.429	1
DGCR8	0.617763405192027	1.73334899533011	0.187	0.264	1
ST8SIA3	0.618509596901931	1.49332815467274	0.27	0.396	1
PPP3R1	0.618935843637098	1.13840187657833	0.384	0.615	1
TRIT1	0.620022084320585	1.54378232090668	0.331	0.429	1
NSUN3	0.624431863606917	1.56792986200672	0.287	0.429	1
LANCL2	0.62476366922283	1.35040373770321	0.217	0.308	1
CUL1	0.62483118378441	1.16156047736233	0.426	0.703	1
CFAP44	0.625609787910258	1.80148407824348	0.328	0.429	1
SLC25A12	0.627890536048808	1.30762488686152	0.421	0.615	1
PIGB	0.627917627851709	2.41996349338926	0.225	0.264	1
RBM5	0.628568570800879	1.05691621183788	0.403	0.626	1
TSTD2	0.630023534757744	1.39573406931727	0.332	0.429	1
AC004160.1	0.63105722033502	1.92980998277667	0.223	0.253	1
ZNF37A	0.631934863632209	1.25714898506241	0.441	0.67	1
ZNF100	0.633238982635349	1.60347226858898	0.282	0.341	1
CEP128	0.635065937063146	1.617564003683	0.191	0.253	1
MTOR	0.635268793221669	1.58223093229419	0.375	0.516	1
MBD1	0.639326773299458	1.5385682604692	0.332	0.527	1
HS2ST1	0.639948841231614	1.04321297044856	0.46	0.67	1
RBM41	0.640972703288579	1.05246183888438	0.282	0.385	1
CPSF7	0.642344392205788	1.53950942329605	0.35	0.484	1
RNLS	0.643711211081234	1.75212659765116	0.262	0.308	1
WDR60	0.644839143878066	1.20266771588304	0.437	0.626	1
LEMD3	0.645762836614869	1.22841082110792	0.356	0.56	1
DZIP3	0.646581289383614	1.0605053518095	0.455	0.648	1
LARGE1	0.647665771917053	1.0687292058826	0.36	0.516	1
PISD	0.64953586977686	1.49214194849329	0.372	0.505	1
FRMD5	0.650142180418784	1.45230795773833	0.372	0.462	1
BRWD3	0.650944506722673	1.10553753006461	0.337	0.495	1
CERKL	0.652200142383002	1.20329452296174	0.277	0.385	1
FPGT	0.652491920571509	1.41376530781462	0.29	0.429	1
ITGAV	0.652514282574139	1.1119128528931	0.486	0.703	1
TBCEL	0.652520199384448	1.16083727080733	0.39	0.538	1
HOMER1	0.6530155763913	1.24707693523155	0.358	0.538	1
AP002336.2	0.653784455842868	2.00383134185185	0.266	0.308	1
PWRN1	0.656602394691157	1.30934467342497	0.244	0.341	1
ARMC8	0.656841918442199	1.0139884269664	0.465	0.703	1
ZKSCAN8	0.660104680935151	1.86571072858843	0.196	0.275	1
TRAF3	0.660451614850712	1.29439062668472	0.418	0.615	1
PLAGL1	0.661710308837417	1.6607810990577	0.317	0.484	1
PGBD5	0.663198880348988	1.38587665194061	0.341	0.451	1
AP1G1	0.66613911525213	1.07943969342777	0.485	0.747	1
SUPT20H	0.668452460068073	1.00807173007303	0.403	0.648	1
SEC61A2	0.670509080803329	1.50886953032471	0.214	0.297	1
PRKAA1	0.670865960506353	1.32738975308276	0.297	0.451	1
AGPAT5	0.671578055621088	2.05051827861113	0.312	0.462	1
MAN1C1	0.673539774032017	1.3770819211899	0.26	0.352	1
CCDC66	0.677871529741054	1.16706201768474	0.376	0.582	1
MFSD14B	0.679093534228354	1.58385884596894	0.279	0.407	1
SUZ12	0.683437988686655	1.0722945475824	0.379	0.593	1
IQCH	0.684079437872981	1.06630559561554	0.323	0.451	1
TRPC1	0.685051376831203	1.06756569666108	0.421	0.681	1
PRICKLE2	0.686518303911064	1.41152839480969	0.362	0.473	1
TJP2	0.690291835868034	1.2563742281294	0.362	0.56	1
PRORP	0.69206345559307	1.52152032108009	0.277	0.396	1
MVP	0.694220136453797	1.09773423573575	0.192	0.253	1
RNF157	0.695521659170654	1.4998920619524	0.286	0.407	1
MTUS1	0.704025705552022	1.24464642168854	0.44	0.626	1
SLC49A4	0.70411808977955	1.7945866921836	0.33	0.44	1
GIPR	0.704172655070443	1.40107353077274	0.281	0.407	1
BRD9	0.705645974045063	1.99720450757704	0.275	0.352	1
TTC7B	0.711230202807072	1.17369184631588	0.387	0.516	1
PPM1B	0.712431898507772	1.11804768073139	0.462	0.681	1
DNAH5	0.713365172750657	1.76442871447352	0.27	0.385	1
SEL1L3	0.713929253706887	2.20109578553662	0.233	0.33	1
NR2C2	0.714166710002913	1.03774687767874	0.407	0.648	1
ZNRF3	0.71493472729869	1.34044295037317	0.398	0.56	1
ABCC1	0.715014333783158	1.78381075358777	0.256	0.352	1
SIMC1	0.715149872262337	1.07449556985541	0.339	0.484	1
AF117829.1	0.718024731518827	1.31223588732304	0.365	0.473	1
AC138150.1	0.718873807197445	1.60355268041434	0.342	0.462	1
ZFP30	0.71950554223292	1.63591923289822	0.223	0.253	1
ZDHHC17	0.722030357437319	1.12011569323029	0.432	0.637	1
LATS1	0.725773224020657	1.25866502545666	0.403	0.549	1
KLHL3	0.728053440162605	1.95236888035579	0.222	0.253	1
XPO4	0.728109724917493	1.13167481598905	0.39	0.549	1
SLC35A3	0.72901432337498	1.17694209404479	0.33	0.484	1
ACOT11	0.729066413380944	1.75269684386296	0.191	0.253	1
KIF9-AS1	0.729330029828165	1.26488978622471	0.274	0.374	1
HNF1A-AS1	0.729720173347056	1.819530822436	0.286	0.363	1
SELENOO	0.729992305681499	1.90502725599183	0.26	0.374	1
GDA	0.730593828537736	1.43362347906769	0.267	0.33	1
AQR	0.731935608269833	1.21490558421282	0.429	0.648	1
UBR4	0.732151402415695	1.05895668648035	0.456	0.692	1
PPP4R1	0.733730416946463	1.2545485977204	0.343	0.505	1
INTU	0.733960385105638	1.22552181035517	0.324	0.462	1
FUBP3	0.734685694996668	1.06498580461924	0.425	0.681	1
AP1S3	0.736168152470406	1.86495989374706	0.223	0.264	1
SRGAP1	0.736260059823098	1.63357770563248	0.238	0.308	1
CEP295	0.736510992807924	1.4904950720723	0.279	0.385	1
STAT4	0.736725883441123	1.05763039441911	0.424	0.637	1
CHST9	0.738479690650897	1.13276065913785	0.451	0.626	1
ATP8A1	0.738859220980304	1.17778677324667	0.364	0.484	1
MSH3	0.74262230486342	1.2451422773984	0.39	0.549	1
NUP214	0.743993793129929	1.27513575176119	0.383	0.615	1
EVI5L	0.744939040438191	1.66335968252116	0.202	0.264	1
AZIN1-AS1	0.748436270302668	1.62238432032857	0.307	0.396	1
ANKRD6	0.748478427327505	1.31511906074902	0.204	0.286	1
CDK17	0.751325259005378	1.24368720034605	0.268	0.374	1
LEKR1	0.752084795285058	1.70400185596955	0.225	0.264	1
EFR3B	0.753707102938782	2.05852399547232	0.244	0.286	1
SNRNP200	0.76098930812209	1.2776504461936	0.431	0.648	1
ST7	0.764228208901695	1.18633385215168	0.351	0.473	1
HNF4A	0.765791586563771	1.7671906718733	0.238	0.33	1
TTC21B	0.766286684990965	1.41769052116008	0.361	0.505	1
PKIB	0.766504154839483	1.14710658041842	0.398	0.538	1
NEK9	0.768530475254367	1.07142551978857	0.373	0.505	1
CSGALNACT1	0.770616272799531	1.05606608452096	0.281	0.363	1
HIVEP1	0.771073652566802	1.94957689314093	0.237	0.33	1
BCAS3	0.774784024067334	1.08458803349559	0.47	0.692	1
EYA3	0.774907229526149	1.45293224754336	0.407	0.615	1
NUP153	0.776903061800583	1.03884199668604	0.398	0.604	1
LRRC40	0.778543926212049	1.6740810535667	0.244	0.341	1
ZER1	0.781258979079932	1.16919843049485	0.417	0.659	1
RLIM	0.781456585662095	1.50868128362149	0.315	0.473	1
PCSK7	0.782179462616692	1.36512948322987	0.357	0.495	1
ABCA10	0.785510544604948	1.88596992463003	0.317	0.44	1
SMURF2	0.787440075453788	1.24543817284619	0.431	0.626	1
PPIP5K2	0.787691599608645	1.17116976920018	0.433	0.648	1
TMEM67	0.790234407391303	2.02107593026619	0.264	0.33	1
AMPD3	0.790343562098098	1.02747489789632	0.368	0.462	1
PGAP1	0.792284639319523	1.83865555554709	0.343	0.484	1
KIFAP3	0.795296016138395	1.20661166579602	0.458	0.725	1
ABI1	0.79602086215648	1.43181228974145	0.373	0.527	1
TBK1	0.796264869966501	1.08453840562308	0.44	0.692	1
PLEKHA7	0.796671655059248	1.19635194840284	0.296	0.396	1
AC053513.1	0.800606519850974	1.85162011598587	0.249	0.308	1
LINC01578	0.801314283009257	1.37513818529763	0.377	0.56	1
DOCK4	0.801928229657205	1.0403296486899	0.362	0.495	1
ENO4	0.803804400042114	2.06615379148221	0.256	0.33	1
ST5	0.8041631058981	1.40639370456333	0.361	0.495	1
AC016831.7	0.805997901173084	1.26389335835538	0.335	0.473	1
ADNP2	0.806340797750949	1.60351186197384	0.23	0.286	1
JHY	0.806940077081473	1.70074085653008	0.198	0.253	1
RSBN1L	0.807018014316429	1.16038123738629	0.448	0.681	1
DCUN1D2	0.809333348019569	1.42073071665434	0.275	0.385	1
CCNT2-AS1	0.809539363635573	1.219503410661	0.322	0.407	1
ODF2L	0.813645433508636	1.20907502404858	0.394	0.56	1
PDGFD	0.815773276793218	1.54006539230556	0.196	0.253	1
DNMT3A	0.817388460708227	1.27419989756816	0.394	0.615	1
CRIM1	0.820323438856165	1.0924679590305	0.455	0.637	1
AC068051.1	0.821517151837369	1.12361103090814	0.298	0.352	1
HNRNPL	0.821875638894513	1.05083248598624	0.372	0.582	1
ZNF736	0.822905286784215	1.5721319481045	0.191	0.253	1
TNNI3K	0.823520057650738	1.70912481253316	0.275	0.352	1
HPS4	0.82445256310931	1.18081848116688	0.334	0.484	1
RAD54L2	0.826073832457722	1.02519380311723	0.39	0.604	1
USP3	0.826364485954306	1.02012065225771	0.454	0.659	1
PPP1R13B	0.829312167372074	1.03225035881672	0.392	0.571	1
DNHD1	0.83080136574841	1.58387244881468	0.292	0.418	1
INPP5B	0.831913752077341	1.25996241876928	0.407	0.637	1
EML1	0.83513382456587	1.9813784781671	0.208	0.275	1
SLC7A1	0.835499381195334	1.04812644772818	0.437	0.681	1
B4GALT5	0.838674433348024	1.57395795932691	0.319	0.429	1
AP4E1	0.83974826040689	1.91727095078602	0.279	0.385	1
FBXW8	0.841625534651971	1.33005210998399	0.339	0.495	1
SRSF2	0.841730683945471	1.57603959281115	0.274	0.385	1
GNAO1	0.842008475015369	1.15886630377028	0.38	0.549	1
LMO7	0.842308058439838	1.11499100755094	0.401	0.571	1
MAGI3	0.843715067954406	1.15094444249032	0.335	0.429	1
WRN	0.844021205231933	1.2022739824326	0.428	0.648	1
IPMK	0.846600350965416	1.58249106512752	0.328	0.451	1
SLC38A6	0.84691317391371	1.64930462286806	0.334	0.462	1
SYNJ1	0.848358994908945	1.47498044470156	0.305	0.407	1
ERCC6L2	0.851971043080072	1.1165348560205	0.413	0.582	1
NAA16	0.855475259309591	1.34404709350721	0.323	0.44	1
CFAP70	0.855995082872225	1.35080894791652	0.35	0.473	1
AKAP8L	0.857222743181527	1.3104620214862	0.433	0.703	1
SLC24A3	0.859223341081314	1.15602426172088	0.225	0.275	1
PRLR	0.859597458173627	1.42693017673748	0.275	0.363	1
AGO2	0.859729797906211	1.0129745504911	0.463	0.736	1
MTERF1	0.861520798013455	1.25718508978464	0.267	0.33	1
UBE2W	0.863161127496695	1.14270542187987	0.432	0.681	1
TCF20	0.865227210625244	1.31288864602681	0.368	0.516	1
SATB1-AS1	0.867080176150133	1.21628866453031	0.342	0.484	1
GPSM2	0.867439731470395	2.17019333952754	0.198	0.264	1
MAP3K14	0.869796710388728	1.36737474643063	0.307	0.407	1
NFIA	0.870706015639911	1.11281541540089	0.362	0.505	1
ESRP1	0.870718304753476	1.30471339004824	0.373	0.516	1
LRRC8D	0.871626257988302	1.21217853196574	0.391	0.56	1
CAPS2	0.873079804464815	1.30882005762191	0.335	0.451	1
MED23	0.87652317108765	1.64678332249997	0.315	0.44	1
ATP2B4	0.87804919682871	1.42817950429844	0.309	0.44	1
STIM1	0.882214032412488	1.27092075773966	0.327	0.462	1
MPDZ	0.882992070002106	1.13221720208066	0.394	0.593	1
UBXN2B	0.883480067905961	1.31007097494549	0.327	0.462	1
SCN8A	0.883614507680428	1.28670359003704	0.392	0.582	1
KIFC3	0.886163534224983	1.41280709481162	0.379	0.582	1
ASCC2	0.888152387831807	1.52937880710804	0.353	0.538	1
POMT1	0.892278621720628	1.69750697549445	0.237	0.319	1
FAM184A	0.895661941288075	1.77317371759531	0.279	0.385	1
NR2C1	0.896083321012697	1.89263523471758	0.331	0.484	1
CNTRL	0.896112132756048	1.36587870283049	0.366	0.527	1
PHLPP1	0.896654422253763	1.39840611171952	0.301	0.418	1
CAMSAP2	0.897267556239172	1.02409102680639	0.447	0.648	1
TTC13	0.899373069142897	1.54924984621564	0.328	0.473	1
XPO7	0.899575949183119	1.26798419725543	0.399	0.593	1
DCAF8	0.901131376773248	1.19209341876289	0.429	0.681	1
ZNF44	0.902953633002489	1.15668706354044	0.386	0.56	1
SERGEF	0.904198979427357	1.08324580336651	0.402	0.604	1
KDM3B	0.904235895014231	1.10570013058818	0.456	0.703	1
BICC1	0.909374738420368	1.00628997847713	0.386	0.505	1
NBPF12	0.914473699787602	1.26047437711855	0.253	0.319	1
GTF2IRD1	0.915054904948937	1.20769764773391	0.421	0.648	1
TULP4	0.915448566622599	1.02199582593187	0.452	0.725	1
RIC1	0.919555764114204	1.26080734852782	0.38	0.582	1
C3orf35	0.920130746573811	1.93408554403595	0.248	0.319	1
TENT5A	0.925739433613485	1.37018958597196	0.443	0.681	1
GRK3	0.930328104887191	1.3396278914864	0.388	0.582	1
TUBGCP5	0.931379807860714	1.63104839887901	0.294	0.407	1
TBC1D32	0.932797548950557	1.35472903636174	0.337	0.462	1
NPIPB5	0.933797441847443	1.30195387392744	0.262	0.33	1
SFXN5	0.936595041023246	1.87773945986593	0.226	0.286	1
EPC2	0.937517449096406	1.14465695601366	0.435	0.67	1
WDR37	0.938141890843778	1.13292062314343	0.411	0.593	1
AC107223.1	0.938395226796004	1.28824167855504	0.236	0.297	1
FZD6	0.940835626493713	1.31306952064018	0.307	0.429	1
EVL	0.948772769361959	1.65245724347612	0.29	0.385	1
IDE	0.949308204918934	1.35162630854245	0.375	0.538	1
MINDY3	0.952011689953233	1.01156848643587	0.405	0.593	1
MTA3	0.952958604995188	1.45551669408156	0.372	0.538	1
OSBP2	0.95580473025747	1.34524552072614	0.369	0.527	1
ABCG1	0.958929672213608	1.204559926126	0.358	0.495	1
CLNS1A	0.959564705538446	1.16076641951729	0.421	0.648	1
PRDM2	0.963426829095655	1.26837994963271	0.416	0.67	1
YIPF4	0.965573691046169	1.01349472662419	0.451	0.714	1
BTBD10	0.965706347501162	1.15236965493435	0.364	0.527	1
TMEM135	0.966479191010096	1.05001603164499	0.454	0.692	1
LRRC49	0.967099986966244	1.30465175268027	0.365	0.516	1
LCLAT1	0.967292970855902	1.29245735788413	0.319	0.429	1
C12orf40	0.96955841117336	1.15796231502383	0.3	0.396	1
PCDH17	0.972046442017012	1.09172218121998	0.42	0.604	1
ZNF346	0.972558940054308	1.39891884479222	0.317	0.44	1
MLYCD	0.975458108688746	1.18360151954633	0.339	0.484	1
ARMH4	0.976054230241616	1.41988529460617	0.358	0.527	1
PSEN1	0.976992050956096	1.21945999809405	0.375	0.538	1
ENTPD1-AS1	0.977503421923277	1.11919618053057	0.353	0.473	1
ARID4A	0.977579818096924	1.29843891618733	0.38	0.571	1
EPB41L2	0.977579879982914	1.22764064650547	0.391	0.571	1
ZNF708	0.977654982435106	1.55660574403029	0.313	0.451	1
OTUD7A	0.980871218493739	1.17483601461468	0.387	0.549	1
TUBGCP3	0.981454470953428	1.05228081674908	0.403	0.593	1
C5orf56	0.981884227756751	1.44950145861979	0.271	0.352	1
KCND3	0.982467848085968	1.80742563737099	0.24	0.308	1
UBE2O	0.985363904864613	1.44048863015619	0.36	0.516	1
CCDC57	0.986132240295309	1.50507549693711	0.369	0.538	1
KMT2D	0.986181094439516	1.74415960850222	0.27	0.374	1
HEATR5B	0.986485475344801	1.25210513148042	0.41	0.626	1
INTS2	0.986960172829194	2.2428017864725	0.217	0.286	1
ILKAP	0.988156926656321	1.30087529224981	0.383	0.582	1
CEP164	0.989408238228642	1.3489974864885	0.335	0.473	1
TBC1D23	0.990785296079253	1.13152897796427	0.402	0.615	1
SVOP	0.994032735410042	2.11883559709443	0.257	0.341	1
ZDHHC20	0.994576582137228	1.32298158160581	0.381	0.571	1
SORL1	0.997676771382019	1.31969869919945	0.356	0.495	1
KSR2	0.998456212079194	1.38002554129772	0.323	0.44	1
PRKD3	0.998485332838614	1.40561424565015	0.334	0.473	1
ZNRF2	0.99913705478131	1.49132550698439	0.339	0.462	1

## Sheet: delta
Column1.1	Column1.2	Column1.3	Column1.4	Column1.5	Column1.6
	p_val	avg_log2FC	pct.1	pct.2	p_val_adj
WDFY3	9.40097594572292e-91	2.75152491828423	0.904	0.65	2.71989036061656e-86
SRSF11	7.61133914122147e-86	2.20949616383985	0.906	0.792	2.20211264033819e-81
UTY	7.51094362197567e-81	2.5763781423931	0.874	0.625	2.17306620871e-76
N4BP2L2	1.26045007604546e-76	1.72551812178216	0.951	0.834	3.64673416001473e-72
ZBTB20	1.9269962766139e-76	1.72991955472556	0.969	0.897	5.57518562749933e-72
AGBL4	2.84780931183621e-76	1.87731724448572	0.958	0.758	8.23928190100454e-72
SDK1	9.82296902074445e-73	2.22946717555682	0.945	0.84	2.84198139708178e-68
BIRC6	2.14118355997804e-67	1.91638243341074	0.893	0.785	6.19487227572846e-63
CHD2	4.52610818372456e-66	2.09466255180294	0.867	0.713	1.30949361971519e-61
USP34	1.47720653735305e-64	1.70936262786949	0.899	0.852	4.27385395386984e-60
ZNF638	3.00706968472379e-64	1.84742898148775	0.881	0.782	8.70005401184286e-60
LINC00271	2.54928483985394e-62	2.22840153869536	0.87	0.71	7.37559089866543e-58
CACNA1C	4.05473335881289e-62	1.64562360286191	0.934	0.749	1.17311545537175e-57
SNHG14	3.75880812381429e-61	1.90242624141403	0.896	0.785	1.08749836638195e-56
CADM1	2.79693658567157e-60	1.84394162059487	0.893	0.822	8.09209692966497e-56
AHI1	8.435851130649e-60	1.65020890731447	0.908	0.873	2.44066044911937e-55
TRAPPC9	1.30867515549017e-59	1.96984073016144	0.876	0.719	3.78625895986417e-55
LRBA	1.79948266769991e-58	1.91521106370262	0.878	0.74	5.20626325418938e-54
DENND4A	8.63934169969697e-58	1.99932361086683	0.854	0.755	2.49953434055633e-53
PLCG2	8.41880065862507e-56	2.45235978805236	0.749	0.456	2.43572740655341e-51
AKT3	8.52022593796484e-56	1.93780086107375	0.844	0.749	2.46507176837199e-51
KCNT2	2.10974801030492e-54	2.58072953936918	0.817	0.574	6.1039229434142e-50
ZFAND3	2.24707142509613e-54	1.51360355269195	0.918	0.846	6.50122704708813e-50
RIMS2	5.39048864438585e-54	1.44429542567159	0.928	0.843	1.55957617459371e-49
EIF4G3	2.5537451225714e-53	1.2932630268178	0.926	0.885	7.38849538862357e-49
MKLN1	1.45313509268402e-52	1.5931383299313	0.885	0.767	4.20421045015341e-48
AL033504.1	2.82340754421676e-52	2.55993610265086	0.803	0.607	8.16868270692793e-48
UBR3	7.83762710637338e-52	1.89597729332636	0.839	0.716	2.26758227441595e-47
BAZ2B	4.73690332292484e-51	1.84647327318631	0.827	0.734	1.37048086938861e-46
TNRC6A	4.08951556687731e-50	1.55878630293617	0.857	0.798	1.18317864380894e-45
TMEM132D	4.96222240928194e-50	1.45610115144251	0.951	0.776	1.43567018745345e-45
EML5	1.08788739369737e-49	1.8135909953205	0.872	0.683	3.14747580744523e-45
LRRFIP2	1.35882898407022e-48	2.50341997056326	0.776	0.622	3.93136401671197e-44
NEBL	1.36750765609712e-48	1.41823898469962	0.895	0.819	3.95647315062018e-44
MYEF2	9.99955562422155e-48	2.10157901975481	0.786	0.71	2.89307143319978e-43
HIVEP2	1.17611231324203e-47	2.79132447366328	0.743	0.489	3.40272814467185e-43
SRSF4	2.39333634059696e-47	2.07824164359926	0.776	0.707	6.92440070061512e-43
CADPS	3.94449354415261e-47	1.52739697437092	0.928	0.864	1.14122087219423e-42
ATP13A3	6.59364784904591e-47	2.09121357607259	0.801	0.637	1.90767419568596e-42
UNC79	1.68295621582516e-46	2.02651823243075	0.788	0.647	4.86912892362537e-42
TCF12	2.08976046589591e-46	1.90496461191222	0.817	0.698	6.04609497993006e-42
TNKS	5.2712206697159e-45	1.93339991683872	0.796	0.722	1.5250695641622e-40
SENP6	5.41913865546594e-45	1.64642535393685	0.816	0.761	1.56786519579941e-40
HDAC9	1.60802046064853e-44	1.69951294048195	0.885	0.77	4.65232479674833e-40
MAP2	3.22246894574124e-44	1.55754289648412	0.896	0.885	9.32324715381857e-40
NF1	3.77628730934427e-44	1.78227923769985	0.81	0.743	1.09255544433948e-39
LDLRAD4	2.07851555961993e-43	2.58170165543106	0.742	0.477	6.01356121709238e-39
DOP1A	2.3661513613824e-43	2.11443952766124	0.757	0.589	6.84574911875157e-39
CACNA1D	5.81667309205122e-43	2.18734788223307	0.799	0.749	1.68287985899226e-38
ZNF483	8.9709322524192e-43	1.8180626803006	0.794	0.719	2.59547011926992e-38
GPATCH2	5.58656579355313e-42	2.54175205868149	0.721	0.55	1.61630521539079e-37
LUC7L2	1.74035838020702e-41	1.71286779329378	0.787	0.734	5.03520486561495e-37
RB1CC1	3.58995479643567e-41	2.62001904576832	0.72	0.571	1.03864572170477e-36
DTNA	6.04254057732826e-41	1.65109663121158	0.881	0.737	1.74822783983261e-36
RFX3-AS1	7.26297922909505e-41	2.81687754538351	0.673	0.42	2.10132515056178e-36
SAMD5	7.34315290527904e-41	1.93669726339855	0.822	0.74	2.12452099855533e-36
ANKRD17	9.43909796975638e-41	1.5715272948301	0.837	0.801	2.73091982460992e-36
PTPRN2	2.84805152636296e-40	1.37620735577866	0.884	0.798	8.23998267607331e-36
SH3D19	3.46784350952342e-40	2.31480693749259	0.731	0.538	1.00331648417532e-35
KMT2C	2.20977116681329e-39	1.41742425117443	0.837	0.804	6.39330993982422e-35
SPAG16	2.66485465664125e-39	1.42512411709437	0.88	0.861	7.70995749259446e-35
TENM3	3.00788606622234e-39	2.00104082044285	0.816	0.761	8.70241596679448e-35
RFX3	1.56462443062204e-38	2.49851272395849	0.734	0.565	4.5267714026757e-34
ZMYM2	1.7148839780169e-38	1.91127694296681	0.753	0.656	4.96150232519848e-34
LINC01004	2.14355239842768e-38	2.26362957981499	0.695	0.48	6.20172579913097e-34
PATJ	2.74423861191523e-38	1.4898316501412	0.85	0.764	7.93963115199316e-34
ASB3	3.39996682311151e-38	2.17131021778423	0.72	0.568	9.83678401262622e-34
FNDC3A	9.22149078529665e-38	1.17491070558145	0.913	0.879	2.66796171400203e-33
GIGYF2	1.2694892774873e-37	1.77390002485857	0.776	0.719	3.67288637762625e-33
AL390957.1	1.66892995686381e-37	3.39529464839774	0.593	0.251	4.82854815119838e-33
JMJD1C	2.02168702514214e-37	1.19395812853668	0.917	0.864	5.84914490114124e-33
FBXL17	5.31774140176558e-37	2.03235811402608	0.754	0.662	1.53852894235882e-32
ULK4	5.75526476214672e-37	2.86561494016141	0.65	0.387	1.66511320098429e-32
CACNB2	1.10796283587507e-36	1.42759194860026	0.844	0.764	3.20555807675374e-32
GPHN	1.8887471749431e-36	1.24324809524547	0.848	0.767	5.46452332654537e-32
PCNX1	1.90482832200873e-36	2.3450986743327	0.691	0.553	5.51104930123566e-32
PAM	2.32513741279556e-36	1.84442991803302	0.854	0.849	6.72708756270012e-32
PAN3	3.42467629635166e-36	2.14513900816351	0.714	0.559	9.90827346060462e-32
MAPK10	7.3710289736817e-36	1.96053079733318	0.75	0.644	2.13258610266559e-31
VPS13C	1.19793748124262e-35	1.32590973988838	0.832	0.849	3.46587272073114e-31
DSCAM	1.56856124852432e-35	2.14917236184938	0.75	0.553	4.53816140423058e-31
NALCN	2.40630724465931e-35	2.32822694103868	0.69	0.514	6.96192812024831e-31
PACRG	1.3446703736026e-34	2.87754171906733	0.643	0.372	3.89040032490704e-30
ADK	1.46892280681683e-34	1.64578861744676	0.813	0.813	4.24988746468247e-30
ARHGAP44	1.56741752718199e-34	1.72141323425274	0.769	0.665	4.53485238964293e-30
REV3L	2.56439116335095e-34	1.52010154012819	0.809	0.804	7.41929651380696e-30
GPATCH8	3.06609561619125e-34	1.50670718638473	0.796	0.761	8.87082783676453e-30
LRFN5	6.27912543600696e-34	1.21810462694111	0.904	0.813	1.81667657114553e-29
NKTR	1.12919304602472e-33	1.74449811861556	0.738	0.668	3.26698132075872e-29
GBE1	1.17812492072135e-33	2.34382857456484	0.684	0.495	3.40855102063101e-29
FNDC3B	1.33206693591753e-33	1.55931985666326	0.847	0.816	3.85393605899661e-29
SNX13	1.50374821697617e-33	2.24627236364681	0.693	0.586	4.35064434135546e-29
VPS54	2.73561430315218e-33	1.99043530588075	0.71	0.565	7.91467930187989e-29
HYDIN	3.05219625267607e-33	3.79627512108994	0.538	0.233	8.8306141982424e-29
TTC17	3.11615230306419e-33	1.53894639474284	0.781	0.68	9.01565184322532e-29
EPS15	3.83403514050525e-33	1.94831019750683	0.727	0.656	1.10926304685098e-28
PTK2	7.47553532422602e-33	1.43426272559277	0.803	0.74	2.16282188000507e-28
LINC01278	9.04131760913464e-33	1.84056338207988	0.721	0.577	2.61583401067483e-28
STXBP5L	1.36115676030361e-32	1.113804970028	0.874	0.764	3.93809873891042e-28
USP9Y	1.55589869654236e-32	1.8791795408695	0.734	0.644	4.50152610883636e-28
NBEA	2.04959327707438e-32	1.26645595652183	0.855	0.795	5.92988326923161e-28
FTO	4.99978654031045e-32	1.60946157219426	0.761	0.689	1.44653824184262e-27
ERC1	5.52641266034205e-32	1.4136259293958	0.803	0.743	1.59890171089016e-27
TMOD1	8.06442379640933e-32	1.79961150277515	0.794	0.798	2.33319909277715e-27
FTX	2.21963376416432e-31	1.05051646392758	0.903	0.819	6.42184440648021e-27
COP1	2.23222545614822e-31	2.05850842166256	0.712	0.628	6.45827468972803e-27
SREK1	2.70490928093172e-31	1.84345128191273	0.71	0.668	7.82584353159166e-27
ARID1B	3.09308062900776e-31	1.79776790414234	0.731	0.674	8.94890087584526e-27
TBL1XR1	3.20472624847042e-31	1.66039877675721	0.76	0.746	9.27191398207462e-27
ZNF292	4.17998744433463e-31	1.22075601604416	0.851	0.84	1.2093539673949e-26
SEC24D	6.04514783489031e-31	1.46343479536782	0.81	0.74	1.74898217159047e-26
RUFY3	6.44332272597358e-31	1.27561781668245	0.852	0.846	1.86418213107868e-26
STRN3	6.99193086914967e-31	1.82557180530968	0.743	0.704	2.02290543906238e-26
PUM2	8.19537736575438e-31	1.46657021245386	0.76	0.695	2.37108657946006e-26
SETD5	1.32304887137664e-30	1.50977892630278	0.768	0.743	3.8278449946669e-26
SPATA6L	1.42762636083053e-30	2.78001490204039	0.611	0.384	4.1304085871549e-26
KDM4C	1.68546579433459e-30	1.55680104314829	0.743	0.64	4.87638963616884e-26
IARS	1.74492998194682e-30	1.93100530154386	0.712	0.601	5.04843142376855e-26
DNAH7	2.01300700588877e-30	3.37084093902125	0.575	0.311	5.82403186943739e-26
RALGAPA2	3.18566290052321e-30	1.74156625679952	0.739	0.637	9.21675990379376e-26
PHLDB2	3.36343553119052e-30	2.30057898372524	0.649	0.489	9.73109167884043e-26
SIK3	4.79952988072208e-30	1.24709773246601	0.828	0.807	1.38859998509051e-25
TRPM3	6.88760492537837e-30	1.95913900785812	0.777	0.68	1.99272185701047e-25
SNED1	7.06277160506415e-30	2.03928263899762	0.734	0.583	2.04340108077716e-25
LINC01619	1.19023448754079e-29	3.05949831324161	0.533	0.239	3.44358641935302e-25
MAPK8IP3	2.11633559295007e-29	2.42347598791399	0.593	0.372	6.12298213752314e-25
CDC42BPA	2.5143878052169e-29	1.75740027454381	0.721	0.68	7.27462679805355e-25
MCTP2	2.89271289367768e-29	2.21651286094795	0.695	0.529	8.36919694398827e-25
ANKRD12	2.90898703477967e-29	1.28766388868822	0.828	0.846	8.41628128902455e-25
AC025159.1	3.04726628235546e-29	2.17020599232955	0.683	0.52	8.81635080811082e-25
MBNL2	3.38794591726741e-29	1.66186873926625	0.753	0.74	9.80200512783807e-25
BTAF1	3.4952865276926e-29	2.11849909181362	0.65	0.495	1.01125629819202e-24
MAML3	3.57051612009239e-29	1.81090565410758	0.787	0.701	1.03302172386513e-24
AOPEP	3.84318304097555e-29	1.52005511510695	0.772	0.752	1.11190971741505e-24
RORA	4.30764831605331e-29	1.26850002927463	0.801	0.743	1.24628881080054e-24
DYRK1A	5.15925989313966e-29	1.36172834097701	0.779	0.677	1.49267707228317e-24
C11orf49	5.29501517691985e-29	1.72345952102637	0.749	0.692	1.53195379098645e-24
SRSF10	6.33833262177867e-29	1.72396944298749	0.72	0.74	1.833806394133e-24
MAP2K4	8.30294611882505e-29	1.91210221968193	0.709	0.659	2.40220837109846e-24
UBR5	9.25193421086572e-29	1.72203902240873	0.71	0.628	2.67676960588767e-24
PHF3	1.10706239545683e-28	1.37350484335848	0.79	0.828	3.2029529225357e-24
NRCAM	1.44958159149544e-28	1.77146847639638	0.731	0.698	4.19392946051459e-24
RERE	1.97815483356847e-28	1.15561931964736	0.816	0.849	5.72319756448029e-24
KIAA1328	2.2386552474262e-28	2.09720839800995	0.675	0.523	6.47687736185348e-24
ZNF451	2.96748646779072e-28	2.27084372370226	0.678	0.61	8.58553184861212e-24
ASH1L	3.93237903749702e-28	1.3073521803257	0.816	0.837	1.13771590312864e-23
TRIP12	4.87769027637243e-28	1.77447321421421	0.697	0.668	1.41121335076007e-23
PER3	4.91291168157496e-28	1.74754612369082	0.699	0.604	1.42140360771327e-23
CHD9	7.33846371429044e-28	1.13128930161024	0.836	0.861	2.12316432181851e-23
HECTD4	7.96282090474796e-28	1.70855907133097	0.702	0.647	2.30380334416168e-23
WAC	1.22557733152435e-27	1.51110726835171	0.762	0.773	3.54584033556624e-23
PRRC2B	1.5847674551191e-27	1.45511235689902	0.747	0.746	4.58504920115058e-23
KPNA1	1.86818936948361e-27	1.88364900836605	0.694	0.653	5.40504548378997e-23
UNC80	1.95790107406717e-27	2.27592626041838	0.65	0.541	5.66459938749113e-23
NCKAP1	3.51053652861832e-27	1.34379694928604	0.76	0.792	1.01566842845985e-22
PSME4	4.38575090575198e-27	2.25752133151506	0.676	0.583	1.26888545205216e-22
ASAP1	5.58903596615442e-27	1.93471900814492	0.74	0.713	1.6170198857278e-22
MAP4K3	6.65496534384322e-27	1.79000209841008	0.71	0.647	1.92541457328072e-22
UGGT2	9.72610557085372e-27	1.69473125821558	0.719	0.668	2.8139568637594e-22
TENT2	1.84010677061245e-26	1.79218059101247	0.694	0.595	5.32379690873594e-22
ST18	1.91711726627616e-26	2.10879727516015	0.671	0.577	5.54660367479018e-22
NFASC	1.95556593187018e-26	2.06753129263826	0.657	0.544	5.65784335408682e-22
ZC3H6	2.73040476915791e-26	1.95340737044745	0.683	0.656	7.89960707812766e-22
FAM135A	2.81774392390007e-26	1.80903842345851	0.727	0.662	8.15229672062767e-22
SHTN1	3.73141250970123e-26	1.25868909599502	0.781	0.822	1.07957226730676e-21
RALYL	4.38912772289321e-26	1.55807824842195	0.751	0.659	1.26986243278746e-21
SDCCAG8	4.45288518883873e-26	1.64479817833374	0.717	0.731	1.28830874283482e-21
ARRDC3-AS1	9.39744034012828e-26	2.41668940736142	0.592	0.369	2.71886743920591e-21
SOX6	1.16777449304758e-25	2.06461469382386	0.672	0.589	3.37860516328526e-21
RICTOR	1.45147940523232e-25	1.88745500572349	0.671	0.571	4.19942021521815e-21
MAP3K2	1.51646641694796e-25	1.66292991954153	0.71	0.701	4.38744063751383e-21
HMGCLL1	2.42412878198849e-25	1.53408449998786	0.758	0.773	7.01348939204909e-21
DLG2	2.74065921013334e-25	2.00362493085048	0.684	0.538	7.92927522675779e-21
AVL9	3.00937478889991e-25	1.91950149500663	0.676	0.61	8.70672313924523e-21
MEIS1	5.05106020096799e-25	1.86641940887515	0.71	0.662	1.46137273734406e-20
TOX	5.38468147559765e-25	1.36191388758576	0.777	0.758	1.55789604451991e-20
CLASP2	8.12905605851001e-25	1.85270031897396	0.672	0.619	2.35189849884812e-20
MAPK14	1.38210195996041e-24	2.5231972368938	0.602	0.474	3.99869739055746e-20
PPP6R3	2.16262707384524e-24	1.38771574505542	0.749	0.689	6.25691265004904e-20
DDX17	2.35900186208262e-24	1.21754889427544	0.777	0.84	6.82506418737744e-20
TNRC6B	4.55846863148987e-24	1.26547217200566	0.777	0.837	1.31885614446265e-19
CFAP70	7.10110675603828e-24	2.84015281349917	0.518	0.284	2.054492206657e-19
RABGAP1L	8.33641634217221e-24	1.24111109115854	0.784	0.764	2.41189197611726e-19
DYNC1I1	1.29040314731462e-23	2.19996661094895	0.657	0.544	3.73339438581065e-19
IFT88	1.85826060987768e-23	2.21860825177065	0.654	0.583	5.37631959649809e-19
KIAA1217	2.02696379682789e-23	2.44669919696236	0.602	0.459	5.86441165698245e-19
RIMBP2	2.10948513777626e-23	2.00878747336569	0.627	0.502	6.10316240061426e-19
ANKRD28	2.72605171515576e-23	2.00128590588675	0.63	0.523	7.88701282228865e-19
TRIO	2.73368655387142e-23	1.38855323673616	0.734	0.692	7.90910193766079e-19
UBE3A	3.32663129784457e-23	1.44152769595076	0.72	0.731	9.62460967092392e-19
KDM6A	3.73959689842999e-23	2.17254932048891	0.589	0.429	1.08194017465376e-18
FMN2	4.53327049271888e-23	2.03756283302874	0.667	0.616	1.31156581895343e-18
RBM26	5.02917503157512e-23	1.47643101162469	0.712	0.722	1.45504092013531e-18
MYO3A	5.08610276498254e-23	1.33910061547368	0.758	0.743	1.47151125196475e-18
PCNX2	5.83879585373106e-23	1.82751454698112	0.671	0.619	1.68928041640147e-18
CFAP69	6.82563163934337e-23	3.45640273840401	0.403	0.136	1.97479174589482e-18
BRAF	6.99141093083707e-23	1.67507272006293	0.701	0.671	2.02275501050978e-18
ANKHD1	7.58170855083491e-23	1.19312036163342	0.764	0.779	2.19353991792756e-18
SPG7	7.65691128033139e-23	2.02749051267497	0.626	0.532	2.21529757162548e-18
LINC01091	1.57588241259994e-22	2.55956133280389	0.545	0.326	4.55934299613415e-18
AC046134.2	1.82780478694175e-22	1.65553017054959	0.698	0.668	5.28820480957988e-18
ARHGAP32	2.03032496267279e-22	1.94209925499763	0.641	0.544	5.87413618200491e-18
PRKACB	2.10908606749963e-22	1.67819806199221	0.694	0.695	6.10200781048992e-18
PSPC1	2.17869911661591e-22	1.95574547728969	0.626	0.523	6.30341228419315e-18
ARIH1	2.33275022319601e-22	1.50264246412235	0.727	0.695	6.74911294575069e-18
UBE3C	2.34640594294627e-22	1.43472614236358	0.712	0.716	6.78862167413216e-18
CDK14	2.54957646041941e-22	1.56366793857995	0.716	0.653	7.37643461528545e-18
GOLGA8B	2.80400848662806e-22	2.60859551418747	0.495	0.275	8.1125573535123e-18
ZXDC	3.00138329521905e-22	2.03556516772911	0.627	0.523	8.68360214972774e-18
HNRNPH1	3.23487661837559e-22	2.04670040126005	0.605	0.514	9.35914503228424e-18
GMDS-DT	3.39113611451695e-22	1.26489843724344	0.786	0.749	9.81123500652044e-18
SORBS2	5.1276194582524e-22	1.53435994330951	0.68	0.553	1.48352286166158e-17
H2AFY	6.8518718478343e-22	1.33045208822692	0.717	0.798	1.98238356301542e-17
CASR	7.06194776506616e-22	1.19244647224244	0.807	0.795	2.04316272738894e-17
XPR1	9.17092821289726e-22	1.0305224493738	0.796	0.752	2.65333295055544e-17
NIPBL	9.33555683501059e-22	1.13984096049912	0.775	0.758	2.70096330350526e-17
PTBP2	1.03949730693701e-21	1.59332776556569	0.675	0.628	3.00747360843016e-17
DAPK1	1.45130833062034e-21	1.60456771610681	0.668	0.589	4.19892526215077e-17
SLC30A7	2.02019295495198e-21	2.51354587352929	0.568	0.444	5.84482225726705e-17
MIA2	2.31722483482827e-21	1.66545864569895	0.686	0.698	6.70419489212515e-17
TENT5A	2.48352171857432e-21	1.80733038454465	0.682	0.634	7.18532503617921e-17
SNAP25	3.08913268416899e-21	1.4580167483421	0.749	0.792	8.93747868183773e-17
TSHZ2	3.43632499213819e-21	1.4092588343081	0.738	0.631	9.94197546725422e-17
ZEB1	3.76440080821489e-21	1.9073689634228	0.65	0.556	1.08911644183273e-16
ATXN1	4.15696152625721e-21	1.38716234272712	0.717	0.65	1.20269210877674e-16
USP24	4.29503246680405e-21	2.06330154358422	0.596	0.486	1.24263879329575e-16
AC092691.1	1.34125155717967e-20	2.00250993992235	0.615	0.429	3.88050900523222e-16
ITCH	1.34479770865228e-20	1.6983885552577	0.661	0.662	3.89076873067278e-16
DYM	1.35386279683125e-20	1.59843839110798	0.68	0.647	3.91699584379217e-16
DNAJC6	1.62810357201499e-20	2.04651734740648	0.616	0.532	4.71042925455376e-16
JPX	1.72532614006318e-20	1.65464282163274	0.665	0.671	4.99171358843081e-16
ABCA5	1.78789119709003e-20	1.41618708689807	0.695	0.746	5.17272681142087e-16
CRY1	3.5427820772953e-20	2.49844451933312	0.555	0.396	1.02499771060308e-15
LRMDA	4.21650049930223e-20	1.45388566865765	0.745	0.713	1.21991792445812e-15
PIAS1	4.38895090183708e-20	1.40642913625984	0.704	0.722	1.2698112749195e-15
MTMR3	4.60621338377053e-20	1.87856351814745	0.596	0.489	1.33266965619249e-15
NOVA1	4.9282517104454e-20	2.09165229823281	0.63	0.577	1.42584178486606e-15
HERC1	7.24437321054977e-20	1.34818402035822	0.684	0.634	2.09594205727626e-15
ARMC2	7.74568658036612e-20	2.47536939284165	0.534	0.36	2.24098204143153e-15
ZNF254	1.15543304850363e-19	2.07601718760249	0.587	0.48	3.3428988959307e-15
FAM214A	1.21470603749629e-19	2.1342807934008	0.57	0.438	3.51438750768428e-15
PI4KA	1.53815261691691e-19	1.32875709389001	0.69	0.656	4.450183151264e-15
TCF25	1.91082671244461e-19	1.18859820857766	0.74	0.849	5.52840384444476e-15
SETBP1	2.29454017027139e-19	1.5551526869382	0.676	0.637	6.63856362062917e-15
EVI5	2.32602735980843e-19	1.82283885112405	0.649	0.616	6.72966235739775e-15
MECP2	2.49123965976954e-19	1.54470531901464	0.682	0.758	7.20765458364524e-15
ITFG1	3.0769336066869e-19	1.51621008141584	0.694	0.731	8.90218431086655e-15
STXBP5	3.9106276368419e-19	1.67023590154316	0.642	0.592	1.1314227878911e-14
TTC28	4.75793503803332e-19	1.27950935173283	0.766	0.68	1.3765657652038e-14
SCMH1	8.47162017301562e-19	1.32610383928058	0.713	0.689	2.45100914845688e-14
MARCH6	1.54899585355932e-18	1.5646600081688	0.665	0.68	4.48155480351781e-14
KCTD8	1.97896548973782e-18	1.02751084526722	0.775	0.707	5.72554295490947e-14
SNAP25-AS1	2.28900367561215e-18	2.2332141086735	0.586	0.495	6.62254543428106e-14
RGS17	2.72542471222368e-18	1.31694245793054	0.735	0.77	7.88519877740554e-14
ELF2	3.28417913786643e-18	1.61631183665506	0.646	0.613	9.50178708167516e-14
USP47	4.52031897278566e-18	1.26967589596102	0.702	0.716	1.30781868520635e-13
EWSR1	4.76977258250703e-18	1.95388063147743	0.593	0.541	1.37999060357093e-13
SGCE	4.98126927782463e-18	1.46242188723216	0.683	0.725	1.44118082746022e-13
CCNL1	5.00469269780697e-18	2.0524267311406	0.583	0.508	1.44795769132951e-13
NCOA1	5.43312441254826e-18	1.34801141861352	0.701	0.728	1.57191155503846e-13
CNTN5	5.59699182703916e-18	1.8761913700844	0.653	0.535	1.61932167539897e-13
ZZEF1	5.84687191943631e-18	1.60332763342727	0.633	0.553	1.69161698373131e-13
AFF4	6.040228137172e-18	1.13578637084073	0.747	0.798	1.7475588046466e-13
DOCK1	6.77395389324498e-18	2.06058551852196	0.581	0.489	1.95984034039364e-13
MSI2	7.51811105634641e-18	1.30602747932281	0.689	0.692	2.17513989082214e-13
ETNK1	8.06167898388443e-18	1.5970348646635	0.665	0.707	2.33240496361744e-13
LINC00571	9.55064747551468e-18	2.60005656172283	0.485	0.293	2.76319332761591e-13
LRCH3	1.40876712004164e-17	1.54163573643408	0.66	0.634	4.07584503170448e-13
PCCA	1.41096818127261e-17	1.53104029057202	0.668	0.601	4.08221314205791e-13
RAB28	1.50536438225679e-17	1.66113864365629	0.645	0.601	4.35532023074535e-13
ARFGEF1	1.53432881092814e-17	1.39905912565721	0.684	0.695	4.4391201157773e-13
FAR1	1.70633950860013e-17	1.80737678277059	0.609	0.574	4.93678146628191e-13
LINC00630	2.15319666321368e-17	3.06991357570328	0.415	0.218	6.22962858600983e-13
DNAI1	2.18752550061633e-17	3.56732409786201	0.407	0.202	6.32894877838317e-13
NEK10	2.75576362704596e-17	3.29232268276198	0.373	0.151	7.97297532576937e-13
MON2	3.10653006766805e-17	1.22981441478193	0.716	0.743	8.9878127917772e-13
AL513166.1	3.55886879433316e-17	3.73433488136186	0.302	0.085	1.02965191957647e-12
IBTK	3.70359271916512e-17	1.55258536448059	0.678	0.695	1.07152344550885e-12
NPIPB5	4.02008187349673e-17	2.79086236044545	0.384	0.169	1.16309008764007e-12
PARG	4.37826417339005e-17	2.11571847105636	0.538	0.432	1.26671939064521e-12
MFSD14C	4.58530869319684e-17	1.79180408142511	0.583	0.505	1.32662151111571e-12
ATP9B	4.68256727152433e-17	1.67984125311038	0.608	0.541	1.35476036299742e-12
MTHFD1L	4.870929643603e-17	2.38295298223126	0.515	0.366	1.40925736448722e-12
CLIP4	5.46000944441563e-17	1.65669856563579	0.637	0.644	1.57968993245833e-12
SLC38A6	6.38492276199343e-17	2.26670234038056	0.51	0.356	1.84728585349994e-12
NEAT1	1.0220859783714e-16	1.5489279953326	0.801	0.837	2.95709915262413e-12
SPATA13	1.04920801722004e-16	1.92074634276775	0.6	0.529	3.03556863542103e-12
HELZ	1.08937225905266e-16	1.59773832220176	0.633	0.628	3.15177181989115e-12
MAGI1	1.22719265248549e-16	1.11702136089664	0.753	0.743	3.55051378217102e-12
SLC9A8	1.45339524850149e-16	2.49909023714637	0.471	0.302	4.20496313296452e-12
ABHD2	1.82554252948784e-16	1.73250818532143	0.623	0.601	5.28165964631421e-12
RBM33	1.83524270944235e-16	1.95117938227808	0.57	0.502	5.3097242069586e-12
KIF1B	1.92209071492269e-16	1.53722119435831	0.669	0.683	5.56099285641433e-12
LONP2	2.41509188390558e-16	1.46565172097569	0.65	0.683	6.98734383851563e-12
AC009318.1	2.58855129213893e-16	3.53927773113865	0.325	0.118	7.48919659841634e-12
FGF14	3.65059716625942e-16	1.57605027341023	0.653	0.644	1.05619077214218e-11
STK33	3.66274896087488e-16	1.46178779586536	0.648	0.592	1.05970652936032e-11
ARID4B	4.23556232965706e-16	1.34455692155807	0.673	0.68	1.22543289321638e-11
FOXO1	4.39241073669543e-16	1.33944024361809	0.667	0.656	1.27081227434072e-11
ECPAS	4.43003121594293e-16	1.46336455640501	0.65	0.674	1.28169663139661e-11
CSTF3	4.82055999499919e-16	1.76191858681421	0.574	0.532	1.39468441775316e-11
ICA1L	5.00305746697536e-16	1.53860819563436	0.62	0.589	1.44748458634531e-11
PDXDC1	5.09760818904711e-16	1.06183784858249	0.713	0.779	1.47484000125511e-11
ABLIM1	5.91613949718993e-16	1.63389431993383	0.628	0.613	1.71165747932699e-11
SIK2	6.2162454674662e-16	1.68759608108602	0.622	0.592	1.79848413864732e-11
GARS-DT	6.23481982928793e-16	1.81582373711188	0.571	0.495	1.80385807300958e-11
LSAMP	6.62369734040379e-16	1.40344501619792	0.653	0.547	1.91636811452563e-11
TMEM165	7.30232096984849e-16	1.54802995168132	0.654	0.704	2.11270750299657e-11
PER2	7.54066354144677e-16	2.38404271825281	0.486	0.344	2.18166477581138e-11
SLCO5A1	7.88258655683335e-16	2.77448243064134	0.474	0.314	2.28058994262303e-11
TASP1	8.05655823985942e-16	1.5919217254654	0.63	0.616	2.33092342995613e-11
NLGN4Y	8.88595134964828e-16	1.68345301476525	0.645	0.592	2.57088344448024e-11
KCNMA1	9.51992935813146e-16	1.12045622756288	0.766	0.749	2.75430596189459e-11
TTC8	9.91067570839618e-16	1.62775187546069	0.637	0.656	2.86735669595318e-11
EXOC4	1.03687688563676e-15	1.09115311002991	0.723	0.713	2.99989220552428e-11
USP15	1.1098135073724e-15	1.52229233605097	0.641	0.662	3.21091243952983e-11
DIP2C	1.20476890298383e-15	1.88525689020731	0.594	0.577	3.4856373901128e-11
PHF21A	1.23445475175739e-15	1.49452219683288	0.615	0.568	3.57152448778448e-11
NCOR1	1.25481650818568e-15	1.12044854088296	0.709	0.801	3.6304351214828e-11
SPATA17	1.52360142790514e-15	3.54078018451827	0.373	0.178	4.40808365121515e-11
RBM25	1.62022606679833e-15	1.25903283200798	0.68	0.719	4.68763805646093e-11
FAM120B	1.95495573632013e-15	1.64439647581197	0.613	0.565	5.65607793632141e-11
SYT14	2.03127537348515e-15	1.31713809974841	0.691	0.722	5.87688591056725e-11
AUTS2	2.5055017201034e-15	1.46306928208354	0.672	0.631	7.24891757660314e-11
NSMAF	2.88569535158235e-15	1.90621847395637	0.545	0.447	8.34889379119806e-11
VPS13B	2.95368722853278e-15	1.24463914371631	0.668	0.662	8.54560788959103e-11
PPP4R3B	3.66174645480404e-15	1.74741909695917	0.622	0.671	1.0594164843039e-10
ZNF516	3.72769850408844e-15	1.90758277023895	0.561	0.502	1.07849773120287e-10
PTPRM	3.9355279601586e-15	1.01828792540525	0.724	0.656	1.13862694943309e-10
ATRNL1	5.31718417695178e-15	2.12993110895206	0.563	0.486	1.53836772607569e-10
KCNMB2	5.74444226670242e-15	1.02415215270854	0.727	0.692	1.66198203660235e-10
PPM1A	5.79787942565535e-15	2.08017724139262	0.561	0.541	1.67744247543061e-10
ATG7	6.49780622110433e-15	1.44190641641846	0.634	0.583	1.87994529588991e-10
SBF2	6.55223766925934e-15	1.15336471086763	0.697	0.683	1.89569340247011e-10
ZNF718	6.87156004638332e-15	2.34059464123253	0.485	0.375	1.98807975261962e-10
MCC	7.95948135195041e-15	1.52687917841173	0.615	0.58	2.30283714474629e-10
VLDLR-AS1	8.07765741940403e-15	1.88814401200841	0.545	0.435	2.33702784458197e-10
ST6GALNAC5	8.77025627130347e-15	1.349529457737	0.65	0.544	2.53741054441352e-10
PICALM	9.37955485008086e-15	1.28830806479911	0.667	0.683	2.7136928092254e-10
PIK3C2A	9.48520011903205e-15	1.33174390663796	0.656	0.686	2.74425809843835e-10
C3orf35	1.17699635820981e-14	2.60415749197149	0.384	0.193	3.40528586357262e-10
SLC36A4	1.21213788379355e-14	1.31344288514507	0.665	0.701	3.50695732539149e-10
AKNAD1	1.46206782761923e-14	3.00868208499634	0.419	0.257	4.23005463886795e-10
MFSD4B	1.49582117758666e-14	1.7429737993801	0.616	0.607	4.32770983099372e-10
PBX3	1.51219990661185e-14	1.36428698773637	0.65	0.656	4.37509676980939e-10
DZIP1	1.66587766768156e-14	2.85969323073408	0.4	0.23	4.81971726813629e-10
CAPN7	1.69373738968048e-14	1.72793423502482	0.601	0.628	4.90032101582355e-10
TMEM131	1.72593727109169e-14	1.44910589636297	0.622	0.625	4.99348171272246e-10
VTI1A	1.77546184014369e-14	1.48453420378702	0.641	0.601	5.13676619590371e-10
PPP1R9A	1.98882120142841e-14	1.29481052492816	0.691	0.695	5.75405749997268e-10
SMCHD1	2.48127153609679e-14	1.24136269515344	0.668	0.692	7.17881480823523e-10
PIK3C3	2.77472355604939e-14	1.93255091151879	0.508	0.414	8.02783019236209e-10
MYT1L	2.81871757221104e-14	2.26726277877415	0.441	0.275	8.15511367992099e-10
CFAP44	2.8368675434525e-14	2.29339489579595	0.469	0.32	8.20762517671677e-10
ZSWIM6	3.01875642045252e-14	1.81617899770585	0.574	0.498	8.73386607565322e-10
SUCLG2	3.0270974182061e-14	1.85182747304312	0.598	0.61	8.7579982503539e-10
KIAA0232	3.04355212539008e-14	1.58926835858788	0.612	0.598	8.80560500917857e-10
SCAPER	3.34262557242647e-14	1.10395557098667	0.689	0.701	9.67088430614427e-10
ADGRV1	3.67511926598998e-14	1.36381876113893	0.643	0.634	1.06328550603622e-09
EXOC6B	3.71380202420692e-14	1.15429190831458	0.691	0.698	1.07447720164355e-09
SNX29	3.81157600099586e-14	1.86652947460278	0.566	0.508	1.10276516860812e-09
ANKUB1	3.8705600721153e-14	1.25868206683568	0.514	0.378	1.1198304400644e-09
TVP23C	3.92001364870837e-14	1.71226138923856	0.57	0.502	1.13413834884431e-09
RALGAPA1	3.99233550754519e-14	1.08285324642705	0.712	0.749	1.15506250904298e-09
DYNC2H1	4.19018253282746e-14	1.94227321983334	0.549	0.471	1.21230361039764e-09
XRN1	4.1979391057084e-14	1.49298672508114	0.627	0.644	1.21454774206355e-09
LARP4B	4.2460864713247e-14	1.68156228503342	0.579	0.535	1.22847773788366e-09
PTEN	4.76062666331408e-14	1.47376722390866	0.663	0.758	1.37734450623003e-09
ATR	5.58472470357735e-14	1.76346450656958	0.572	0.517	1.615772551239e-09
NT5C2	5.94333155966527e-14	1.83006520070969	0.571	0.523	1.71952468684236e-09
MPP6	6.05872394639618e-14	1.2070267529071	0.679	0.71	1.75291001217134e-09
UBXN4	6.79762220008072e-14	1.02721549716971	0.764	0.864	1.96668805492735e-09
CDKAL1	6.99279883294733e-14	1.2705333447343	0.658	0.65	2.02315655834832e-09
GSK3B	7.65209829701995e-14	1.53071052464251	0.626	0.671	2.21390507929381e-09
AC007384.1	9.59166050771513e-14	2.84295118022365	0.339	0.16	2.77505921809214e-09
SSH2	9.94645152209093e-14	1.23867821204087	0.682	0.689	2.87770735437135e-09
GPATCH2L	1.00127777669018e-13	1.51873580119015	0.616	0.616	2.89689686352002e-09
BTBD9	1.20654282931029e-13	1.07115111478754	0.717	0.698	3.49076971376052e-09
MICU2	1.25924152660726e-13	1.199659949663	0.684	0.755	3.64323758478012e-09
ZFAND6	1.30892338621408e-13	1.50642096719237	0.635	0.701	3.78697714099457e-09
DCDC1	1.48762576289788e-13	3.20838036766404	0.361	0.184	4.30399885721615e-09
TRPC1	1.71987316301551e-13	1.95534343557898	0.57	0.547	4.97593703523646e-09
RNF111	1.74365317579752e-13	1.48799049214028	0.624	0.65	5.04473736821737e-09
CDRT4	2.11484641724167e-13	1.95825643398479	0.5	0.381	6.11867365436359e-09
CAPZA1	2.15337544062014e-13	1.65216173898382	0.598	0.616	6.2301458248022e-09
AGAP1	2.16902760422208e-13	1.39190956073779	0.673	0.68	6.27543066453533e-09
AC007038.1	2.18500118437173e-13	2.70231423029123	0.4	0.242	6.32164542662429e-09
INVS	2.22670524281979e-13	1.58805131612672	0.635	0.607	6.44230360852621e-09
ZNF407	2.2840316778574e-13	1.71494110727519	0.567	0.511	6.60816045037704e-09
ZNF721	2.40247653130652e-13	1.23000872694177	0.652	0.695	6.95084510037602e-09
SIPA1L1	2.72875899573264e-13	1.27844165302608	0.69	0.71	7.89484552645369e-09
TMEM117	2.99808130224064e-13	2.05125106340727	0.538	0.468	8.67404882364262e-09
LINC01277	3.11287509667802e-13	4.34005016079404	0.286	0.106	9.00617022970885e-09
SLC35F5	3.27126384179389e-13	1.6452845712058	0.579	0.568	9.46442054707807e-09
ATXN2	3.32941439772756e-13	1.2950938655142	0.65	0.701	9.63266173550537e-09
YTHDC2	3.34489570010289e-13	1.82620285325547	0.541	0.471	9.67745223953768e-09
NEMF	3.74136870761829e-13	1.41473423829072	0.628	0.637	1.08245279448812e-08
RIC3	4.29518391953632e-13	1.45846078713744	0.592	0.61	1.24268261160025e-08
CPLANE1	6.59781201676307e-13	1.69343115326946	0.559	0.511	1.90887897268989e-08
WDR26	6.69850684163088e-13	1.93795902262304	0.508	0.432	1.93801199942065e-08
HLCS	7.51164434112009e-13	1.25741764031933	0.631	0.595	2.17326894077286e-08
TANC2	7.56658498579674e-13	1.39435411861855	0.649	0.631	2.18916436809071e-08
SECISBP2	7.93611021569881e-13	1.48286067893658	0.639	0.731	2.29607540760598e-08
CCDC40	8.52729042936635e-13	3.1680123187502	0.305	0.136	2.46711566702427e-08
PHIP	8.5498255986611e-13	1.44005508225334	0.634	0.689	2.47363554220463e-08
GLS	8.97080638692384e-13	1.26250121847049	0.661	0.692	2.59543370386481e-08
CSNK1A1	9.15476874597681e-13	1.10992994866585	0.716	0.825	2.64865769358601e-08
PHF20L1	9.39425289971711e-13	1.50452393363379	0.592	0.613	2.71794524894616e-08
ANKRD10	9.75711839854231e-13	1.52800110933628	0.585	0.55	2.82292949506626e-08
PLCB4	1.01929814999878e-12	1.63661539317426	0.6	0.61	2.94903340757646e-08
CCDC91	1.02103696185405e-12	1.6008391576621	0.626	0.686	2.95406413803613e-08
MAPK8	1.03047921492701e-12	1.48642488404186	0.646	0.65	2.98138246462681e-08
ACYP2	1.03363087278439e-12	1.46424573044062	0.665	0.74	2.9905008411398e-08
LARGE1	1.05391314463016e-12	1.58989956877988	0.587	0.523	3.04918151004399e-08
MTMR1	1.08610562188831e-12	2.16937675921892	0.485	0.39	3.14232078524724e-08
SGMS1	1.100506447787e-12	1.60582002179704	0.594	0.604	3.18398525473735e-08
TBC1D8	1.31826031570552e-12	1.21866973472173	0.613	0.586	3.8139907453992e-08
PRKN	1.31961090816855e-12	1.4386141160983	0.622	0.625	3.81789827951324e-08
MAST4	1.32036005950269e-12	1.70967743210865	0.641	0.619	3.82006572415318e-08
AC104123.1	1.34991052288040e-12	2.01767663855816	0.523	0.441	3.90556112479759e-08
RABGAP1	1.36369474094311e-12	1.44025308657494	0.608	0.631	3.94544162449661e-08
CFAP43	1.54183611077081e-12	3.13452540440145	0.321	0.142	4.46084023568212e-08
PKN2	1.57739933403801e-12	1.09735807936424	0.664	0.713	4.56373175323877e-08
JAZF1	1.59906547043145e-12	1.31214827255783	0.654	0.704	4.62641621905228e-08
AC009554.1	1.69007967797212e-12	3.18160118279192	0.307	0.142	4.88973852430895e-08
NUBPL	1.70318013594745e-12	1.81257869906094	0.527	0.444	4.92764076932315e-08
PAK3	1.78211154022935e-12	1.05254975490906	0.754	0.867	5.15600510819155e-08
SCYL2	1.79854516285581e-12	2.07372278938107	0.518	0.477	5.20355086517443e-08
RELCH	1.88579253603525e-12	1.65712762542323	0.546	0.505	5.45597496525717e-08
CARS	1.92546122632027e-12	2.20102887993306	0.49	0.405	5.5707444199898e-08
AMBRA1	2.36817354992826e-12	1.76065155133308	0.561	0.556	6.85159971465245e-08
FAF1	2.39927215107649e-12	1.01851691209013	0.693	0.734	6.94157418749451e-08
LINC01035	2.43253667155345e-12	3.11556573867927	0.327	0.151	7.03781509813845e-08
PPFIA1	2.78794656526908e-12	1.65533265999356	0.592	0.637	8.06608700263649e-08
TBL1X	2.87926584317171e-12	1.62995116007651	0.602	0.64	8.33029193746439e-08
PARP8	2.93783613153437e-12	1.74869014490268	0.579	0.586	8.49974749575522e-08
MACO1	3.0144893656409e-12	1.61712537875944	0.564	0.523	8.72152063267225e-08
PDE7B	3.10798680416676e-12	2.24525141604514	0.445	0.296	8.99202742181528e-08
ARMC9	3.52429114438596e-12	2.09993679869077	0.499	0.426	1.01964791389375e-07
VPS13A	3.56852014440041e-12	1.61459083602804	0.552	0.535	1.03244424817793e-07
DGKB	3.69791343631269e-12	2.00778090022576	0.493	0.36	1.06988031539399e-07
CAMK2D	4.02326365785685e-12	1.19237175977771	0.686	0.77	1.16401064149114e-07
RPRD1A	4.12065427303393e-12	1.52210596914895	0.593	0.625	1.19218769427418e-07
TMEM41B	4.90158951296408e-12	1.78894809808969	0.54	0.517	1.41812787789077e-07
DNAH6	5.98171260019787e-12	2.42770209371133	0.447	0.323	1.73062908948925e-07
ELF1	6.27459645580736e-12	1.26786013322042	0.668	0.728	1.81536624659419e-07
RPRD1B	6.32862778744341e-12	2.31405078930584	0.451	0.356	1.83099859146313e-07
AC104806.2	6.572628408674e-12	3.20517906479098	0.279	0.112	1.90159285119756e-07
RCOR3	8.33038284065686e-12	1.57515115150905	0.559	0.574	2.41014636345884e-07
SPAG7	8.48235159500573e-12	1.11310345431637	0.201	0.471	2.45411396346706e-07
BRWD1	1.3189117591345e-11	1.52759341370893	0.598	0.65	3.81587550152793e-07
ZFC3H1	1.40618747029063e-11	1.92480197194079	0.534	0.502	4.06838158904484e-07
RABGEF1	1.43073373018194e-11	1.38109070152318	0.635	0.692	4.1393988281624e-07
SF1	1.701822174942e-11	1.49608715451219	0.586	0.592	4.92371191654219e-07
NEK11	1.71339184399065e-11	2.60727000446854	0.432	0.317	4.95718528303375e-07
ZNF451-AS1	1.75632459994709e-11	3.19392977926392	0.337	0.187	5.08139833256691e-07
PKP4	1.76438276211464e-11	2.08434384533817	0.516	0.456	5.10471220735006e-07
ODF2L	1.80521085011797e-11	2.42848474140048	0.44	0.347	5.2228360315613e-07
RPGR	1.92395448210206e-11	2.30084527084901	0.426	0.308	5.56638510761767e-07
MIPEP	2.15097896428792e-11	2.40312216379402	0.456	0.36	6.22321233947781e-07
NFAT5	2.18983032086239e-11	1.37246520983089	0.612	0.61	6.33561708431906e-07
FKBP5	2.45336601524591e-11	1.98747543979296	0.522	0.474	7.09807855530946e-07
GNAQ	2.54903740725471e-11	1.40889056309558	0.626	0.683	7.37487502666932e-07
CDK8	2.64829036836641e-11	1.7399070190974	0.542	0.508	7.66203369375771e-07
SORL1	2.88646756440157e-11	1.65586973197342	0.568	0.544	8.35112795732661e-07
TNS3	2.9102198644431e-11	1.59266311474675	0.582	0.562	8.41984811180678e-07
CBLB	3.20811477277289e-11	1.86431892741027	0.523	0.471	9.28171766058653e-07
ADGRL2	3.66659007030579e-11	1.50551642743919	0.627	0.659	1.06081783914087e-06
ENOSF1	3.81207768224953e-11	1.50478871150675	0.601	0.634	1.10291031502843e-06
SYNJ2	4.05656315272252e-11	1.57861284011993	0.639	0.674	1.17364485134568e-06
MICU3	4.26136794232626e-11	1.77249161940127	0.551	0.541	1.23289897307383e-06
TRAK1	4.32066895907184e-11	1.39436601806911	0.604	0.604	1.25005594323866e-06
NTNG1	4.3298783695579e-11	2.30772768699811	0.434	0.311	1.25272040988049e-06
CCDC30	4.4298650800381e-11	2.01940796283328	0.474	0.381	1.28164856495662e-06
NEGR1	4.80908068907844e-11	1.59575533059426	0.536	0.465	1.39136322496418e-06
SEC24B	5.49181293695325e-11	1.77683779604699	0.525	0.492	1.58889131891931e-06
RC3H1	5.76253675264718e-11	1.20704626780812	0.609	0.634	1.66721713327588e-06
PARD3	5.97681739628117e-11	1.07225409129317	0.673	0.692	1.72921280909207e-06
MTUS2	5.98060879769558e-11	1.85925586737104	0.492	0.411	1.73030973734928e-06
TMEM232	6.1635954026868e-11	1.85118951062424	0.497	0.39	1.78325142190534e-06
APBB2	6.39259550727766e-11	1.3311502588756	0.597	0.556	1.84950573216557e-06
AKAP6	6.51712971629742e-11	1.87507897649081	0.505	0.429	1.88553596951917e-06
CTNND2	6.96300011888006e-11	1.26276677146527	0.611	0.586	2.01453519439438e-06
MBD1	6.98058188303094e-11	2.41498203588239	0.413	0.308	2.01962195039851e-06
MARK3	7.3250044634823e-11	1.41817194084877	0.608	0.668	2.1192702913747e-06
ZNF91	7.41684646386406e-11	1.24020701097904	0.624	0.695	2.14584201892515e-06
MTMR7	7.59890257617095e-11	1.6000585254417	0.533	0.489	2.19851449333778e-06
CUL1	7.9153776106522e-11	1.86831692957736	0.527	0.505	2.2900770503139e-06
SFXN5	7.9976132398867e-11	2.06555265993942	0.475	0.384	2.31386946256402e-06
MRTFB	8.30618892312194e-11	1.30086706780508	0.624	0.647	2.40314657923764e-06
EPB41L5	9.38011866892949e-11	1.62016968708662	0.557	0.559	2.71385593329468e-06
TPP2	1.03440681403984e-10	1.87586636223188	0.497	0.447	2.99274579438006e-06
FNBP4	1.14971263835281e-10	1.27690579677621	0.594	0.616	3.32634860528236e-06
ABCA10	1.17627895155499e-10	2.71390862027144	0.295	0.139	3.40321026263891e-06
SMG1	1.18585257559697e-10	1.3722151410843	0.571	0.586	3.43090867171715e-06
SSBP2	1.21043492645475e-10	1.07317054911214	0.68	0.758	3.50203032921889e-06
FRY	1.23056467713878e-10	1.60394441552071	0.566	0.538	3.5602697238979e-06
OGA	1.23621851942691e-10	1.45354269738258	0.559	0.559	3.57662742040593e-06
EXOC2	1.24338580339761e-10	1.70620508315445	0.536	0.517	3.59736380638995e-06
PIKFYVE	1.28036446052701e-10	1.66989065756387	0.5	0.429	3.70435045719673e-06
LMTK2	1.31183422387146e-10	1.90931522512057	0.545	0.55	3.7953987765049e-06
NAV3	1.45646447346819e-10	1.38430652947642	0.571	0.502	4.21384301463817e-06
AC068051.1	1.46121509293591e-10	1.70653847288731	0.477	0.363	4.22758750688217e-06
TENM2	1.57249110893467e-10	2.38725232596167	0.458	0.36	4.54953127636979e-06
TIAM2	1.81745265134973e-10	2.05374231866226	0.447	0.35	5.25825401088503e-06
GBF1	1.91672089225438e-10	1.23641893536626	0.631	0.637	5.54545688547039e-06
ARGLU1	1.93615927226422e-10	1.2410124393887	0.602	0.677	5.60169600651485e-06
LRRC8B	1.95012305282428e-10	1.62214029520931	0.537	0.492	5.6420960164312e-06
SMURF1	2.1043503216942e-10	1.66411160564547	0.52	0.471	6.08830635072565e-06
CPSF6	2.28420426061805e-10	1.67669487484111	0.549	0.583	6.60865976682015e-06
EHBP1	2.35680166523147e-10	1.16073670717576	0.653	0.692	6.81869857784768e-06
EML6	2.55939807556711e-10	1.44107116830131	0.548	0.489	7.40485051223078e-06
TSC22D2	2.56567314246767e-10	2.05836474781264	0.5	0.459	7.42300553578746e-06
AGO3	2.61349181707808e-10	1.2653950731231	0.63	0.64	7.5613545251703e-06
VWDE	2.65083899741562e-10	1.80778553499295	0.448	0.338	7.66940738732286e-06
GRAMD2B	2.72594731255544e-10	1.46227430725723	0.586	0.595	7.88671076468541e-06
NUP58	2.83417666665853e-10	1.61774912539768	0.564	0.589	8.19983993197647e-06
AC093535.1	3.03615561978832e-10	2.66890101646314	0.342	0.208	8.78420543917157e-06
ABAT	3.05020684084194e-10	2.65190027437019	0.4	0.29	8.82485843192389e-06
MARCH7	3.41785301554015e-10	1.31802406470218	0.597	0.637	9.88853234456077e-06
MCPH1	3.51908022259108e-10	1.94658401753721	0.526	0.544	1.01814029000005e-05
AGFG1	3.60664513600614e-10	1.54265527227639	0.515	0.492	1.0434745707493e-05
SESTD1	3.6800679795662e-10	1.4496019644966	0.592	0.656	1.06471726784809e-05
TULP4	3.82984757390315e-10	1.44918320954203	0.585	0.631	1.10805150008166e-05
GPC6	3.90388805181892e-10	1.15289527477646	0.694	0.698	1.12947289115225e-05
ZNF148	4.05893001528563e-10	1.19076517352102	0.646	0.743	1.17432963202244e-05
SMC5	4.21579421954386e-10	1.34614460465809	0.605	0.677	1.21971358359843e-05
NPAS3	4.38176054842107e-10	1.01903338862152	0.712	0.722	1.26773096186919e-05
USP3	4.58858977287997e-10	1.44379682991119	0.538	0.502	1.32757079308963e-05
MOK	4.63901743247154e-10	2.32491648106569	0.388	0.266	1.34216052356267e-05
LCORL	4.78167071149947e-10	1.24435434055809	0.661	0.761	1.38343297025103e-05
AC008269.1	5.10687845781402e-10	1.98796099790259	0.493	0.438	1.47752207541475e-05
GLP1R	5.27024068910286e-10	2.10494424381455	0.471	0.426	1.52478603617124e-05
SOX5	5.33750710618593e-10	1.76356894596347	0.492	0.393	1.54424755596171e-05
LRRC9	5.42982520790868e-10	2.53476022418724	0.347	0.205	1.57095702915214e-05
CDK13	5.48567429554704e-10	1.08029875088412	0.62	0.634	1.58711528718767e-05
FER	5.76509867804026e-10	1.26011214550771	0.65	0.716	1.66795834953061e-05
MYO6	5.95807629375756e-10	1.0628783127529	0.671	0.734	1.72379063330994e-05
AC002460.2	6.02630310802335e-10	2.96451294874123	0.38	0.263	1.74353001521332e-05
BICDL1	6.10391244255343e-10	1.81595193163968	0.514	0.477	1.76598394787956e-05
FOXP2	6.19146621403932e-10	1.61291336597269	0.555	0.517	1.79131500504585e-05
RNF13	6.34286436840295e-10	1.46084827821725	0.563	0.61	1.83511751906634e-05
MED13	6.44445897898882e-10	1.49302453899591	0.575	0.622	1.86451087180104e-05
CLASP1	6.72586954169373e-10	1.33360331173532	0.57	0.574	1.94592857580283e-05
TCERG1	6.76579193084833e-10	1.75128594495218	0.523	0.517	1.95747892143304e-05
RBPJ	7.87564926956675e-10	1.35448526394496	0.615	0.713	2.27858284667105e-05
ESRRG	8.18322181373229e-10	2.07450668401038	0.406	0.281	2.36756973514902e-05
GDAP1	8.64364933752472e-10	1.45857253706806	0.605	0.656	2.50078062633265e-05
NME7	9.7153879524206e-10	1.33144401690417	0.578	0.622	2.81085604239433e-05
CDC14A	9.9735110109826e-10	1.54000062883523	0.366	0.23	2.88553620569748e-05
ATAD2B	1.09057081991778e-09	1.86296360120705	0.505	0.486	3.15523949618612e-05
SPAG9	1.16503220971624e-09	1.09762065528088	0.675	0.795	3.37067118915101e-05
AP001011.1	1.27577958383379e-09	2.4699815547568	0.351	0.23	3.69108549194793e-05
ANKRD44	1.27921591430127e-09	2.13410040472714	0.377	0.254	3.70102748325644e-05
PPP2R5C	1.32219812586476e-09	1.56085312661765	0.548	0.577	3.82538361775192e-05
LINC01798	1.61659744914257e-09	3.01261386878765	0.272	0.13	4.67713973985928e-05
KMT2A	1.64594600253349e-09	1.34101142912665	0.607	0.683	4.76205097452989e-05
PDE4D	1.70651841252826e-09	1.5631610815424	0.572	0.553	4.93729907112676e-05
PPM1B	1.72912760590965e-09	1.58732996567409	0.552	0.589	5.00271198941779e-05
DLG1	1.78766057138026e-09	1.04719980747501	0.643	0.683	5.17205956511736e-05
ACVR2A	2.03453006437469e-09	1.97378017951955	0.439	0.344	5.88630238224885e-05
FOCAD	2.11179757776317e-09	1.04136589856128	0.628	0.65	6.10985275198441e-05
RUNX1T1	2.36517823956758e-09	1.88270645556316	0.501	0.459	6.84293368271694e-05
LCOR	2.38336576804061e-09	1.24697713180085	0.611	0.665	6.89555384009508e-05
ARHGEF12	2.54166730513183e-09	1.35565690552949	0.604	0.677	7.3535518472074e-05
TRRAP	2.59362827279281e-09	1.68317904325084	0.514	0.502	7.50388531884417e-05
DMGDH	2.75229149754211e-09	2.21121058624412	0.396	0.281	7.96292976068882e-05
PCBP1-AS1	3.21418050494456e-09	2.08524103990162	0.428	0.353	9.29926703690561e-05
REEP3	3.46931860415601e-09	1.1786742125164	0.623	0.719	0.000100374325855442
NBAS	3.51568804577175e-09	1.26911506896854	0.582	0.607	0.000101715886540268
PPHLN1	3.72713373837658e-09	1.62199771375139	0.557	0.607	0.000107833433318711
SPAG1	4.12603067474380e-09	2.27877524388023	0.458	0.405	0.000119374319481687
NRXN1	4.28497291697159e-09	1.04680285338364	0.682	0.725	0.000123972836433822
SOS2	4.35984334101236e-09	1.76477029181892	0.536	0.571	0.00012613898754217
LRRC49	4.59868126626909e-09	2.62646329183621	0.402	0.314	0.000133049046395697
ADAM17	4.63569631179637e-09	1.83022251035222	0.486	0.456	0.000134119965692893
AP002336.2	4.89005365827763e-09	2.27102052045126	0.387	0.284	0.000141479032441288
RBFOX2	4.95676317288264e-09	1.05331495461877	0.653	0.779	0.000143409072117841
AC068282.1	4.9966976456749e-09	2.53258902416404	0.365	0.263	0.000144564456284666
TMEM67	5.34708908563778e-09	2.84159276974448	0.295	0.166	0.000154701981425672
LRRIQ1	5.57459390752889e-09	3.27244986304839	0.298	0.169	0.000161284150932626
ARL15	5.782035160982e-09	1.35301541391346	0.59	0.622	0.000167285841277531
[truncated: 1,600 more rows]

## Sheet: acinar
Column1.1	Column1.2	Column1.3	Column1.4	Column1.5	Column1.6
[truncated: 2,367 more rows]

[truncated: 1 more sheets: ductal]
